# Supplementary material for: Comparative transcriptomic analysis of articular cartilage of post-traumatic osteoarthritis models
Source: Dis Model Mech. 2024 Oct 21;17(10):dmm050583. doi: 10.1242/dmm.050583 (PMC11524441; doi:10.1242/dmm.050583)
Supplement: Table S1. Patient demographics for the HAC isolation [file dmm-17-050583-TableS1.xlsx]

## Sheet: Sheet1
CIMA number	Joint	Disease	Sex	Patient Age
CIMA-55	Knee (TKR)	OA	F	64
CIMA-56	Hip (THR)	OA	F	64
CIMA-64	Knee (TKR)	OA	M	59
CIMA-67	Knee (TKR)	OA	F	85
