# Supplementary material for: Comparative transcriptomic analysis of articular cartilage of post-traumatic osteoarthritis models
Source: Dis Model Mech. 2024 Oct 21;17(10):dmm050583. doi: 10.1242/dmm.050583 (PMC11524441; doi:10.1242/dmm.050583)
Supplement: Table S2. Oligonucleotide sequences [file dmm-17-050583-TableS2.xlsx]

## Sheet: Sheet1
Primer	Sequence (5'→3')
Cloning
hGIT1 IFC F	GCTCGCTAGCCTCGATAATCCCCACCCCAACAGAG
hGIT1 IFC R	CGACTCTAGACTCGAGACACGTCTTGACAGCCCA
hECE1 IFC F	GCTCGCTAGCCTCGACAAGACGGAGGAGGGGAAG
hECE1 IFC R	CGACTCTAGACTCGACAATAGTGCCACGCCAAAA
hSOS2 IFC F	GCTCGCTAGCCTCGATGACACTGGAATGGTATTTGT
hSOS2 IFC R	CGACTCTAGACTCGAAGCACAGTAAAAGGCCACAA
hSLC9A8 IFC F	GCTCGCTAGCCTCGAGCACCATCTACAGTTGTGCC
hSLC9A8 IFC R	CGACTCTAGACTCGAGTGGGGAGGGAGATCAGATG
Mutagenesis
hGIT1 mut F	AAAAAAACAGACTTTCCgaTGTTTGCTGCTGGGGACCCCA
hGIT1 mut R	TGGGGTCCCCAGCAGCAAACAtcGGAAAGTCTGTTTTTTT
hSOS2 mut F	ACAAATACCATTCCgcTGTCATCGAGGCTAGCGAGCTCG
hSOS2 mut R	CGAGCTCGCTAGCCTCGATGACAtcGGAATGGTATTTGT
GeneArt DNA fragments
ECE1 wt	GCTCGCTAGCCTCGACAAGACGGAGGAGGGGAAGGGGCTGAGGACGAGACCCCCATCCAGCCTCCAGGGCATTGCTCAGCCCGCTTGGCCACCCGGGGCCCTGCTTCCTCACACTGGCGGGTTTTCAGCCGGAACCGAGCCCATGGTGTTGGCTCTCAACGTGACCCGCAGTCTGATCCCCTGTGAAGAGCCGGACATCCCAGGCACACGTGTGCGCCACCTTCAGCAGGCATTCGGGTGCTGGGCTGGTGGCTCATCAGGCCTGGGCCCCACACTGACAAGCGCCAGATACGCCACAAATACCACTGTGTCAAATGCTTTCAAGATATATTTTTGGGGAAACTATTTTTTAAACACTGTGGAATACACTGGAAATCTTCAGGGAAAAACACATTTAAA…
ECE1 mut	GCTCGCTAGCCTCGACAAGACGGAGGAGGGGAAGGGGCTGAGGACGAGACCCCCATCCAGCCTCCAGGGCATTGCTCAGCCCGCTTGGCCACCCGGGGCCCTGCTTCCTCACAtcGGCGGGTTTTCAGCCGGAACCGAGCCCATGGTGTTGGCTCTCAACGTGACCCGCAGTCTGATCCCCTGTGAAGAGCCGGACATCCCAGGCACACGTGTGCGCCACCTTCAGCAGGCATTCGGGTGCTGGGCTGGTGGCTCATCAGGCCTGGGCCCCACACTGACAAGCGCCAGATACGCCACAAATACCACTGTGTCAAATGCTTTCAAGATATATTTTTGGGGAAACTATTTTTTAAACACTGTGGAATACAtcGGAAATCTTCAGGGAAAAACACATTTAAA…
CELSR1 wt	GCTCGCTAGCCTCGAGTTTTTAAGTCTTCGAACAGTCTCCTTTCATGACTTTAACAGGATTCTGCCCCCTGAGGTGTAATTTTTTTGTTCTATTTTTTTCCACGTACTCCACAGCCAACATCACGAGGTGTAATTTTTAATTTGATCAGAACTGTTACCAAAAAACAACTGTCAGTTTTATTGAGATGGGAAAAATGTAAACCTATTTTTATTACTTAAGACTTTATGGGAGAGATTAGACACTGGAGGTTTTTAACAGAACGTGTATTTATTAATGTTCAAAACACTGGAATTACAAATGAGAAGAGTCTACAATAAATTAAGATTTTTGAATTTGTACTTCTGCGGTGCTGGTTTTTCTCCACAAACACCCCCGCCCCTCCCCATGCCCAGGGTGGC…
CELSR1 mut	GCTCGCTAGCCTCGAGTTTTTAAGTCTTCGAACAGTCTCCTTTCATGACTTTAACAGGATTCTGCCCCCTGAGGTGTAATTTTTTTGTTCTATTTTTTTCCACGTACTCCACAGCCAACATCACGAGGTGTAATTTTTAATTTGATCAGAACTGTTACCAAAAAACAACTGTCAGTTTTATTGAGATGGGAAAAATGTAAACCTATTTTTATTACTTAAGACTTTATGGGAGAGATTAGACAtcGGAGGTTTTTAACAGAACGTGTATTTATTAATGTTCAAAACAtcGGAATTACAAATGAGAAGAGTCTACAATAAATTAAGATTTTTGAATTTGTACTTCTGCGGTGCTGGTTTTTCTCCACAAACACCCCCGCCCCTCCCCATGCCCAGGGTGGC…
	red = vector sequence for integration
