# Supplementary material for: Comparative transcriptomic analysis of articular cartilage of post-traumatic osteoarthritis models
Source: Dis Model Mech. 2024 Oct 21;17(10):dmm050583. doi: 10.1242/dmm.050583 (PMC11524441; doi:10.1242/dmm.050583)
Supplement: Table S3. ACL gene expression data [file dmm-17-050583-TableS3.xlsx]

## Sheet: D7ACLvsNaive
ID	logFC	CI.L	CI.R	AveExpr	t	P.Value	adj.P.Val	B	gene_name	gene_biotype
ENSMUSG00000058914	6.40681	5.95922	6.85441	4.11384	30.2597	6.16857e-16	1.37115e-11	26.0784	C1qtnf3	protein_coding
ENSMUSG00000022324	2.97698	2.7368	3.21717	4.91861	26.2021	6.39789e-15	4.74041e-11	24.2563	Matn2	protein_coding
ENSMUSG00000022440	2.78572	2.56321	3.00823	4.88847	26.4664	5.43758e-15	4.74041e-11	24.3823	C1qtnf6	protein_coding
ENSMUSG00000057751	4.03377	3.68695	4.38058	3.18643	24.588	1.78917e-14	9.94241e-11	22.9725	Megf6	protein_coding
ENSMUSG00000029070	2.39339	2.17117	2.61562	6.117	22.7683	6.17819e-14	2.28881e-10	22.2136	Mxra8	protein_coding
ENSMUSG00000060572	3.54157	3.2147	3.86844	2.0615	22.905	5.61085e-14	2.28881e-10	21.4594	Mfap2	protein_coding
ENSMUSG00000026725	5.0737	4.58336	5.56404	5.41192	21.8743	1.17572e-13	2.90376e-10	21.5706	Tnn	protein_coding
ENSMUSG00000036446	2.86503	2.58902	3.14104	7.55516	21.9436	1.11749e-13	2.90376e-10	21.6642	Lum	protein_coding
ENSMUSG00000040690	2.92218	2.64268	3.20167	6.11186	22.1027	9.95134e-14	2.90376e-10	21.7595	Col16a1	protein_coding
ENSMUSG00000023885	3.92528	3.53876	4.3118	6.87541	21.4686	1.58727e-13	3.52819e-10	21.316	Thbs2	protein_coding
ENSMUSG00000032332	3.20251	2.88487	3.52014	8.78253	21.3141	1.78193e-13	3.6008e-10	21.2066	Col12a1	protein_coding
ENSMUSG00000031740	3.31265	2.98125	3.64405	7.47055	21.1318	2.04477e-13	3.78759e-10	21.0736	Mmp2	protein_coding
ENSMUSG00000024598	3.44559	3.09788	3.79329	4.32869	20.9488	2.35e-13	4.01814e-10	20.8356	Fbn2	protein_coding
ENSMUSG00000033420	2.88905	2.58968	3.18842	6.82163	20.4011	3.58888e-13	5.69812e-10	20.521	Antxr1	protein_coding
ENSMUSG00000067276	3.24957	2.911	3.58814	4.12511	20.2904	3.9148e-13	5.80121e-10	20.342	Capn6	protein_coding
ENSMUSG00000026837	3.21513	2.8779	3.55236	8.90599	20.1548	4.3569e-13	6.05283e-10	20.3312	Col5a1	protein_coding
ENSMUSG00000030772	3.96601	3.54823	4.38378	4.68527	20.0687	4.66457e-13	6.09907e-10	20.2167	Dkk3	protein_coding
ENSMUSG00000000957	2.84668	2.54191	3.15146	7.18565	19.7455	6.04245e-13	7.06903e-10	20.0101	Mmp14	protein_coding
ENSMUSG00000041482	2.911	2.60016	3.22184	3.73743	19.7978	5.79299e-13	7.06903e-10	19.9331	Piezo2	protein_coding
ENSMUSG00000024538	2.35263	2.09985	2.6054	5.54495	19.6757	6.39274e-13	7.10489e-10	19.9347	Ppic	protein_coding
ENSMUSG00000031239	3.8391	3.42187	4.25633	5.14837	19.4519	7.66944e-13	8.11792e-10	19.7532	Itm2a	protein_coding
ENSMUSG00000023191	1.96563	1.74873	2.18254	4.80249	19.1575	9.77436e-13	9.87566e-10	19.4943	P3h3	protein_coding
ENSMUSG00000012017	2.36356	2.10034	2.62678	4.66284	18.9825	1.13082e-12	1.04732e-09	19.3508	Scarf2	protein_coding
ENSMUSG00000051855	4.53155	4.02758	5.03552	3.06497	19.0086	1.10643e-12	1.04732e-09	19.2027	Mest	protein_coding
ENSMUSG00000020053	2.81062	2.49603	3.12521	6.86009	18.887	1.22507e-12	1.04734e-09	19.3112	Igf1	protein_coding
ENSMUSG00000020241	3.1224	2.7734	3.47139	8.17951	18.9135	1.19811e-12	1.04734e-09	19.334	Col6a2	protein_coding
ENSMUSG00000056174	2.81713	2.495	3.13925	4.40756	18.488	1.71885e-12	1.41506e-09	18.944	Col8a2	protein_coding
ENSMUSG00000001119	3.0438	2.69442	3.39319	8.33653	18.4172	1.82646e-12	1.44995e-09	18.9155	Col6a1	protein_coding
ENSMUSG00000017446	2.38475	2.10462	2.66489	5.0643	17.9962	2.63331e-12	1.9982e-09	18.54	C1qtnf1	protein_coding
ENSMUSG00000034488	2.28528	2.01586	2.55469	4.66696	17.9318	2.78677e-12	1.9982e-09	18.476	Edil3	protein_coding
ENSMUSG00000034675	2.3704	2.09121	2.64959	3.37202	17.9485	2.74625e-12	1.9982e-09	18.3845	Dbn1	protein_coding
ENSMUSG00000004473	1.98724	1.75202	2.22246	4.54924	17.8603	2.96842e-12	2.06194e-09	18.4083	Clec11a	protein_coding
ENSMUSG00000002266	2.73653	2.40941	3.06366	2.11539	17.6847	3.46939e-12	2.3369e-09	17.943	Zim1	protein_coding
ENSMUSG00000032374	2.07688	1.82485	2.32891	6.59323	17.4207	4.39807e-12	2.8753e-09	18.041	Plod2	protein_coding
ENSMUSG00000029061	2.62713	2.3068	2.94746	2.5685	17.3378	4.74134e-12	3.01116e-09	17.744	Mmp23	protein_coding
ENSMUSG00000020176	2.29157	2.00932	2.57382	6.17611	17.1635	5.55845e-12	3.43203e-09	17.8086	Grb10	protein_coding
ENSMUSG00000022371	2.99984	2.62511	3.37456	6.78185	16.9235	6.93587e-12	4.14712e-09	17.5844	Col14a1	protein_coding
ENSMUSG00000027408	2.9461	2.57696	3.31524	3.72766	16.872	7.2763e-12	4.14712e-09	17.5068	Cpxm1	protein_coding
ENSMUSG00000052316	5.20388	4.55254	5.85522	2.56479	16.8899	7.15614e-12	4.14712e-09	17.4353	Lrrc15	protein_coding
ENSMUSG00000022754	2.65038	2.31551	2.98525	2.92879	16.7317	8.2958e-12	4.51432e-09	17.2735	Tmem45a	protein_coding
ENSMUSG00000026042	2.87976	2.51582	3.2437	9.12806	16.7277	8.32675e-12	4.51432e-09	17.4007	Col5a2	protein_coding
ENSMUSG00000021388	4.2341	3.69753	4.77068	5.75057	16.6816	8.69467e-12	4.54585e-09	17.3632	Aspn	protein_coding
ENSMUSG00000034205	2.8446	2.48385	3.20535	6.78318	16.6696	8.79394e-12	4.54585e-09	17.3469	Loxl2	protein_coding
ENSMUSG00000045136	2.11609	1.84648	2.3857	2.49065	16.5923	9.45857e-12	4.7783e-09	17.0779	Tubb2b	protein_coding
ENSMUSG00000050288	2.4736	2.15731	2.78989	2.44236	16.533	1.00043e-11	4.9417e-09	17.0474	Fzd2	protein_coding
ENSMUSG00000034462	2.00454	1.74645	2.26262	6.0723	16.4194	1.1146e-11	5.15565e-09	17.1145	Pkd2	protein_coding
ENSMUSG00000036334	3.19431	2.78148	3.60715	5.74567	16.3571	1.18291e-11	5.15565e-09	17.0551	Igsf10	protein_coding
ENSMUSG00000039883	3.70234	3.22403	4.18065	2.90447	16.3634	1.17584e-11	5.15565e-09	16.9791	Lrrc17	protein_coding
ENSMUSG00000046743	2.53878	2.21082	2.86674	5.63012	16.3648	1.17428e-11	5.15565e-09	17.0642	Fat4	protein_coding
ENSMUSG00000062609	4.20082	3.65848	4.74316	2.76648	16.3745	1.16341e-11	5.15565e-09	16.963	Kcnj15	protein_coding
ENSMUSG00000072676	1.37083	1.19458	1.54708	4.299	16.4424	1.09047e-11	5.15565e-09	17.1204	Tmem254a	protein_coding
ENSMUSG00000028047	2.77654	2.41715	3.13593	4.92835	16.3323	1.21141e-11	5.17833e-09	17.0352	Thbs3	protein_coding
ENSMUSG00000031595	2.49649	2.17265	2.82034	3.13014	16.2968	1.25335e-11	5.25649e-09	16.9322	Pdgfrl	protein_coding
ENSMUSG00000029185	1.89381	1.64616	2.14146	5.12848	16.1661	1.42148e-11	5.85124e-09	16.8765	Fam114a1	protein_coding
ENSMUSG00000018906	2.38491	2.07196	2.69787	4.36474	16.1103	1.50052e-11	6.06428e-09	16.8177	P4ha2	protein_coding
ENSMUSG00000053931	1.92385	1.66969	2.17802	5.65223	16.0016	1.66794e-11	6.59897e-09	16.7148	Cnn3	protein_coding
ENSMUSG00000054196	4.74774	4.11992	5.37556	3.78999	15.9868	1.6922e-11	6.59897e-09	16.6816	Cthrc1	protein_coding
ENSMUSG00000071984	3.50666	3.0415	3.97182	6.59165	15.9367	1.77711e-11	6.81063e-09	16.6409	Fndc1	protein_coding
ENSMUSG00000033544	4.03243	3.49532	4.56955	3.75093	15.8711	1.89521e-11	7.14012e-09	16.5797	Angptl1	protein_coding
ENSMUSG00000067377	2.38169	2.06404	2.69934	3.49542	15.8506	1.93392e-11	7.16452e-09	16.5328	Tspan6	protein_coding
ENSMUSG00000029781	1.5296	1.32534	1.73386	7.01646	15.8305	1.97241e-11	7.18734e-09	16.5352	Fkbp9	protein_coding
ENSMUSG00000032997	2.09884	1.81764	2.38005	4.46939	15.7786	2.0761e-11	7.32555e-09	16.4992	Chpf	protein_coding
ENSMUSG00000055368	2.63766	2.28427	2.99106	1.86367	15.7785	2.07625e-11	7.32555e-09	16.1986	Slc6a2	protein_coding
ENSMUSG00000021760	1.72103	1.48946	1.9526	4.17331	15.7114	2.2189e-11	7.70651e-09	16.425	Gpx8	protein_coding
ENSMUSG00000002732	2.18417	1.8879	2.48044	3.31693	15.5851	2.51627e-11	8.60488e-09	16.2632	Fkbp7	protein_coding
ENSMUSG00000097451	2.52501	2.18193	2.86809	4.20311	15.5588	2.5833e-11	8.70023e-09	16.2819	Rian	lncRNA
ENSMUSG00000047497	2.22585	1.92196	2.52974	4.64877	15.4841	2.78397e-11	9.23614e-09	16.2094	Adamts12	protein_coding
ENSMUSG00000002265	2.1177	1.8278	2.40761	5.37606	15.4424	2.90322e-11	9.4901e-09	16.1624	Peg3	protein_coding
ENSMUSG00000026043	3.7607	3.24197	4.27943	11.3444	15.3262	3.26496e-11	1.05179e-08	16.0438	Col3a1	protein_coding
ENSMUSG00000029838	4.40637	3.79706	5.01568	1.96123	15.288	3.39408e-11	1.07777e-08	15.862	Ptn	protein_coding
ENSMUSG00000028597	2.22125	1.91063	2.53187	2.70126	15.1173	4.03984e-11	1.26476e-08	15.7556	Gpx7	protein_coding
ENSMUSG00000006931	1.9309	1.65984	2.20195	4.0897	15.0596	4.28667e-11	1.32339e-08	15.7781	P3h4	protein_coding
ENSMUSG00000029718	2.00973	1.72717	2.29229	6.6939	15.036	4.39205e-11	1.33735e-08	15.7296	Pcolce	protein_coding
ENSMUSG00000016995	2.42199	2.08061	2.76336	3.31095	14.9985	4.56534e-11	1.37133e-08	15.6994	Matn4	protein_coding
ENSMUSG00000039062	2.40373	2.06312	2.74434	5.03671	14.9189	4.95779e-11	1.46936e-08	15.6298	Anpep	protein_coding
ENSMUSG00000032243	2.78668	2.39145	3.1819	5.01815	14.9057	5.02638e-11	1.47008e-08	15.6165	Itga11	protein_coding
ENSMUSG00000004885	4.87116	4.17483	5.56749	0.446361	14.7886	5.67839e-11	1.63921e-08	14.7777	Crabp2	protein_coding
ENSMUSG00000021759	1.28655	1.10224	1.47086	4.66981	14.7564	5.87283e-11	1.66362e-08	15.4688	Plpp1	protein_coding
ENSMUSG00000034161	3.13275	2.68375	3.58174	2.02531	14.75	5.91265e-11	1.66362e-08	15.3229	Scx	protein_coding
ENSMUSG00000014782	4.1512	3.55197	4.75044	1.19627	14.6448	6.60396e-11	1.83491e-08	14.9976	Plekhg4	protein_coding
ENSMUSG00000028194	4.25499	3.63469	4.8753	2.32429	14.5011	7.68957e-11	2.11017e-08	15.1301	Ddah1	protein_coding
ENSMUSG00000031253	2.69618	2.29924	3.09312	4.67281	14.3592	8.94807e-11	2.42558e-08	15.0465	Srpx2	protein_coding
ENSMUSG00000002900	2.39935	2.04479	2.75392	5.81278	14.3055	9.47954e-11	2.53869e-08	14.9659	Lamb1	protein_coding
ENSMUSG00000038463	1.55146	1.32186	1.78106	6.64437	14.2848	9.69322e-11	2.56501e-08	14.9312	Olfml2b	protein_coding
ENSMUSG00000031342	1.78344	1.51925	2.04764	4.55597	14.2705	9.84375e-11	2.5742e-08	14.9532	Gpm6b	protein_coding
ENSMUSG00000006205	2.33905	1.99184	2.68627	6.11445	14.2414	1.01571e-10	2.59814e-08	14.8883	Htra1	protein_coding
ENSMUSG00000048583	3.14401	2.67727	3.61074	3.57136	14.2404	1.01691e-10	2.59814e-08	14.9238	Igf2	protein_coding
ENSMUSG00000027864	2.34163	1.99088	2.69238	6.22168	14.1132	1.16725e-10	2.91524e-08	14.7463	Ptgfrn	protein_coding
ENSMUSG00000049538	3.73932	3.17923	4.29941	0.713161	14.1138	1.16653e-10	2.91524e-08	14.4221	Adamts16	protein_coding
ENSMUSG00000020393	1.59755	1.35787	1.83724	5.2185	14.0904	1.19655e-10	2.94202e-08	14.7476	Kremen1	protein_coding
ENSMUSG00000022816	2.7281	2.31862	3.13757	7.88389	14.0844	1.20444e-10	2.94202e-08	14.6978	Fstl1	protein_coding
ENSMUSG00000027523	0.958785	0.814058	1.10351	8.95451	14.0048	1.3139e-10	3.1745e-08	14.6033	Gnas	protein_coding
ENSMUSG00000036564	2.17387	1.84535	2.50239	3.46037	13.9887	1.33733e-10	3.19636e-08	14.6495	Ndrg4	protein_coding
ENSMUSG00000036242	2.09015	1.77379	2.40651	2.83271	13.9671	1.36939e-10	3.23816e-08	14.599	Armh4	protein_coding
ENSMUSG00000042436	3.83679	3.25526	4.41831	2.53282	13.9479	1.39869e-10	3.27265e-08	14.5872	Mfap4	protein_coding
ENSMUSG00000032855	1.75312	1.48533	2.02091	7.73112	13.8397	1.5759e-10	3.64887e-08	14.4225	Pkd1	protein_coding
ENSMUSG00000052353	1.49568	1.26703	1.72433	4.95376	13.8283	1.59594e-10	3.65718e-08	14.4653	Cemip	protein_coding
ENSMUSG00000006800	2.45694	2.08094	2.83294	5.82845	13.8138	1.62187e-10	3.67867e-08	14.4214	Sulf2	protein_coding
ENSMUSG00000024044	1.62805	1.37851	1.87759	4.30222	13.7922	1.66126e-10	3.72995e-08	14.4363	Epb41l3	protein_coding
ENSMUSG00000019975	1.58191	1.33908	1.82474	4.75982	13.7719	1.69913e-10	3.77683e-08	14.4058	Ikbip	protein_coding
ENSMUSG00000022098	1.6137	1.36542	1.86198	6.53597	13.7401	1.76017e-10	3.79854e-08	14.3281	Bmp1	protein_coding
ENSMUSG00000030074	2.20084	1.86257	2.53911	5.11404	13.7541	1.73304e-10	3.79854e-08	14.3739	Gxylt2	protein_coding
ENSMUSG00000036298	1.37507	1.16352	1.58663	3.34619	13.7407	1.75906e-10	3.79854e-08	14.367	Slc2a13	protein_coding
ENSMUSG00000035279	3.15872	2.67118	3.64626	5.09733	13.6965	1.84793e-10	3.94959e-08	14.3013	Ssc5d	protein_coding
ENSMUSG00000028173	1.13931	0.963047	1.31558	6.18391	13.6642	1.91593e-10	4.05593e-08	14.2521	Wls	protein_coding
ENSMUSG00000024940	1.65123	1.39528	1.90719	6.70772	13.638	1.97298e-10	4.13729e-08	14.2083	Ltbp3	protein_coding
ENSMUSG00000048285	1.6027	1.35393	1.85146	5.85984	13.6198	2.01371e-10	4.18325e-08	14.2059	Frmd6	protein_coding
ENSMUSG00000047686	2.56604	2.16711	2.96498	1.3557	13.5977	2.06416e-10	4.24835e-08	14.012	Rtl3	protein_coding
ENSMUSG00000054675	1.64025	1.38504	1.89547	5.04611	13.5867	2.0898e-10	4.26166e-08	14.1892	Tmem119	protein_coding
ENSMUSG00000021256	1.65444	1.39658	1.9123	3.13472	13.5636	2.14495e-10	4.33435e-08	14.1667	Vash1	protein_coding
ENSMUSG00000016262	2.06584	1.74346	2.38822	3.48202	13.5469	2.1858e-10	4.33802e-08	14.1661	Sertad4	protein_coding
ENSMUSG00000044345	1.19292	1.00685	1.37899	5.83438	13.5532	2.1703e-10	4.33802e-08	14.1335	Marveld1	protein_coding
ENSMUSG00000035914	2.01436	1.69948	2.32923	4.38668	13.5242	2.24235e-10	4.41089e-08	14.1369	Cd276	protein_coding
ENSMUSG00000031375	2.35865	1.98895	2.72834	9.50756	13.4874	2.33751e-10	4.55774e-08	14.0263	Bgn	protein_coding
ENSMUSG00000019539	1.73811	1.46498	2.01124	6.08284	13.4527	2.43134e-10	4.68142e-08	14.0088	Rcn3	protein_coding
ENSMUSG00000047420	3.24577	2.73556	3.75599	1.53258	13.4484	2.44306e-10	4.68142e-08	13.9135	Fam180a	protein_coding
ENSMUSG00000027996	3.1381	2.6445	3.63169	4.04845	13.4401	2.46617e-10	4.6853e-08	14.0379	Sfrp2	protein_coding
ENSMUSG00000020427	2.28539	1.9233	2.64749	4.38721	13.3427	2.75549e-10	5.1906e-08	13.9266	Igfbp3	protein_coding
ENSMUSG00000023411	2.09365	1.76168	2.42562	3.88656	13.3326	2.78741e-10	5.2066e-08	13.9246	Nfatc4	protein_coding
ENSMUSG00000049047	1.32115	1.11052	1.53178	4.72019	13.2601	3.02873e-10	5.61022e-08	13.8301	Armcx3	protein_coding
ENSMUSG00000028007	1.83048	1.5382	2.12276	3.27972	13.2394	3.10134e-10	5.69723e-08	13.8161	Snx7	protein_coding
ENSMUSG00000044807	1.79034	1.50429	2.07639	3.82387	13.2314	3.13025e-10	5.70322e-08	13.8112	Zfp354c	protein_coding
ENSMUSG00000001630	1.41393	1.18777	1.64008	4.41615	13.217	3.18241e-10	5.75111e-08	13.7855	Stk38l	protein_coding
ENSMUSG00000024098	1.26337	1.06112	1.46563	6.22464	13.205	3.22673e-10	5.78418e-08	13.7212	Twsg1	protein_coding
ENSMUSG00000027239	2.56225	2.15055	2.97396	1.77201	13.1566	3.41196e-10	6.06729e-08	13.6213	Mdk	protein_coding
ENSMUSG00000020260	1.90427	1.59612	2.21242	5.05122	13.0638	3.79912e-10	6.63465e-08	13.5871	Pofut2	protein_coding
ENSMUSG00000040133	2.36921	1.98581	2.7526	1.5872	13.0637	3.79983e-10	6.63465e-08	13.498	Gpr176	protein_coding
ENSMUSG00000075592	1.47317	1.23469	1.71165	4.51252	13.059	3.82056e-10	6.63465e-08	13.5992	Nynrin	protein_coding
ENSMUSG00000017493	1.45904	1.22211	1.69598	8.49566	13.0181	4.0067e-10	6.90396e-08	13.467	Igfbp4	protein_coding
ENSMUSG00000024420	1.85819	1.55454	2.16184	4.75754	12.9368	4.40593e-10	7.53346e-08	13.4433	Zfp521	protein_coding
ENSMUSG00000000901	1.82667	1.52777	2.12558	2.07277	12.9192	4.49794e-10	7.57426e-08	13.3515	Mmp11	protein_coding
ENSMUSG00000042712	1.34104	1.12162	1.56047	4.7125	12.9201	4.49334e-10	7.57426e-08	13.434	Tceal9	protein_coding
ENSMUSG00000021253	1.87137	1.56467	2.17806	4.9055	12.8992	4.60487e-10	7.69603e-08	13.3945	Tgfb3	protein_coding
ENSMUSG00000021130	2.19638	1.83532	2.55744	3.10577	12.8599	4.82268e-10	7.88225e-08	13.3823	Galnt16	protein_coding
ENSMUSG00000022887	3.01165	2.51665	3.50664	1.45281	12.8621	4.81004e-10	7.88225e-08	13.2854	Masp1	protein_coding
ENSMUSG00000026825	1.59351	1.33173	1.85529	4.68289	12.8684	4.77417e-10	7.88225e-08	13.3673	Dnm1	protein_coding
ENSMUSG00000049929	1.69946	1.41945	1.97948	2.08014	12.8303	4.99391e-10	8.0674e-08	13.2605	Lpar4	protein_coding
ENSMUSG00000090084	1.92747	1.60982	2.24511	3.70241	12.8278	5.00856e-10	8.0674e-08	13.3445	Srpx	protein_coding
ENSMUSG00000038702	2.0798	1.73643	2.42317	4.28546	12.8045	5.14788e-10	8.23216e-08	13.3018	Dsel	protein_coding
ENSMUSG00000000278	1.30478	1.08889	1.52067	5.78996	12.7766	5.32054e-10	8.4475e-08	13.2247	Scpep1	protein_coding
ENSMUSG00000033306	1.12384	0.93776	1.30993	6.78936	12.7674	5.37899e-10	8.47972e-08	13.189	Lpp	protein_coding
ENSMUSG00000019467	1.53466	1.27987	1.78945	3.44748	12.7334	5.6005e-10	8.76675e-08	13.2365	Arhgef25	protein_coding
ENSMUSG00000034118	1.30145	1.08517	1.51773	4.01277	12.7212	5.68207e-10	8.83224e-08	13.2167	Tpst1	protein_coding
ENSMUSG00000004105	2.81504	2.34661	3.28346	6.38951	12.7044	5.79665e-10	8.88606e-08	13.1108	Angptl2	protein_coding
ENSMUSG00000020186	2.75442	2.2961	3.21275	3.04325	12.7046	5.795e-10	8.88606e-08	13.2014	Csrp2	protein_coding
ENSMUSG00000018672	1.7844	1.48632	2.08249	3.85471	12.6548	6.14906e-10	9.36173e-08	13.1382	Copz2	protein_coding
ENSMUSG00000031250	3.84612	3.20176	4.49049	3.14715	12.6183	6.42369e-10	9.64769e-08	13.0991	Tnmd	protein_coding
ENSMUSG00000075702	1.71464	1.42746	2.00183	3.73817	12.6217	6.39726e-10	9.64769e-08	13.102	Selenom	protein_coding
ENSMUSG00000014329	1.632	1.35744	1.90657	5.65644	12.5657	6.84116e-10	1.02057e-07	12.9706	Bicc1	protein_coding
ENSMUSG00000058152	1.72089	1.4309	2.01087	3.0617	12.5454	7.01e-10	1.03879e-07	13.0127	Chsy3	protein_coding
ENSMUSG00000027712	1.40826	1.17048	1.64605	7.11198	12.5202	7.22599e-10	1.0637e-07	12.8791	Anxa5	protein_coding
ENSMUSG00000032011	1.84283	1.53092	2.15474	4.2128	12.49	7.49362e-10	1.08868e-07	12.93	Thy1	protein_coding
ENSMUSG00000045934	1.56149	1.29722	1.82575	3.13158	12.4913	7.48173e-10	1.08868e-07	12.9485	Mtmr11	protein_coding
ENSMUSG00000020473	2.70866	2.24672	3.17061	6.86148	12.3958	8.39812e-10	1.21216e-07	12.7244	Aebp1	protein_coding
ENSMUSG00000005802	1.0964	0.908823	1.28398	5.00242	12.3565	8.8085e-10	1.2632e-07	12.7463	Slc30a4	protein_coding
ENSMUSG00000066705	2.14972	1.7803	2.51914	4.14864	12.3017	9.41696e-10	1.3418e-07	12.6966	Fxyd6	protein_coding
ENSMUSG00000026586	1.76632	1.46203	2.07061	6.25472	12.2713	9.7733e-10	1.3837e-07	12.5868	Prrx1	protein_coding
ENSMUSG00000038233	1.80974	1.49627	2.12321	1.94429	12.2046	1.0606e-09	1.49209e-07	12.556	Gask1a	protein_coding
ENSMUSG00000038112	2.73391	2.2599	3.20791	1.58283	12.193	1.07593e-09	1.50413e-07	12.5302	AW551984	protein_coding
ENSMUSG00000027858	1.31951	1.09003	1.54899	5.174	12.1557	1.12648e-09	1.56496e-07	12.4847	Tspan2	protein_coding
ENSMUSG00000032925	2.62232	2.16572	3.07891	4.62585	12.1412	1.14681e-09	1.58332e-07	12.4701	Itgbl1	protein_coding
ENSMUSG00000024501	1.57896	1.30284	1.85507	6.78173	12.0891	1.22304e-09	1.67814e-07	12.346	Dpysl3	protein_coding
ENSMUSG00000031451	1.04513	0.861794	1.22846	7.04719	12.0514	1.28155e-09	1.74763e-07	12.2965	Gas6	protein_coding
ENSMUSG00000020312	1.59609	1.31537	1.87681	3.27585	12.0198	1.33292e-09	1.77648e-07	12.3801	Shc2	protein_coding
ENSMUSG00000032324	1.0874	0.896316	1.27849	5.64221	12.03	1.31618e-09	1.77648e-07	12.3114	Tspan3	protein_coding
ENSMUSG00000036256	1.91672	1.57959	2.25386	6.82281	12.0187	1.33468e-09	1.77648e-07	12.2543	Igfbp7	protein_coding
ENSMUSG00000086181	2.41482	1.99033	2.83931	1.55097	12.0262	1.32234e-09	1.77648e-07	12.3262	C230034O21Rik	lncRNA
ENSMUSG00000020814	1.67735	1.38155	1.97315	3.47421	11.9877	1.38722e-09	1.83542e-07	12.337	Mxra7	protein_coding
ENSMUSG00000020695	1.61896	1.33275	1.90516	6.81551	11.9582	1.43923e-09	1.89297e-07	12.178	Mrc2	protein_coding
ENSMUSG00000017400	2.20387	1.81209	2.59565	1.22464	11.8918	1.56411e-09	2.04512e-07	12.0871	Stac2	protein_coding
ENSMUSG00000025666	1.57671	1.29625	1.85718	3.67901	11.8845	1.57845e-09	2.04702e-07	12.2066	Tmem47	protein_coding
ENSMUSG00000026389	0.924696	0.760152	1.08924	5.86651	11.8802	1.58697e-09	2.04702e-07	12.1125	Steap3	protein_coding
ENSMUSG00000032816	1.66695	1.37025	1.96366	4.08447	11.8771	1.59319e-09	2.04702e-07	12.1778	Igdcc4	protein_coding
ENSMUSG00000040711	1.7856	1.46716	2.10404	6.61432	11.854	1.6401e-09	2.07588e-07	12.0505	Sh3pxd2b	protein_coding
ENSMUSG00000048388	2.17119	1.78393	2.55845	2.82984	11.8523	1.64367e-09	2.07588e-07	12.1733	Fam171b	protein_coding
ENSMUSG00000053460	1.26546	1.03988	1.49104	4.68208	11.8593	1.62935e-09	2.07588e-07	12.136	Ggcx	protein_coding
ENSMUSG00000032431	1.62345	1.33371	1.9132	5.15865	11.8449	1.65909e-09	2.08351e-07	12.088	Crtap	protein_coding
ENSMUSG00000019916	1.24012	1.01837	1.46187	5.929	11.8226	1.7064e-09	2.13089e-07	12.0338	P4ha1	protein_coding
ENSMUSG00000020674	2.61213	2.14454	3.07973	5.78238	11.8096	1.73464e-09	2.1432e-07	12.0126	Pxdn	protein_coding
ENSMUSG00000030862	3.02008	2.47944	3.56072	4.10058	11.8091	1.73554e-09	2.1432e-07	12.0766	Cpxm2	protein_coding
ENSMUSG00000016487	1.45124	1.19092	1.71155	5.87542	11.7853	1.78855e-09	2.19646e-07	11.9849	Ppfibp1	protein_coding
ENSMUSG00000022844	1.53368	1.25825	1.8091	3.48405	11.7718	1.8195e-09	2.22218e-07	12.0684	Pdia5	protein_coding
ENSMUSG00000031548	2.85785	2.34378	3.37193	3.16433	11.7523	1.86487e-09	2.26146e-07	12.0432	Sfrp1	protein_coding
ENSMUSG00000038074	1.81397	1.48758	2.14035	4.17533	11.7493	1.872e-09	2.26146e-07	12.0092	Fkbp14	protein_coding
ENSMUSG00000030259	1.36984	1.12283	1.61685	4.60964	11.7235	1.93424e-09	2.32401e-07	11.9636	Rassf8	protein_coding
ENSMUSG00000041120	2.11696	1.73493	2.49899	5.52762	11.7145	1.95657e-09	2.33068e-07	11.8959	Nbl1	protein_coding
ENSMUSG00000044548	1.68947	1.38443	1.99451	3.25247	11.7086	1.97124e-09	2.33068e-07	11.9915	Dact1	protein_coding
ENSMUSG00000051934	1.59441	1.30657	1.88224	2.81801	11.71	1.9676e-09	2.33068e-07	11.9933	Spats2	protein_coding
ENSMUSG00000020122	1.60202	1.31252	1.89152	6.06003	11.6983	1.99707e-09	2.34873e-07	11.8644	Egfr	protein_coding
ENSMUSG00000036862	1.51902	1.24422	1.79382	5.14929	11.6857	2.02956e-09	2.37437e-07	11.8841	Dchs1	protein_coding
ENSMUSG00000019055	1.57467	1.28954	1.8598	5.98699	11.675	2.05718e-09	2.39408e-07	11.8378	Plod1	protein_coding
ENSMUSG00000048126	2.72447	2.23082	3.21812	9.14657	11.6673	2.07741e-09	2.40504e-07	11.7932	Col6a3	protein_coding
ENSMUSG00000031422	1.00553	0.822989	1.18806	6.86067	11.6453	2.1366e-09	2.46074e-07	11.7789	Morf4l2	protein_coding
ENSMUSG00000024012	1.02162	0.835882	1.20736	6.40193	11.6277	2.18526e-09	2.50381e-07	11.7681	Mtch1	protein_coding
ENSMUSG00000058056	1.60544	1.31341	1.89747	5.75474	11.6219	2.20148e-09	2.50946e-07	11.7786	Palld	protein_coding
ENSMUSG00000079592	2.22861	1.82259	2.63463	2.44701	11.6036	2.25348e-09	2.55563e-07	11.86	C1qtnf5	protein_coding
ENSMUSG00000022297	1.63289	1.33521	1.93057	3.14307	11.5963	2.27473e-09	2.56664e-07	11.8506	Fzd6	protein_coding
ENSMUSG00000028641	1.73254	1.41659	2.0485	5.15389	11.5922	2.28664e-09	2.56704e-07	11.7624	P3h1	protein_coding
ENSMUSG00000015501	1.44393	1.17993	1.70794	6.30056	11.5622	2.37629e-09	2.62787e-07	11.6792	Hivep2	protein_coding
ENSMUSG00000019846	1.65276	1.3506	1.95492	6.1047	11.5632	2.37332e-09	2.62787e-07	11.6867	Lama4	protein_coding
ENSMUSG00000028364	1.49002	1.2177	1.76234	9.47222	11.5672	2.36128e-09	2.62787e-07	11.6537	Tnc	protein_coding
ENSMUSG00000005973	1.52525	1.24581	1.80469	5.66431	11.5389	2.44865e-09	2.69449e-07	11.6741	Rcn1	protein_coding
ENSMUSG00000020000	4.56494	3.72598	5.40391	1.15996	11.5027	2.56548e-09	2.80913e-07	11.6662	Moxd1	protein_coding
ENSMUSG00000022883	2.05353	1.67571	2.43135	3.92425	11.4901	2.60741e-09	2.84106e-07	11.6888	Robo1	protein_coding
ENSMUSG00000025381	1.10961	0.905296	1.31392	4.67167	11.4811	2.6378e-09	2.84626e-07	11.655	Cnpy2	protein_coding
ENSMUSG00000032547	1.14208	0.931857	1.35231	5.33379	11.4846	2.62591e-09	2.84626e-07	11.622	Ryk	protein_coding
ENSMUSG00000042116	1.56905	1.27956	1.85854	3.52721	11.4581	2.71749e-09	2.91809e-07	11.6684	Vwa1	protein_coding
ENSMUSG00000026478	1.4878	1.21306	1.76255	7.13178	11.4478	2.75366e-09	2.94271e-07	11.508	Lamc1	protein_coding
ENSMUSG00000038932	2.8409	2.31592	3.36587	-0.216554	11.44	2.7818e-09	2.95856e-07	11.2189	Tcfl5	protein_coding
ENSMUSG00000063605	1.55421	1.26684	1.84159	2.37416	11.4333	2.80604e-09	2.97013e-07	11.6331	Ccdc102a	protein_coding
ENSMUSG00000036545	1.31859	1.0747	1.56247	6.98686	11.4295	2.81965e-09	2.97039e-07	11.4877	Adamts2	protein_coding
ENSMUSG00000033717	1.77104	1.44255	2.09954	2.15913	11.3975	2.9391e-09	3.08162e-07	11.5801	Adra2a	protein_coding
ENSMUSG00000022656	1.44063	1.17291	1.70835	3.68981	11.3759	3.02301e-09	3.13997e-07	11.557	Nectin3	protein_coding
ENSMUSG00000061410	1.10202	0.897284	1.30676	5.92416	11.379	3.01083e-09	3.13997e-07	11.46	Zcchc14	protein_coding
ENSMUSG00000001768	1.33131	1.08378	1.57884	6.2791	11.37	3.04615e-09	3.14929e-07	11.4301	Rin2	protein_coding
ENSMUSG00000000031	3.1431	2.55683	3.72937	5.89815	11.3336	3.19387e-09	3.1979e-07	11.3784	H19	lncRNA
ENSMUSG00000013236	1.20509	0.980403	1.42977	7.17727	11.3385	3.17359e-09	3.1979e-07	11.363	Ptprs	protein_coding
ENSMUSG00000020848	2.68517	2.18504	3.18529	0.330386	11.3501	3.12602e-09	3.1979e-07	11.27	Doc2b	protein_coding
ENSMUSG00000023945	5.69588	4.63475	6.757	-4.52614	11.3476	3.13644e-09	3.1979e-07	7.06775	Slc5a7	protein_coding
ENSMUSG00000028369	1.62786	1.3243	1.93141	6.09852	11.3367	3.18124e-09	3.1979e-07	11.3859	Svep1	protein_coding
ENSMUSG00000038530	1.63248	1.32841	1.93656	3.42241	11.3496	3.12821e-09	3.1979e-07	11.5276	Rgs4	protein_coding
ENSMUSG00000060935	1.24554	1.01322	1.47786	5.52387	11.334	3.19232e-09	3.1979e-07	11.4123	Tmem263	protein_coding
ENSMUSG00000031070	2.4705	2.00909	2.93192	2.64595	11.3188	3.25633e-09	3.24581e-07	11.4982	Mrgprf	protein_coding
ENSMUSG00000096210	1.02107	0.830021	1.21212	5.5096	11.2984	3.34419e-09	3.31851e-07	11.3703	H1f0	protein_coding
ENSMUSG00000020388	1.63498	1.32852	1.94144	2.98611	11.2783	3.43343e-09	3.39192e-07	11.4457	Pdlim4	protein_coding
ENSMUSG00000046997	1.78983	1.45379	2.12587	1.4998	11.2598	3.51764e-09	3.45974e-07	11.3524	Spsb4	protein_coding
ENSMUSG00000036459	1.3528	1.09853	1.60707	2.86699	11.2474	3.57531e-09	3.50097e-07	11.4071	Wtip	protein_coding
ENSMUSG00000078190	1.59143	1.29208	1.89079	3.6581	11.2386	3.61672e-09	3.52599e-07	11.373	Dnm3os	lncRNA
ENSMUSG00000014303	1.47873	1.20026	1.75721	4.27001	11.2256	3.67905e-09	3.57109e-07	11.3262	Glis2	protein_coding
ENSMUSG00000048332	1.31664	1.06817	1.5651	4.81269	11.2024	3.79277e-09	3.66547e-07	11.271	Lhfp	protein_coding
ENSMUSG00000036412	2.53947	2.05993	3.01901	3.2246	11.1951	3.82947e-09	3.68492e-07	11.3253	Arsi	protein_coding
ENSMUSG00000039357	0.965414	0.782637	1.14819	4.829	11.1661	3.97882e-09	3.81212e-07	11.2266	Fut11	protein_coding
ENSMUSG00000006360	1.40136	1.13577	1.66695	6.07777	11.1545	4.04008e-09	3.8542e-07	11.1449	Crip1	protein_coding
ENSMUSG00000027750	4.44349	3.60034	5.28665	7.73754	11.141	4.11254e-09	3.90656e-07	11.1035	Postn	protein_coding
ENSMUSG00000068196	2.40968	1.95122	2.86813	5.47453	11.1114	4.27705e-09	4.04555e-07	11.1026	Col8a1	protein_coding
ENSMUSG00000010830	2.15021	1.74032	2.5601	4.08559	11.0898	4.40119e-09	4.11049e-07	11.1462	Kdelr3	protein_coding
ENSMUSG00000025809	0.964021	0.780329	1.14771	8.51785	11.0944	4.37421e-09	4.11049e-07	11.0161	Itgb1	protein_coding
ENSMUSG00000038259	3.88767	3.14677	4.62857	-0.682318	11.0927	4.38424e-09	4.11049e-07	10.5878	Gdf5	protein_coding
ENSMUSG00000028487	1.9529	1.58051	2.3253	3.04424	11.0861	4.42247e-09	4.11308e-07	11.1911	Bnc2	protein_coding
ENSMUSG00000020585	0.899412	0.727828	1.071	7.3687	11.0813	4.45106e-09	4.12242e-07	11.0151	Laptm4a	protein_coding
ENSMUSG00000069920	1.54796	1.25134	1.84458	3.90937	11.0325	4.74943e-09	4.38051e-07	11.0886	B3gnt9	protein_coding
ENSMUSG00000068566	1.43586	1.16026	1.71146	7.23143	11.0139	4.86817e-09	4.47147e-07	10.9223	Myadm	protein_coding
ENSMUSG00000046491	2.86539	2.31418	3.41661	1.30777	10.9893	5.03075e-09	4.60179e-07	11.0424	C1qtnf2	protein_coding
ENSMUSG00000058070	1.41489	1.14235	1.68743	4.93402	10.975	5.12808e-09	4.6716e-07	10.9545	Eml1	protein_coding
ENSMUSG00000022620	0.998274	0.805909	1.19064	4.33995	10.9706	5.1578e-09	4.67823e-07	10.9919	Arsa	protein_coding
ENSMUSG00000041308	1.14241	0.922216	1.36261	6.20156	10.9678	5.17746e-09	4.67823e-07	10.8924	Sntb2	protein_coding
ENSMUSG00000066607	2.02521	1.63468	2.41574	2.40651	10.9629	5.21136e-09	4.6898e-07	11.0355	Insyn1	protein_coding
ENSMUSG00000004383	1.09106	0.880366	1.30176	4.14158	10.9471	5.32293e-09	4.76628e-07	10.9701	Large1	protein_coding
ENSMUSG00000025978	1.53554	1.23886	1.83221	3.97678	10.9418	5.36067e-09	4.76628e-07	10.9667	Rftn2	protein_coding
ENSMUSG00000040158	1.14482	0.923654	1.36599	4.26732	10.9426	5.35509e-09	4.76628e-07	10.9583	Tax1bp3	protein_coding
ENSMUSG00000043300	1.50888	1.21712	1.80063	2.47206	10.9331	5.42338e-09	4.80283e-07	10.9936	B3galnt1	protein_coding
ENSMUSG00000001870	1.17972	0.950902	1.40853	6.81272	10.8994	5.67476e-09	5.0055e-07	10.775	Ltbp1	protein_coding
ENSMUSG00000039683	2.57098	2.07198	3.06997	2.8379	10.8921	5.73079e-09	5.03494e-07	10.9383	Sdk1	protein_coding
ENSMUSG00000022203	1.63396	1.31642	1.95151	3.01531	10.8779	5.84107e-09	5.11163e-07	10.9211	Efs	protein_coding
ENSMUSG00000029671	2.70449	2.1786	3.23037	0.736776	10.8718	5.88904e-09	5.12117e-07	10.7976	Wnt16	protein_coding
ENSMUSG00000032640	1.06483	0.857745	1.27192	6.08576	10.8702	5.90214e-09	5.12117e-07	10.7633	Chsy1	protein_coding
ENSMUSG00000097649	2.13747	1.72169	2.55325	0.493794	10.8678	5.92109e-09	5.12117e-07	10.6945	Gm10561	lncRNA
ENSMUSG00000031434	2.06949	1.66631	2.47267	3.03123	10.8512	6.05544e-09	5.21706e-07	10.8813	Morc4	protein_coding
ENSMUSG00000000392	1.19699	0.9636	1.43039	6.21789	10.842	6.1306e-09	5.24119e-07	10.7166	Fap	protein_coding
ENSMUSG00000078794	1.65629	1.33336	1.97922	2.18954	10.8426	6.12563e-09	5.24119e-07	10.8709	Dact3	protein_coding
ENSMUSG00000043313	1.71853	1.38264	2.05443	1.35588	10.816	6.3502e-09	5.40813e-07	10.7643	Pcdhb19	protein_coding
ENSMUSG00000032363	1.65082	1.3274	1.97425	2.80002	10.7904	6.57401e-09	5.57737e-07	10.8059	Adamts7	protein_coding
ENSMUSG00000039787	1.21868	0.979427	1.45793	4.9968	10.7681	6.77494e-09	5.72598e-07	10.6697	Cercam	protein_coding
ENSMUSG00000021589	1.18949	0.95579	1.42318	4.16258	10.7601	6.84925e-09	5.76686e-07	10.7147	Rhobtb3	protein_coding
ENSMUSG00000022010	0.998508	0.802038	1.19498	7.23185	10.7439	7.00126e-09	5.8726e-07	10.5523	Tsc22d1	protein_coding
ENSMUSG00000040280	2.00356	1.60864	2.39847	3.122	10.7253	7.18136e-09	5.97855e-07	10.7022	Ndufa4l2	protein_coding
ENSMUSG00000085925	2.37956	1.91056	2.84857	0.0183877	10.7257	7.17667e-09	5.97855e-07	10.3889	Rtl1	protein_coding
ENSMUSG00000002233	1.43157	1.14832	1.71483	4.77809	10.6843	7.59352e-09	6.29809e-07	10.5686	Rhoc	protein_coding
ENSMUSG00000063564	1.89674	1.5206	2.27287	1.5591	10.6603	7.84628e-09	6.48354e-07	10.6032	Col23a1	protein_coding
ENSMUSG00000033436	1.2791	1.02533	1.53286	4.26785	10.6557	7.89587e-09	6.50035e-07	10.5599	Armcx2	protein_coding
ENSMUSG00000007039	1.28632	1.03071	1.54193	3.49612	10.6386	8.08308e-09	6.60554e-07	10.5795	Ddah2	protein_coding
ENSMUSG00000035799	1.54587	1.23874	1.85299	3.02232	10.6406	8.06074e-09	6.60554e-07	10.6023	Twist1	protein_coding
ENSMUSG00000049288	1.36816	1.09615	1.64017	4.94891	10.6331	8.14384e-09	6.63082e-07	10.4829	Lix1l	protein_coding
ENSMUSG00000046402	1.48291	1.18738	1.77843	1.6673	10.6079	8.43035e-09	6.83904e-07	10.5181	Rbp1	protein_coding
ENSMUSG00000097789	3.34452	2.67631	4.01274	0.311494	10.581	8.74811e-09	7.07102e-07	10.3508	Gm2115	protein_coding
ENSMUSG00000004098	2.39323	1.9146	2.87187	6.04615	10.5703	8.87698e-09	7.12338e-07	10.3319	Col5a3	protein_coding
ENSMUSG00000050700	2.7739	2.21921	3.32858	1.50485	10.5719	8.85734e-09	7.12338e-07	10.5027	Emilin3	protein_coding
ENSMUSG00000015094	1.39044	1.11226	1.66863	4.21663	10.5664	8.92556e-09	7.12859e-07	10.4342	Npdc1	protein_coding
ENSMUSG00000036667	1.32039	1.05617	1.5846	4.32053	10.5646	8.94762e-09	7.12859e-07	10.4294	Tcaf1	protein_coding
ENSMUSG00000027544	1.57586	1.26031	1.89141	4.54127	10.5575	9.03522e-09	7.14715e-07	10.3955	Nfatc2	protein_coding
ENSMUSG00000029659	2.21823	1.77414	2.66232	5.07887	10.5595	9.00985e-09	7.14715e-07	10.3625	Medag	protein_coding
ENSMUSG00000018474	1.07059	0.855818	1.28536	5.97724	10.538	9.28091e-09	7.31546e-07	10.3061	Chd3	protein_coding
ENSMUSG00000027932	2.30014	1.83848	2.7618	2.58044	10.5327	9.34906e-09	7.34314e-07	10.4584	Slc27a3	protein_coding
ENSMUSG00000030116	2.7951	2.23345	3.35675	3.54124	10.5205	9.50767e-09	7.44143e-07	10.3914	Mfap5	protein_coding
ENSMUSG00000007783	1.62482	1.29781	1.95182	2.27228	10.5041	9.72634e-09	7.58586e-07	10.4183	Cpt1c	protein_coding
ENSMUSG00000005958	1.82228	1.45508	2.18948	2.9886	10.4911	9.90284e-09	7.69652e-07	10.389	Ephb3	protein_coding
ENSMUSG00000029096	1.89062	1.5094	2.27184	5.49418	10.4841	9.99819e-09	7.74355e-07	10.2375	Htra3	protein_coding
ENSMUSG00000028082	1.35656	1.08285	1.63026	5.44041	10.4776	1.00889e-08	7.78666e-07	10.2379	Sh3d19	protein_coding
ENSMUSG00000043903	2.24343	1.78913	2.69773	5.08224	10.4394	1.06378e-08	8.15367e-07	10.192	Zfp469	protein_coding
ENSMUSG00000050730	1.2627	1.00703	1.51837	3.84225	10.4406	1.06201e-08	8.15367e-07	10.2883	Arhgap42	protein_coding
ENSMUSG00000041845	1.54521	1.23202	1.8584	1.86853	10.4301	1.0776e-08	8.18925e-07	10.3069	Rhod	protein_coding
ENSMUSG00000043079	1.32856	1.05936	1.59775	5.90807	10.4333	1.0728e-08	8.18925e-07	10.1549	Synpo	protein_coding
ENSMUSG00000096145	1.46715	1.16975	1.76455	3.96223	10.4289	1.07947e-08	8.18925e-07	10.2639	Vkorc1	protein_coding
ENSMUSG00000050910	1.80042	1.43485	2.16599	4.31848	10.4115	1.10583e-08	8.36064e-07	10.2144	Cdr2l	protein_coding
ENSMUSG00000026589	1.35937	1.08321	1.63552	3.68553	10.4062	1.11402e-08	8.39408e-07	10.2464	Sec16b	protein_coding
ENSMUSG00000027820	0.883215	0.703461	1.06297	5.25945	10.3871	1.14403e-08	8.57109e-07	10.1294	Mme	protein_coding
ENSMUSG00000032440	0.864863	0.688831	1.04089	7.23128	10.3864	1.14523e-08	8.57109e-07	10.047	Tgfbr2	protein_coding
ENSMUSG00000036904	1.59451	1.26985	1.91916	3.94031	10.3828	1.151e-08	8.58538e-07	10.1902	Fzd8	protein_coding
ENSMUSG00000030770	1.45062	1.15511	1.74614	6.03027	10.3774	1.15969e-08	8.61892e-07	10.0671	Parva	protein_coding
ENSMUSG00000034435	1.94402	1.54792	2.34013	1.66146	10.3752	1.16325e-08	8.61892e-07	10.2301	Tmem30b	protein_coding
ENSMUSG00000033565	1.42238	1.13181	1.71294	5.8402	10.3486	1.2073e-08	8.91556e-07	10.0355	Rbfox2	protein_coding
ENSMUSG00000038668	1.46049	1.162	1.75897	4.85141	10.3438	1.21541e-08	8.94571e-07	10.0767	Lpar1	protein_coding
ENSMUSG00000027803	1.44724	1.15049	1.74399	5.67404	10.31	1.27425e-08	9.34786e-07	9.98633	Wwtr1	protein_coding
ENSMUSG00000027879	0.840476	0.668078	1.01287	5.58633	10.3063	1.281e-08	9.36645e-07	9.99915	Sec22b	protein_coding
ENSMUSG00000029675	2.49234	1.98049	3.00419	4.91077	10.2938	1.30365e-08	9.5008e-07	9.99571	Eln	protein_coding
ENSMUSG00000016382	1.26934	1.0076	1.53107	5.89693	10.2524	1.38166e-08	9.98586e-07	9.89482	Pls3	protein_coding
ENSMUSG00000023972	1.59012	1.26231	1.91793	4.20655	10.2544	1.37771e-08	9.98586e-07	9.99316	Ptk7	protein_coding
ENSMUSG00000026585	1.01922	0.808993	1.22945	4.40602	10.2491	1.38817e-08	9.98586e-07	9.98319	Kifap3	protein_coding
ENSMUSG00000049804	1.1986	0.951395	1.44581	4.35794	10.25	1.38643e-08	9.98586e-07	9.99178	Armcx4	protein_coding
ENSMUSG00000033684	0.942425	0.74751	1.13734	5.83306	10.2214	1.4434e-08	1.03496e-06	9.8593	Qsox1	protein_coding
ENSMUSG00000072623	1.3914	1.10316	1.67964	3.43556	10.2047	1.47776e-08	1.05619e-06	9.97807	Zfp9	protein_coding
ENSMUSG00000031681	1.0167	0.805735	1.22767	4.5155	10.188	1.51312e-08	1.078e-06	9.8914	Smad1	protein_coding
ENSMUSG00000022178	1.58141	1.25282	1.91	2.36166	10.1741	1.54319e-08	1.09591e-06	9.96856	Ajuba	protein_coding
ENSMUSG00000025268	1.50885	1.19471	1.82298	4.8473	10.1539	1.588e-08	1.12057e-06	9.80601	Maged2	protein_coding
ENSMUSG00000026748	1.41293	1.1188	1.70705	5.9661	10.1554	1.5846e-08	1.12057e-06	9.74906	Plxdc2	protein_coding
ENSMUSG00000026836	1.31506	1.04119	1.58893	4.52567	10.151	1.59457e-08	1.12165e-06	9.82784	Acvr1	protein_coding
ENSMUSG00000073293	3.63755	2.87969	4.39541	-2.32356	10.1468	1.60407e-08	1.12477e-06	8.02022	Nudt10	protein_coding
ENSMUSG00000025555	1.30854	1.0357	1.58137	4.66622	10.1389	1.62217e-08	1.13388e-06	9.79913	Farp1	protein_coding
ENSMUSG00000024544	1.2224	0.967131	1.47767	4.15396	10.1233	1.65849e-08	1.15564e-06	9.8215	Ldlrad4	protein_coding
ENSMUSG00000017466	2.13012	1.68512	2.57513	8.21332	10.1193	1.66797e-08	1.15862e-06	9.64266	Timp2	protein_coding
ENSMUSG00000022261	1.43431	1.13452	1.73409	6.0079	10.1144	1.67953e-08	1.15908e-06	9.68539	Sdc2	protein_coding
ENSMUSG00000051048	4.14108	3.27538	5.00678	2.20188	10.1124	1.68429e-08	1.15908e-06	9.87768	P4ha3	protein_coding
ENSMUSG00000070436	1.82953	1.4472	2.21185	8.40498	10.1161	1.67544e-08	1.15908e-06	9.63618	Serpinh1	protein_coding
ENSMUSG00000020986	0.941076	0.743807	1.13835	6.0389	10.0849	1.75156e-08	1.20166e-06	9.65187	Sec23a	protein_coding
ENSMUSG00000029581	1.99056	1.57302	2.4081	4.8368	10.0782	1.76849e-08	1.20954e-06	9.69176	Fscn1	protein_coding
ENSMUSG00000022330	2.76233	2.18222	3.34244	1.29723	10.0663	1.79863e-08	1.22638e-06	9.80434	Osr2	protein_coding
ENSMUSG00000042473	1.05475	0.833065	1.27643	4.96299	10.0582	1.81948e-08	1.2368e-06	9.66973	Tbc1d8b	protein_coding
ENSMUSG00000039234	1.10565	0.873058	1.33825	5.97501	10.0491	1.84352e-08	1.24932e-06	9.59786	Sec24d	protein_coding
ENSMUSG00000037370	2.09994	1.65784	2.54205	6.63466	10.0413	1.86414e-08	1.25946e-06	9.55202	Enpp1	protein_coding
ENSMUSG00000025151	1.63106	1.28744	1.97469	6.46563	10.0344	1.88242e-08	1.26412e-06	9.55153	Maged1	protein_coding
ENSMUSG00000044338	1.54255	1.21761	1.86749	4.50178	10.0356	1.87923e-08	1.26412e-06	9.66256	Aplnr	protein_coding
ENSMUSG00000039286	1.27974	1.00983	1.54965	7.03667	10.0232	1.91298e-08	1.28078e-06	9.5206	Fndc3b	protein_coding
ENSMUSG00000034685	2.02746	1.59793	2.45699	2.04298	9.97849	2.0396e-08	1.36145e-06	9.6946	Fam171a2	protein_coding
ENSMUSG00000056481	1.63652	1.28883	1.9842	4.726	9.95044	2.12352e-08	1.41322e-06	9.51336	Cd248	protein_coding
ENSMUSG00000029767	1.56634	1.2335	1.89919	7.8508	9.94836	2.12988e-08	1.41322e-06	9.39248	Calu	protein_coding
ENSMUSG00000019779	1.75896	1.38435	2.13358	2.37166	9.92607	2.19938e-08	1.455e-06	9.61995	Frk	protein_coding
ENSMUSG00000075012	2.24042	1.76257	2.71827	1.13805	9.91158	2.24582e-08	1.48131e-06	9.56663	Fjx1	protein_coding
ENSMUSG00000031561	1.95918	1.54076	2.37759	3.87976	9.89857	2.2884e-08	1.50493e-06	9.48578	Tenm3	protein_coding
ENSMUSG00000060510	0.757898	0.595955	0.919841	5.76807	9.89366	2.30472e-08	1.51119e-06	9.3893	Zfp266	protein_coding
ENSMUSG00000026604	1.01026	0.794187	1.22633	5.7073	9.88427	2.33619e-08	1.52732e-06	9.37134	Ptpn14	protein_coding
ENSMUSG00000041895	0.802129	0.63038	0.973878	5.50002	9.8732	2.37392e-08	1.54743e-06	9.37211	Wipi1	protein_coding
ENSMUSG00000020088	0.845045	0.664016	1.02607	6.79141	9.86828	2.3909e-08	1.55394e-06	9.30345	Sar1a	protein_coding
ENSMUSG00000038156	1.48408	1.16571	1.80245	4.55156	9.85446	2.43923e-08	1.58073e-06	9.38473	Spon1	protein_coding
ENSMUSG00000032024	1.25641	0.98652	1.5263	5.05303	9.84131	2.48619e-08	1.60183e-06	9.34428	Clmp	protein_coding
ENSMUSG00000032220	1.24107	0.97449	1.50765	5.51496	9.84186	2.4842e-08	1.60183e-06	9.31913	Myo1e	protein_coding
ENSMUSG00000025289	1.12811	0.885033	1.37119	4.54391	9.81107	2.59779e-08	1.66889e-06	9.3351	Prdx4	protein_coding
ENSMUSG00000028789	1.9507	1.52951	2.37188	1.72952	9.79098	2.67484e-08	1.71344e-06	9.42676	Azin2	protein_coding
ENSMUSG00000035274	1.33662	1.04791	1.62533	2.77928	9.78716	2.68975e-08	1.71804e-06	9.41343	Tpbg	protein_coding
ENSMUSG00000037242	0.839915	0.658446	1.02138	8.06744	9.78457	2.69993e-08	1.7196e-06	9.14771	Clic4	protein_coding
ENSMUSG00000022048	0.969093	0.75951	1.17868	7.13011	9.77501	2.73783e-08	1.73876e-06	9.15145	Dpysl2	protein_coding
ENSMUSG00000039168	0.959136	0.751653	1.16662	5.88073	9.77248	2.74794e-08	1.74021e-06	9.19596	Dap	protein_coding
ENSMUSG00000008136	1.29535	1.01437	1.57633	3.11222	9.74582	2.85695e-08	1.8041e-06	9.33525	Fhl2	protein_coding
ENSMUSG00000019817	2.0751	1.6244	2.52579	4.65914	9.73343	2.90918e-08	1.83188e-06	9.18495	Plagl1	protein_coding
ENSMUSG00000032216	0.842312	0.658953	1.02567	9.13451	9.71132	3.00484e-08	1.88677e-06	9.03059	Nedd4	protein_coding
ENSMUSG00000041734	1.23472	0.965791	1.50364	6.20314	9.70607	3.02802e-08	1.89597e-06	9.07846	Kirrel	protein_coding
ENSMUSG00000020785	1.198	0.936562	1.45944	2.73621	9.68708	3.11355e-08	1.94404e-06	9.26794	Camkk1	protein_coding
ENSMUSG00000018593	1.54703	1.20919	1.88486	11.5019	9.68053	3.14358e-08	1.9573e-06	9.02934	Sparc	protein_coding
ENSMUSG00000027224	2.8875	2.25648	3.51851	-1.25026	9.67364	3.17558e-08	1.9717e-06	8.63102	Duoxa1	protein_coding
ENSMUSG00000014932	0.993853	0.776386	1.21132	3.81633	9.66132	3.23357e-08	1.99655e-06	9.17682	Yes1	protein_coding
ENSMUSG00000046186	1.06316	0.830536	1.29579	6.46516	9.66163	3.23211e-08	1.99655e-06	9.00176	Cd109	protein_coding
ENSMUSG00000016918	1.81235	1.41561	2.20909	5.62585	9.65712	3.25361e-08	2.00336e-06	9.01904	Sulf1	protein_coding
ENSMUSG00000001761	0.966674	0.754427	1.17892	5.12938	9.62822	3.39504e-08	2.08467e-06	9.02185	Smo	protein_coding
ENSMUSG00000024620	1.19453	0.931995	1.45706	6.64356	9.61879	3.44252e-08	2.108e-06	8.92894	Pdgfrb	protein_coding
ENSMUSG00000021390	2.57472	2.00736	3.14208	6.06331	9.59358	3.57306e-08	2.17594e-06	8.8936	Ogn	protein_coding
ENSMUSG00000060904	0.960975	0.749258	1.17269	5.87468	9.59541	3.56341e-08	2.17594e-06	8.93054	Arl1	protein_coding
ENSMUSG00000034487	1.36092	1.06058	1.66126	4.55653	9.57922	3.64973e-08	2.21656e-06	8.96865	Poglut3	protein_coding
ENSMUSG00000023022	1.04383	0.813371	1.27429	5.9548	9.57517	3.67165e-08	2.21817e-06	8.89203	Lima1	protein_coding
ENSMUSG00000047330	2.57529	2.00671	3.14387	1.23922	9.57504	3.67234e-08	2.21817e-06	9.11032	Kcne4	protein_coding
ENSMUSG00000036995	1.8179	1.41582	2.21999	2.69474	9.55789	3.7668e-08	2.26906e-06	9.07195	Asap3	protein_coding
ENSMUSG00000035413	1.1373	0.88549	1.38911	2.39845	9.54794	3.82273e-08	2.29653e-06	9.07549	Tmem98	protein_coding
ENSMUSG00000026342	1.1119	0.865542	1.35825	4.53569	9.54135	3.86031e-08	2.30046e-06	8.93258	Slc35f5	protein_coding
ENSMUSG00000038521	1.45818	1.13512	1.78124	5.44812	9.54188	3.85729e-08	2.30046e-06	8.85585	C1s1	protein_coding
ENSMUSG00000068122	5.41692	4.21714	6.61669	-1.24482	9.54463	3.84156e-08	2.30046e-06	8.3421	Agtr2	protein_coding
ENSMUSG00000032014	1.18798	0.92463	1.45133	4.38426	9.53632	3.8892e-08	2.31147e-06	8.93582	Oaf	protein_coding
ENSMUSG00000026828	1.74292	1.35556	2.13029	2.20084	9.51185	4.03314e-08	2.39063e-06	9.02361	Galnt5	protein_coding
ENSMUSG00000039953	1.11738	0.868725	1.36603	5.86873	9.4998	4.10606e-08	2.42738e-06	8.77967	Clstn1	protein_coding
ENSMUSG00000021876	1.34898	1.04867	1.64928	5.40513	9.49616	4.12836e-08	2.43409e-06	8.79557	Rnase4	protein_coding
ENSMUSG00000005881	0.884293	0.687389	1.0812	5.27714	9.49402	4.14156e-08	2.43541e-06	8.8145	Ergic3	protein_coding
ENSMUSG00000048612	1.73348	1.34689	2.12006	6.14878	9.47938	4.23284e-08	2.4768e-06	8.72862	Myof	protein_coding
ENSMUSG00000102918	1.28834	1.00102	1.57566	6.30957	9.47916	4.23423e-08	2.4768e-06	8.72741	Pcdhgc3	protein_coding
ENSMUSG00000021877	1.12019	0.870197	1.37019	6.68842	9.4726	4.27585e-08	2.49458e-06	8.70565	Arf4	protein_coding
ENSMUSG00000046387	1.39698	1.08458	1.70938	2.00876	9.45335	4.40041e-08	2.56053e-06	8.94085	Pcdhb17	protein_coding
ENSMUSG00000049630	2.29902	1.78445	2.81359	-0.64309	9.44507	4.45514e-08	2.58561e-06	8.59543	C1ql3	protein_coding
ENSMUSG00000038545	1.47142	1.14175	1.80108	4.93449	9.4356	4.51865e-08	2.61564e-06	8.73473	Cul7	protein_coding
ENSMUSG00000030782	1.17599	0.9124	1.43958	4.26293	9.4316	4.5458e-08	2.62452e-06	8.79197	Tgfb1i1	protein_coding
ENSMUSG00000031825	1.19347	0.925018	1.46191	6.37865	9.39851	4.77668e-08	2.75068e-06	8.60068	Crispld2	protein_coding
ENSMUSG00000027848	1.32334	1.02523	1.62145	6.27437	9.38441	4.87875e-08	2.80219e-06	8.58362	Olfml3	protein_coding
ENSMUSG00000021806	1.50098	1.16261	1.83934	5.01062	9.37782	4.92726e-08	2.82276e-06	8.63756	Nid2	protein_coding
ENSMUSG00000022451	1.33073	1.03051	1.63096	5.5763	9.37032	4.9831e-08	2.84741e-06	8.59385	Twf1	protein_coding
ENSMUSG00000061306	0.89281	0.691013	1.09461	7.04334	9.35304	5.11419e-08	2.91483e-06	8.51343	Slc38a10	protein_coding
ENSMUSG00000024043	1.65562	1.28109	2.03016	2.33059	9.3449	5.17724e-08	2.94321e-06	8.7748	Arhgap28	protein_coding
ENSMUSG00000028339	2.04112	1.57901	2.50323	6.40544	9.33756	5.2348e-08	2.96835e-06	8.49481	Col15a1	protein_coding
ENSMUSG00000022817	1.1344	0.877462	1.39135	6.71501	9.33339	5.2678e-08	2.97946e-06	8.48843	Itgb5	protein_coding
ENSMUSG00000038679	1.1001	0.85069	1.34951	6.94648	9.32446	5.33918e-08	3.01216e-06	8.46791	Trps1	protein_coding
ENSMUSG00000041891	0.94863	0.733362	1.1639	6.66638	9.31593	5.40828e-08	3.04342e-06	8.46678	Lman1	protein_coding
ENSMUSG00000030525	3.08346	2.38285	3.78407	-1.78217	9.30395	5.50689e-08	3.09109e-06	7.82738	Chrna7	protein_coding
ENSMUSG00000021381	1.47792	1.14182	1.81403	1.06299	9.29576	5.57549e-08	3.12171e-06	8.67394	Barx1	protein_coding
ENSMUSG00000015653	1.85168	1.42981	2.27355	2.90314	9.27893	5.71913e-08	3.19409e-06	8.64391	Steap2	protein_coding
ENSMUSG00000022505	0.959	0.740414	1.17759	4.74267	9.27479	5.75507e-08	3.20611e-06	8.5128	Emp2	protein_coding
ENSMUSG00000031351	3.17202	2.44853	3.89552	1.32732	9.26854	5.8098e-08	3.22851e-06	8.66905	Zfp185	protein_coding
ENSMUSG00000041559	2.03379	1.56945	2.49813	8.35099	9.25935	5.89117e-08	3.26556e-06	8.3416	Fmod	protein_coding
ENSMUSG00000021136	2.09068	1.61299	2.56837	4.91949	9.25232	5.95431e-08	3.28433e-06	8.44141	Smoc1	protein_coding
ENSMUSG00000028347	1.97202	1.52145	2.4226	0.294732	9.25229	5.95458e-08	3.28433e-06	8.51562	Tmeff1	protein_coding
ENSMUSG00000112441	2.29997	1.77418	2.82575	-0.351501	9.24742	5.99866e-08	3.30045e-06	8.37422	Gm48898	lncRNA
ENSMUSG00000027661	1.74489	1.3458	2.14397	2.76553	9.24284	6.04046e-08	3.31524e-06	8.60044	Slc2a10	protein_coding
ENSMUSG00000026574	2.44018	1.88189	2.99848	5.93322	9.23984	6.06806e-08	3.32219e-06	8.35743	Dpt	protein_coding
ENSMUSG00000028664	2.26774	1.74845	2.78703	3.13678	9.23185	6.14208e-08	3.35445e-06	8.55409	Ephb2	protein_coding
ENSMUSG00000060147	0.908907	0.700627	1.11719	6.49709	9.2253	6.20347e-08	3.37968e-06	8.33343	Serpinb6a	protein_coding
ENSMUSG00000051790	1.20897	0.931802	1.48613	4.33164	9.2211	6.24313e-08	3.39297e-06	8.45463	Nlgn2	protein_coding
ENSMUSG00000096188	0.794885	0.612545	0.977225	5.42417	9.21576	6.29399e-08	3.41226e-06	8.37566	Cmtm4	protein_coding
ENSMUSG00000032419	1.71356	1.32036	2.10676	2.71905	9.21291	6.32133e-08	3.41875e-06	8.55503	Tbx18	protein_coding
ENSMUSG00000014813	1.61192	1.2416	1.98224	1.81842	9.20186	6.42846e-08	3.46825e-06	8.57	Stc1	protein_coding
ENSMUSG00000037206	1.40456	1.08171	1.72741	6.02887	9.19697	6.47646e-08	3.48568e-06	8.30001	Islr	protein_coding
ENSMUSG00000038648	1.09899	0.845802	1.35217	6.14447	9.17623	6.68435e-08	3.58888e-06	8.26835	Creb3l2	protein_coding
ENSMUSG00000029161	1.37477	1.05779	1.69175	3.42589	9.16861	6.76249e-08	3.62209e-06	8.45339	Cgref1	protein_coding
ENSMUSG00000045733	2.06173	1.58627	2.53719	-0.271076	9.16694	6.77969e-08	3.62257e-06	8.31724	Sprn	protein_coding
ENSMUSG00000023800	0.841362	0.64709	1.03563	5.0824	9.15547	6.89939e-08	3.67769e-06	8.30744	Tiam2	protein_coding
ENSMUSG00000091243	2.82727	2.17405	3.48048	2.42592	9.14996	6.95778e-08	3.69994e-06	8.45723	Vgll3	protein_coding
ENSMUSG00000028763	1.41519	1.08798	1.74239	8.97225	9.14332	7.02866e-08	3.72871e-06	8.15688	Hspg2	protein_coding
ENSMUSG00000002365	0.82688	0.635322	1.01844	5.8974	9.12533	7.2247e-08	3.82359e-06	8.20618	Snx9	protein_coding
ENSMUSG00000032340	1.34513	1.03304	1.65722	6.05343	9.11167	7.37736e-08	3.89511e-06	8.16795	Neo1	protein_coding
ENSMUSG00000024899	0.831948	0.638648	1.02525	5.85112	9.09856	7.5272e-08	3.9648e-06	8.16688	Papss2	protein_coding
ENSMUSG00000050395	1.71828	1.31835	2.11822	0.479494	9.08268	7.71277e-08	4.04821e-06	8.32214	Tnfsf15	protein_coding
ENSMUSG00000053617	1.2162	0.933057	1.49935	7.34826	9.08037	7.74018e-08	4.04821e-06	8.07495	Sh3pxd2a	protein_coding
ENSMUSG00000073802	2.14178	1.64321	2.64035	-0.159994	9.08151	7.72671e-08	4.04821e-06	8.17026	Cdkn2b	protein_coding
ENSMUSG00000031983	0.786763	0.602722	0.970804	5.73539	9.03726	8.27077e-08	4.31556e-06	8.07801	2310022B05Rik	protein_coding
ENSMUSG00000013921	1.88867	1.44545	2.33189	2.91296	9.0084	8.64717e-08	4.50139e-06	8.23366	Clip3	protein_coding
ENSMUSG00000035258	1.96334	1.50219	2.42448	6.44144	9.00043	8.75426e-08	4.54649e-06	7.96347	Abi3bp	protein_coding
ENSMUSG00000032096	0.685583	0.524385	0.846782	7.49451	8.99096	8.88328e-08	4.60274e-06	7.93376	Arcn1	protein_coding
ENSMUSG00000000126	2.29605	1.75488	2.83723	1.8936	8.96915	9.1882e-08	4.74966e-06	8.21354	Wnt9a	protein_coding
ENSMUSG00000031955	1.1387	0.87022	1.40718	4.12362	8.96613	9.23125e-08	4.76084e-06	8.08393	Bcar1	protein_coding
ENSMUSG00000039405	1.64029	1.25332	2.02726	4.68722	8.96082	9.30755e-08	4.78908e-06	8.01186	Prss23	protein_coding
ENSMUSG00000003955	0.874861	0.668322	1.0814	3.94646	8.95457	9.39814e-08	4.81341e-06	8.083	Fam162a	protein_coding
ENSMUSG00000069662	0.91478	0.698819	1.13074	7.349	8.95468	9.39651e-08	4.81341e-06	7.87675	Marcks	protein_coding
ENSMUSG00000034807	1.05677	0.807069	1.30646	6.43583	8.9469	9.51055e-08	4.85978e-06	7.89322	Colgalt1	protein_coding
ENSMUSG00000024487	0.947255	0.722951	1.17156	5.28222	8.92767	9.79868e-08	4.97272e-06	7.92748	Yipf5	protein_coding
ENSMUSG00000050989	0.979291	0.747436	1.21115	5.42381	8.92898	9.77879e-08	4.97272e-06	7.91922	Selenon	protein_coding
ENSMUSG00000055172	1.10349	0.842209	1.36477	5.26624	8.92826	9.7898e-08	4.97272e-06	7.92206	C1ra	protein_coding
ENSMUSG00000017615	1.11466	0.850619	1.37869	5.18185	8.92451	9.84687e-08	4.98579e-06	7.92624	Tnfaip1	protein_coding
ENSMUSG00000027338	3.03521	2.31582	3.75461	0.547144	8.91928	9.92734e-08	5.01511e-06	8.12059	Prnd	protein_coding
ENSMUSG00000026421	0.606377	0.462628	0.750127	6.63325	8.91752	9.95446e-08	5.01741e-06	7.84512	Csrp1	protein_coding
ENSMUSG00000022892	0.92646	0.706623	1.1463	8.23707	8.90911	1.00856e-07	5.07198e-06	7.78606	App	protein_coding
ENSMUSG00000030351	2.15828	1.64514	2.67142	2.1345	8.89163	1.03637e-07	5.17861e-06	8.08125	Tspan11	protein_coding
ENSMUSG00000033350	0.905045	0.689899	1.12019	4.5812	8.89294	1.03425e-07	5.17861e-06	7.93212	Chst2	protein_coding
ENSMUSG00000071176	1.01559	0.774125	1.25706	4.22253	8.8914	1.03675e-07	5.17861e-06	7.95721	Arhgef10	protein_coding
ENSMUSG00000056515	0.808301	0.616006	1.0006	6.50295	8.88611	1.04532e-07	5.20974e-06	7.79688	Rab31	protein_coding
ENSMUSG00000071076	1.04265	0.794515	1.29078	6.33386	8.88308	1.05026e-07	5.22266e-06	7.79172	Jund	protein_coding
ENSMUSG00000053647	1.32822	1.01159	1.64484	1.43568	8.86807	1.07515e-07	5.33446e-06	8.06295	Gper1	protein_coding
ENSMUSG00000029661	2.00866	1.52963	2.48769	13.1595	8.86448	1.08119e-07	5.35248e-06	7.81185	Col1a2	protein_coding
ENSMUSG00000023013	3.7222	2.83435	4.61004	-2.48455	8.86279	1.08404e-07	5.3547e-06	7.21079	Aqp2	protein_coding
ENSMUSG00000027254	1.38331	1.05313	1.71349	5.02357	8.85687	1.09411e-07	5.39243e-06	7.81627	Map1a	protein_coding
ENSMUSG00000050666	1.2296	0.935625	1.52358	3.3196	8.84212	1.11961e-07	5.5059e-06	7.95623	Vstm4	protein_coding
ENSMUSG00000036053	0.851238	0.647685	1.05479	5.53473	8.84061	1.12226e-07	5.50674e-06	7.77449	Fmnl2	protein_coding
ENSMUSG00000021186	1.06008	0.806318	1.31384	5.4315	8.83119	1.13892e-07	5.57619e-06	7.76079	Fbln5	protein_coding
ENSMUSG00000025140	1.82206	1.38577	2.25834	3.20596	8.82866	1.14344e-07	5.58604e-06	7.92788	Pycr1	protein_coding
ENSMUSG00000029050	0.975093	0.741402	1.20878	6.95028	8.82088	1.15745e-07	5.64206e-06	7.6727	Ski	protein_coding
ENSMUSG00000047766	1.32846	1.00999	1.64693	2.54822	8.81824	1.16224e-07	5.65302e-06	7.96716	Lrrc49	protein_coding
ENSMUSG00000001555	1.93918	1.47412	2.40424	6.06262	8.81492	1.16831e-07	5.67013e-06	7.68645	Fkbp10	protein_coding
ENSMUSG00000026153	0.786043	0.597274	0.974812	3.68237	8.80285	1.19063e-07	5.75331e-06	7.87955	Fam135a	protein_coding
ENSMUSG00000060671	1.27478	0.968685	1.58088	6.19076	8.80408	1.18833e-07	5.75331e-06	7.67331	Atp8b2	protein_coding
ENSMUSG00000021411	1.40969	1.07055	1.74882	3.53431	8.78732	1.21999e-07	5.88242e-06	7.83943	Pxdc1	protein_coding
ENSMUSG00000019932	2.42439	1.84088	3.00789	3.47802	8.78342	1.22747e-07	5.90568e-06	7.79427	Kera	protein_coding
ENSMUSG00000017667	1.19489	0.90693	1.48285	2.72358	8.77214	1.24943e-07	5.99836e-06	7.88683	Zfp334	protein_coding
ENSMUSG00000052854	1.66798	1.26578	2.07018	2.70941	8.76711	1.25935e-07	6.03292e-06	7.86763	Nrk	protein_coding
ENSMUSG00000024998	1.38924	1.05401	1.72447	4.51735	8.76078	1.27195e-07	6.08022e-06	7.70455	Plce1	protein_coding
ENSMUSG00000032009	0.982558	0.745249	1.21987	5.84664	8.75291	1.2878e-07	6.14273e-06	7.60912	Sesn3	protein_coding
ENSMUSG00000001506	2.12668	1.61292	2.64045	13.9139	8.75073	1.29222e-07	6.15066e-06	7.65092	Col1a1	protein_coding
ENSMUSG00000027002	0.736806	0.558472	0.91514	6.41056	8.73428	1.32614e-07	6.29858e-06	7.55604	Nckap1	protein_coding
ENSMUSG00000027955	1.71802	1.30203	2.13402	5.49931	8.73066	1.33374e-07	6.32119e-06	7.58359	Gask1b	protein_coding
ENSMUSG00000034412	0.903891	0.684731	1.12305	3.37601	8.71891	1.35869e-07	6.42574e-06	7.76828	Tbc1d10a	protein_coding
ENSMUSG00000025212	1.17462	0.889594	1.45965	4.79675	8.712	1.37358e-07	6.46865e-06	7.61886	Sfxn3	protein_coding
ENSMUSG00000032719	2.19738	1.6642	2.73055	0.219697	8.71251	1.37249e-07	6.46865e-06	7.75695	Sbspon	protein_coding
ENSMUSG00000024754	0.691972	0.52395	0.859994	6.49401	8.70623	1.38617e-07	6.47305e-06	7.5088	Cemip2	protein_coding
ENSMUSG00000041592	1.37332	1.03991	1.70674	5.56612	8.70749	1.3834e-07	6.47305e-06	7.5518	Sdk2	protein_coding
ENSMUSG00000055561	4.53119	3.43107	5.63131	-4.43071	8.70722	1.38399e-07	6.47305e-06	5.30253	Spink5	protein_coding
ENSMUSG00000073295	2.9884	2.26295	3.71385	-0.621373	8.7084	1.38142e-07	6.47305e-06	7.58705	Nudt11	protein_coding
ENSMUSG00000022995	0.995588	0.753654	1.23752	5.61474	8.69944	1.40112e-07	6.52914e-06	7.53644	Enah	protein_coding
ENSMUSG00000031521	0.89978	0.680852	1.11871	3.24285	8.68846	1.42565e-07	6.62956e-06	7.73159	Aga	protein_coding
ENSMUSG00000066324	0.647034	0.489457	0.80461	6.67892	8.68047	1.44379e-07	6.69991e-06	7.46065	Bpnt2	protein_coding
ENSMUSG00000004768	1.27589	0.96467	1.58711	4.00539	8.66671	1.47559e-07	6.82844e-06	7.61748	Rab23	protein_coding
ENSMUSG00000027663	1.07224	0.81067	1.33381	4.39165	8.66584	1.47763e-07	6.82844e-06	7.58141	Zmat3	protein_coding
ENSMUSG00000094410	0.693523	0.52415	0.862896	7.43049	8.65613	1.50055e-07	6.91996e-06	7.39515	Gm38394	protein_coding
ENSMUSG00000055538	0.746608	0.564181	0.929034	6.04795	8.65192	1.5106e-07	6.95187e-06	7.44165	Zcchc24	protein_coding
ENSMUSG00000046167	2.1673	1.63743	2.69717	1.13077	8.64687	1.52277e-07	6.97899e-06	7.72686	Gldn	protein_coding
ENSMUSG00000102222	1.7932	1.35485	2.23155	1.98257	8.648	1.52002e-07	6.97899e-06	7.72093	Pcdhga10	protein_coding
ENSMUSG00000033769	0.852392	0.643826	1.06096	4.93656	8.63981	1.53992e-07	7.04307e-06	7.49417	Exoc6b	protein_coding
ENSMUSG00000037060	1.49031	1.12551	1.8551	4.02647	8.63652	1.54798e-07	7.0654e-06	7.55235	Cavin3	protein_coding
ENSMUSG00000030607	1.73715	1.31124	2.16307	8.70076	8.62231	1.58333e-07	7.21195e-06	7.3203	Acan	protein_coding
ENSMUSG00000020121	0.959562	0.724242	1.19488	3.61139	8.62031	1.58838e-07	7.22016e-06	7.58487	Srgap1	protein_coding
ENSMUSG00000036782	1.95842	1.47749	2.43936	3.38446	8.60856	1.61833e-07	7.34129e-06	7.54777	Klhl13	protein_coding
ENSMUSG00000036158	1.10536	0.833625	1.37709	3.74937	8.59942	1.64205e-07	7.43035e-06	7.53257	Prickle1	protein_coding
ENSMUSG00000044022	1.70979	1.28942	2.13016	0.461409	8.59843	1.64465e-07	7.43035e-06	7.60481	Pcdhb21	protein_coding
ENSMUSG00000031963	1.93208	1.45694	2.40722	2.8542	8.59633	1.65018e-07	7.43237e-06	7.58206	Bmper	protein_coding
ENSMUSG00000051579	1.14716	0.865032	1.42929	3.75459	8.59572	1.65179e-07	7.43237e-06	7.52655	Tceal8	protein_coding
ENSMUSG00000037072	0.752987	0.567737	0.938237	7.02433	8.59286	1.65933e-07	7.45123e-06	7.30199	Selenof	protein_coding
ENSMUSG00000006736	0.767736	0.578599	0.956873	4.72886	8.58111	1.69069e-07	7.57674e-06	7.42295	Tspan31	protein_coding
ENSMUSG00000027828	0.793618	0.597825	0.989411	7.75497	8.56885	1.7241e-07	7.71093e-06	7.24315	Ssr3	protein_coding
ENSMUSG00000023830	1.19108	0.896822	1.48533	7.16649	8.55708	1.75681e-07	7.80911e-06	7.2329	Igf2r	protein_coding
ENSMUSG00000024736	1.20354	0.906195	1.50088	3.36523	8.55673	1.75777e-07	7.80911e-06	7.49909	Tmem132a	protein_coding
ENSMUSG00000032320	0.863909	0.650452	1.07737	4.76934	8.5559	1.76011e-07	7.80911e-06	7.37292	Rcn2	protein_coding
ENSMUSG00000050953	1.20532	0.907561	1.50308	7.43692	8.55748	1.75567e-07	7.80911e-06	7.22944	Gja1	protein_coding
ENSMUSG00000044864	0.943745	0.710507	1.17698	5.35362	8.5539	1.76575e-07	7.81853e-06	7.32379	Ankrd50	protein_coding
ENSMUSG00000001700	0.784748	0.590634	0.978861	3.95787	8.54638	1.78712e-07	7.86614e-06	7.441	Gramd3	protein_coding
ENSMUSG00000007279	1.99891	1.50456	2.49326	1.58189	8.548	1.78249e-07	7.86614e-06	7.56637	Scube2	protein_coding
ENSMUSG00000047205	1.62921	1.22627	2.03216	2.78883	8.54753	1.78383e-07	7.86614e-06	7.51088	Dusp18	protein_coding
ENSMUSG00000002778	0.905063	0.680947	1.12918	5.59704	8.53717	1.81364e-07	7.96713e-06	7.27585	Kdelr1	protein_coding
ENSMUSG00000006356	1.13187	0.851394	1.41235	5.09484	8.53113	1.83125e-07	8.0286e-06	7.29028	Crip2	protein_coding
ENSMUSG00000103088	1.27067	0.955523	1.58582	3.29256	8.52366	1.85329e-07	8.10924e-06	7.44023	Pcdhgb6	protein_coding
ENSMUSG00000032353	0.93386	0.702092	1.16563	5.92494	8.51797	1.87025e-07	8.16737e-06	7.22132	Tmed3	protein_coding
ENSMUSG00000028111	1.2964	0.974501	1.6183	8.24092	8.51387	1.88261e-07	8.20522e-06	7.14194	Ctsk	protein_coding
ENSMUSG00000006373	0.739301	0.555648	0.922954	5.35403	8.51004	1.8942e-07	8.22349e-06	7.25367	Pgrmc1	protein_coding
ENSMUSG00000045930	0.930341	0.699238	1.16144	3.57916	8.5103	1.89341e-07	8.22349e-06	7.41048	Clec14a	protein_coding
ENSMUSG00000091387	2.3102	1.73613	2.88427	-0.0525735	8.50736	1.90236e-07	8.24282e-06	7.40675	Gcnt4	protein_coding
ENSMUSG00000021540	0.63354	0.476077	0.791004	6.24503	8.50555	1.90788e-07	8.25067e-06	7.19292	Smad5	protein_coding
ENSMUSG00000076431	0.962986	0.723576	1.2024	5.99844	8.50326	1.9149e-07	8.26495e-06	7.19605	Sox4	protein_coding
ENSMUSG00000014867	0.981202	0.736982	1.22542	7.46766	8.49347	1.94524e-07	8.37961e-06	7.1238	Surf4	protein_coding
ENSMUSG00000028246	1.48987	1.11844	1.86129	1.33164	8.47983	1.98834e-07	8.54869e-06	7.46716	Faxc	protein_coding
ENSMUSG00000030043	2.42318	1.81849	3.02788	0.767977	8.47147	2.01522e-07	8.64754e-06	7.44598	Tacr1	protein_coding
ENSMUSG00000039476	2.54044	1.90628	3.17459	1.28623	8.46876	2.02401e-07	8.66854e-06	7.44823	Prrx2	protein_coding
ENSMUSG00000070565	0.967194	0.7255	1.20889	4.79692	8.4597	2.05376e-07	8.77905e-06	7.20353	Rasal2	protein_coding
ENSMUSG00000044674	1.7483	1.31088	2.18573	4.35598	8.44932	2.08836e-07	8.90978e-06	7.20919	Fzd1	protein_coding
ENSMUSG00000028541	1.74353	1.30709	2.17997	2.90041	8.44522	2.1022e-07	8.95166e-06	7.34569	B4galt2	protein_coding
ENSMUSG00000020773	1.27349	0.954569	1.59241	4.45634	8.44151	2.1148e-07	8.98812e-06	7.19221	Trim47	protein_coding
ENSMUSG00000066643	1.04107	0.779993	1.30214	3.37199	8.42995	2.15463e-07	9.13991e-06	7.29394	Wdr35	protein_coding
ENSMUSG00000042804	1.89063	1.41632	2.36494	4.63472	8.42665	2.16611e-07	9.17108e-06	7.14242	Gpr153	protein_coding
ENSMUSG00000053702	1.33269	0.998151	1.66724	1.90291	8.42145	2.18438e-07	9.23087e-06	7.36653	Nebl	protein_coding
ENSMUSG00000026223	0.840596	0.629353	1.05184	6.53386	8.41226	2.21704e-07	9.35111e-06	7.02057	Itm2c	protein_coding
ENSMUSG00000058672	1.15589	0.865069	1.44672	5.63172	8.40222	2.25331e-07	9.4861e-06	7.04365	Tubb2a	protein_coding
ENSMUSG00000013622	0.677854	0.507217	0.848492	4.12411	8.3979	2.26909e-07	9.51648e-06	7.18517	Atraid	protein_coding
ENSMUSG00000026121	1.14904	0.859802	1.43827	3.96615	8.3983	2.26762e-07	9.51648e-06	7.18793	Sema4c	protein_coding
ENSMUSG00000001435	2.50011	1.87004	3.13017	5.61703	8.38837	2.30437e-07	9.64624e-06	7.00507	Col18a1	protein_coding
ENSMUSG00000029231	1.31703	0.984928	1.64914	6.86849	8.38357	2.32234e-07	9.70318e-06	6.95306	Pdgfra	protein_coding
ENSMUSG00000002105	1.24237	0.928579	1.55616	4.54	8.36985	2.37452e-07	9.90258e-06	7.07805	Slc39a13	protein_coding
ENSMUSG00000003352	1.57158	1.1744	1.96875	2.84321	8.36493	2.39353e-07	9.9632e-06	7.22283	Cacnb3	protein_coding
ENSMUSG00000035735	1.40084	1.0465	1.75518	2.41766	8.3574	2.42297e-07	1.00669e-05	7.24636	Dagla	protein_coding
ENSMUSG00000051323	1.20698	0.901555	1.51241	3.65294	8.35406	2.43611e-07	1.01026e-05	7.13518	Pcdh19	protein_coding
ENSMUSG00000028698	1.35004	1.0081	1.69198	3.26253	8.34644	2.46644e-07	1.02093e-05	7.15285	Pik3r3	protein_coding
ENSMUSG00000104346	1.68317	1.25651	2.10982	1.57725	8.33986	2.49295e-07	1.02999e-05	7.24482	Pcdhga3	protein_coding
ENSMUSG00000022156	4.69705	3.50519	5.88892	-4.16627	8.33116	2.52845e-07	1.04271e-05	4.96477	Gzme	protein_coding
ENSMUSG00000032733	1.05986	0.790486	1.32924	4.57604	8.31758	2.5849e-07	1.06402e-05	6.98898	Snx33	protein_coding
ENSMUSG00000003746	0.658113	0.490749	0.825477	6.82637	8.31278	2.60519e-07	1.06842e-05	6.84636	Man1a	protein_coding
ENSMUSG00000040258	2.2296	1.66264	2.79657	-1.08537	8.31339	2.6026e-07	1.06842e-05	6.83913	Nxph4	protein_coding
ENSMUSG00000030315	0.633111	0.472051	0.79417	5.31389	8.30999	2.61706e-07	1.07131e-05	6.93042	Vgll4	protein_coding
ENSMUSG00000025066	0.735187	0.547849	0.922524	5.58905	8.29623	2.67637e-07	1.09357e-05	6.88404	Sfr1	protein_coding
ENSMUSG00000041779	1.15285	0.858985	1.44672	5.6018	8.29339	2.6888e-07	1.09663e-05	6.86576	Tram2	protein_coding
ENSMUSG00000070972	1.07721	0.802047	1.35237	3.92203	8.27593	2.76649e-07	1.12626e-05	6.9875	Dnajc25	protein_coding
ENSMUSG00000029093	2.07955	1.54824	2.61086	3.94642	8.27431	2.77382e-07	1.12717e-05	6.94979	Sorcs2	protein_coding
ENSMUSG00000030201	0.847472	0.630516	1.06443	6.96421	8.25775	2.84991e-07	1.15478e-05	6.74492	Lrp6	protein_coding
ENSMUSG00000031078	1.11975	0.833002	1.4065	5.68301	8.25516	2.862e-07	1.15478e-05	6.79973	Cttn	protein_coding
ENSMUSG00000031616	1.12774	0.838899	1.41658	3.39402	8.25394	2.86772e-07	1.15478e-05	6.9925	Ednra	protein_coding
ENSMUSG00000036275	0.643854	0.478965	0.808744	6.5731	8.25471	2.86407e-07	1.15478e-05	6.76035	9530068E07Rik	protein_coding
ENSMUSG00000078429	0.523267	0.389273	0.657261	7.83938	8.25553	2.86024e-07	1.15478e-05	6.72069	Ctdsp2	protein_coding
ENSMUSG00000057777	1.1947	0.888481	1.50091	2.63242	8.24782	2.89656e-07	1.16428e-05	7.05487	Mab21l2	protein_coding
ENSMUSG00000070720	1.17759	0.875718	1.47946	2.31996	8.2467	2.90188e-07	1.16431e-05	7.06996	Tmem200b	protein_coding
ENSMUSG00000040856	2.52261	1.87506	3.17016	-0.267599	8.23541	2.95597e-07	1.18388e-05	6.99751	Dlk1	protein_coding
ENSMUSG00000024548	1.17128	0.870182	1.47238	4.4598	8.22356	3.01394e-07	1.20493e-05	6.83318	Setbp1	protein_coding
ENSMUSG00000028214	1.73549	1.28876	2.18223	2.75684	8.2126	3.06859e-07	1.22457e-05	6.97133	Gem	protein_coding
ENSMUSG00000020684	2.6089	1.93667	3.28112	-0.840259	8.20446	3.10987e-07	1.23725e-05	6.8261	Rasl10b	protein_coding
ENSMUSG00000056870	1.88445	1.39887	2.37003	2.82067	8.20414	3.11149e-07	1.23725e-05	6.94701	Gulp1	protein_coding
ENSMUSG00000051236	1.11454	0.826909	1.40216	5.35499	8.19165	3.17596e-07	1.26063e-05	6.71366	Msrb3	protein_coding
ENSMUSG00000066357	0.814898	0.604549	1.02525	5.1212	8.18974	3.18595e-07	1.26234e-05	6.73727	Wdr6	protein_coding
ENSMUSG00000059901	1.48319	1.09981	1.86657	2.97589	8.17854	3.24518e-07	1.28352e-05	6.91015	Adamts14	protein_coding
ENSMUSG00000000938	1.12497	0.833838	1.4161	2.9256	8.16886	3.2973e-07	1.30182e-05	6.90002	Hoxa10	protein_coding
ENSMUSG00000024350	1.0997	0.814874	1.38453	4.19667	8.16205	3.33445e-07	1.31415e-05	6.77896	Dnajc18	protein_coding
ENSMUSG00000040164	2.04224	1.51284	2.57165	0.0324262	8.15504	3.3732e-07	1.32707e-05	6.89778	Kcns1	protein_coding
ENSMUSG00000026826	2.68483	1.9887	3.38095	3.01932	8.15338	3.38244e-07	1.32836e-05	6.83111	Nr4a2	protein_coding
ENSMUSG00000034040	1.68595	1.24852	2.12337	2.14571	8.14788	3.41325e-07	1.33709e-05	6.91426	Galnt17	protein_coding
ENSMUSG00000043259	1.21548	0.90009	1.53086	2.65314	8.14726	3.41671e-07	1.33709e-05	6.89216	Fam13c	protein_coding
ENSMUSG00000022257	1.30587	0.966941	1.6448	3.60221	8.14516	3.42857e-07	1.33937e-05	6.79004	Laptm4b	protein_coding
ENSMUSG00000019124	1.64117	1.21478	2.06756	2.20642	8.13687	3.47577e-07	1.35305e-05	6.88766	Scrn1	protein_coding
ENSMUSG00000035095	1.57143	1.16319	1.97967	3.81315	8.13743	3.47255e-07	1.35305e-05	6.74824	Fam167a	protein_coding
ENSMUSG00000010660	0.981858	0.726671	1.23705	3.95549	8.13387	3.49304e-07	1.35636e-05	6.74698	Plcd1	protein_coding
ENSMUSG00000073591	1.60035	1.18438	2.01631	2.35798	8.13328	3.49646e-07	1.35636e-05	6.87773	Pcdhb22	protein_coding
ENSMUSG00000052504	1.70813	1.26355	2.15271	2.40816	8.12229	3.56044e-07	1.37877e-05	6.85069	Epha3	protein_coding
ENSMUSG00000020758	1.35417	1.00162	1.70671	3.49982	8.12014	3.57313e-07	1.37957e-05	6.74803	Itgb4	protein_coding
ENSMUSG00000037568	2.39041	1.76806	3.01276	1.20561	8.11984	3.57492e-07	1.37957e-05	6.89631	Vash2	protein_coding
ENSMUSG00000031119	1.08961	0.80575	1.37347	4.72406	8.11476	3.60503e-07	1.38878e-05	6.63546	Gpc4	protein_coding
ENSMUSG00000031538	1.81724	1.3433	2.29118	3.30322	8.10581	3.65881e-07	1.40706e-05	6.74062	Plat	protein_coding
ENSMUSG00000027412	1.96188	1.45008	2.47368	2.25708	8.10367	3.67178e-07	1.40961e-05	6.82769	Lpin3	protein_coding
ENSMUSG00000066456	1.30271	0.962606	1.6428	2.34806	8.09744	3.70979e-07	1.42175e-05	6.82273	Hmgn3	protein_coding
ENSMUSG00000027188	3.44427	2.54427	4.34427	4.07853	8.09025	3.75425e-07	1.43631e-05	6.60207	Pamr1	protein_coding
ENSMUSG00000026490	0.690243	0.509847	0.870639	6.25685	8.08878	3.76336e-07	1.43706e-05	6.49229	Cdc42bpa	protein_coding
ENSMUSG00000068732	0.618173	0.456594	0.779752	5.49205	8.08786	3.76915e-07	1.43706e-05	6.54135	Tmem167b	protein_coding
ENSMUSG00000047910	1.20486	0.88977	1.51994	1.98873	8.08378	3.79468e-07	1.44432e-05	6.8186	Pcdhb16	protein_coding
ENSMUSG00000046768	1.39102	1.0271	1.75494	4.45952	8.08044	3.81577e-07	1.44986e-05	6.59609	Rhoj	protein_coding
ENSMUSG00000043556	1.23147	0.909246	1.55369	2.03446	8.07933	3.8228e-07	1.45005e-05	6.81548	Fbxl7	protein_coding
ENSMUSG00000047434	0.898414	0.663271	1.13356	3.94134	8.07702	3.83743e-07	1.45312e-05	6.65811	Xxylt1	protein_coding
ENSMUSG00000038400	1.93835	1.43091	2.44578	5.62338	8.07535	3.84811e-07	1.45469e-05	6.48332	Pmepa1	protein_coding
ENSMUSG00000022131	1.13873	0.840572	1.43689	3.60955	8.07384	3.85772e-07	1.45585e-05	6.68024	Gpr180	protein_coding
ENSMUSG00000029090	1.45557	1.0744	1.83675	5.00745	8.07268	3.86517e-07	1.45618e-05	6.52756	Adgra3	protein_coding
ENSMUSG00000055963	1.54157	1.13773	1.94541	1.6147	8.06974	3.88402e-07	1.46081e-05	6.80988	Triqk	protein_coding
ENSMUSG00000035199	0.635331	0.468855	0.801806	5.95725	8.06783	3.89635e-07	1.46202e-05	6.4741	Arl6ip5	protein_coding
ENSMUSG00000040339	0.8985	0.663048	1.13395	6.16459	8.06721	3.9004e-07	1.46202e-05	6.45526	Fam102b	protein_coding
ENSMUSG00000040563	1.52003	1.12101	1.91904	0.593289	8.05323	3.99192e-07	1.49381e-05	6.76544	Plppr2	protein_coding
ENSMUSG00000032334	1.87866	1.38475	2.37257	5.48939	8.04093	4.07434e-07	1.52209e-05	6.43212	Loxl1	protein_coding
ENSMUSG00000028351	4.76062	3.5086	6.01264	-3.2558	8.03821	4.09285e-07	1.52644e-05	5.21184	Brinp1	protein_coding
ENSMUSG00000029228	1.39379	1.02701	1.76058	2.32659	8.03331	4.12632e-07	1.53635e-05	6.71285	Lnx1	protein_coding
ENSMUSG00000003131	0.727279	0.535837	0.918721	6.20674	8.03103	4.142e-07	1.53826e-05	6.39871	Pafah1b2	protein_coding
ENSMUSG00000043557	1.34301	0.989464	1.69655	3.27813	8.03055	4.14529e-07	1.53826e-05	6.62556	Mdga1	protein_coding
ENSMUSG00000029913	0.980142	0.722056	1.23823	2.7606	8.02844	4.15986e-07	1.54109e-05	6.68167	Prdm5	protein_coding
ENSMUSG00000022687	1.2803	0.942447	1.61816	4.70725	8.01107	4.28197e-07	1.58369e-05	6.44688	Boc	protein_coding
ENSMUSG00000021506	1.62896	1.19885	2.05907	2.22957	8.00646	4.31498e-07	1.59325e-05	6.66999	Pitx1	protein_coding
ENSMUSG00000030717	1.38406	1.01842	1.7497	4.32105	8.00215	4.34606e-07	1.60206e-05	6.47393	Nupr1	protein_coding
ENSMUSG00000053110	1.03297	0.759448	1.30649	5.36806	7.98376	4.48151e-07	1.64926e-05	6.35972	Yap1	protein_coding
ENSMUSG00000037110	-0.745228	-0.942636	-0.547819	5.78092	-7.98051	4.50589e-07	1.65276e-05	6.39228	Ralgapa2	protein_coding
ENSMUSG00000071064	0.999802	0.734968	1.26464	3.51734	7.98083	4.50349e-07	1.65276e-05	6.53797	Zfp827	protein_coding
ENSMUSG00000005397	1.38816	1.01975	1.75657	6.96536	7.96555	4.61992e-07	1.69179e-05	6.24013	Nid1	protein_coding
ENSMUSG00000037306	0.702638	0.516082	0.889195	5.37639	7.96212	4.64648e-07	1.69872e-05	6.33323	Man1c1	protein_coding
ENSMUSG00000002064	0.728228	0.534595	0.921861	4.18054	7.95053	4.73749e-07	1.72915e-05	6.42749	Sdf2	protein_coding
ENSMUSG00000032383	0.823081	0.604199	1.04196	6.74267	7.94951	4.74562e-07	1.72927e-05	6.2289	Ppib	protein_coding
ENSMUSG00000018648	1.77508	1.30258	2.24759	1.50892	7.94178	4.80746e-07	1.74894e-05	6.60128	Dusp14	protein_coding
ENSMUSG00000038119	1.46016	1.07141	1.84891	6.27192	7.94036	4.81889e-07	1.75023e-05	6.22009	Cdon	protein_coding
ENSMUSG00000039057	3.31416	2.43025	4.19808	-0.703255	7.9263	4.93376e-07	1.78612e-05	6.47753	Myo16	protein_coding
ENSMUSG00000055485	0.878611	0.644284	1.11294	5.52319	7.92652	4.93199e-07	1.78612e-05	6.25542	Soga1	protein_coding
ENSMUSG00000032194	0.874493	0.641169	1.10782	5.37218	7.92328	4.95884e-07	1.79228e-05	6.2589	Kank2	protein_coding
ENSMUSG00000001751	0.886717	0.649562	1.12387	4.23726	7.90425	5.11976e-07	1.84743e-05	6.3312	Naglu	protein_coding
ENSMUSG00000019877	0.568507	0.416243	0.720771	7.23152	7.89309	5.21673e-07	1.87937e-05	6.11869	Serinc1	protein_coding
ENSMUSG00000021796	1.03061	0.75442	1.30681	5.75126	7.88842	5.25784e-07	1.88807e-05	6.1665	Bmpr1a	protein_coding
ENSMUSG00000026047	0.881774	0.64547	1.11808	3.73381	7.88849	5.25722e-07	1.88807e-05	6.36322	Poglut2	protein_coding
ENSMUSG00000006586	1.22752	0.897454	1.55758	2.63073	7.86211	5.49602e-07	1.96724e-05	6.41663	Runx1t1	protein_coding
ENSMUSG00000022139	0.786907	0.57534	0.998475	7.18093	7.86289	5.48881e-07	1.96724e-05	6.06429	Mbnl2	protein_coding
ENSMUSG00000029156	1.03817	0.758793	1.31756	4.78171	7.85563	5.55637e-07	1.98473e-05	6.18922	Sgcb	protein_coding
ENSMUSG00000057706	1.16165	0.849017	1.47429	2.54317	7.85495	5.56275e-07	1.98473e-05	6.40691	Mex3b	protein_coding
ENSMUSG00000020149	0.617013	0.450926	0.783101	7.14878	7.85355	5.57592e-07	1.98624e-05	6.05265	Rab1a	protein_coding
ENSMUSG00000032966	1.00449	0.734051	1.27492	6.02568	7.85217	5.58887e-07	1.98767e-05	6.09384	Fkbp1a	protein_coding
ENSMUSG00000026698	0.855141	0.624594	1.08569	3.80465	7.84125	5.69277e-07	2.02139e-05	6.27682	Pigc	protein_coding
ENSMUSG00000029998	0.672537	0.491196	0.853877	6.12537	7.84025	5.70243e-07	2.02159e-05	6.07459	Pcyox1	protein_coding
ENSMUSG00000036957	1.46063	1.0666	1.85465	1.58564	7.83653	5.73836e-07	2.03109e-05	6.42755	Lrfn3	protein_coding
ENSMUSG00000026566	0.850706	0.620957	1.08046	4.38824	7.8277	5.82463e-07	2.05466e-05	6.18853	Mpzl1	protein_coding
ENSMUSG00000049907	1.22857	0.89674	1.56041	2.6484	7.82688	5.83269e-07	2.05466e-05	6.34813	Rasl11b	protein_coding
ENSMUSG00000051339	0.920088	0.671583	1.16859	5.5123	7.82714	5.83008e-07	2.05466e-05	6.08306	2900026A02Rik	protein_coding
ENSMUSG00000030352	1.05491	0.769852	1.33997	4.92228	7.82327	5.86833e-07	2.06394e-05	6.12592	Tspan9	protein_coding
ENSMUSG00000044949	1.56008	1.13839	1.98178	2.18399	7.8209	5.89196e-07	2.06898e-05	6.37041	Ubtd2	protein_coding
ENSMUSG00000025887	1.06317	0.775521	1.35081	3.2122	7.81359	5.96516e-07	2.09138e-05	6.28199	Casp12	protein_coding
ENSMUSG00000037706	0.937175	0.683528	1.19082	6.60566	7.81087	5.99275e-07	2.09775e-05	5.99027	Cd81	protein_coding
ENSMUSG00000046572	1.00245	0.731042	1.27385	3.84398	7.80825	6.01929e-07	2.10372e-05	6.20568	Zfp518b	protein_coding
ENSMUSG00000027204	2.27743	1.66002	2.89484	8.2483	7.79788	6.12594e-07	2.13764e-05	5.9278	Fbn1	protein_coding
ENSMUSG00000031875	1.17461	0.85611	1.49312	4.54384	7.79631	6.1423e-07	2.13999e-05	6.10643	Cmtm3	protein_coding
ENSMUSG00000031990	1.03319	0.752929	1.31345	3.1331	7.79334	6.17325e-07	2.1474e-05	6.25422	Jam3	protein_coding
ENSMUSG00000020592	1.84518	1.34434	2.34602	5.28683	7.78834	6.2258e-07	2.1623e-05	6.01272	Sdc1	protein_coding
ENSMUSG00000037499	0.916425	0.667438	1.16541	3.18589	7.78085	6.30539e-07	2.18433e-05	6.22548	Nenf	protein_coding
ENSMUSG00000054364	0.814033	0.592855	1.03521	6.29527	7.78052	6.30888e-07	2.18433e-05	5.95484	Rhob	protein_coding
ENSMUSG00000033149	1.22909	0.894927	1.56326	4.26784	7.77553	6.36253e-07	2.19948e-05	6.08979	Phldb2	protein_coding
ENSMUSG00000041117	1.0059	0.732354	1.27944	3.79141	7.7738	6.3812e-07	2.20251e-05	6.15296	Ccdc8	protein_coding
ENSMUSG00000031748	0.974362	0.709042	1.23968	3.20022	7.76353	6.49344e-07	2.23777e-05	6.19781	Gnao1	protein_coding
ENSMUSG00000031570	0.965703	0.702671	1.22873	3.89585	7.76147	6.51615e-07	2.23865e-05	6.12911	Plpp5	protein_coding
ENSMUSG00000053080	0.909296	0.66163	1.15696	4.41489	7.76152	6.51558e-07	2.23865e-05	6.06351	2700081O15Rik	protein_coding
ENSMUSG00000034573	0.732676	0.532746	0.932606	4.87338	7.74714	6.67679e-07	2.2903e-05	6.0046	Ptpn13	protein_coding
ENSMUSG00000024909	1.64547	1.19604	2.0949	4.73514	7.73995	6.75895e-07	2.3078e-05	5.97574	Efemp2	protein_coding
ENSMUSG00000032557	0.707493	0.514273	0.900712	4.74294	7.74066	6.75073e-07	2.3078e-05	6.01028	Uba5	protein_coding
ENSMUSG00000044217	4.64519	3.37669	5.91369	-1.89388	7.74142	6.74204e-07	2.3078e-05	5.75614	Aqp5	protein_coding
ENSMUSG00000043885	0.946316	0.687642	1.20499	4.90576	7.73378	6.83022e-07	2.32856e-05	5.97887	Slc36a4	protein_coding
ENSMUSG00000040681	0.839802	0.609918	1.06969	5.54652	7.72283	6.95887e-07	2.36879e-05	5.90199	Hmgn1	protein_coding
ENSMUSG00000021288	0.609666	0.442683	0.776649	5.68389	7.71839	7.01167e-07	2.38004e-05	5.89211	Klc1	protein_coding
ENSMUSG00000063160	1.37416	0.997766	1.75056	3.86554	7.71792	7.01725e-07	2.38004e-05	6.02757	Numbl	protein_coding
ENSMUSG00000118664	0.941384	0.683511	1.19926	4.17879	7.71735	7.02406e-07	2.38004e-05	6.01626	AC168314.1	protein_coding
ENSMUSG00000094910	1.96672	1.42783	2.50562	0.742371	7.71521	7.04975e-07	2.38511e-05	6.23782	D430019H16Rik	protein_coding
ENSMUSG00000102742	1.3973	1.01357	1.78102	2.33413	7.69797	7.26016e-07	2.45257e-05	6.14975	Pcdhga11	protein_coding
ENSMUSG00000047414	1.16651	0.84612	1.48689	4.80395	7.69697	7.27252e-07	2.45301e-05	5.90286	Flrt2	protein_coding
ENSMUSG00000026821	0.967183	0.70143	1.23294	4.46072	7.69377	7.31239e-07	2.46273e-05	5.93922	Ralgds	protein_coding
ENSMUSG00000006362	-0.594136	-0.757478	-0.430794	5.63738	-7.68945	7.36645e-07	2.47718e-05	5.89319	Cbfa2t3	protein_coding
ENSMUSG00000037379	3.30059	2.39283	4.20835	2.2515	7.68647	7.40413e-07	2.48609e-05	6.10862	Spon2	protein_coding
ENSMUSG00000033268	1.72826	1.25281	2.2037	0.766229	7.68451	7.42887e-07	2.49063e-05	6.187	Duox1	protein_coding
ENSMUSG00000028108	1.49936	1.0868	1.91191	6.55587	7.68301	7.44799e-07	2.49328e-05	5.76312	Ecm1	protein_coding
ENSMUSG00000036438	0.533737	0.386773	0.680701	7.4256	7.67758	7.51744e-07	2.51275e-05	5.73644	Calm2	protein_coding
ENSMUSG00000045045	1.42953	1.03475	1.82431	2.33354	7.65506	7.81274e-07	2.60753e-05	6.07506	Lrfn4	protein_coding
ENSMUSG00000035314	1.08785	0.78716	1.38853	2.73796	7.64825	7.90436e-07	2.63416e-05	6.04608	Gdpd5	protein_coding
ENSMUSG00000021279	0.900586	0.651444	1.14973	6.03879	7.64163	7.99457e-07	2.66023e-05	5.7232	Cdc42bpb	protein_coding
ENSMUSG00000095115	0.769916	0.556894	0.982938	7.17051	7.6406	8.00867e-07	2.66094e-05	5.67626	Itpripl2	protein_coding
ENSMUSG00000021062	1.53757	1.11199	1.96316	0.651203	7.63762	8.04969e-07	2.66834e-05	6.10603	Rab15	protein_coding
ENSMUSG00000023886	1.08159	0.782203	1.38098	5.66256	7.63724	8.05497e-07	2.66834e-05	5.73102	Smoc2	protein_coding
ENSMUSG00000022676	1.10235	0.796875	1.40782	3.20479	7.62878	8.17275e-07	2.69932e-05	5.96736	Snai2	protein_coding
ENSMUSG00000040813	0.939774	0.67936	1.20019	3.87579	7.62899	8.16976e-07	2.69932e-05	5.89532	Tex264	protein_coding
ENSMUSG00000079057	0.718294	0.519194	0.917394	3.96991	7.62674	8.20138e-07	2.70475e-05	5.89481	Cyp4v3	protein_coding
ENSMUSG00000070044	1.30018	0.939673	1.66068	2.77588	7.62433	8.23529e-07	2.71191e-05	5.99215	Fam149a	protein_coding
ENSMUSG00000001418	0.713786	0.515818	0.911754	5.44748	7.62222	8.26526e-07	2.71776e-05	5.73456	Glmp	protein_coding
ENSMUSG00000002741	0.736927	0.532421	0.941432	6.09188	7.61775	8.32888e-07	2.73463e-05	5.68464	Ykt6	protein_coding
ENSMUSG00000000753	1.66369	1.20181	2.12558	6.8717	7.61466	8.37326e-07	2.74515e-05	5.62716	Serpinf1	protein_coding
ENSMUSG00000026499	0.641985	0.463425	0.820546	5.63598	7.60059	8.57819e-07	2.80819e-05	5.68826	Acbd3	protein_coding
ENSMUSG00000005124	1.44509	1.04292	1.84726	5.80035	7.59616	8.64381e-07	2.81722e-05	5.65019	Ccn4	protein_coding
ENSMUSG00000034220	0.876836	0.63284	1.12083	7.60201	7.59702	8.63103e-07	2.81722e-05	5.58376	Gpc1	protein_coding
ENSMUSG00000035566	1.13671	0.820393	1.45303	2.19965	7.59687	8.63323e-07	2.81722e-05	6.00262	Pcdh17	protein_coding
ENSMUSG00000027230	1.51183	1.09034	1.93332	4.55013	7.5827	8.84637e-07	2.87902e-05	5.72413	Creb3l1	protein_coding
ENSMUSG00000029992	0.648599	0.467529	0.829668	6.39436	7.5725	9.00318e-07	2.92577e-05	5.58937	Gfpt1	protein_coding
ENSMUSG00000047238	1.12768	0.812801	1.44256	2.06977	7.57095	9.02714e-07	2.92927e-05	5.96264	Mageh1	protein_coding
ENSMUSG00000038181	0.963362	0.693965	1.23276	5.67748	7.55969	9.20419e-07	2.98237e-05	5.59974	Chpf2	protein_coding
ENSMUSG00000000420	0.617995	0.445043	0.790947	7.37211	7.55383	9.29768e-07	3.00391e-05	5.5157	Galnt1	protein_coding
ENSMUSG00000035131	4.38843	3.16031	5.61655	-1.79349	7.55397	9.29552e-07	3.00391e-05	5.53846	Brinp3	protein_coding
ENSMUSG00000024294	0.510798	0.367778	0.653819	7.32454	7.55021	9.35593e-07	3.01834e-05	5.51383	Mib1	protein_coding
ENSMUSG00000074513	0.718246	0.51675	0.919742	5.0675	7.53554	9.59605e-07	3.09132e-05	5.61324	Arfip1	protein_coding
ENSMUSG00000054555	2.45411	1.76521	3.14301	5.72402	7.53086	9.67406e-07	3.11168e-05	5.52926	Adam12	protein_coding
ENSMUSG00000055407	1.59468	1.14697	2.04238	2.75896	7.52991	9.68988e-07	3.11168e-05	5.81909	Map6	protein_coding
ENSMUSG00000083282	0.920641	0.662149	1.17913	4.18126	7.52923	9.70124e-07	3.11168e-05	5.6797	Ctsf	protein_coding
ENSMUSG00000031563	0.692561	0.498021	0.8871	5.38849	7.52588	9.75757e-07	3.12074e-05	5.56887	Wwc2	protein_coding
ENSMUSG00000034320	0.650226	0.467597	0.832855	5.99232	7.52665	9.74461e-07	3.12074e-05	5.52807	Slc26a2	protein_coding
ENSMUSG00000054293	1.64757	1.18447	2.11067	2.96208	7.52101	9.84014e-07	3.13957e-05	5.7587	P2ry10b	protein_coding
ENSMUSG00000054640	0.982714	0.706482	1.25895	5.17769	7.52075	9.84469e-07	3.13957e-05	5.56981	Slc8a1	protein_coding
ENSMUSG00000079037	0.777928	0.55917	0.996687	6.19296	7.51767	9.89717e-07	3.15178e-05	5.49669	Prnp	protein_coding
ENSMUSG00000021319	1.07861	0.77517	1.38204	5.21794	7.51455	9.95078e-07	3.1598e-05	5.54401	Sfrp4	protein_coding
ENSMUSG00000074364	1.17133	0.841817	1.50084	6.71627	7.51478	9.94685e-07	3.1598e-05	5.46217	Ehd2	protein_coding
ENSMUSG00000031503	1.40665	1.01079	1.80252	7.64776	7.51186	9.99726e-07	3.16705e-05	5.42683	Col4a2	protein_coding
ENSMUSG00000050212	1.25139	0.899208	1.60358	2.83549	7.51158	1.00021e-06	3.16705e-05	5.786	Eva1b	protein_coding
ENSMUSG00000028919	1.66674	1.19756	2.13592	2.52431	7.50993	1.00308e-06	3.17161e-05	5.79617	Arhgef19	protein_coding
ENSMUSG00000038387	0.737163	0.529608	0.944718	3.6475	7.50825	1.006e-06	3.17634e-05	5.71648	Rras	protein_coding
ENSMUSG00000026628	1.37422	0.986743	1.7617	2.79962	7.49754	1.02483e-06	3.2312e-05	5.7635	Atf3	protein_coding
ENSMUSG00000052928	0.817905	0.587211	1.0486	4.24072	7.49505	1.02928e-06	3.24062e-05	5.62103	Ctif	protein_coding
ENSMUSG00000035305	1.34352	0.964347	1.72268	2.11618	7.49062	1.0372e-06	3.26093e-05	5.81478	Ror1	protein_coding
ENSMUSG00000066842	1.5251	1.09444	1.95575	3.95008	7.48642	1.04478e-06	3.28014e-05	5.61623	Hmcn1	protein_coding
ENSMUSG00000029407	0.599744	0.430314	0.769174	6.51343	7.48314	1.05074e-06	3.29421e-05	5.42533	Uso1	protein_coding
ENSMUSG00000031149	1.88772	1.35437	2.42107	3.12528	7.48231	1.05226e-06	3.29431e-05	5.68899	Praf2	protein_coding
ENSMUSG00000032180	0.812146	0.582627	1.04166	3.42998	7.48039	1.05578e-06	3.30069e-05	5.69088	Tmed1	protein_coding
ENSMUSG00000004846	1.03207	0.740353	1.32378	6.19243	7.47929	1.05779e-06	3.30232e-05	5.42529	Plod3	protein_coding
ENSMUSG00000049872	1.58583	1.13718	2.03449	1.97549	7.47228	1.07074e-06	3.33807e-05	5.78715	Calhm5	protein_coding
ENSMUSG00000026131	0.983985	0.705216	1.26275	8.25234	7.46195	1.09012e-06	3.39374e-05	5.32982	Dst	protein_coding
ENSMUSG00000051065	1.086	0.777818	1.39419	2.18078	7.44952	1.11396e-06	3.46308e-05	5.74396	Mb21d2	protein_coding
ENSMUSG00000029761	1.08714	0.778252	1.39603	6.46158	7.44035	1.13186e-06	3.51384e-05	5.34142	Cald1	protein_coding
ENSMUSG00000004631	1.02841	0.735745	1.32108	3.82507	7.42852	1.15544e-06	3.58201e-05	5.54259	Sgce	protein_coding
ENSMUSG00000002688	1.1661	0.834174	1.49803	2.69658	7.4268	1.1589e-06	3.58775e-05	5.65403	Prkd1	protein_coding
ENSMUSG00000020027	1.3209	0.944767	1.69702	3.69043	7.42404	1.16448e-06	3.60001e-05	5.54268	Socs2	protein_coding
ENSMUSG00000022842	2.23777	1.59985	2.87568	0.399297	7.41581	1.18131e-06	3.64087e-05	5.73819	Ece2	protein_coding
ENSMUSG00000054690	1.11064	0.794006	1.42728	3.64836	7.41518	1.18261e-06	3.64087e-05	5.55042	Emcn	protein_coding
ENSMUSG00000071074	0.678066	0.484775	0.871356	5.23676	7.41599	1.18094e-06	3.64087e-05	5.38714	Yipf3	protein_coding
ENSMUSG00000024085	0.795739	0.568844	1.02263	7.15056	7.414	1.18504e-06	3.64332e-05	5.27177	Man2a1	protein_coding
ENSMUSG00000030342	0.688426	0.49202	0.884833	7.16842	7.40986	1.19365e-06	3.66469e-05	5.26518	Cd9	protein_coding
ENSMUSG00000035325	1.00109	0.715449	1.28673	6.99516	7.40903	1.19538e-06	3.66494e-05	5.26629	Sec31a	protein_coding
ENSMUSG00000048807	1.09495	0.7821	1.4078	3.61773	7.39887	1.21676e-06	3.72536e-05	5.51186	Slc35e4	protein_coding
ENSMUSG00000093954	-0.882705	-1.13503	-0.630377	6.21102	-7.39535	1.22427e-06	3.7432e-05	5.33706	Gm16867	protein_coding
ENSMUSG00000030754	0.6791	0.484952	0.873248	6.73963	7.3945	1.22609e-06	3.7436e-05	5.25507	Copb1	protein_coding
ENSMUSG00000038502	0.569554	0.406626	0.732482	5.24409	7.39006	1.23563e-06	3.76673e-05	5.34422	Ptov1	protein_coding
ENSMUSG00000049792	0.605416	0.432214	0.778618	4.20549	7.3894	1.23705e-06	3.76673e-05	5.45213	Bag5	protein_coding
ENSMUSG00000027394	0.970172	0.692443	1.2479	3.42809	7.38474	1.24717e-06	3.79234e-05	5.5169	Ttl	protein_coding
ENSMUSG00000043635	1.34769	0.961828	1.73355	2.81963	7.38359	1.24969e-06	3.79481e-05	5.55804	Adamts3	protein_coding
ENSMUSG00000057315	0.984629	0.702649	1.26661	4.09813	7.38178	1.25364e-06	3.80163e-05	5.43543	Arhgap24	protein_coding
ENSMUSG00000038991	1.37343	0.980043	1.76682	6.77618	7.38061	1.2562e-06	3.8042e-05	5.21719	Txndc5	protein_coding
ENSMUSG00000026193	1.66476	1.18764	2.14188	11.626	7.37622	1.2659e-06	3.82824e-05	5.23073	Fn1	protein_coding
ENSMUSG00000055044	0.728784	0.519894	0.937674	5.07637	7.37546	1.26758e-06	3.82824e-05	5.33038	Pdlim1	protein_coding
ENSMUSG00000034088	0.812412	0.57941	1.04541	8.58989	7.37097	1.27758e-06	3.85321e-05	5.16339	Hdlbp	protein_coding
ENSMUSG00000039911	1.48773	1.0608	1.91466	4.03915	7.36677	1.28699e-06	3.87631e-05	5.38451	Spsb1	protein_coding
ENSMUSG00000021109	1.56059	1.11247	2.00872	6.91561	7.36207	1.29763e-06	3.90306e-05	5.1772	Hif1a	protein_coding
ENSMUSG00000071856	1.05903	0.754716	1.36335	4.11505	7.35688	1.30949e-06	3.93342e-05	5.37957	Mcc	protein_coding
ENSMUSG00000034910	1.25156	0.891885	1.61124	3.20638	7.35611	1.31126e-06	3.93342e-05	5.48055	Pygo1	protein_coding
ENSMUSG00000020142	2.34315	1.66957	3.01673	3.81846	7.35394	1.31625e-06	3.94308e-05	5.35909	Slc1a4	protein_coding
ENSMUSG00000027993	0.848071	0.60412	1.09202	4.86416	7.34916	1.32732e-06	3.9709e-05	5.29379	Trim2	protein_coding
ENSMUSG00000032470	1.29714	0.923804	1.67048	3.65946	7.34505	1.33692e-06	3.99422e-05	5.39565	Mras	protein_coding
ENSMUSG00000029672	0.742342	0.52855	0.956134	5.09512	7.34042	1.34783e-06	4.02142e-05	5.26073	Fam3c	protein_coding
ENSMUSG00000031565	0.778364	0.553837	1.00289	6.93766	7.32863	1.376e-06	4.09446e-05	5.12587	Fgfr1	protein_coding
ENSMUSG00000049421	0.911526	0.648613	1.17444	5.37694	7.32935	1.37426e-06	4.09446e-05	5.20871	Zfp260	protein_coding
ENSMUSG00000046058	1.24615	0.886283	1.60602	1.45699	7.32039	1.39606e-06	4.1486e-05	5.56465	Eid2	protein_coding
ENSMUSG00000018042	0.963708	0.685258	1.24216	6.37048	7.31655	1.40551e-06	4.1711e-05	5.124	Cyb5r3	protein_coding
ENSMUSG00000035847	0.750345	0.533392	0.967299	5.51273	7.31144	1.4182e-06	4.20315e-05	5.17124	Ids	protein_coding
ENSMUSG00000026674	0.822764	0.584803	1.06073	6.92037	7.30932	1.42347e-06	4.21318e-05	5.09167	Ddr2	protein_coding
ENSMUSG00000051111	1.52909	1.08672	1.97146	2.24421	7.30732	1.42851e-06	4.22246e-05	5.47963	Sv2c	protein_coding
ENSMUSG00000086316	0.951307	0.675976	1.22664	2.55204	7.30421	1.43633e-06	4.23993e-05	5.47777	Nbdy	protein_coding
ENSMUSG00000021536	1.06387	0.755821	1.37191	3.71972	7.30098	1.44452e-06	4.25847e-05	5.3228	Adcy2	protein_coding
ENSMUSG00000047749	0.811153	0.575909	1.0464	3.81497	7.2894	1.47425e-06	4.34036e-05	5.31489	Zc3hav1l	protein_coding
ENSMUSG00000051359	1.26643	0.898883	1.63397	2.69816	7.28415	1.48797e-06	4.37494e-05	5.40488	Ncald	protein_coding
ENSMUSG00000030208	1.62665	1.15441	2.09889	7.40981	7.28187	1.49394e-06	4.38669e-05	5.01798	Emp1	protein_coding
ENSMUSG00000099689	0.929451	0.65959	1.19931	2.30667	7.28107	1.49606e-06	4.38713e-05	5.44524	Zfp383	protein_coding
ENSMUSG00000038859	1.386	0.983468	1.78853	1.35859	7.27899	1.50153e-06	4.39738e-05	5.49116	Baiap2l1	protein_coding
ENSMUSG00000019718	1.16716	0.828092	1.50622	1.53677	7.27704	1.50671e-06	4.40674e-05	5.4799	L3hypdh	protein_coding
ENSMUSG00000017007	1.69609	1.20301	2.18917	0.00816291	7.27174	1.52087e-06	4.44231e-05	5.4652	Rbpjl	protein_coding
ENSMUSG00000028019	1.29861	0.920931	1.67628	3.99949	7.26885	1.52862e-06	4.45323e-05	5.22646	Pdgfc	protein_coding
ENSMUSG00000031298	1.69029	1.19874	2.18183	3.09301	7.26955	1.52676e-06	4.45323e-05	5.30801	Adgrg2	protein_coding
ENSMUSG00000021950	1.59032	1.12758	2.05307	5.16127	7.26527	1.53831e-06	4.47558e-05	5.09203	Anxa8	protein_coding
ENSMUSG00000031673	0.988119	0.700445	1.27579	6.64361	7.26133	1.54905e-06	4.50096e-05	5.0142	Cdh11	protein_coding
ENSMUSG00000015981	1.22341	0.866901	1.57993	0.877439	7.25445	1.56796e-06	4.54996e-05	5.4612	Stk32c	protein_coding
ENSMUSG00000032135	1.17162	0.829767	1.51348	5.0428	7.24524	1.59369e-06	4.61858e-05	5.08449	Mcam	protein_coding
ENSMUSG00000031290	1.65923	1.17464	2.14382	1.45033	7.23836	1.61319e-06	4.66901e-05	5.41627	Lrch2	protein_coding
ENSMUSG00000001521	1.00242	0.709461	1.29538	4.04496	7.23353	1.62703e-06	4.67015e-05	5.17013	Tulp3	protein_coding
ENSMUSG00000006651	1.61686	1.14429	2.08943	0.992727	7.23292	1.62878e-06	4.67015e-05	5.42124	Aplp1	protein_coding
ENSMUSG00000006932	0.530095	0.375241	0.68495	8.53582	7.23664	1.61809e-06	4.67015e-05	4.92204	Ctnnb1	protein_coding
ENSMUSG00000015243	0.651441	0.461065	0.841818	7.18656	7.23386	1.62608e-06	4.67015e-05	4.94722	Abca1	protein_coding
ENSMUSG00000022665	1.42644	1.00951	1.84336	7.68712	7.23274	1.6293e-06	4.67015e-05	4.92285	Ccdc80	protein_coding
ENSMUSG00000024327	0.909789	0.643931	1.17565	6.19016	7.23433	1.62472e-06	4.67015e-05	4.98812	Slc39a7	protein_coding
ENSMUSG00000051041	1.77997	1.26	2.29995	1.9742	7.23665	1.61808e-06	4.67015e-05	5.36113	Olfml1	protein_coding
ENSMUSG00000072825	1.16776	0.826422	1.50909	4.31775	7.23236	1.63039e-06	4.67015e-05	5.13059	Cep170b	protein_coding
ENSMUSG00000036968	0.665042	0.470608	0.859477	3.84829	7.23076	1.63502e-06	4.67138e-05	5.20766	Cnpy4	protein_coding
ENSMUSG00000041037	0.601695	0.425791	0.7776	4.75994	7.23116	1.63385e-06	4.67138e-05	5.10594	Irgq	protein_coding
ENSMUSG00000051675	0.900525	0.637201	1.16385	3.51712	7.22959	1.63839e-06	4.675e-05	5.23477	Trim32	protein_coding
ENSMUSG00000000567	1.36179	0.96346	1.76011	4.554	7.22733	1.64495e-06	4.6877e-05	5.0797	Sox9	protein_coding
ENSMUSG00000079111	1.25131	0.885137	1.61749	6.5323	7.22409	1.65443e-06	4.70866e-05	4.94532	Kdelr2	protein_coding
ENSMUSG00000051343	1.01323	0.716478	1.30998	5.44224	7.2181	1.67206e-06	4.75147e-05	5.00223	Rab11fip5	protein_coding
ENSMUSG00000103793	0.954478	0.674911	1.23404	2.37874	7.21753	1.67375e-06	4.75147e-05	5.32258	Pcdhga6	protein_coding
ENSMUSG00000023008	0.815844	0.576595	1.05509	5.99913	7.20883	1.69974e-06	4.81122e-05	4.95458	Fmnl3	protein_coding
ENSMUSG00000027797	2.50778	1.77237	3.24319	3.79007	7.20889	1.69955e-06	4.81122e-05	5.11012	Dclk1	protein_coding
ENSMUSG00000033295	1.07875	0.762382	1.39512	5.19859	7.20832	1.70129e-06	4.81122e-05	5.0095	Ptprf	protein_coding
ENSMUSG00000019929	1.29389	0.914358	1.67343	9.22228	7.207	1.70525e-06	4.81192e-05	4.86914	Dcn	protein_coding
ENSMUSG00000041642	-0.504313	-0.652246	-0.35638	6.6985	-7.2068	1.70586e-06	4.81192e-05	4.94763	Kif21b	protein_coding
ENSMUSG00000024143	1.00687	0.711358	1.30239	6.06651	7.20281	1.71797e-06	4.8371e-05	4.9338	Rhoq	protein_coding
ENSMUSG00000040151	0.860102	0.60765	1.11255	4.97326	7.20242	1.71914e-06	4.8371e-05	5.02652	Hs2st1	protein_coding
ENSMUSG00000038128	1.54034	1.08802	1.99266	1.7863	7.19912	1.72925e-06	4.8594e-05	5.31482	Camk4	protein_coding
ENSMUSG00000038416	0.647277	0.456998	0.837555	5.22578	7.19132	1.75334e-06	4.91466e-05	4.98131	Cdc16	protein_coding
ENSMUSG00000044017	0.982148	0.693434	1.27086	4.23526	7.19145	1.75292e-06	4.91466e-05	5.07581	Adgrd1	protein_coding
ENSMUSG00000029163	1.18355	0.83556	1.53153	6.65573	7.19002	1.75739e-06	4.91982e-05	4.88021	Emilin1	protein_coding
ENSMUSG00000028617	0.939118	0.66287	1.21537	3.49485	7.18669	1.7678e-06	4.93032e-05	5.15245	Lrrc42	protein_coding
ENSMUSG00000030934	0.739662	0.522097	0.957226	6.39599	7.18709	1.76654e-06	4.93032e-05	4.89239	Oat	protein_coding
ENSMUSG00000050530	0.866186	0.611432	1.12094	4.35922	7.18784	1.7642e-06	4.93032e-05	5.05399	Fam171a1	protein_coding
ENSMUSG00000056947	2.14793	1.51586	2.78001	0.512551	7.1839	1.77658e-06	4.94859e-05	5.3443	Mab21l1	protein_coding
ENSMUSG00000042734	1.61171	1.13718	2.08623	1.84793	7.18014	1.78848e-06	4.97551e-05	5.29039	Ttc9	protein_coding
ENSMUSG00000037594	1.36903	0.965219	1.77283	0.5807	7.16714	1.83026e-06	5.08539e-05	5.31451	Clba1	protein_coding
ENSMUSG00000028692	0.726402	0.512064	0.94074	7.44827	7.1645	1.83886e-06	5.1029e-05	4.8102	Akr1a1	protein_coding
ENSMUSG00000025130	1.00637	0.708956	1.30379	8.67258	7.15319	1.87624e-06	5.20014e-05	4.76655	P4hb	protein_coding
ENSMUSG00000061731	1.1572	0.815007	1.4994	5.48038	7.14893	1.8905e-06	5.23312e-05	4.87395	Ext1	protein_coding
ENSMUSG00000021598	0.781656	0.550076	1.01324	3.83929	7.13547	1.93636e-06	5.34677e-05	5.03014	Med10	protein_coding
ENSMUSG00000022607	0.77548	0.54575	1.00521	5.13429	7.1361	1.93418e-06	5.34677e-05	4.88794	Ptk2	protein_coding
ENSMUSG00000103037	1.44788	1.01886	1.8769	1.78487	7.13445	1.9399e-06	5.34988e-05	5.21163	Pcdhgb1	protein_coding
ENSMUSG00000020717	0.688047	0.48411	0.891984	6.59278	7.13231	1.94731e-06	5.36366e-05	4.78495	Pecam1	protein_coding
ENSMUSG00000031849	1.44271	1.01453	1.87088	8.86482	7.123	1.97988e-06	5.44662e-05	4.71359	Comp	protein_coding
ENSMUSG00000044337	1.39213	0.978852	1.80541	4.68961	7.12105	1.98679e-06	5.45887e-05	4.88025	Ackr3	protein_coding
ENSMUSG00000029502	0.565628	0.397687	0.73357	6.17112	7.12003	1.99041e-06	5.46207e-05	4.78892	Golga3	protein_coding
ENSMUSG00000029153	1.45748	1.02465	1.89031	2.31748	7.11858	1.99556e-06	5.46946e-05	5.14176	Ociad2	protein_coding
ENSMUSG00000001911	0.990763	0.696168	1.28536	7.2841	7.10971	2.02739e-06	5.54986e-05	4.7095	Nfix	protein_coding
ENSMUSG00000034520	1.47028	1.03293	1.90763	2.55643	7.10691	2.03757e-06	5.57087e-05	5.09344	Gjc1	protein_coding
ENSMUSG00000003200	0.722976	0.507777	0.938175	5.25135	7.10219	2.05482e-06	5.60477e-05	4.81825	Sh3gl1	protein_coding
ENSMUSG00000027684	1.37891	0.968464	1.78935	2.90923	7.10213	2.05502e-06	5.60477e-05	5.04498	Mecom	protein_coding
ENSMUSG00000021794	0.553631	0.388784	0.718478	7.40851	7.09982	2.06354e-06	5.61429e-05	4.69619	Glud1	protein_coding
ENSMUSG00000022772	0.474004	0.332866	0.615142	5.54644	7.09981	2.06356e-06	5.61429e-05	4.79574	Senp5	protein_coding
ENSMUSG00000046731	1.47267	1.03413	1.91121	3.59937	7.09912	2.06612e-06	5.6144e-05	4.9682	Kctd11	protein_coding
ENSMUSG00000057766	1.53193	1.07549	1.98837	2.18924	7.09518	2.08071e-06	5.64712e-05	5.0925	Ankrd29	protein_coding
ENSMUSG00000026577	0.831884	0.583973	1.0798	3.90101	7.09371	2.08617e-06	5.65505e-05	4.94635	Blzf1	protein_coding
ENSMUSG00000061436	-0.437222	-0.567552	-0.306892	7.31121	-7.09195	2.09277e-06	5.66604e-05	4.70389	Hipk2	protein_coding
ENSMUSG00000029710	0.979804	0.687438	1.27217	5.05822	7.08466	2.12021e-06	5.73333e-05	4.79223	Ephb4	protein_coding
ENSMUSG00000008398	1.09407	0.767403	1.42074	5.54537	7.08021	2.13714e-06	5.77211e-05	4.74498	Elk3	protein_coding
ENSMUSG00000041915	0.526373	0.369186	0.68356	5.21991	7.07922	2.14094e-06	5.77535e-05	4.78749	Ammecr1l	protein_coding
ENSMUSG00000041084	0.920712	0.645454	1.19597	5.3977	7.07119	2.17194e-06	5.85187e-05	4.74139	Ostc	protein_coding
ENSMUSG00000000402	1.28853	0.903266	1.67379	1.10307	7.07042	2.17493e-06	5.85283e-05	5.13715	Egfl6	protein_coding
ENSMUSG00000031227	1.05927	0.742412	1.37613	2.73955	7.06724	2.18734e-06	5.87911e-05	5.01548	Magee1	protein_coding
ENSMUSG00000047187	0.620976	0.435164	0.806788	6.38116	7.06494	2.19637e-06	5.89161e-05	4.67168	Rab2a	protein_coding
ENSMUSG00000058173	0.819696	0.574409	1.06498	2.21112	7.06458	2.19781e-06	5.89161e-05	5.08034	Smco4	protein_coding
ENSMUSG00000063142	1.23626	0.866293	1.60623	5.20801	7.06404	2.19995e-06	5.89161e-05	4.72939	Kcnma1	protein_coding
ENSMUSG00000024425	0.645265	0.452026	0.838503	6.28723	7.05916	2.21927e-06	5.93621e-05	4.66644	Ndfip1	protein_coding
ENSMUSG00000021103	0.639411	0.447857	0.830966	3.25462	7.0566	2.22944e-06	5.95625e-05	4.97095	Mnat1	protein_coding
ENSMUSG00000109946	1.2342	0.864388	1.60401	0.497608	7.05529	2.23471e-06	5.96317e-05	5.11971	Brd3os	protein_coding
ENSMUSG00000041684	0.946329	0.662505	1.23015	3.39065	7.04857	2.26179e-06	6.02818e-05	4.91829	Bivm	protein_coding
ENSMUSG00000021643	1.85389	1.29711	2.41066	0.263683	7.03901	2.30094e-06	6.12517e-05	5.09211	Serf1	protein_coding
ENSMUSG00000018339	1.07785	0.753383	1.40232	7.83745	7.02257	2.36985e-06	6.30108e-05	4.53438	Gpx3	protein_coding
ENSMUSG00000034993	0.876795	0.612781	1.14081	6.23059	7.02068	2.37793e-06	6.31501e-05	4.59239	Vat1	protein_coding
ENSMUSG00000074457	1.26498	0.883926	1.64603	3.93996	7.0179	2.38982e-06	6.33901e-05	4.78464	S100a16	protein_coding
ENSMUSG00000070284	1.13688	0.79409	1.47966	4.30253	7.01128	2.41846e-06	6.40734e-05	4.7247	Gmppb	protein_coding
ENSMUSG00000061111	0.796788	0.556495	1.03708	4.45124	7.00987	2.4246e-06	6.41594e-05	4.72739	Mcrip1	protein_coding
ENSMUSG00000024270	1.13664	0.793669	1.47961	4.44568	7.00608	2.44118e-06	6.45215e-05	4.70867	Slc39a6	protein_coding
ENSMUSG00000027420	1.31578	0.918528	1.71303	0.215989	7.00206	2.45892e-06	6.49132e-05	5.02421	Bfsp1	protein_coding
ENSMUSG00000025351	1.06407	0.742708	1.38543	7.33007	6.9998	2.46891e-06	6.50224e-05	4.50847	Cd63	protein_coding
ENSMUSG00000062312	0.925374	0.645912	1.20484	3.33141	7.00007	2.46774e-06	6.50224e-05	4.83443	Erbb2	protein_coding
ENSMUSG00000041958	0.688484	0.480472	0.896496	4.88018	6.99703	2.48128e-06	6.52627e-05	4.66229	Pigs	protein_coding
ENSMUSG00000073639	0.515588	0.3598	0.671376	6.16613	6.99644	2.4839e-06	6.52627e-05	4.56166	Rab18	protein_coding
ENSMUSG00000040652	0.710708	0.495935	0.92548	5.57137	6.99553	2.48797e-06	6.52924e-05	4.5952	Oaz2	protein_coding
ENSMUSG00000026181	0.621308	0.433374	0.809241	5.20721	6.98892	2.51776e-06	6.59962e-05	4.61775	Ppm1f	protein_coding
ENSMUSG00000051331	1.20887	0.842917	1.57483	3.3006	6.98328	2.5435e-06	6.65923e-05	4.79482	Cacna1c	protein_coding
ENSMUSG00000052942	1.57443	1.09761	2.05125	3.81648	6.98034	2.55701e-06	6.68672e-05	4.70135	Glis3	protein_coding
ENSMUSG00000034158	0.697505	0.486231	0.908778	7.81582	6.97927	2.56195e-06	6.69179e-05	4.45925	Lrrc58	protein_coding
ENSMUSG00000031555	1.16848	0.814276	1.52269	5.99331	6.97386	2.58707e-06	6.74154e-05	4.51632	Adam9	protein_coding
ENSMUSG00000052727	0.877282	0.611359	1.1432	5.49743	6.97415	2.5857e-06	6.74154e-05	4.55448	Map1b	protein_coding
ENSMUSG00000029994	0.853266	0.594588	1.11194	5.02825	6.97321	2.59011e-06	6.74157e-05	4.59441	Anxa4	protein_coding
ENSMUSG00000000693	1.7167	1.19621	2.2372	5.04246	6.97244	2.59369e-06	6.74298e-05	4.56289	Loxl3	protein_coding
ENSMUSG00000031486	1.69609	1.18174	2.21045	4.54371	6.97099	2.6005e-06	6.74491e-05	4.61169	Adgra2	protein_coding
ENSMUSG00000069972	7.66706	5.34199	9.99212	-3.44409	6.9711	2.59997e-06	6.74491e-05	4.31663	Rps13-ps2	processed_pseudogene
ENSMUSG00000047090	1.22785	0.855434	1.60027	2.75652	6.96984	2.60589e-06	6.751e-05	4.83829	Tmem198b	protein_coding
ENSMUSG00000032458	0.655161	0.455967	0.854356	7.06798	6.95311	2.6858e-06	6.94993e-05	4.43434	Copb2	protein_coding
ENSMUSG00000057969	1.65738	1.15327	2.16149	3.33068	6.95032	2.69935e-06	6.97688e-05	4.6992	Sema3b	protein_coding
ENSMUSG00000002249	1.14549	0.796351	1.49462	2.3607	6.9359	2.77068e-06	7.15292e-05	4.8217	Tead3	protein_coding
ENSMUSG00000073176	1.03464	0.718783	1.35051	2.01331	6.92473	2.82723e-06	7.29044e-05	4.83049	Zfp449	protein_coding
ENSMUSG00000011114	0.747749	0.519417	0.97608	5.51914	6.92305	2.83584e-06	7.29803e-05	4.46026	Tbrg1	protein_coding
ENSMUSG00000049866	1.77499	1.23297	2.31702	4.55597	6.92288	2.83674e-06	7.29803e-05	4.52463	Arl4c	protein_coding
ENSMUSG00000026502	0.636843	0.442297	0.831389	5.15115	6.92019	2.85059e-06	7.32519e-05	4.49303	Desi2	protein_coding
ENSMUSG00000026553	0.564697	0.392123	0.737272	8.10694	6.91746	2.86468e-06	7.35291e-05	4.33956	Copa	protein_coding
ENSMUSG00000025016	0.516951	0.358949	0.674953	7.82312	6.91663	2.86899e-06	7.35548e-05	4.34588	Tm9sf3	protein_coding
ENSMUSG00000046056	1.49303	1.03648	1.94959	2.0199	6.91325	2.88664e-06	7.39219e-05	4.77866	Sbsn	protein_coding
ENSMUSG00000031523	0.976382	0.6777	1.27506	6.48281	6.91066	2.90024e-06	7.41337e-05	4.37225	Dlc1	protein_coding
ENSMUSG00000063838	1.3414	0.931042	1.75176	1.6117	6.9104	2.90158e-06	7.41337e-05	4.82818	Cdc42ep5	protein_coding
ENSMUSG00000038903	1.73527	1.20425	2.26629	-0.09005	6.90819	2.91325e-06	7.42612e-05	4.85041	Ccdc68	protein_coding
ENSMUSG00000074916	1.18355	0.821378	1.54572	2.89565	6.90846	2.91181e-06	7.42612e-05	4.71811	Chst14	protein_coding
ENSMUSG00000052459	0.60827	0.422094	0.794446	7.04497	6.90687	2.9202e-06	7.43529e-05	4.35057	Atp6v1a	protein_coding
ENSMUSG00000030059	0.51145	0.354808	0.668091	6.25215	6.90247	2.94361e-06	7.47779e-05	4.38216	Tmf1	protein_coding
ENSMUSG00000048720	0.873403	0.605912	1.14089	3.32356	6.9026	2.94292e-06	7.47779e-05	4.66266	Tbc1d12	protein_coding
ENSMUSG00000037613	1.87305	1.2992	2.44689	3.00842	6.90022	2.95565e-06	7.49979e-05	4.65637	Tnfrsf23	protein_coding
ENSMUSG00000033955	0.92067	0.638459	1.20288	5.57663	6.89666	2.9748e-06	7.53119e-05	4.40578	Tnks1bp1	protein_coding
ENSMUSG00000034686	1.14995	0.797462	1.50245	1.30792	6.89666	2.9748e-06	7.53119e-05	4.83228	Prr7	protein_coding
ENSMUSG00000020282	1.26348	0.875853	1.65111	3.89665	6.89066	3.00732e-06	7.60485e-05	4.54549	Rhbdf1	protein_coding
ENSMUSG00000033767	-0.561546	-0.733987	-0.389105	6.92568	-6.88419	3.04285e-06	7.68597e-05	4.34212	Tmem131l	protein_coding
ENSMUSG00000033453	1.87587	1.29974	2.452	2.84476	6.88315	3.04861e-06	7.69177e-05	4.63237	Adamts15	protein_coding
ENSMUSG00000026475	2.29977	1.59291	3.00663	1.09722	6.87796	3.07747e-06	7.75555e-05	4.79744	Rgs16	protein_coding
ENSMUSG00000036103	0.878862	0.608711	1.14901	6.58344	6.87736	3.08087e-06	7.75555e-05	4.30699	Colec12	protein_coding
ENSMUSG00000030522	0.608975	0.421487	0.796463	4.83488	6.86646	3.1425e-06	7.90174e-05	4.42502	Mtmr10	protein_coding
ENSMUSG00000080115	1.46101	1.011	1.91101	0.509725	6.86346	3.15968e-06	7.93598e-05	4.78995	Eef1akmt3	protein_coding
ENSMUSG00000031554	2.32204	1.60632	3.03777	-1.61304	6.85853	3.18814e-06	7.99842e-05	4.52934	Adam5	protein_coding
ENSMUSG00000028063	1.56995	1.08597	2.05394	7.64715	6.85748	3.19425e-06	8.00472e-05	4.22972	Lmna	protein_coding
ENSMUSG00000030657	0.629471	0.435342	0.823599	6.70161	6.85478	3.20995e-06	8.03501e-05	4.26659	Xylt1	protein_coding
ENSMUSG00000018363	0.499657	0.345533	0.653782	5.97618	6.85343	3.21787e-06	8.04576e-05	4.3083	Smurf2	protein_coding
ENSMUSG00000015850	1.17472	0.812204	1.53723	4.02538	6.85043	3.2355e-06	8.08076e-05	4.47772	Adamtsl4	protein_coding
ENSMUSG00000021095	2.5363	1.75344	3.31916	-2.15962	6.84895	3.24424e-06	8.09085e-05	4.3766	Gsc	protein_coding
ENSMUSG00000031788	1.17092	0.809475	1.53236	3.59156	6.84851	3.24682e-06	8.09085e-05	4.51347	Kifc3	protein_coding
ENSMUSG00000015202	0.643894	0.444817	0.842971	3.74867	6.83756	3.31224e-06	8.24462e-05	4.50059	Cnksr3	protein_coding
ENSMUSG00000047777	0.9009	0.622305	1.1795	3.50556	6.83613	3.32084e-06	8.25679e-05	4.51182	Phf13	protein_coding
ENSMUSG00000069806	1.5692	1.0838	2.05461	1.7582	6.83414	3.33293e-06	8.27758e-05	4.67668	Cacng7	protein_coding
ENSMUSG00000021318	1.28135	0.884916	1.67778	4.00237	6.83292	3.34033e-06	8.28671e-05	4.42517	Gli3	protein_coding
ENSMUSG00000033287	1.37587	0.950086	1.80165	4.04595	6.8312	3.35085e-06	8.30354e-05	4.42808	Kctd17	protein_coding
ENSMUSG00000020435	1.58595	1.09458	2.07732	0.900999	6.82319	3.40017e-06	8.41636e-05	4.70608	Osbp2	protein_coding
ENSMUSG00000021182	-0.603621	-0.790685	-0.416557	6.79021	-6.82153	3.41048e-06	8.4325e-05	4.2355	Ccdc88c	protein_coding
ENSMUSG00000039167	0.858739	0.592329	1.12515	5.02287	6.81426	3.45603e-06	8.53562e-05	4.30876	Adgrl4	protein_coding
ENSMUSG00000075470	0.509098	0.351137	0.66706	6.11489	6.81332	3.46195e-06	8.54075e-05	4.22425	Alg10b	protein_coding
ENSMUSG00000052310	1.00384	0.692312	1.31536	6.55468	6.81205	3.46997e-06	8.55106e-05	4.18529	Slc39a1	protein_coding
ENSMUSG00000022305	0.875226	0.603577	1.14688	3.71045	6.81114	3.47575e-06	8.55582e-05	4.44398	Lrp12	protein_coding
ENSMUSG00000096956	1.16716	0.804535	1.52978	2.43375	6.80428	3.51958e-06	8.65412e-05	4.57035	Snhg18	lncRNA
ENSMUSG00000048644	1.77597	1.22411	2.32782	-0.461339	6.80328	3.52599e-06	8.6603e-05	4.66586	Ctxn1	protein_coding
ENSMUSG00000000266	1.04591	0.720781	1.37104	3.97635	6.80057	3.5435e-06	8.68412e-05	4.37842	Mid2	protein_coding
ENSMUSG00000048264	0.948687	0.65379	1.24359	4.81494	6.8008	3.54205e-06	8.68412e-05	4.29043	Dip2c	protein_coding
ENSMUSG00000074971	1.56286	1.07676	2.04897	4.63473	6.79674	3.56843e-06	8.73033e-05	4.26656	Fibin	protein_coding
ENSMUSG00000102748	1.01459	0.699003	1.33017	2.5502	6.79646	3.57021e-06	8.73033e-05	4.55567	Pcdhgb2	protein_coding
ENSMUSG00000074480	1.18843	0.818692	1.55816	2.82817	6.79503	3.57954e-06	8.73392e-05	4.51997	Mex3a	protein_coding
ENSMUSG00000102543	1.31694	0.907251	1.72663	2.28971	6.79544	3.57686e-06	8.73392e-05	4.57156	Pcdhgc5	protein_coding
ENSMUSG00000044092	0.886473	0.610591	1.16236	3.11732	6.79281	3.59409e-06	8.75982e-05	4.49165	C130050O18Rik	protein_coding
ENSMUSG00000055302	0.591569	0.407443	0.775695	7.14775	6.79201	3.5994e-06	8.76315e-05	4.13232	Mrfap1	protein_coding
ENSMUSG00000021464	2.11206	1.45418	2.76995	1.7693	6.78682	3.6337e-06	8.83697e-05	4.56209	Ror2	protein_coding
ENSMUSG00000031799	0.800332	0.550866	1.0498	8.03552	6.78214	3.66496e-06	8.90325e-05	4.08581	Tpm4	protein_coding
ENSMUSG00000000094	1.18433	0.815022	1.55363	1.13523	6.77946	3.68296e-06	8.9372e-05	4.62611	Tbx4	protein_coding
ENSMUSG00000015759	0.704575	0.48474	0.92441	5.31872	6.77545	3.7101e-06	8.99324e-05	4.20283	Cnih1	protein_coding
ENSMUSG00000040415	0.864918	0.594949	1.13489	3.98512	6.7728	3.72814e-06	9.02714e-05	4.34285	Dtx3	protein_coding
ENSMUSG00000028412	0.786824	0.541107	1.03254	6.56882	6.76942	3.75131e-06	9.05365e-05	4.10889	Slc44a1	protein_coding
ENSMUSG00000037606	0.806102	0.554375	1.05783	4.43827	6.76969	3.74947e-06	9.05365e-05	4.2762	Osbpl5	protein_coding
ENSMUSG00000043019	0.490403	0.337271	0.643535	6.41646	6.7701	3.74666e-06	9.05365e-05	4.12556	Edem3	protein_coding
ENSMUSG00000002102	0.478501	0.329042	0.62796	6.43605	6.76814	3.76008e-06	9.06496e-05	4.12152	Psmc3	protein_coding
ENSMUSG00000030020	1.01701	0.699065	1.33496	3.49485	6.76209	3.80205e-06	9.15527e-05	4.36253	Prickle2	protein_coding
ENSMUSG00000033209	0.942627	0.647913	1.23734	5.54761	6.76155	3.80577e-06	9.15527e-05	4.14833	Ttc28	protein_coding
ENSMUSG00000032867	0.728214	0.500458	0.955971	5.60149	6.75921	3.82214e-06	9.18143e-05	4.15036	Fbxw8	protein_coding
ENSMUSG00000050394	1.15581	0.794297	1.51732	1.26884	6.75881	3.82491e-06	9.18143e-05	4.58729	Armcx6	protein_coding
ENSMUSG00000002985	0.904523	0.621434	1.18761	7.72192	6.75468	3.85397e-06	9.24122e-05	4.04052	Apoe	protein_coding
ENSMUSG00000027248	0.796635	0.54714	1.04613	8.23293	6.75001	3.88718e-06	9.31079e-05	4.02154	Pdia3	protein_coding
ENSMUSG00000037660	2.66197	1.82808	3.49586	-2.49897	6.74841	3.89856e-06	9.32801e-05	4.19599	Gdf7	protein_coding
ENSMUSG00000035062	1.04908	0.720405	1.37775	1.40438	6.74768	3.9038e-06	9.3305e-05	4.56132	Zc4h2	protein_coding
ENSMUSG00000008090	0.863502	0.592925	1.13408	4.56413	6.74654	3.91198e-06	9.34e-05	4.21147	Fgfrl1	protein_coding
ENSMUSG00000016024	0.88152	0.605264	1.15778	5.9803	6.74571	3.91795e-06	9.34422e-05	4.0926	Lbp	protein_coding
ENSMUSG00000033278	0.805654	0.552842	1.05847	5.08966	6.73688	3.98195e-06	9.48668e-05	4.14694	Ptprm	protein_coding
ENSMUSG00000019461	0.763315	0.523729	1.0029	4.95837	6.7352	3.99428e-06	9.50588e-05	4.16374	Plscr3	protein_coding
ENSMUSG00000015305	1.10028	0.754653	1.44591	6.71605	6.72983	4.03384e-06	9.58975e-05	4.02469	Sash1	protein_coding
ENSMUSG00000027800	2.23875	1.53508	2.94242	4.91359	6.72578	4.06394e-06	9.651e-05	4.10973	Tm4sf1	protein_coding
ENSMUSG00000044042	1.2482	0.855732	1.64067	4.40302	6.72336	4.0821e-06	9.68377e-05	4.17608	Fmn1	protein_coding
ENSMUSG00000049580	1.58022	1.08306	2.07738	3.96653	6.71936	4.11217e-06	9.74471e-05	4.21219	Tsku	protein_coding
ENSMUSG00000034863	0.907801	0.622143	1.19346	3.25292	6.71819	4.12104e-06	9.75532e-05	4.33795	Ano8	protein_coding
ENSMUSG00000058569	0.838241	0.574357	1.10212	6.26237	6.71529	4.14308e-06	9.79707e-05	4.02159	Tmed9	protein_coding
ENSMUSG00000022951	1.60296	1.09803	2.10789	5.2251	6.71115	4.17472e-06	9.8614e-05	4.07325	Rcan1	protein_coding
ENSMUSG00000018821	1.23507	0.845444	1.6247	1.62133	6.70114	4.25238e-06	0.000100342	4.45601	Avpi1	protein_coding
ENSMUSG00000033965	2.13749	1.46308	2.8119	4.04575	6.70019	4.25983e-06	0.000100411	4.1355	Slc16a2	protein_coding
ENSMUSG00000015312	0.941448	0.644315	1.23858	3.52079	6.69811	4.27611e-06	0.000100688	4.25744	Gadd45b	protein_coding
ENSMUSG00000073755	0.813428	0.556483	1.07037	3.19468	6.69247	4.3208e-06	0.000101633	4.29468	5730409E04Rik	protein_coding
ENSMUSG00000018340	0.661398	0.452122	0.870673	6.75962	6.68116	4.41179e-06	0.000103663	3.93588	Anxa6	protein_coding
ENSMUSG00000066113	1.39612	0.954199	1.83805	3.30312	6.67856	4.43298e-06	0.000104051	4.21152	Adamtsl1	protein_coding
ENSMUSG00000038412	0.931004	0.636281	1.22573	3.63389	6.67798	4.43772e-06	0.000104052	4.20564	Higd1a	protein_coding
ENSMUSG00000024529	2.37131	1.61931	3.12331	7.42561	6.66622	4.53507e-06	0.000106139	3.87295	Lox	protein_coding
ENSMUSG00000051920	1.76555	1.20564	2.32546	2.76982	6.66607	4.53628e-06	0.000106139	4.23248	Rspo2	protein_coding
ENSMUSG00000019947	0.774993	0.529142	1.02084	5.5632	6.664	4.55369e-06	0.000106345	3.97019	Arid5b	protein_coding
ENSMUSG00000022911	0.978379	0.66795	1.28881	3.36199	6.66275	4.56419e-06	0.000106345	4.22196	Arl13b	protein_coding
ENSMUSG00000056050	0.542938	0.370674	0.715203	6.71538	6.66288	4.56314e-06	0.000106345	3.90582	Mia3	protein_coding
ENSMUSG00000089679	-1.97824	-2.60585	-1.35063	0.198734	-6.66341	4.55869e-06	0.000106345	4.20904	Gm16299	lncRNA
ENSMUSG00000048058	0.601676	0.410647	0.792705	4.58587	6.65842	4.60087e-06	0.000107087	4.06885	Ldlrad3	protein_coding
ENSMUSG00000017009	1.00853	0.688135	1.32893	6.36358	6.65442	4.63498e-06	0.000107768	3.89692	Sdc4	protein_coding
ENSMUSG00000021171	0.47344	0.322956	0.623924	7.20321	6.65093	4.6649e-06	0.000108351	3.8645	Esyt2	protein_coding
ENSMUSG00000040605	1.23254	0.840719	1.62435	2.70736	6.65005	4.67254e-06	0.000108415	4.25713	Bace2	protein_coding
ENSMUSG00000027966	1.22852	0.837487	1.61955	9.10886	6.64166	4.74559e-06	0.000109995	3.81269	Col11a1	protein_coding
ENSMUSG00000046561	2.47519	1.68712	3.26326	0.811434	6.63972	4.76265e-06	0.000110275	4.37552	Arsj	protein_coding
ENSMUSG00000116048	0.663698	0.452174	0.875221	7.11629	6.63314	4.82091e-06	0.000111508	3.83116	Septin2	protein_coding
ENSMUSG00000045594	0.760161	0.517848	1.00247	5.27189	6.6319	4.83203e-06	0.000111649	3.94035	Glb1	protein_coding
ENSMUSG00000025964	1.41618	0.964645	1.86771	2.57517	6.63035	4.84586e-06	0.000111852	4.21493	Adam23	protein_coding
ENSMUSG00000005225	0.836105	0.569359	1.10285	3.73896	6.62631	4.88227e-06	0.00011235	4.0995	Plekha8	protein_coding
ENSMUSG00000021678	1.54941	1.05509	2.04372	0.912285	6.62627	4.8826e-06	0.00011235	4.35903	F2rl1	protein_coding
ENSMUSG00000029135	0.845979	0.576084	1.11587	7.41129	6.62633	4.88206e-06	0.00011235	3.80732	Fosl2	protein_coding
ENSMUSG00000037815	0.554718	0.377666	0.731771	6.8086	6.62335	4.90903e-06	0.000112646	3.82677	Ctnna1	protein_coding
ENSMUSG00000042289	0.775981	0.528305	1.02366	4.20723	6.62329	4.90962e-06	0.000112646	4.03303	Hsd3b7	protein_coding
ENSMUSG00000113386	-1.20469	-1.58921	-0.820171	2.02757	-6.62318	4.91063e-06	0.000112646	4.35496	Gm47357	lncRNA
ENSMUSG00000037362	2.46767	1.67981	3.25553	4.19533	6.62135	4.92733e-06	0.000112912	3.96024	Ccn3	protein_coding
ENSMUSG00000037235	0.688096	0.468304	0.907888	6.77173	6.61828	4.95542e-06	0.000113439	3.81628	Mxd4	protein_coding
ENSMUSG00000042035	0.796319	0.541097	1.05154	5.70129	6.59593	5.16501e-06	0.000118115	3.83405	Igsf3	protein_coding
ENSMUSG00000034714	0.999458	0.678796	1.32012	4.31569	6.58908	5.23104e-06	0.000119459	3.94631	Ttyh2	protein_coding
ENSMUSG00000062098	0.85854	0.583074	1.134	4.62352	6.58872	5.23454e-06	0.000119459	3.91822	Btbd3	protein_coding
ENSMUSG00000045312	1.06813	0.725319	1.41094	5.15285	6.58686	5.2527e-06	0.000119751	3.85851	Lhfpl2	protein_coding
ENSMUSG00000026811	0.66387	0.450759	0.87698	4.55199	6.58545	5.26644e-06	0.000119941	3.93714	St6galnac6	protein_coding
ENSMUSG00000020048	0.556131	0.37758	0.734682	8.79721	6.58449	5.27578e-06	0.000120031	3.70133	Hsp90b1	protein_coding
ENSMUSG00000103472	1.20907	0.820625	1.59751	1.75832	6.5801	5.31902e-06	0.000120891	4.2237	Pcdhga7	protein_coding
ENSMUSG00000021720	1.10187	0.747832	1.4559	2.27455	6.57949	5.32508e-06	0.000120905	4.18027	Rnf180	protein_coding
ENSMUSG00000070858	1.99715	1.35532	2.63899	-1.47106	6.578	5.33979e-06	0.000121115	4.02912	Gm1673	protein_coding
ENSMUSG00000001105	0.697482	0.473246	0.921719	4.09094	6.57558	5.36387e-06	0.000121537	3.97002	Ift20	protein_coding
ENSMUSG00000040836	1.00019	0.678443	1.32193	2.45243	6.5717	5.40273e-06	0.000122293	4.14192	Gpr161	protein_coding
ENSMUSG00000022564	-0.461126	-0.609519	-0.312732	7.28792	-6.56919	5.42793e-06	0.000122739	3.7258	Grina	protein_coding
ENSMUSG00000054723	0.83111	0.56358	1.09864	2.5047	6.56742	5.44578e-06	0.000123017	4.14224	Vmac	protein_coding
ENSMUSG00000018398	0.595949	0.403763	0.788136	6.63823	6.55532	5.5698e-06	0.000125563	3.70404	Septin8	protein_coding
ENSMUSG00000030917	1.19291	0.808213	1.5776	3.07451	6.55542	5.56878e-06	0.000125563	4.04219	Tmem159	protein_coding
ENSMUSG00000032086	0.48849	0.330835	0.646146	6.09377	6.5502	5.6231e-06	0.000126636	3.7276	Bace1	protein_coding
ENSMUSG00000006403	2.77682	1.88029	3.67336	2.94611	6.54769	5.64941e-06	0.0001271	4.00481	Adamts4	protein_coding
ENSMUSG00000051375	1.22228	0.827364	1.61719	3.87981	6.54298	5.69916e-06	0.00012809	3.90361	Pcdh1	protein_coding
ENSMUSG00000037029	0.536639	0.363155	0.710122	4.72823	6.53931	5.73832e-06	0.00012884	3.83333	Zfp146	protein_coding
ENSMUSG00000029664	1.44514	0.977796	1.91248	1.23612	6.53706	5.76245e-06	0.000129251	4.17879	Tfpi2	protein_coding
ENSMUSG00000001089	0.884406	0.598264	1.17055	5.577	6.53397	5.79572e-06	0.000129735	3.71888	Luzp1	protein_coding
ENSMUSG00000052951	2.37261	1.60502	3.14021	0.32436	6.53433	5.79175e-06	0.000129735	4.19981	C130021I20Rik	lncRNA
ENSMUSG00000035133	0.66286	0.44825	0.87747	5.88528	6.5295	5.84413e-06	0.000130687	3.69479	Arhgap5	protein_coding
ENSMUSG00000021248	0.529828	0.358272	0.701384	7.57011	6.52886	5.85116e-06	0.000130713	3.61855	Tmed10	protein_coding
ENSMUSG00000046841	0.729191	0.492882	0.9655	7.74046	6.52332	5.91187e-06	0.000131937	3.60052	Ckap4	protein_coding
ENSMUSG00000026509	0.895334	0.605128	1.18554	6.84179	6.52208	5.92564e-06	0.000131979	3.62663	Capn2	protein_coding
ENSMUSG00000048387	1.59917	1.08083	2.11751	1.19946	6.52213	5.925e-06	0.000131979	4.14569	Osr1	protein_coding
ENSMUSG00000032531	0.882026	0.596031	1.16802	5.21205	6.51976	5.95131e-06	0.000132418	3.72325	Amotl2	protein_coding
ENSMUSG00000019806	0.852429	0.575813	1.12905	3.5108	6.51461	6.00873e-06	0.000133562	3.90194	Aig1	protein_coding
ENSMUSG00000016534	0.696105	0.470143	0.922068	7.93894	6.51248	6.03276e-06	0.000133829	3.5748	Lamp2	protein_coding
ENSMUSG00000021497	0.546118	0.368846	0.72339	4.33041	6.5126	6.03131e-06	0.000133829	3.82441	Txndc15	protein_coding
ENSMUSG00000027351	0.604058	0.40783	0.800286	6.32449	6.50767	6.08711e-06	0.0001349	3.62773	Spred1	protein_coding
ENSMUSG00000062963	0.640195	0.432091	0.848298	4.97943	6.50341	6.13577e-06	0.000135842	3.72417	Ufc1	protein_coding
ENSMUSG00000038552	1.84024	1.24197	2.43851	1.92165	6.50259	6.14519e-06	0.000135916	4.04817	Fndc4	protein_coding
ENSMUSG00000027198	0.669631	0.451736	0.887526	5.57549	6.49675	6.21258e-06	0.00013727	3.65595	Ext2	protein_coding
ENSMUSG00000038893	-0.729327	-0.966682	-0.491973	6.83539	-6.4958	6.22357e-06	0.000137376	3.61554	Fam117a	protein_coding
ENSMUSG00000031169	1.24912	0.842536	1.65571	1.41671	6.49471	6.23625e-06	0.000137519	4.10255	Porcn	protein_coding
ENSMUSG00000025265	1.34008	0.903802	1.77636	2.89972	6.49344	6.25117e-06	0.000137712	3.93934	Fgd1	protein_coding
ENSMUSG00000013033	0.962501	0.64904	1.27596	5.1826	6.49121	6.27721e-06	0.000138139	3.66755	Adgrl1	protein_coding
ENSMUSG00000024597	0.868312	0.585504	1.15112	5.45589	6.49072	6.28298e-06	0.000138139	3.64468	Slc12a2	protein_coding
ENSMUSG00000022015	1.31113	0.883902	1.73836	2.35652	6.48774	6.31806e-06	0.000138499	4.00247	Tnfsf11	protein_coding
ENSMUSG00000039607	1.02308	0.689727	1.35643	4.70496	6.48807	6.31415e-06	0.000138499	3.70194	Rbms3	protein_coding
ENSMUSG00000068220	1.42608	0.96144	1.89072	6.28603	6.48834	6.31096e-06	0.000138499	3.57698	Lgals1	protein_coding
ENSMUSG00000032231	1.01761	0.685793	1.34943	7.8445	6.48319	6.37206e-06	0.000139444	3.51896	Anxa2	protein_coding
ENSMUSG00000033585	1.07914	0.727253	1.43103	2.71108	6.48305	6.37372e-06	0.000139444	3.93458	Ndn	protein_coding
ENSMUSG00000025007	0.839473	0.565416	1.11353	5.48935	6.4755	6.46443e-06	0.000141289	3.61456	Aldh18a1	protein_coding
ENSMUSG00000033595	1.6925	1.13991	2.24509	-0.32131	6.47493	6.47132e-06	0.000141301	4.09965	Lgi3	protein_coding
ENSMUSG00000041362	0.593245	0.399517	0.786973	3.46405	6.47366	6.48677e-06	0.000141499	3.86388	Shtn1	protein_coding
ENSMUSG00000005078	0.831946	0.560073	1.10382	3.40725	6.46898	6.54381e-06	0.000142587	3.85161	Jkamp	protein_coding
ENSMUSG00000021916	1.08782	0.732303	1.44334	3.93337	6.46852	6.54947e-06	0.000142587	3.76713	Glt8d1	protein_coding
ENSMUSG00000072235	1.16196	0.782167	1.54175	6.67936	6.46773	6.55921e-06	0.00014266	3.52342	Tuba1a	protein_coding
ENSMUSG00000032487	3.59328	2.41867	4.76788	2.3277	6.46706	6.56742e-06	0.000142699	3.89337	Ptgs2	protein_coding
ENSMUSG00000019831	1.5945	1.07253	2.11647	0.282692	6.45781	6.68222e-06	0.000144968	4.07168	Wasf1	protein_coding
ENSMUSG00000118394	1.41565	0.952208	1.87908	0.207841	6.45759	6.68491e-06	0.000144968	4.07146	Gm50475	lncRNA
ENSMUSG00000009828	0.873221	0.587234	1.15921	4.11281	6.45484	6.71947e-06	0.000145509	3.7284	Cilk1	protein_coding
ENSMUSG00000026278	1.37131	0.922178	1.82045	2.21059	6.45456	6.72297e-06	0.000145509	3.94027	Bok	protein_coding
ENSMUSG00000040152	0.862481	0.579971	1.14499	9.19984	6.45393	6.73099e-06	0.000145541	3.45095	Thbs1	protein_coding
ENSMUSG00000002006	0.844138	0.567552	1.12072	3.16438	6.45195	6.75606e-06	0.000145941	3.85163	Pdzd4	protein_coding
ENSMUSG00000019873	0.534538	0.359308	0.709768	6.73673	6.44878	6.79634e-06	0.000146669	3.49663	Reep3	protein_coding
ENSMUSG00000023805	0.845716	0.568177	1.12325	4.47584	6.44182	6.88553e-06	0.00014845	3.65681	Synj2	protein_coding
ENSMUSG00000039831	1.01898	0.684445	1.35352	5.40139	6.43918	6.91974e-06	0.000149043	3.54654	Arhgap29	protein_coding
ENSMUSG00000033964	0.603835	0.405312	0.802358	5.26875	6.43007	7.03919e-06	0.000151469	3.55908	Zbtb41	protein_coding
ENSMUSG00000026211	1.22121	0.819659	1.62277	4.15649	6.42917	7.05107e-06	0.000151578	3.64399	Obsl1	protein_coding
ENSMUSG00000032766	0.873224	0.586026	1.16042	4.33944	6.42765	7.07117e-06	0.000151863	3.64097	Gng11	protein_coding
ENSMUSG00000046191	1.10986	0.744654	1.47506	0.638483	6.4245	7.11314e-06	0.000152617	4.00502	Pcdhb20	protein_coding
ENSMUSG00000035441	0.588851	0.394957	0.782745	6.38539	6.4202	7.1709e-06	0.000153708	3.45641	Myo1d	protein_coding
ENSMUSG00000034707	0.535854	0.359339	0.71237	7.12496	6.41759	7.20612e-06	0.000154314	3.41943	Gns	protein_coding
ENSMUSG00000049439	0.868009	0.581891	1.15413	4.4658	6.41338	7.26343e-06	0.000155391	3.60561	Cyp20a1	protein_coding
ENSMUSG00000048376	0.651831	0.436768	0.866894	4.85173	6.40733	7.34647e-06	0.000157017	3.55117	F2r	protein_coding
ENSMUSG00000071547	1.24375	0.83322	1.65429	4.39533	6.40461	7.38412e-06	0.00015767	3.57299	Nt5dc2	protein_coding
ENSMUSG00000034501	0.869524	0.582382	1.15667	2.73784	6.40165	7.42539e-06	0.000158399	3.81257	Pcnx4	protein_coding
ENSMUSG00000046463	1.34021	0.897289	1.78312	0.747005	6.39673	7.4945e-06	0.00015972	3.95888	5930403N24Rik	lncRNA
ENSMUSG00000045790	0.945292	0.632746	1.25784	1.97918	6.39381	7.53583e-06	0.000160447	3.86481	Ccdc149	protein_coding
ENSMUSG00000018417	0.939793	0.628884	1.2507	5.66745	6.39009	7.58873e-06	0.000161419	3.44204	Myo1b	protein_coding
ENSMUSG00000050248	0.952714	0.637492	1.26794	3.29661	6.38932	7.59984e-06	0.0001615	3.69179	Evc2	protein_coding
ENSMUSG00000033491	1.60682	1.0744	2.13924	3.27048	6.37997	7.7349e-06	0.000164057	3.65137	Prss35	protein_coding
ENSMUSG00000049624	0.646389	0.432219	0.860558	3.74059	6.38034	7.72949e-06	0.000164057	3.64478	Slc17a5	protein_coding
ENSMUSG00000033191	0.741906	0.496033	0.987779	5.24525	6.3789	7.75042e-06	0.000164229	3.45376	Tie1	protein_coding
ENSMUSG00000064115	2.1962	1.46787	2.92452	-0.0137712	6.37464	7.81297e-06	0.000165397	3.92116	Cadm2	protein_coding
ENSMUSG00000025856	1.06339	0.710605	1.41618	3.78137	6.3722	7.84907e-06	0.000166003	3.60295	Pdgfa	protein_coding
ENSMUSG00000053644	0.822566	0.549427	1.09571	4.21366	6.36641	7.93513e-06	0.000167664	3.54147	Aldh7a1	protein_coding
ENSMUSG00000005417	0.547324	0.365523	0.729124	7.50359	6.36438	7.96568e-06	0.00016783	3.30381	Mprip	protein_coding
ENSMUSG00000020114	0.691206	0.461638	0.920774	6.66937	6.3651	7.9549e-06	0.00016783	3.33562	Cand1	protein_coding
ENSMUSG00000028040	1.8144	1.21175	2.41705	-0.789282	6.36468	7.96115e-06	0.00016783	3.87289	Efna4	protein_coding
ENSMUSG00000006301	0.876786	0.585423	1.16815	5.55391	6.36162	8.00723e-06	0.000168546	3.38954	Tmbim1	protein_coding
ENSMUSG00000029306	0.708845	0.473263	0.944428	8.16882	6.36088	8.01848e-06	0.000168623	3.27888	Ibsp	protein_coding
ENSMUSG00000043542	1.01514	0.677692	1.3526	2.928	6.3595	8.03933e-06	0.000168902	3.68287	Zc2hc1a	protein_coding
ENSMUSG00000029234	0.622088	0.415168	0.829007	5.53681	6.35563	8.09833e-06	0.000169981	3.3889	Tmem165	protein_coding
ENSMUSG00000031156	0.985816	0.657839	1.31379	4.01716	6.35418	8.12052e-06	0.000170286	3.54214	Slc35a2	protein_coding
ENSMUSG00000021917	0.573329	0.382483	0.764174	5.23545	6.35082	8.17223e-06	0.000171209	3.41085	Spcs1	protein_coding
ENSMUSG00000021900	0.681548	0.454655	0.908441	3.65244	6.35013	8.1828e-06	0.000171269	3.58973	Btd	protein_coding
ENSMUSG00000037664	1.50356	1.00254	2.00458	3.51215	6.34417	8.27543e-06	0.000173044	3.54437	Cdkn1c	protein_coding
ENSMUSG00000028618	0.669067	0.446079	0.892054	6.66834	6.34303	8.29332e-06	0.000173256	3.29232	Tmem59	protein_coding
ENSMUSG00000040841	0.869427	0.579556	1.1593	2.24598	6.34069	8.33003e-06	0.000173859	3.7388	Six5	protein_coding
ENSMUSG00000007888	3.43672	2.29055	4.58288	2.16292	6.33875	8.36071e-06	0.000174336	3.6754	Crlf1	protein_coding
ENSMUSG00000014349	0.581373	0.387363	0.775383	6.18211	6.33489	8.42188e-06	0.000175447	3.30468	Ube2z	protein_coding
ENSMUSG00000029924	0.757863	0.504866	1.01086	4.77841	6.3326	8.45842e-06	0.000176043	3.41394	Slc37a3	protein_coding
ENSMUSG00000033960	0.793467	0.528478	1.05846	5.68691	6.33009	8.49876e-06	0.000176717	3.31793	Jcad	protein_coding
ENSMUSG00000052981	1.9977	1.32987	2.66552	0.0213892	6.32376	8.60106e-06	0.000178677	3.83066	Ube2ql1	protein_coding
ENSMUSG00000044667	1.70289	1.13311	2.27266	-0.0221385	6.31816	8.69281e-06	0.000180414	3.82057	Plppr4	protein_coding
ENSMUSG00000031099	1.23656	0.82245	1.65067	2.811	6.31259	8.78497e-06	0.000182157	3.60431	Smarca1	protein_coding
ENSMUSG00000030245	1.01186	0.672799	1.35091	5.00768	6.30891	8.84635e-06	0.000183144	3.34299	Golt1b	protein_coding
ENSMUSG00000040021	0.554508	0.368697	0.74032	6.18691	6.30875	8.84905e-06	0.000183144	3.25342	Lats1	protein_coding
ENSMUSG00000053477	0.651456	0.433006	0.869907	7.08318	6.30435	8.9232e-06	0.000184507	3.19932	Tcf4	protein_coding
ENSMUSG00000036144	1.22153	0.811784	1.63127	3.43911	6.30232	8.95753e-06	0.000185045	3.48304	Meox2	protein_coding
ENSMUSG00000021838	0.750294	0.498571	1.00202	5.08502	6.3011	8.97825e-06	0.000185129	3.31771	Samd4	protein_coding
ENSMUSG00000027739	0.677303	0.450074	0.904532	4.16673	6.30125	8.97578e-06	0.000185129	3.43176	Rab33b	protein_coding
ENSMUSG00000026679	2.57094	1.70827	3.43362	-1.88296	6.30021	8.99336e-06	0.000185268	3.50795	Enkur	protein_coding
ENSMUSG00000040596	0.666515	0.442795	0.890235	4.74415	6.29816	9.02844e-06	0.000185819	3.35623	Pogk	protein_coding
ENSMUSG00000038372	0.904199	0.600561	1.20784	3.19188	6.2953	9.0776e-06	0.000186658	3.53743	Gmds	protein_coding
ENSMUSG00000029390	0.547022	0.363211	0.730834	7.72462	6.29129	9.14681e-06	0.000187907	3.15491	Tmed2	protein_coding
ENSMUSG00000050390	1.04894	0.696208	1.40167	3.73093	6.28657	9.22912e-06	0.000189423	3.44215	C77080	protein_coding
ENSMUSG00000033460	0.921432	0.611552	1.23131	2.42012	6.28605	9.23822e-06	0.000189435	3.62099	Armcx1	protein_coding
ENSMUSG00000027386	1.98822	1.31926	2.65717	5.12325	6.28314	9.28936e-06	0.000190285	3.23814	Fbln7	protein_coding
ENSMUSG00000060227	1.16916	0.775761	1.56256	3.92006	6.28272	9.2968e-06	0.000190285	3.40078	Golm2	protein_coding
ENSMUSG00000006342	0.978442	0.649184	1.3077	2.54526	6.28213	9.30728e-06	0.000190324	3.58972	Susd2	protein_coding
ENSMUSG00000056596	2.37467	1.57461	3.17473	-0.475085	6.27466	9.44013e-06	0.000192863	3.734	Trnp1	protein_coding
ENSMUSG00000031447	0.445589	0.295422	0.595756	8.33246	6.27289	9.47195e-06	0.000193336	3.10591	Lamp1	protein_coding
ENSMUSG00000015766	0.952641	0.631257	1.27402	4.81012	6.26632	9.5908e-06	0.000195582	3.28326	Eps8	protein_coding
ENSMUSG00000026728	1.46232	0.968458	1.95619	9.51902	6.25955	9.71508e-06	0.000197935	3.08199	Vim	protein_coding
ENSMUSG00000038143	0.869603	0.575761	1.16344	4.17146	6.25627	9.77585e-06	0.000198915	3.33476	Stox2	protein_coding
ENSMUSG00000045092	0.826292	0.547073	1.10551	5.00173	6.25599	9.78107e-06	0.000198915	3.24094	S1pr1	protein_coding
ENSMUSG00000031284	1.7082	1.13087	2.28554	2.00082	6.25491	9.80109e-06	0.00019914	3.55444	Pak3	protein_coding
ENSMUSG00000028847	0.572687	0.379114	0.766259	4.45694	6.25434	9.81175e-06	0.000199174	3.31114	Trappc3	protein_coding
ENSMUSG00000039081	1.0376	0.686692	1.3885	3.10513	6.25098	9.87469e-06	0.000200269	3.44678	Zfp503	protein_coding
ENSMUSG00000026023	1.64785	1.09023	2.20547	0.360411	6.24725	9.94502e-06	0.000201511	3.68658	Cdk15	protein_coding
ENSMUSG00000029851	1.18649	0.784959	1.58802	2.15108	6.24672	9.95499e-06	0.00020153	3.57127	Tcaf2	protein_coding
ENSMUSG00000058230	0.636537	0.421076	0.851999	5.94953	6.24543	9.97953e-06	0.000201843	3.1446	Arhgap35	protein_coding
ENSMUSG00000035212	0.647341	0.428022	0.866659	5.48736	6.23972	1.00885e-05	0.000203861	3.17226	Leprot	protein_coding
ENSMUSG00000028567	0.690008	0.456173	0.923843	4.2226	6.23809	1.01199e-05	0.000204311	3.29678	Txndc12	protein_coding
ENSMUSG00000041959	0.921145	0.608793	1.2335	5.80351	6.23436	1.01921e-05	0.000205394	3.12115	S100a10	protein_coding
ENSMUSG00000052957	1.70428	1.12638	2.28218	5.94574	6.23438	1.01916e-05	0.000205394	3.09178	Gas1	protein_coding
ENSMUSG00000018736	0.478347	0.316032	0.640662	5.71686	6.23006	1.02758e-05	0.000206894	3.139	Ndel1	protein_coding
ENSMUSG00000031835	0.36227	0.239251	0.485289	6.64497	6.2254	1.03675e-05	0.000208551	3.06922	Mbtps1	protein_coding
ENSMUSG00000039239	1.33928	0.884335	1.79423	4.48331	6.22329	1.04093e-05	0.000209203	3.19709	Tgfb2	protein_coding
ENSMUSG00000040562	1.19145	0.786427	1.59647	2.96247	6.21876	1.04996e-05	0.000210636	3.40911	Gstm2	protein_coding
ENSMUSG00000118667	1.37163	0.905365	1.8379	5.60796	6.21887	1.04974e-05	0.000210636	3.08369	Ahnak2	protein_coding
ENSMUSG00000020232	0.594207	0.392147	0.796268	4.09344	6.21676	1.05398e-05	0.000211251	3.28509	Hmg20b	protein_coding
ENSMUSG00000076432	0.606656	0.400097	0.813216	6.91381	6.20877	1.07016e-05	0.000214303	3.02041	Ywhaq	protein_coding
ENSMUSG00000031596	1.48012	0.975609	1.98464	5.33188	6.202	1.08408e-05	0.000216504	3.07939	Slc7a2	protein_coding
ENSMUSG00000040875	1.21912	0.803593	1.63464	0.57494	6.20235	1.08335e-05	0.000216504	3.60432	Osbpl10	protein_coding
ENSMUSG00000056537	0.457827	0.301785	0.613869	7.23355	6.20252	1.08301e-05	0.000216504	2.9985	Rlim	protein_coding
ENSMUSG00000070923	0.483407	0.318597	0.648217	6.97474	6.20064	1.0869e-05	0.000216872	3.0042	Klhl9	protein_coding
ENSMUSG00000026335	0.938683	0.618543	1.25882	7.68169	6.1985	1.09135e-05	0.000217565	2.96728	Pam	protein_coding
ENSMUSG00000014444	0.814839	0.536731	1.09295	7.08027	6.19394	1.10089e-05	0.000219271	2.98267	Piezo1	protein_coding
ENSMUSG00000037034	1.37273	0.903827	1.84164	1.23355	6.18884	1.11166e-05	0.000221217	3.53621	Pax1	protein_coding
ENSMUSG00000025203	0.537268	0.353718	0.720819	7.29772	6.18791	1.11364e-05	0.000221413	2.9655	Scd2	protein_coding
ENSMUSG00000030465	0.670823	0.44159	0.900056	5.87735	6.18642	1.11681e-05	0.000221846	3.03259	Psd3	protein_coding
ENSMUSG00000020256	1.76135	1.15909	2.36361	3.4631	6.18257	1.12507e-05	0.000222893	3.26131	Aldh1l2	protein_coding
ENSMUSG00000036327	0.711679	0.468349	0.955009	3.61911	6.18297	1.12422e-05	0.000222893	3.27181	Qsox2	protein_coding
ENSMUSG00000050295	0.65024	0.427902	0.872578	4.81467	6.18256	1.1251e-05	0.000222893	3.12332	Foxc1	protein_coding
ENSMUSG00000020859	0.541524	0.356344	0.726705	7.24412	6.18201	1.12626e-05	0.000222926	2.9562	Spag9	protein_coding
ENSMUSG00000025724	0.713605	0.469552	0.957658	4.85143	6.18132	1.12775e-05	0.000223023	3.11851	Sec11a	protein_coding
ENSMUSG00000046668	0.524798	0.345287	0.70431	4.56781	6.18028	1.13001e-05	0.000223269	3.15234	Cxxc5	protein_coding
ENSMUSG00000024238	0.706335	0.464114	0.948555	5.97387	6.16464	1.16433e-05	0.000229846	2.98162	Zeb1	protein_coding
ENSMUSG00000102869	0.449264	0.295183	0.603345	8.23119	6.16398	1.1658e-05	0.000229933	2.89434	Norad	lncRNA
ENSMUSG00000073889	0.976134	0.641296	1.31097	4.55906	6.16287	1.16827e-05	0.000230216	3.08065	Il11ra1	protein_coding
ENSMUSG00000024486	1.34545	0.88347	1.80743	4.29966	6.15677	1.18201e-05	0.000232716	3.10587	Hbegf	protein_coding
ENSMUSG00000047496	0.945278	0.620676	1.26988	1.86132	6.15625	1.18319e-05	0.000232742	3.42373	Rnf152	protein_coding
ENSMUSG00000021763	1.83803	1.20617	2.46989	1.49013	6.14947	1.19864e-05	0.000235574	3.41751	Cspg4b	protein_coding
ENSMUSG00000029094	0.82496	0.541098	1.10882	5.11935	6.14375	1.21184e-05	0.000237958	3.00848	Afap1	protein_coding
ENSMUSG00000067924	0.963194	0.631691	1.2947	3.74549	6.14233	1.21515e-05	0.000238396	3.16218	Rtl8b	protein_coding
ENSMUSG00000021260	2.38953	1.56691	3.21215	2.62909	6.14075	1.21885e-05	0.000238912	3.24258	Hhipl1	protein_coding
ENSMUSG00000028945	0.519575	0.340581	0.698569	5.47192	6.13646	1.2289e-05	0.00024067	2.97002	Rheb	protein_coding
ENSMUSG00000025823	0.742208	0.486302	0.998115	6.71742	6.1313	1.24113e-05	0.000242851	2.8732	Pdia4	protein_coding
ENSMUSG00000031925	0.743566	0.486813	1.00032	4.08478	6.12225	1.26287e-05	0.000246888	3.08839	Maml2	protein_coding
ENSMUSG00000022799	0.557756	0.365144	0.750368	6.68337	6.12166	1.26432e-05	0.000246953	2.86134	Arhgap31	protein_coding
ENSMUSG00000019558	0.706197	0.462212	0.950182	5.13605	6.11885	1.27114e-05	0.000247416	2.96559	Slc6a8	protein_coding
ENSMUSG00000020828	0.913615	0.598016	1.22921	3.50635	6.11977	1.2689e-05	0.000247416	3.16558	Pld2	protein_coding
ENSMUSG00000027102	1.14527	0.749593	1.54095	3.21423	6.11892	1.27098e-05	0.000247416	3.17575	Hoxd8	protein_coding
ENSMUSG00000073209	3.23406	2.1168	4.35133	-4.10899	6.11928	1.2701e-05	0.000247416	2.59437	Klf14	protein_coding
ENSMUSG00000021782	0.772664	0.505343	1.03999	4.83546	6.11033	1.29212e-05	0.00025128	2.97144	Dlg5	protein_coding
ENSMUSG00000029126	1.71958	1.12438	2.31477	2.83378	6.10762	1.29886e-05	0.00025237	3.19567	Nsg1	protein_coding
ENSMUSG00000047379	0.885024	0.57844	1.19161	3.42274	6.10257	1.31153e-05	0.000254609	3.13815	B4gat1	protein_coding
ENSMUSG00000025232	0.558928	0.365122	0.752734	7.21599	6.09673	1.32635e-05	0.000257143	2.79034	Hexa	protein_coding
ENSMUSG00000048347	0.96925	0.633155	1.30535	0.617282	6.09651	1.3269e-05	0.000257143	3.40644	Pcdhb18	protein_coding
ENSMUSG00000035342	0.832312	0.543632	1.12099	4.46262	6.09505	1.33063e-05	0.000257642	2.9748	Lzts2	protein_coding
ENSMUSG00000003316	0.62626	0.408964	0.843557	7.68325	6.09271	1.33663e-05	0.000258578	2.76514	Glg1	protein_coding
ENSMUSG00000056832	1.18763	0.775514	1.59975	1.68214	6.0921	1.3382e-05	0.000258656	3.32096	Ttc26	protein_coding
ENSMUSG00000048706	1.24547	0.81311	1.67783	1.75043	6.08968	1.34445e-05	0.000259638	3.31205	Lurap1l	protein_coding
ENSMUSG00000037375	1.22804	0.801625	1.65445	2.637	6.08822	1.34824e-05	0.000260146	3.21392	Hhat	protein_coding
ENSMUSG00000047547	0.851789	0.555656	1.14792	4.50889	6.08071	1.36788e-05	0.000263705	2.95411	Cltb	protein_coding
ENSMUSG00000028184	0.720927	0.470237	0.971617	4.90195	6.07942	1.37127e-05	0.000263901	2.90887	Adgrl2	protein_coding
ENSMUSG00000034908	0.500653	0.326572	0.674734	6.72544	6.07986	1.3701e-05	0.000263901	2.77815	Sidt2	protein_coding
ENSMUSG00000047712	0.680278	0.443694	0.916861	3.77867	6.07868	1.37322e-05	0.000264048	3.0467	Ust	protein_coding
ENSMUSG00000028780	1.52948	0.997127	2.06183	5.5764	6.0737	1.38645e-05	0.000266362	2.80256	Sema3c	protein_coding
ENSMUSG00000021306	0.60482	0.394193	0.815448	4.9999	6.07042	1.39524e-05	0.000267587	2.89573	Gpr137b	protein_coding
ENSMUSG00000037784	0.97906	0.638112	1.32001	2.85558	6.07057	1.39484e-05	0.000267587	3.13508	Dzip1l	protein_coding
ENSMUSG00000028556	0.778941	0.507364	1.05052	5.43353	6.06345	1.41412e-05	0.000270976	2.82326	Dock7	protein_coding
ENSMUSG00000027276	0.84569	0.550612	1.14077	4.82476	6.05875	1.42698e-05	0.000273203	2.86475	Jag1	protein_coding
ENSMUSG00000037685	-0.458247	-0.618454	-0.298039	7.41203	-6.04677	1.46034e-05	0.00027935	2.70509	Atp8a1	protein_coding
ENSMUSG00000029598	0.640122	0.416129	0.864115	5.25954	6.04139	1.47559e-05	0.000282024	2.79352	Plbd2	protein_coding
ENSMUSG00000031834	0.576822	0.374961	0.778683	5.0008	6.04084	1.47716e-05	0.000282081	2.82399	Pik3r2	protein_coding
ENSMUSG00000023827	0.751362	0.488157	1.01457	4.60182	6.03481	1.49447e-05	0.000285142	2.84435	Agpat4	protein_coding
ENSMUSG00000048696	1.0295	0.668647	1.39034	3.43419	6.03125	1.50476e-05	0.00028686	2.98517	Mex3d	protein_coding
ENSMUSG00000025873	0.602153	0.391045	0.813262	5.38837	6.02989	1.50874e-05	0.000287125	2.76676	Faf2	protein_coding
ENSMUSG00000055435	0.59418	0.38587	0.80249	6.47663	6.02998	1.50848e-05	0.000287125	2.68851	Maf	protein_coding
ENSMUSG00000051950	0.739434	0.480174	0.998694	3.97648	6.02936	1.51026e-05	0.00028717	2.92245	B3glct	protein_coding
ENSMUSG00000030084	0.995766	0.646518	1.34501	5.94913	6.02743	1.51592e-05	0.000288	2.70453	Plxna1	protein_coding
ENSMUSG00000021458	0.852149	0.553119	1.15118	5.22883	6.02433	1.52503e-05	0.000289482	2.76135	Aopep	protein_coding
ENSMUSG00000036006	-0.526152	-0.710852	-0.341452	6.81596	-6.02216	1.53144e-05	0.000290451	2.69	Ripor2	protein_coding
ENSMUSG00000020964	0.485089	0.314789	0.655389	6.82662	6.02163	1.53299e-05	0.000290498	2.65672	Sel1l	protein_coding
ENSMUSG00000030218	0.861274	0.558434	1.16411	6.80075	6.01224	1.56111e-05	0.000295573	2.63366	Mgp	protein_coding
ENSMUSG00000022031	0.565302	0.366398	0.764206	5.17068	6.00821	1.57333e-05	0.000297634	2.74747	Elp3	protein_coding
ENSMUSG00000021807	0.503459	0.326246	0.680671	5.23233	6.00588	1.58041e-05	0.00029872	2.73418	Rtraf	protein_coding
ENSMUSG00000022184	0.953163	0.617429	1.2889	2.58958	6.00177	1.59304e-05	0.00030085	3.05148	Fbxo4	protein_coding
ENSMUSG00000003355	1.84783	1.19659	2.49908	2.37687	5.99831	1.60377e-05	0.00030262	3.03097	Fkbp11	protein_coding
ENSMUSG00000058690	0.689215	0.44617	0.93226	5.92399	5.99481	1.61467e-05	0.000304417	2.64845	Ccser2	protein_coding
ENSMUSG00000030613	0.679761	0.439987	0.919535	3.17374	5.99325	1.61954e-05	0.000305077	2.97114	Ccdc90b	protein_coding
ENSMUSG00000070047	0.738277	0.477798	0.998756	7.80625	5.99177	1.62421e-05	0.000305699	2.55986	Fat1	protein_coding
ENSMUSG00000062937	0.657895	0.425744	0.890047	4.08527	5.99092	1.62688e-05	0.000305941	2.83983	Mtap	protein_coding
ENSMUSG00000028221	0.541841	0.35057	0.733112	4.26036	5.98867	1.63397e-05	0.000307015	2.81996	Pip4p2	protein_coding
ENSMUSG00000004843	0.580515	0.375526	0.785503	4.81964	5.98676	1.64005e-05	0.000307897	2.74363	Chmp2b	protein_coding
ENSMUSG00000021703	0.622478	0.402594	0.842363	6.84958	5.98464	1.64679e-05	0.000308902	2.58107	Serinc5	protein_coding
ENSMUSG00000027746	0.674818	0.43641	0.913225	5.00163	5.98376	1.64961e-05	0.000309171	2.70177	Ufm1	protein_coding
ENSMUSG00000022200	0.455133	0.294273	0.615994	6.72703	5.98131	1.65745e-05	0.000310377	2.58484	Golph3	protein_coding
ENSMUSG00000027422	0.809156	0.523105	1.09521	7.45726	5.97993	1.66191e-05	0.00031069	2.54624	Rrbp1	protein_coding
ENSMUSG00000072214	0.618248	0.399698	0.836799	5.78201	5.98026	1.66085e-05	0.00031069	2.63417	Septin5	protein_coding
ENSMUSG00000028032	0.690701	0.446408	0.934994	4.74404	5.97705	1.67121e-05	0.000312166	2.72679	Papss1	protein_coding
ENSMUSG00000027611	1.1625	0.751236	1.57376	2.83891	5.9756	1.6759e-05	0.000312778	2.95006	Procr	protein_coding
ENSMUSG00000062421	0.660046	0.426513	0.893578	4.98362	5.97496	1.678e-05	0.000312908	2.70113	Arf2	protein_coding
ENSMUSG00000003526	-0.74273	-1.00603	-0.479431	3.34101	-5.96336	1.7162e-05	0.000319749	2.99172	Prodh	protein_coding
ENSMUSG00000042207	0.579749	0.374213	0.785284	6.36801	5.96295	1.71756e-05	0.000319749	2.56355	Kdm5b	protein_coding
ENSMUSG00000067780	0.833553	0.537972	1.12913	3.72837	5.96162	1.72199e-05	0.000320304	2.81315	Pi15	protein_coding
ENSMUSG00000034930	1.13499	0.732421	1.53756	2.39624	5.96019	1.7268e-05	0.00032093	2.98413	Rtkn	protein_coding
ENSMUSG00000052684	0.892145	0.575197	1.20909	5.14201	5.95053	1.75947e-05	0.000326729	2.61676	Jun	protein_coding
ENSMUSG00000023991	0.676957	0.436379	0.917536	4.20337	5.94857	1.76621e-05	0.000327707	2.74096	Foxp4	protein_coding
ENSMUSG00000028691	0.736625	0.47474	0.99851	6.98675	5.94626	1.77415e-05	0.000328906	2.49728	Prdx1	protein_coding
ENSMUSG00000039952	0.826456	0.532542	1.12037	6.7339	5.9444	1.78056e-05	0.000329819	2.50079	Dag1	protein_coding
ENSMUSG00000113847	-0.747598	-1.0136	-0.481601	4.72489	-5.94154	1.79049e-05	0.000331381	2.7473	Gm48799	lncRNA
ENSMUSG00000026276	0.636382	0.409924	0.862839	4.89473	5.94072	1.79336e-05	0.000331638	2.63696	Septin2	protein_coding
ENSMUSG00000031075	1.00916	0.649973	1.36835	4.50644	5.93946	1.79774e-05	0.000332172	2.65123	Ano1	protein_coding
ENSMUSG00000042351	-0.74937	-1.01647	-0.482269	5.40289	-5.93099	1.82759e-05	0.000337406	2.646	Grap2	protein_coding
ENSMUSG00000017754	0.937599	0.603243	1.27195	5.6126	5.92811	1.83786e-05	0.00033902	2.52881	Pltp	protein_coding
ENSMUSG00000020857	0.801052	0.515111	1.08699	6.08534	5.92232	1.85871e-05	0.000342582	2.49537	Nme2	protein_coding
ENSMUSG00000045284	2.10189	1.35119	2.85259	-0.944273	5.91901	1.8707e-05	0.000344221	3.06958	Dcaf12l1	protein_coding
ENSMUSG00000055932	0.518092	0.333064	0.70312	5.95161	5.9194	1.86928e-05	0.000344221	2.50503	Fto	protein_coding
ENSMUSG00000063760	0.780532	0.501621	1.05944	3.70313	5.91608	1.88141e-05	0.000345905	2.72987	Rnf217	protein_coding
ENSMUSG00000016933	0.554955	0.356539	0.753371	5.49674	5.91275	1.89364e-05	0.000347867	2.52497	Plcg1	protein_coding
ENSMUSG00000030616	1.21083	0.777873	1.64378	3.53969	5.91218	1.89574e-05	0.000347965	2.72552	Sytl2	protein_coding
ENSMUSG00000027954	0.861436	0.553124	1.16975	2.82039	5.90664	1.91633e-05	0.000351454	2.83132	Efna1	protein_coding
ENSMUSG00000020829	1.11815	0.717809	1.51848	1.05613	5.90446	1.92448e-05	0.000352657	3.02825	Slc46a1	protein_coding
ENSMUSG00000063632	1.45911	0.936269	1.98195	0.188261	5.89967	1.94255e-05	0.000355676	3.05316	Sox11	protein_coding
ENSMUSG00000020007	1.60776	1.03137	2.18414	-0.91095	5.89679	1.95346e-05	0.000357379	3.01203	Il20ra	protein_coding
ENSMUSG00000025224	0.584864	0.375105	0.794623	6.40456	5.89444	1.96246e-05	0.00035873	2.42467	Gbf1	protein_coding
ENSMUSG00000032511	3.09816	1.98634	4.20998	-0.573501	5.89082	1.97635e-05	0.000360972	3.03564	Scn5a	protein_coding
ENSMUSG00000022105	-0.487289	-0.662323	-0.312255	6.95317	-5.88534	1.99761e-05	0.000364555	2.40506	Rb1	protein_coding
ENSMUSG00000037032	0.968194	0.620308	1.31608	3.2408	5.88347	2.0049e-05	0.000365586	2.72499	Apbb1	protein_coding
ENSMUSG00000050222	1.07864	0.690978	1.4663	1.18437	5.8821	2.01026e-05	0.000366263	2.95832	Il17d	protein_coding
ENSMUSG00000066026	0.650192	0.416456	0.883928	5.40734	5.88063	2.01603e-05	0.000367013	2.46589	Dhrs3	protein_coding
ENSMUSG00000041594	1.25137	0.801174	1.70156	2.80609	5.87617	2.03368e-05	0.000369923	2.76997	Tmtc4	protein_coding
ENSMUSG00000025246	0.43804	0.280344	0.595737	6.34308	5.87218	2.04959e-05	0.000372208	2.38725	Tbl1x	protein_coding
ENSMUSG00000118662	0.825151	0.528104	1.1222	2.00968	5.8724	2.04871e-05	0.000372208	2.8694	Tctn2	protein_coding
ENSMUSG00000031246	0.493281	0.31564	0.670922	6.80009	5.87028	2.05719e-05	0.000373284	2.35898	Sh3bgrl	protein_coding
ENSMUSG00000021108	0.585616	0.374593	0.79664	4.66271	5.86666	2.07181e-05	0.000375568	2.52358	Prkch	protein_coding
ENSMUSG00000034781	0.662153	0.423537	0.900769	5.1198	5.86632	2.07316e-05	0.000375568	2.4648	Gna11	protein_coding
ENSMUSG00000022043	0.550228	0.35192	0.748536	6.14954	5.86557	2.07623e-05	0.000375818	2.38253	Trim35	protein_coding
ENSMUSG00000022761	0.56898	0.363711	0.774249	5.08191	5.85977	2.09988e-05	0.00037948	2.46392	Lztr1	protein_coding
ENSMUSG00000030122	0.950637	0.607685	1.29359	6.6874	5.85988	2.09942e-05	0.00037948	2.33247	Ptms	protein_coding
ENSMUSG00000026111	0.670436	0.428481	0.912391	4.27998	5.85775	2.10818e-05	0.000380671	2.5538	Unc50	protein_coding
ENSMUSG00000027656	1.99341	1.27376	2.71305	4.48023	5.85578	2.11634e-05	0.000381835	2.46643	Ccn5	protein_coding
ENSMUSG00000021427	0.596011	0.380762	0.81126	7.94184	5.85357	2.12548e-05	0.000383173	2.28364	Ssr1	protein_coding
ENSMUSG00000027575	0.529724	0.33833	0.721118	5.374	5.85099	2.13623e-05	0.000384799	2.4172	Arfgap1	protein_coding
ENSMUSG00000089762	1.82111	1.16298	2.47925	2.52578	5.84965	2.14188e-05	0.000385503	2.70921	Ier5l	protein_coding
ENSMUSG00000034248	-0.665793	-0.906423	-0.425164	9.35174	-5.84922	2.14364e-05	0.000385508	2.26332	Slc25a37	protein_coding
ENSMUSG00000015944	0.720116	0.459745	0.980487	4.31588	5.84679	2.15387e-05	0.000387034	2.51728	Castor2	protein_coding
ENSMUSG00000042272	0.728091	0.464721	0.991461	4.59524	5.84423	2.16469e-05	0.000388664	2.47938	Sestd1	protein_coding
ENSMUSG00000031532	0.525601	0.335337	0.715865	5.98281	5.83993	2.18297e-05	0.00039163	2.34409	Saraf	protein_coding
ENSMUSG00000027238	1.27219	0.811359	1.73302	0.279719	5.83604	2.19968e-05	0.00039431	2.9333	Frmd5	protein_coding
ENSMUSG00000045039	0.858619	0.547361	1.16988	5.66776	5.83161	2.21882e-05	0.000397422	2.33953	Megf8	protein_coding
ENSMUSG00000032657	1.13566	0.723844	1.54747	3.03903	5.8298	2.2267e-05	0.000398511	2.65674	Fam189b	protein_coding
ENSMUSG00000042115	2.12862	1.35652	2.90073	-0.969081	5.82817	2.23386e-05	0.000399471	2.91173	Klhdc8a	protein_coding
ENSMUSG00000028048	0.545255	0.347417	0.743093	5.06447	5.82636	2.24176e-05	0.000400562	2.39544	Gba	protein_coding
ENSMUSG00000031853	1.50278	0.95743	2.04814	-0.587421	5.8254	2.24598e-05	0.000400992	2.91389	Map3k21	protein_coding
ENSMUSG00000027510	-0.594395	-0.810387	-0.378402	7.02916	-5.81761	2.28055e-05	0.000406276	2.2692	Rbm38	protein_coding
ENSMUSG00000031502	1.40434	0.894036	1.91465	8.33263	5.81767	2.28029e-05	0.000406276	2.20048	Col4a1	protein_coding
ENSMUSG00000046916	0.658028	0.418908	0.897148	3.18463	5.8175	2.28106e-05	0.000406276	2.6239	Myct1	protein_coding
ENSMUSG00000039199	0.808207	0.514304	1.10211	2.86775	5.81336	2.29963e-05	0.000409257	2.63742	Zdhhc1	protein_coding
ENSMUSG00000006050	0.623369	0.396582	0.850156	4.38849	5.81079	2.31126e-05	0.000410997	2.44126	Sra1	protein_coding
ENSMUSG00000020105	1.23673	0.786658	1.6868	3.79297	5.80902	2.3193e-05	0.000411768	2.46325	Lrig3	protein_coding
ENSMUSG00000023942	0.58274	0.370681	0.794799	6.36856	5.80933	2.31786e-05	0.000411768	2.25628	Slc29a1	protein_coding
ENSMUSG00000058145	1.58316	1.0065	2.15981	0.9509	5.80386	2.34286e-05	0.000415287	2.80469	Adamts17	protein_coding
ENSMUSG00000067925	1.02577	0.652157	1.39939	3.83214	5.8041	2.34178e-05	0.000415287	2.48227	Rtl8a	protein_coding
ENSMUSG00000027660	0.770993	0.490118	1.05187	6.21095	5.80291	2.34727e-05	0.000415536	2.2476	Skil	protein_coding
ENSMUSG00000031012	0.64002	0.406853	0.873188	5.48361	5.80275	2.348e-05	0.000415536	2.30423	Cask	protein_coding
ENSMUSG00000020311	0.547433	0.347913	0.746954	5.01432	5.80033	2.35916e-05	0.000417179	2.34811	Erlec1	protein_coding
ENSMUSG00000118365	1.77695	1.1287	2.4252	-1.90207	5.7948	2.38491e-05	0.000421397	2.70653	Gm41724	lncRNA
ENSMUSG00000027087	0.800204	0.508087	1.09232	7.29166	5.79099	2.40284e-05	0.000424229	2.17424	Itgav	protein_coding
ENSMUSG00000003813	-0.670768	-0.916151	-0.425385	6.88539	-5.77878	2.46114e-05	0.0004335	2.20286	Rad23a	protein_coding
ENSMUSG00000018217	0.769144	0.487772	1.05052	5.10695	5.77877	2.46121e-05	0.0004335	2.28277	Pmp22	protein_coding
ENSMUSG00000061615	-0.760113	-1.03818	-0.482046	8.268	-5.77878	2.46114e-05	0.0004335	2.14172	H2ac4	protein_coding
ENSMUSG00000015852	1.89362	1.20076	2.58649	2.87602	5.77768	2.46647e-05	0.000434084	2.52989	Fcrls	protein_coding
ENSMUSG00000070867	1.04313	0.661416	1.42484	3.77312	5.77708	2.46937e-05	0.000434251	2.43294	Trabd2b	protein_coding
ENSMUSG00000018999	0.579422	0.367371	0.791473	5.0662	5.77648	2.47232e-05	0.000434425	2.29466	Slc35b4	protein_coding
ENSMUSG00000017418	0.750221	0.475089	1.02535	4.97784	5.76442	2.53163e-05	0.000444341	2.2739	Arl5b	protein_coding
ENSMUSG00000029613	-0.436851	-0.597074	-0.276627	7.09188	-5.76388	2.53434e-05	0.000444341	2.15427	Eif2ak1	protein_coding
ENSMUSG00000093930	0.474997	0.30078	0.649214	5.65889	5.7638	2.53475e-05	0.000444341	2.21914	Hmgcs1	protein_coding
ENSMUSG00000118559	1.10787	0.70132	1.51442	1.0993	5.76079	2.54979e-05	0.000446624	2.73461	A930007A09Rik	protein_coding
ENSMUSG00000020086	1.00752	0.637382	1.37766	1.91211	5.75435	2.58231e-05	0.000451966	2.64411	Macroh2a2	protein_coding
ENSMUSG00000038351	0.775121	0.490335	1.05991	3.21476	5.75386	2.58478e-05	0.000452042	2.4786	Sgsm2	protein_coding
ENSMUSG00000103906	0.822024	0.519625	1.12442	2.15124	5.74661	2.62197e-05	0.000458185	2.6158	Tigd5	protein_coding
ENSMUSG00000025484	0.544279	0.343855	0.744703	4.10244	5.74091	2.6516e-05	0.000462999	2.34255	Bet1l	protein_coding
ENSMUSG00000032359	0.605372	0.382413	0.82833	6.36272	5.73993	2.65671e-05	0.000463527	2.11585	Ctsh	protein_coding
ENSMUSG00000014959	0.666895	0.421208	0.912581	5.93705	5.73831	2.66521e-05	0.000464606	2.13692	Gorasp2	protein_coding
ENSMUSG00000028413	0.656971	0.414925	0.899016	7.12955	5.73795	2.66707e-05	0.000464606	2.07519	B4galt1	protein_coding
ENSMUSG00000021268	1.57355	0.993713	2.15338	3.10465	5.73697	2.67222e-05	0.000464774	2.4145	Meg3	lncRNA
ENSMUSG00000053469	-1.25076	-1.71165	-0.789882	3.52848	-5.73711	2.6715e-05	0.000464774	2.55082	Tg	protein_coding
ENSMUSG00000028218	0.876862	0.553644	1.20008	3.35844	5.73513	2.68195e-05	0.000466102	2.41081	Cibar1	protein_coding
ENSMUSG00000069833	0.699904	0.441766	0.958042	11.2569	5.73184	2.6994e-05	0.000468767	2.06296	Ahnak	protein_coding
ENSMUSG00000036632	0.724888	0.457424	0.992353	3.82168	5.72946	2.71212e-05	0.000470505	2.35339	Alg5	protein_coding
ENSMUSG00000054863	1.17548	0.741736	1.60922	0.858222	5.72917	2.71364e-05	0.000470505	2.69225	Tafa5	protein_coding
ENSMUSG00000001833	0.375388	0.236827	0.513949	7.03448	5.72725	2.72393e-05	0.000471921	2.06244	Septin7	protein_coding
ENSMUSG00000025402	0.925659	0.583571	1.26775	3.94243	5.72032	2.76143e-05	0.000477675	2.30746	Nab2	protein_coding
ENSMUSG00000031939	-0.677427	-0.927774	-0.42708	6.99587	-5.72042	2.76087e-05	0.000477675	2.07501	Taf1d	protein_coding
ENSMUSG00000055148	0.683674	0.430974	0.936375	5.28954	5.7194	2.76644e-05	0.000478168	2.15327	Klf2	protein_coding
ENSMUSG00000037722	1.011	0.63716	1.38485	3.83453	5.71703	2.7794e-05	0.000480035	2.30994	Gnpnat1	protein_coding
ENSMUSG00000009035	0.824161	0.519344	1.12898	5.33688	5.71584	2.78593e-05	0.000480789	2.13388	Tmem184b	protein_coding
ENSMUSG00000027223	1.16293	0.732563	1.5933	2.48801	5.71242	2.80484e-05	0.000483677	2.47937	Mapk8ip1	protein_coding
ENSMUSG00000094686	1.55956	0.98229	2.13682	3.16648	5.71127	2.81117e-05	0.000484393	2.3399	Ccl21a	protein_coding
ENSMUSG00000020840	0.569113	0.358395	0.779831	5.52196	5.70958	2.82058e-05	0.000484511	2.12297	Blmh	protein_coding
ENSMUSG00000025935	0.51143	0.322089	0.700771	7.52734	5.71017	2.81728e-05	0.000484511	2.00678	Tram1	protein_coding
ENSMUSG00000037890	0.856419	0.539364	1.17347	3.17298	5.71031	2.81652e-05	0.000484511	2.39783	Wdr19	protein_coding
ENSMUSG00000040061	-0.448148	-0.614069	-0.282227	6.03338	-5.70989	2.8189e-05	0.000484511	2.12114	Plcb2	protein_coding
ENSMUSG00000058794	-0.537207	-0.736165	-0.33825	6.92076	-5.70807	2.82901e-05	0.000485585	2.05218	Nfe2	protein_coding
ENSMUSG00000036985	0.698707	0.439805	0.957609	4.63392	5.70516	2.84532e-05	0.000488008	2.19746	Zdhhc9	protein_coding
ENSMUSG00000018983	-0.558737	-0.765816	-0.351657	7.95131	-5.70397	2.85202e-05	0.000488402	1.99926	E2f2	protein_coding
ENSMUSG00000022012	1.14568	0.721094	1.57026	1.34327	5.70436	2.84982e-05	0.000488402	2.58979	Enox1	protein_coding
ENSMUSG00000013698	0.584023	0.367523	0.800523	5.40584	5.7027	2.85918e-05	0.00048903	2.11104	Pea15a	protein_coding
ENSMUSG00000022912	0.777354	0.489139	1.06557	5.9252	5.70176	2.86448e-05	0.00048903	2.06001	Pros1	protein_coding
ENSMUSG00000031480	0.903185	0.568329	1.23804	1.91717	5.702	2.86316e-05	0.00048903	2.54396	Thsd1	protein_coding
ENSMUSG00000074766	0.923686	0.58122	1.26615	2.9845	5.70183	2.86407e-05	0.00048903	2.39756	Ism1	protein_coding
ENSMUSG00000112342	-0.556383	-0.762813	-0.349952	6.10233	-5.69781	2.88695e-05	0.000492488	2.09204	Gm47031	lncRNA
ENSMUSG00000003500	0.545357	0.343	0.747714	5.19642	5.69733	2.8897e-05	0.000492579	2.12671	Impdh1	protein_coding
ENSMUSG00000032911	0.860319	0.540942	1.1797	6.57458	5.69461	2.90526e-05	0.000494851	2.00437	Cspg4	protein_coding
ENSMUSG00000030058	0.644848	0.405418	0.884279	6.74393	5.69359	2.91113e-05	0.000495471	2.00235	Copg1	protein_coding
ENSMUSG00000031389	-0.53992	-0.740437	-0.339403	5.94404	-5.69228	2.91866e-05	0.000496374	2.09876	Arhgap4	protein_coding
ENSMUSG00000014846	1.27447	0.800986	1.74795	4.88813	5.69027	2.93028e-05	0.000497821	2.10616	Tppp3	protein_coding
ENSMUSG00000026202	-0.581939	-0.798147	-0.365732	7.9217	-5.69003	2.93165e-05	0.000497821	1.97218	Tuba4a	protein_coding
ENSMUSG00000025969	0.714121	0.448709	0.979532	7.50153	5.688	2.94344e-05	0.000499441	1.96175	Nrp2	protein_coding
ENSMUSG00000089715	0.5137	0.322728	0.704673	5.93013	5.68653	2.95202e-05	0.000500514	2.03527	Cbx6	protein_coding
ENSMUSG00000042812	2.32453	1.46029	3.18876	-1.66316	5.68604	2.95488e-05	0.000500618	2.54936	Foxf1	protein_coding
ENSMUSG00000001729	0.472704	0.296926	0.648481	7.21383	5.68504	2.96075e-05	0.00050123	1.96801	Akt1	protein_coding
ENSMUSG00000046152	0.895745	0.562543	1.22895	2.64161	5.68309	2.97215e-05	0.000502778	2.40393	Fut10	protein_coding
ENSMUSG00000038305	1.18383	0.74332	1.62433	2.65352	5.68124	2.98305e-05	0.000504237	2.37111	Spats2l	protein_coding
ENSMUSG00000095742	0.752381	0.472274	1.03249	4.80501	5.67833	3.00029e-05	0.000506766	2.11145	CAAA01147332.1	protein_coding
ENSMUSG00000030203	0.660031	0.414187	0.905875	4.37868	5.67561	3.01652e-05	0.00050912	2.16868	Dusp16	protein_coding
ENSMUSG00000036377	-0.711064	-0.975979	-0.446148	5.58727	-5.67426	3.02457e-05	0.000510093	2.11165	Cracd	protein_coding
ENSMUSG00000014301	0.836891	0.524997	1.14878	2.5429	5.67244	3.03545e-05	0.000511538	2.4039	Pam16	protein_coding
ENSMUSG00000003380	0.605712	0.379889	0.831534	5.40629	5.6703	3.04838e-05	0.000513329	2.0439	Rabac1	protein_coding
ENSMUSG00000025104	0.664163	0.416373	0.911953	4.0346	5.66629	3.07266e-05	0.000517025	2.19819	Hdgfl3	protein_coding
ENSMUSG00000040102	0.549777	0.344608	0.754946	4.79802	5.66477	3.08189e-05	0.000517953	2.10035	Klhl42	protein_coding
ENSMUSG00000075701	0.729184	0.457055	1.00131	4.48498	5.66462	3.08283e-05	0.000517953	2.13027	Selenos	protein_coding
ENSMUSG00000074738	1.00871	0.63209	1.38534	1.23049	5.66198	3.099e-05	0.000520276	2.53394	Fndc10	protein_coding
ENSMUSG00000100454	6.66264	4.17465	9.15064	-2.43811	5.66116	3.10404e-05	0.000520729	2.3659	Gm28901	lncRNA
ENSMUSG00000032839	1.13971	0.713977	1.56544	2.02052	5.65933	3.11528e-05	0.00052222	2.43676	Trpc1	protein_coding
ENSMUSG00000032026	0.513301	0.321489	0.705113	5.20991	5.65724	3.12821e-05	0.000523992	2.04359	Rexo2	protein_coding
ENSMUSG00000022136	0.483187	0.302611	0.663762	6.87257	5.6567	3.13155e-05	0.000524158	1.92581	Dnajc3	protein_coding
ENSMUSG00000042156	0.932825	0.584055	1.2816	2.68438	5.65417	3.14733e-05	0.000526402	2.36087	Dzip1	protein_coding
ENSMUSG00000024687	0.392092	0.245479	0.538705	6.54344	5.65357	3.15108e-05	0.000526633	1.93756	Osbp	protein_coding
ENSMUSG00000032271	1.13571	0.710916	1.5605	2.48925	5.65193	3.16131e-05	0.00052755	2.35453	Nnmt	protein_coding
ENSMUSG00000059022	1.60247	1.0031	2.20184	0.257898	5.65198	3.16099e-05	0.00052755	2.564	Kcp	protein_coding
ENSMUSG00000025372	1.03448	0.647351	1.42161	3.7097	5.64902	3.17959e-05	0.000530202	2.19229	Baiap2	protein_coding
ENSMUSG00000055980	1.00684	0.629984	1.3837	6.17047	5.64797	3.18619e-05	0.000530904	1.9298	Irs1	protein_coding
ENSMUSG00000021217	1.14601	0.716824	1.5752	2.87721	5.64479	3.20634e-05	0.000533862	2.29503	Tshz3	protein_coding
ENSMUSG00000022244	1.22461	0.765818	1.68341	2.06884	5.6427	3.21968e-05	0.000535681	2.40947	Amacr	protein_coding
ENSMUSG00000039043	1.00378	0.627291	1.38027	2.96028	5.63631	3.26077e-05	0.000542113	2.27038	Arpin	protein_coding
ENSMUSG00000051177	0.665223	0.415519	0.914927	4.10604	5.63183	3.28989e-05	0.000546545	2.12911	Plcb1	protein_coding
ENSMUSG00000026672	-0.579043	-0.796505	-0.361582	5.46185	-5.62907	3.30795e-05	0.000549135	2.02371	Optn	protein_coding
ENSMUSG00000074170	0.902336	0.563154	1.24152	3.47964	5.62397	3.34159e-05	0.000554304	2.16969	Plekhf1	protein_coding
ENSMUSG00000022253	-0.432122	-0.59465	-0.269594	6.20053	-5.62063	3.36381e-05	0.000557574	1.92023	Nadk2	protein_coding
ENSMUSG00000033722	1.0463	0.652672	1.43993	2.42845	5.61925	3.37309e-05	0.000558696	2.29412	BC034090	protein_coding
ENSMUSG00000043943	1.1658	0.727052	1.60455	2.04187	5.61714	3.38725e-05	0.000559374	2.35697	Naalad2	protein_coding
ENSMUSG00000044600	0.548343	0.341989	0.754696	5.49712	5.61756	3.38439e-05	0.000559374	1.93752	Smim7	protein_coding
ENSMUSG00000053279	-0.533102	-0.733724	-0.332479	5.89768	-5.61744	3.38522e-05	0.000559374	1.94452	Aldh1a1	protein_coding
ENSMUSG00000055216	-1.50514	-2.07154	-0.938745	0.624231	-5.61777	3.38296e-05	0.000559374	2.52036	9430025C20Rik	pseudogene
ENSMUSG00000116450	-1.09571	-1.50816	-0.683263	2.3426	-5.61611	3.39418e-05	0.000560102	2.44228	Gm49534	lncRNA
ENSMUSG00000069911	-0.929212	-1.27911	-0.579315	2.95225	-5.61412	3.40758e-05	0.000561898	2.3633	Insyn2b	protein_coding
ENSMUSG00000026204	1.71781	1.07081	2.36481	-0.0596526	5.61279	3.4166e-05	0.000562549	2.51676	Ptprn	protein_coding
ENSMUSG00000034473	0.708025	0.441363	0.974687	2.98933	5.613	3.4152e-05	0.000562549	2.23704	Sec22a	protein_coding
ENSMUSG00000037089	0.579113	0.36091	0.797316	4.87767	5.61062	3.43136e-05	0.000564561	1.98536	Slc35b2	protein_coding
ENSMUSG00000038740	-0.431445	-0.594184	-0.268706	6.09927	-5.60457	3.47293e-05	0.000570978	1.89632	Mvb12b	protein_coding
ENSMUSG00000017057	1.41432	0.880767	1.94787	5.15558	5.60376	3.47853e-05	0.000571477	1.90894	Il13ra1	protein_coding
ENSMUSG00000066150	0.61008	0.379908	0.840251	5.3181	5.6033	3.48171e-05	0.000571577	1.91932	Slc31a1	protein_coding
ENSMUSG00000102428	0.874483	0.54439	1.20458	1.59159	5.60044	3.50152e-05	0.000574405	2.38608	Pcdhga12	protein_coding
ENSMUSG00000042682	0.554168	0.34488	0.763455	4.71301	5.59764	3.52108e-05	0.000577186	1.98473	Selenok	protein_coding
ENSMUSG00000069808	1.46573	0.911507	2.01995	2.1871	5.59084	3.56901e-05	0.000584613	2.26088	Tlcd3a	protein_coding
ENSMUSG00000039158	-0.421242	-0.580533	-0.261951	7.14006	-5.59047	3.57169e-05	0.000584621	1.8007	Akna	protein_coding
ENSMUSG00000032033	2.18475	1.35847	3.01104	0.203506	5.58958	3.57799e-05	0.000585221	2.45211	Barx2	protein_coding
ENSMUSG00000029119	0.535551	0.332936	0.738166	5.73432	5.58774	3.59109e-05	0.000586693	1.85032	Man2b2	protein_coding
ENSMUSG00000034173	1.13955	0.708404	1.5707	0.637534	5.58747	3.59306e-05	0.000586693	2.43755	Zbed5	protein_coding
ENSMUSG00000040249	0.975284	0.606269	1.3443	9.9258	5.58721	3.59491e-05	0.000586693	1.74216	Lrp1	protein_coding
ENSMUSG00000034620	0.578985	0.359823	0.798147	3.55078	5.58483	3.61201e-05	0.000588913	2.11203	Rxylt1	protein_coding
ENSMUSG00000035245	1.14968	0.714471	1.58488	3.4573	5.58458	3.61381e-05	0.000588913	2.09438	Eogt	protein_coding
ENSMUSG00000045062	1.35287	0.840367	1.86536	0.0683175	5.58046	3.64357e-05	0.000593328	2.45557	Pcdhb7	protein_coding
ENSMUSG00000046562	0.478312	0.297102	0.659522	5.08927	5.58003	3.64669e-05	0.000593401	1.9046	Unc119b	protein_coding
ENSMUSG00000001918	-0.420523	-0.579858	-0.261188	7.07542	-5.57938	3.65138e-05	0.000593729	1.78084	Slc1a5	protein_coding
ENSMUSG00000043496	1.09849	0.682239	1.51474	2.62153	5.5789	3.65486e-05	0.000593861	2.19115	Tril	protein_coding
ENSMUSG00000063687	1.44922	0.89957	1.99888	0.0929016	5.57383	3.69194e-05	0.000599447	2.43754	Pcdhb5	protein_coding
ENSMUSG00000030281	1.41667	0.879172	1.95416	2.38121	5.57189	3.70628e-05	0.000601337	2.21444	Il17rc	protein_coding
ENSMUSG00000038141	0.680448	0.422175	0.93872	4.6001	5.5696	3.72319e-05	0.00060364	1.93064	Tmem181a	protein_coding
ENSMUSG00000024242	0.546488	0.338993	0.753982	4.79465	5.56777	3.73678e-05	0.000605403	1.9095	Map4k3	protein_coding
ENSMUSG00000064225	-0.663114	-0.914954	-0.411274	6.0502	-5.56636	3.74735e-05	0.000606673	1.84002	Paqr9	protein_coding
ENSMUSG00000058325	0.547656	0.33964	0.755671	6.01525	5.5657	3.75226e-05	0.000607025	1.78605	Dock1	protein_coding
ENSMUSG00000040138	2.2698	1.40759	3.132	-1.51014	5.56524	3.75569e-05	0.000607138	2.32375	Ndp	protein_coding
ENSMUSG00000116506	1.63522	1.01362	2.25682	-0.885881	5.56124	3.78573e-05	0.000611549	2.40072	5730414N17Rik	lncRNA
ENSMUSG00000027562	-0.533601	-0.736618	-0.330584	9.29081	-5.55637	3.8227e-05	0.000616625	1.67005	Car2	protein_coding
ENSMUSG00000029777	0.597628	0.370261	0.824995	6.54285	5.55662	3.82079e-05	0.000616625	1.73588	Gars	protein_coding
ENSMUSG00000029372	-0.602891	-0.83231	-0.373471	8.09656	-5.55542	3.82996e-05	0.000617348	1.69351	Ppbp	protein_coding
ENSMUSG00000016128	1.0887	0.67395	1.50346	4.07854	5.54916	3.87809e-05	0.000624654	1.93521	Stard13	protein_coding
ENSMUSG00000066149	0.542521	0.335803	0.74924	4.64329	5.54812	3.88612e-05	0.000625493	1.8894	Cdc26	protein_coding
ENSMUSG00000007476	0.580042	0.358978	0.801106	5.68792	5.54689	3.89567e-05	0.000626577	1.77054	Lrrc8a	protein_coding
ENSMUSG00000030881	0.775032	0.47953	1.07054	3.95765	5.54455	3.91391e-05	0.000629056	1.96482	Arfip2	protein_coding
ENSMUSG00000005034	0.533688	0.330154	0.737221	6.47057	5.54318	3.92462e-05	0.000629412	1.71332	Prkacb	protein_coding
ENSMUSG00000020439	0.660263	0.408464	0.912063	5.5765	5.54332	3.92352e-05	0.000629412	1.76963	Smtn	protein_coding
ENSMUSG00000029426	0.476462	0.29476	0.658164	6.73164	5.54342	3.92276e-05	0.000629412	1.70072	Scarb2	protein_coding
ENSMUSG00000095463	0.591545	0.365921	0.817169	5.01269	5.54256	3.92951e-05	0.000629742	1.82985	Entpd4	protein_coding
ENSMUSG00000075254	0.503329	0.311329	0.695329	7.09922	5.5419	3.93466e-05	0.000630113	1.68148	Heg1	protein_coding
ENSMUSG00000028700	0.615747	0.380826	0.850668	4.32297	5.541	3.94172e-05	0.000630656	1.90854	Pomgnt1	protein_coding
ENSMUSG00000067847	0.617361	0.381814	0.852909	3.13531	5.54075	3.94373e-05	0.000630656	2.07676	Romo1	protein_coding
ENSMUSG00000030562	1.2604	0.779214	1.74159	3.00443	5.53736	3.97049e-05	0.00063351	2.04615	Nox4	protein_coding
ENSMUSG00000030605	1.0094	0.624034	1.39476	6.60886	5.53732	3.97082e-05	0.00063351	1.6776	Mfge8	protein_coding
ENSMUSG00000032290	0.543775	0.336197	0.751353	5.23391	5.5379	3.96617e-05	0.00063351	1.79501	Ptpn9	protein_coding
ENSMUSG00000095061	-1.11568	-1.54164	-0.689717	1.92162	-5.53704	3.97297e-05	0.00063351	2.33503	E030018B13Rik	protein_coding
ENSMUSG00000002831	-1.3653	-1.88687	-0.843742	6.50571	-5.5339	3.99801e-05	0.000637046	1.7685	Plin4	protein_coding
ENSMUSG00000022263	0.608243	0.375791	0.840695	6.11264	5.53162	4.01628e-05	0.000639498	1.70967	Trio	protein_coding
ENSMUSG00000021969	0.725005	0.447655	1.00235	5.88308	5.52613	4.06055e-05	0.000646083	1.711	Zdhhc20	protein_coding
ENSMUSG00000023068	0.626197	0.3865	0.865894	5.77586	5.52277	4.08792e-05	0.000649974	1.71254	Nus1	protein_coding
ENSMUSG00000034449	-0.619951	-0.857327	-0.382574	5.88442	-5.52112	4.10138e-05	0.000651648	1.75854	Dhrs11	protein_coding
ENSMUSG00000040043	0.551068	0.340042	0.762095	4.88533	5.52047	4.10671e-05	0.000652029	1.80297	Rbms2	protein_coding
ENSMUSG00000037253	0.522258	0.322241	0.722275	5.6181	5.51983	4.11199e-05	0.0006524	1.72259	Mex3c	protein_coding
ENSMUSG00000029249	0.426128	0.262868	0.589388	6.21123	5.51782	4.12855e-05	0.000654561	1.67873	Rest	protein_coding
ENSMUSG00000028906	-0.674776	-0.933349	-0.416204	9.19655	-5.51678	4.13715e-05	0.000655457	1.59142	Epb41	protein_coding
ENSMUSG00000103567	1.02995	0.635114	1.4248	2.23093	5.51447	4.15628e-05	0.000658019	2.119	Pcdhga5	protein_coding
ENSMUSG00000021578	0.636442	0.39241	0.880473	5.46152	5.51342	4.16499e-05	0.000658927	1.7253	Ccdc127	protein_coding
ENSMUSG00000073471	0.78791	0.48567	1.09015	3.383	5.51103	4.18498e-05	0.00066162	1.9747	Rsph3a	protein_coding
ENSMUSG00000005610	0.328899	0.202712	0.455087	9.82088	5.51003	4.19337e-05	0.000662004	1.57635	Eif4g2	protein_coding
ENSMUSG00000074305	0.677581	0.417628	0.937533	6.0909	5.51029	4.19113e-05	0.000662004	1.66531	Peak1	protein_coding
ENSMUSG00000033174	-0.458659	-0.634661	-0.282657	6.33796	-5.50909	4.20119e-05	0.000662298	1.68565	Mgll	protein_coding
ENSMUSG00000041025	0.814961	0.50225	1.12767	4.20329	5.50937	4.19889e-05	0.000662298	1.86012	Iffo2	protein_coding
ENSMUSG00000059689	0.697537	0.429844	0.96523	3.22467	5.50856	4.20564e-05	0.000662531	1.98938	Zfp637	protein_coding
ENSMUSG00000051351	0.842799	0.519279	1.16632	4.42707	5.50719	4.21721e-05	0.000663882	1.81727	Zfp46	protein_coding
ENSMUSG00000031007	0.477532	0.294203	0.66086	6.40262	5.50656	4.2225e-05	0.000664202	1.64426	Atp6ap2	protein_coding
ENSMUSG00000031217	0.953579	0.587471	1.31969	3.99117	5.50624	4.22522e-05	0.000664202	1.88503	Efnb1	protein_coding
ENSMUSG00000036225	0.833173	0.513064	1.15328	2.9865	5.50231	4.25856e-05	0.00066897	2.02358	Kctd1	protein_coding
ENSMUSG00000019861	0.434688	0.267634	0.601741	4.8465	5.50085	4.27107e-05	0.000670461	1.77149	Gopc	protein_coding
ENSMUSG00000001576	0.816756	0.502826	1.13069	5.52116	5.50006	4.27785e-05	0.000671052	1.6807	Ergic1	protein_coding
ENSMUSG00000018199	0.495807	0.30522	0.686395	5.49415	5.49954	4.2823e-05	0.000671276	1.69404	Ro60	protein_coding
ENSMUSG00000006958	1.51232	0.930949	2.0937	1.80341	5.49916	4.28555e-05	0.000671312	2.12123	Chrd	protein_coding
ENSMUSG00000024781	0.599179	0.368771	0.829587	6.09518	5.49752	4.29963e-05	0.000673044	1.64155	Lipa	protein_coding
ENSMUSG00000002845	0.683506	0.420561	0.946451	4.38267	5.49522	4.31947e-05	0.000675674	1.80538	Tmem39a	protein_coding
ENSMUSG00000097441	1.20231	0.739012	1.66562	2.39796	5.48607	4.39935e-05	0.000687685	2.01918	Gm26633	lncRNA
ENSMUSG00000002017	0.64274	0.395045	0.890435	4.82094	5.48562	4.40325e-05	0.000687811	1.7301	Fam98a	protein_coding
ENSMUSG00000019853	1.52835	0.939016	2.11769	0.934745	5.48237	4.43203e-05	0.00069182	2.17954	Hebp2	protein_coding
ENSMUSG00000041355	0.715261	0.439332	0.991191	5.92759	5.47992	4.45384e-05	0.000694736	1.61211	Ssr2	protein_coding
ENSMUSG00000004798	0.473939	0.291077	0.656801	5.9474	5.47907	4.46146e-05	0.000695437	1.61591	Ulk2	protein_coding
ENSMUSG00000020255	-0.398861	-0.552772	-0.24495	8.79819	-5.47848	4.4667e-05	0.000695765	1.51568	D10Wsu102e	protein_coding
ENSMUSG00000035783	1.44963	0.89005	2.0092	5.67513	5.47652	4.48432e-05	0.000698022	1.59959	Acta2	protein_coding
ENSMUSG00000003032	0.82426	0.505994	1.14253	5.94284	5.47497	4.49824e-05	0.000699698	1.59772	Klf4	protein_coding
ENSMUSG00000026740	0.557218	0.341906	0.77253	5.12662	5.47097	4.53446e-05	0.000704839	1.67425	Dnajc1	protein_coding
ENSMUSG00000037855	1.28982	0.791181	1.78847	1.4301	5.46826	4.55917e-05	0.000708185	2.12159	Zfp365	protein_coding
ENSMUSG00000056679	1.44516	0.88633	2.00399	-0.0496131	5.46694	4.57122e-05	0.000709561	2.23587	Gpr173	protein_coding
ENSMUSG00000079108	0.411494	0.252289	0.570698	5.51577	5.46407	4.59765e-05	0.000713165	1.62448	Srp54c	protein_coding
ENSMUSG00000004044	0.882637	0.541041	1.22423	7.5989	5.46233	4.61372e-05	0.00071466	1.49441	Cavin1	protein_coding
ENSMUSG00000095440	0.825989	0.506335	1.14564	2.1344	5.46264	4.61085e-05	0.00071466	2.04473	Fignl2	protein_coding
ENSMUSG00000004460	0.540325	0.331141	0.749508	5.69234	5.46055	4.63026e-05	0.000716584	1.60255	Dnajb11	protein_coding
ENSMUSG00000035992	0.406903	0.249366	0.564441	6.33309	5.46029	4.63259e-05	0.000716584	1.55469	Fnip1	protein_coding
ENSMUSG00000037994	0.869549	0.532839	1.20626	4.04348	5.45942	4.64074e-05	0.000717346	1.78532	Slc9b2	protein_coding
ENSMUSG00000020614	0.70933	0.434604	0.984056	2.99949	5.45829	4.65128e-05	0.000718475	1.93419	Fam20a	protein_coding
ENSMUSG00000046807	1.03587	0.634635	1.4371	1.68995	5.45778	4.65603e-05	0.00071871	2.08064	Lrrc75b	protein_coding
ENSMUSG00000029048	0.44001	0.269312	0.610708	5.84271	5.44932	4.73573e-05	0.000730505	1.56583	Rer1	protein_coding
ENSMUSG00000032666	0.814217	0.498306	1.13013	5.11824	5.44858	4.74283e-05	0.000731093	1.60545	1700025G04Rik	protein_coding
ENSMUSG00000033855	1.12821	0.690181	1.56625	3.6284	5.44494	4.77755e-05	0.000735935	1.78327	Ston1	protein_coding
ENSMUSG00000066191	0.953078	0.583007	1.32315	1.7342	5.44442	4.78258e-05	0.000736199	2.06322	Anks6	protein_coding
ENSMUSG00000027435	0.60081	0.367482	0.834137	7.51508	5.44352	4.79127e-05	0.000737027	1.4631	Cd93	protein_coding
ENSMUSG00000079654	1.9476	1.19099	2.70422	-1.13292	5.4417	4.80873e-05	0.000739201	2.18311	Prrt4	protein_coding
ENSMUSG00000037410	0.61125	0.373747	0.848753	6.99288	5.44074	4.81803e-05	0.000740118	1.47543	Tbc1d2b	protein_coding
ENSMUSG00000048537	0.759607	0.464379	1.05483	5.89132	5.43926	4.8324e-05	0.000741814	1.53004	Phldb1	protein_coding
ENSMUSG00000082101	-0.581733	-0.807924	-0.355541	6.2229	-5.43694	4.85495e-05	0.000744761	1.55467	Slfn14	protein_coding
ENSMUSG00000033377	1.25946	0.769579	1.74934	3.12899	5.43504	4.87357e-05	0.000747102	1.80774	Palmd	protein_coding
ENSMUSG00000020181	0.771237	0.4711	1.07137	3.69622	5.4322	4.90142e-05	0.000750336	1.77106	Nav3	protein_coding
ENSMUSG00000090000	0.659142	0.402633	0.915652	4.12407	5.4323	4.90046e-05	0.000750336	1.71711	Ier3ip1	protein_coding
ENSMUSG00000007379	-0.479791	-0.666546	-0.293036	4.45758	-5.4311	4.91226e-05	0.000751478	1.74819	Dennd2c	protein_coding
ENSMUSG00000026078	0.458287	0.279833	0.63674	4.06275	5.42899	4.93315e-05	0.000753813	1.73033	Pdcl3	protein_coding
ENSMUSG00000034591	1.38506	0.845712	1.9244	4.07692	5.42887	4.93431e-05	0.000753813	1.67841	Slc41a2	protein_coding
ENSMUSG00000002320	0.777999	0.474932	1.08107	5.52801	5.42685	4.95441e-05	0.000756365	1.5379	Tm9sf1	protein_coding
ENSMUSG00000063171	0.813413	0.496464	1.13036	2.44225	5.42537	4.96917e-05	0.000758097	1.92571	Rps4l	transcribed_processed_pseudogene
ENSMUSG00000069114	0.712909	0.434899	0.990919	3.90873	5.42103	5.01277e-05	0.000764224	1.71262	Zbtb10	protein_coding
ENSMUSG00000047878	1.42642	0.869768	1.98307	3.50367	5.41715	5.05195e-05	0.00076967	1.72864	A4galt	protein_coding
ENSMUSG00000054808	0.518911	0.31636	0.721461	7.81492	5.41585	5.06518e-05	0.000771157	1.39819	Actn4	protein_coding
ENSMUSG00000027012	0.329579	0.200897	0.458262	6.36684	5.41438	5.08018e-05	0.000772408	1.45978	Dync1i2	protein_coding
ENSMUSG00000039114	1.76156	1.07377	2.44936	0.50391	5.41437	5.08035e-05	0.000772408	2.08958	Nrn1	protein_coding
ENSMUSG00000026785	0.9132	0.556514	1.26989	3.01724	5.41238	5.10072e-05	0.000774975	1.81542	Pkn3	protein_coding
ENSMUSG00000021614	1.99656	1.21639	2.77673	6.89599	5.41003	5.12489e-05	0.000778115	1.40086	Vcan	protein_coding
ENSMUSG00000028341	2.65027	1.61452	3.68601	3.15115	5.40933	5.13209e-05	0.000778146	1.71276	Nr4a3	protein_coding
ENSMUSG00000090439	1.65942	1.01094	2.30791	0.360321	5.40962	5.1291e-05	0.000778146	2.11485	Gm17455	protein_coding
ENSMUSG00000011877	0.572729	0.348804	0.796655	5.24579	5.40697	5.15659e-05	0.000781328	1.52985	Git1	protein_coding
ENSMUSG00000020431	1.44772	0.881141	2.0143	1.17187	5.40172	5.21134e-05	0.000789085	2.01989	Adcy1	protein_coding
ENSMUSG00000039047	0.595289	0.362129	0.82845	5.45911	5.39736	5.25729e-05	0.000795501	1.48833	Pigk	protein_coding
ENSMUSG00000042506	0.513269	0.312081	0.714456	5.686	5.39327	5.30078e-05	0.000801536	1.45842	Usp22	protein_coding
ENSMUSG00000016255	-0.601667	-0.837639	-0.365695	5.81232	-5.39019	5.33381e-05	0.000805982	1.50188	Tubb1	protein_coding
ENSMUSG00000070934	0.432792	0.263021	0.602563	4.83378	5.38919	5.34449e-05	0.000807047	1.54394	Rraga	protein_coding
ENSMUSG00000024429	0.58049	0.352707	0.808272	4.79484	5.38743	5.3635e-05	0.000809367	1.53997	Gnl1	protein_coding
ENSMUSG00000023067	1.03872	0.631059	1.44638	4.81424	5.38651	5.37347e-05	0.000810322	1.51589	Cdkn1a	protein_coding
ENSMUSG00000115279	-0.784858	-1.09306	-0.476653	4.65055	-5.38343	5.40696e-05	0.00081482	1.64907	Gm49273	processed_pseudogene
ENSMUSG00000029516	-0.584144	-0.81357	-0.354718	6.55705	-5.38251	5.41694e-05	0.000815771	1.41422	Cit	protein_coding
ENSMUSG00000036960	2.15784	1.31001	3.00568	-1.25851	5.38043	5.4397e-05	0.000818644	2.06764	Clca2	protein_coding
ENSMUSG00000004317	0.707578	0.429215	0.985941	4.69895	5.37366	5.51449e-05	0.000829338	1.51503	Clcn5	protein_coding
ENSMUSG00000111977	1.86392	1.13056	2.59728	-1.17722	5.37302	5.52166e-05	0.000829854	2.04143	Gm47163	lncRNA
ENSMUSG00000025270	-0.729198	-1.01616	-0.442236	9.23541	-5.37191	5.53394e-05	0.000830577	1.29353	Alas2	protein_coding
ENSMUSG00000041729	1.3219	0.801697	1.8421	2.79212	5.37198	5.53322e-05	0.000830577	1.74834	Coro2b	protein_coding
ENSMUSG00000058216	-1.32235	-1.84289	-0.801808	0.947919	-5.37029	5.55207e-05	0.000832735	2.06357	Gstp3	protein_coding
ENSMUSG00000030986	0.799555	0.484759	1.11435	4.11919	5.36942	5.56189e-05	0.000833647	1.5791	Dhx32	protein_coding
ENSMUSG00000040785	0.592271	0.359063	0.825479	6.31988	5.3689	5.56765e-05	0.000833947	1.35969	Ttc3	protein_coding
ENSMUSG00000056131	0.907	0.549641	1.26436	3.35335	5.36549	5.60611e-05	0.000839142	1.66708	Pgm3	protein_coding
ENSMUSG00000034382	1.50325	0.910742	2.09575	0.50773	5.36347	5.62899e-05	0.000842	1.99852	AI661453	protein_coding
ENSMUSG00000022241	0.501075	0.303563	0.698587	5.22578	5.36311	5.63317e-05	0.000842059	1.43759	Tars	protein_coding
ENSMUSG00000074884	0.638201	0.386545	0.889858	6.84695	5.36115	5.65541e-05	0.000844814	1.31555	Serf2	protein_coding
ENSMUSG00000018567	0.639235	0.386927	0.891543	7.23138	5.35597	5.71493e-05	0.000852995	1.29096	Gabarap	protein_coding
ENSMUSG00000031556	0.698316	0.422676	0.973955	4.07438	5.35571	5.71784e-05	0.000852995	1.56006	Tm2d2	protein_coding
ENSMUSG00000000531	0.997406	0.603552	1.39126	2.01348	5.35359	5.74245e-05	0.000855518	1.83977	Tamalin	protein_coding
ENSMUSG00000029201	0.970312	0.587163	1.35346	6.37079	5.35367	5.74151e-05	0.000855518	1.32135	Ugdh	protein_coding
ENSMUSG00000055943	0.425032	0.257171	0.592894	5.24532	5.35277	5.75196e-05	0.00085636	1.42668	Emc7	protein_coding
ENSMUSG00000060181	0.621995	0.376168	0.867823	4.45054	5.3489	5.79704e-05	0.000862494	1.49788	Slc35e3	protein_coding
ENSMUSG00000022150	1.41579	0.855919	1.97566	6.20207	5.34588	5.83258e-05	0.000867202	1.30505	Dab2	protein_coding
ENSMUSG00000032492	0.612485	0.370165	0.854805	5.78908	5.34335	5.8624e-05	0.000871053	1.34987	Pth1r	protein_coding
ENSMUSG00000005089	2.57637	1.55641	3.59634	-0.602081	5.33988	5.90365e-05	0.000876527	2.0041	Slc1a2	protein_coding
ENSMUSG00000034126	0.646511	0.390549	0.902473	4.09579	5.33959	5.90713e-05	0.000876527	1.51428	Pomt2	protein_coding
ENSMUSG00000037336	-0.578509	-0.807587	-0.349432	6.29635	-5.33871	5.91764e-05	0.000877501	1.34498	Mfsd2b	protein_coding
ENSMUSG00000026209	0.550291	0.332312	0.76827	4.40858	5.33685	5.93994e-05	0.00088022	1.48332	Dnpep	protein_coding
ENSMUSG00000022099	-0.726191	-1.01392	-0.438457	6.93852	-5.33542	5.95714e-05	0.000882181	1.29524	Dmtn	protein_coding
ENSMUSG00000002059	1.03682	0.625752	1.44789	3.55057	5.33207	5.99759e-05	0.000886477	1.56947	Rab34	protein_coding
ENSMUSG00000016494	0.793572	0.478902	1.10824	6.07797	5.33137	6.00609e-05	0.000886477	1.2913	Cd34	protein_coding
ENSMUSG00000020363	1.06971	0.645564	1.49386	4.93649	5.33158	6.0036e-05	0.000886477	1.38453	Gfpt2	protein_coding
ENSMUSG00000021504	0.627925	0.378981	0.876869	3.46214	5.3323	5.99487e-05	0.000886477	1.60533	B4galt7	protein_coding
ENSMUSG00000024027	1.79019	1.0804	2.49998	-1.63649	5.33184	6.00036e-05	0.000886477	1.89102	Glp1r	protein_coding
ENSMUSG00000008763	0.635928	0.38375	0.888107	6.1427	5.33099	6.01072e-05	0.000886571	1.29422	Man1a2	protein_coding
ENSMUSG00000031918	0.449822	0.271388	0.628255	5.2961	5.32932	6.03101e-05	0.000888974	1.36713	Mtmr2	protein_coding
ENSMUSG00000027326	-0.428716	-0.598825	-0.258607	7.30584	-5.32783	6.04926e-05	0.000891073	1.25308	Knl1	protein_coding
ENSMUSG00000027329	0.730799	0.440642	1.02096	2.58341	5.32443	6.09103e-05	0.000896633	1.72146	Spef1	protein_coding
ENSMUSG00000015750	0.458467	0.276296	0.640638	5.92045	5.32031	6.14195e-05	0.000903529	1.29667	Aph1a	protein_coding
ENSMUSG00000033276	2.05741	1.23972	2.8751	0.257208	5.31913	6.15662e-05	0.000905088	1.9256	Stk36	protein_coding
ENSMUSG00000060703	0.527865	0.317927	0.737803	4.28943	5.31544	6.20283e-05	0.000911279	1.4614	Cd302	protein_coding
ENSMUSG00000034833	-0.92762	-1.29687	-0.558371	2.00616	-5.31078	6.26156e-05	0.000918693	1.86643	Tespa1	protein_coding
ENSMUSG00000036356	1.58665	0.955102	2.2182	4.34808	5.31106	6.25803e-05	0.000918693	1.38969	Csgalnact1	protein_coding
ENSMUSG00000026249	0.623984	0.375451	0.872516	8.15309	5.30759	6.30214e-05	0.000924037	1.16668	Serpine2	protein_coding
ENSMUSG00000028718	-0.531322	-0.743043	-0.3196	5.32512	-5.30519	6.33292e-05	0.000927938	1.37095	Stil	protein_coding
ENSMUSG00000020354	0.969308	0.582869	1.35575	3.50325	5.30261	6.36609e-05	0.000932183	1.5168	Sgcd	protein_coding
ENSMUSG00000024383	0.370816	0.222961	0.51867	6.21738	5.30191	6.37507e-05	0.000932884	1.23662	Map3k2	protein_coding
ENSMUSG00000053219	1.57743	0.948246	2.20662	-0.240294	5.30004	6.39925e-05	0.000935806	1.93024	Raet1e	protein_coding
ENSMUSG00000024048	0.501868	0.301566	0.702171	6.33409	5.29677	6.4418e-05	0.000941409	1.21814	Myl12a	protein_coding
ENSMUSG00000062661	1.51633	0.911076	2.12158	2.9274	5.2962	6.4493e-05	0.000941886	1.55398	Ncs1	protein_coding
ENSMUSG00000027775	0.608272	0.365398	0.851146	5.82974	5.2945	6.47153e-05	0.000944512	1.25325	Mfsd1	protein_coding
ENSMUSG00000040396	0.390683	0.23461	0.546756	5.17912	5.29181	6.50688e-05	0.000949048	1.30467	Abhd13	protein_coding
ENSMUSG00000009291	0.428647	0.257338	0.599956	6.53816	5.28965	6.53549e-05	0.000952596	1.19017	Pttg1ip	protein_coding
ENSMUSG00000022350	0.411264	0.246878	0.575651	5.68754	5.28886	6.54587e-05	0.000952639	1.24866	Washc5	protein_coding
ENSMUSG00000031871	0.717371	0.430613	1.00413	6.25855	5.28855	6.55001e-05	0.000952639	1.19889	Cdh5	protein_coding
ENSMUSG00000034168	0.95332	0.572265	1.33438	5.04895	5.28882	6.54643e-05	0.000952639	1.2859	Irf2bpl	protein_coding
ENSMUSG00000038349	1.36279	0.818013	1.90757	2.86166	5.28833	6.55293e-05	0.000952639	1.56215	Plcl1	protein_coding
ENSMUSG00000074345	1.99178	1.19515	2.7884	-0.250445	5.28559	6.58942e-05	0.000957318	1.89568	Tnfaip8l3	protein_coding
ENSMUSG00000027868	0.980841	0.588406	1.37328	4.81596	5.28371	6.61455e-05	0.000960341	1.29892	Tbx15	protein_coding
ENSMUSG00000020681	0.750985	0.450314	1.05166	5.5547	5.28016	6.66244e-05	0.000966663	1.22268	Ace	protein_coding
ENSMUSG00000092035	0.824474	0.49431	1.15464	2.96696	5.27905	6.67741e-05	0.000968202	1.56455	Peg10	protein_coding
ENSMUSG00000021702	1.63159	0.978129	2.28506	7.83088	5.27835	6.68687e-05	0.000968311	1.10382	Thbs4	protein_coding
ENSMUSG00000049532	0.774663	0.464413	1.08491	2.87844	5.27848	6.68514e-05	0.000968311	1.5829	Sall2	protein_coding
ENSMUSG00000037010	2.31735	1.38908	3.24561	2.55092	5.27748	6.69874e-05	0.000969398	1.55318	Apln	protein_coding
ENSMUSG00000000127	0.483803	0.289967	0.677639	4.01111	5.27644	6.71284e-05	0.000970806	1.42335	Fer	protein_coding
ENSMUSG00000026254	0.454237	0.272165	0.636309	5.51352	5.27408	6.74505e-05	0.000974831	1.23184	Eif4e2	protein_coding
ENSMUSG00000063382	0.670378	0.401518	0.939237	5.47712	5.27112	6.78577e-05	0.000980079	1.21512	Bcl9l	protein_coding
ENSMUSG00000090035	0.525292	0.314541	0.736042	4.60035	5.26914	6.81301e-05	0.000983374	1.32624	Galnt4	protein_coding
ENSMUSG00000020262	0.763169	0.456937	1.0694	4.95651	5.2684	6.82325e-05	0.000983403	1.26251	Adarb1	protein_coding
ENSMUSG00000022174	0.771747	0.462063	1.08143	4.64	5.26823	6.82569e-05	0.000983403	1.30279	Dad1	protein_coding
ENSMUSG00000111824	-0.80023	-1.12135	-0.479113	4.30172	-5.26817	6.82649e-05	0.000983403	1.46097	Gm47102	processed_pseudogene
ENSMUSG00000030082	0.715871	0.428494	1.00325	7.36811	5.26612	6.85493e-05	0.000986862	1.10017	Sec61a1	protein_coding
ENSMUSG00000007950	0.711949	0.42609	0.997807	3.629	5.26508	6.86941e-05	0.000988306	1.43564	Abhd8	protein_coding
ENSMUSG00000027465	0.430319	0.257503	0.603135	6.12265	5.26398	6.88481e-05	0.000989881	1.16365	Tbc1d20	protein_coding
ENSMUSG00000057359	-0.757921	-1.06238	-0.453464	2.97005	-5.26267	6.90311e-05	0.000991871	1.63744	Gm17494	lncRNA
ENSMUSG00000040390	0.732874	0.438445	1.0273	3.60119	5.26207	6.91144e-05	0.000992426	1.44106	Map3k10	protein_coding
ENSMUSG00000063172	0.76457	0.457336	1.0718	1.17075	5.26086	6.92856e-05	0.000994241	1.7678	Hspb11	protein_coding
ENSMUSG00000018819	0.432516	0.258587	0.606446	7.29312	5.25698	6.98332e-05	0.00100145	1.08949	Lsp1	protein_coding
ENSMUSG00000026442	1.56706	0.936676	2.19745	2.52992	5.25518	7.00894e-05	0.00100448	1.53557	Nfasc	protein_coding
ENSMUSG00000036606	0.776491	0.463968	1.08901	7.18334	5.25246	7.04771e-05	0.00100938	1.07615	Plxnb2	protein_coding
ENSMUSG00000021482	0.565653	0.337834	0.793472	5.1333	5.2489	7.09881e-05	0.00101605	1.21614	Prxl2c	protein_coding
ENSMUSG00000032714	0.732755	0.437597	1.02791	3.63842	5.24822	7.10871e-05	0.00101643	1.39979	Syde1	protein_coding
ENSMUSG00000038042	0.925533	0.552713	1.29835	2.48251	5.24809	7.11062e-05	0.00101643	1.57015	Ptpdc1	protein_coding
ENSMUSG00000022438	-0.487496	-0.683888	-0.291105	6.88542	-5.24755	7.11838e-05	0.00101689	1.11032	Parvb	protein_coding
ENSMUSG00000002699	-0.555283	-0.779172	-0.331395	6.1985	-5.24312	7.18269e-05	0.00102541	1.15425	Lcp2	protein_coding
ENSMUSG00000031545	0.578424	0.345118	0.81173	5.61145	5.24117	7.2113e-05	0.00102884	1.1508	Gpat4	protein_coding
ENSMUSG00000030095	0.425807	0.253996	0.597617	6.18206	5.23926	7.23939e-05	0.00103184	1.10719	Tmem43	protein_coding
ENSMUSG00000047557	0.760293	0.453501	1.06709	2.65912	5.23895	7.24385e-05	0.00103184	1.52804	Lxn	protein_coding
ENSMUSG00000086773	-1.0096	-1.41701	-0.602196	1.30156	-5.23879	7.24627e-05	0.00103184	1.78468	Gm16192	lncRNA
ENSMUSG00000001942	0.484128	0.288717	0.679539	4.32918	5.23743	7.26631e-05	0.00103403	1.30009	Siae	protein_coding
ENSMUSG00000000605	0.496384	0.295951	0.696817	5.81118	5.23548	7.29514e-05	0.00103747	1.12321	Clcn4	protein_coding
ENSMUSG00000003233	0.593716	0.353882	0.83355	4.91565	5.23331	7.32744e-05	0.00104073	1.20621	Dvl3	protein_coding
ENSMUSG00000030170	0.803053	0.478662	1.12745	2.28486	5.23338	7.32636e-05	0.00104073	1.56007	Wnt5b	protein_coding
ENSMUSG00000023224	0.964401	0.574732	1.35407	6.34898	5.23202	7.34663e-05	0.00104279	1.06577	Serping1	protein_coding
ENSMUSG00000033016	0.505809	0.301394	0.710224	6.48575	5.23097	7.3624e-05	0.00104436	1.06966	Nfatc1	protein_coding
ENSMUSG00000030659	0.666435	0.396874	0.935997	4.67664	5.22646	7.43024e-05	0.00105331	1.22002	Nucb2	protein_coding
ENSMUSG00000039197	0.544628	0.324259	0.764997	5.22173	5.22465	7.45769e-05	0.00105586	1.15161	Adk	protein_coding
ENSMUSG00000042066	-0.563258	-0.791154	-0.335361	8.44093	-5.22489	7.45397e-05	0.00105586	1.00197	Tmcc2	protein_coding
ENSMUSG00000025597	0.989606	0.588901	1.39031	1.62554	5.22091	7.51471e-05	0.00106325	1.61774	Klhl4	protein_coding
ENSMUSG00000007655	0.880301	0.523499	1.2371	6.71541	5.21568	7.59506e-05	0.00107394	1.0182	Cav1	protein_coding
ENSMUSG00000018387	1.21268	0.721008	1.70435	0.714923	5.2141	7.6195e-05	0.00107664	1.69493	Shroom1	protein_coding
ENSMUSG00000028277	0.482978	0.287142	0.678815	6.00923	5.21365	7.62647e-05	0.00107664	1.06663	Ube2j1	protein_coding
ENSMUSG00000032373	0.816406	0.485363	1.14745	3.51403	5.21351	7.62872e-05	0.00107664	1.34293	Car12	protein_coding
ENSMUSG00000030298	0.563188	0.334797	0.791578	5.61995	5.21294	7.63754e-05	0.0010772	1.09501	Sec13	protein_coding
ENSMUSG00000035877	0.698944	0.415361	0.982526	5.78705	5.21039	7.6773e-05	0.00108167	1.0637	Zhx3	protein_coding
ENSMUSG00000045287	0.722378	0.429282	1.01548	3.1977	5.21029	7.67893e-05	0.00108167	1.39122	Rtn4rl1	protein_coding
ENSMUSG00000021070	1.90358	1.13106	2.6761	-0.212803	5.20917	7.69642e-05	0.00108276	1.73482	Bdkrb2	protein_coding
ENSMUSG00000100843	3.74877	2.22743	5.27011	-3.04973	5.20918	7.69618e-05	0.00108276	1.42608	Gm8307	processed_pseudogene
ENSMUSG00000031885	0.325757	0.193519	0.457996	6.39092	5.20767	7.71995e-05	0.00108538	1.03327	Cbfb	protein_coding
ENSMUSG00000040268	0.732981	0.4353	1.03066	5.03097	5.20534	7.75671e-05	0.00108986	1.13411	Plekha1	protein_coding
ENSMUSG00000044645	0.729626	0.433261	1.02599	3.2661	5.20452	7.7696e-05	0.00109098	1.36488	Gm7334	processed_pseudogene
ENSMUSG00000022659	-0.797176	-1.121	-0.473347	3.35804	-5.20411	7.77615e-05	0.00109121	1.46666	Gcsam	protein_coding
ENSMUSG00000073599	1.33638	0.793456	1.8793	1.86157	5.20355	7.78499e-05	0.00109176	1.54646	Ecscr	protein_coding
ENSMUSG00000032875	0.626039	0.371649	0.880429	5.44237	5.20247	7.80208e-05	0.00109347	1.07873	Arhgef17	protein_coding
ENSMUSG00000054843	0.475923	0.28252	0.669326	5.78665	5.20214	7.80749e-05	0.00109354	1.05869	Atrnl1	protein_coding
ENSMUSG00000040857	0.958075	0.568651	1.3475	4.44734	5.20098	7.82583e-05	0.00109542	1.17	Erf	protein_coding
ENSMUSG00000048833	0.419798	0.24904	0.590557	5.76913	5.19716	7.88702e-05	0.00110329	1.05237	Slc39a9	protein_coding
ENSMUSG00000021697	-0.53256	-0.749218	-0.315902	5.34514	-5.19639	7.89935e-05	0.00110432	1.14539	Depdc1b	protein_coding
ENSMUSG00000034684	1.13151	0.671072	1.59195	3.55453	5.19512	7.91992e-05	0.0011065	1.27362	Sema3f	protein_coding
ENSMUSG00000028343	0.414394	0.245754	0.583033	5.37165	5.19472	7.92643e-05	0.00110671	1.08503	Erp44	protein_coding
ENSMUSG00000020458	0.449137	0.266301	0.631973	7.35167	5.19308	7.95289e-05	0.00110971	0.95449	Rtn4	protein_coding
ENSMUSG00000029364	0.605751	0.358981	0.85252	5.60901	5.18932	8.01411e-05	0.00111685	1.03908	Wsb2	protein_coding
ENSMUSG00000030272	0.499732	0.296161	0.703303	4.56189	5.18953	8.01058e-05	0.00111685	1.15767	Camk1	protein_coding
ENSMUSG00000057967	1.7286	1.02385	2.43336	0.321201	5.18519	8.0818e-05	0.00112558	1.652	Fgf18	protein_coding
ENSMUSG00000030214	-0.383983	-0.54066	-0.227306	7.00886	-5.18101	8.15109e-05	0.00113452	0.96568	Plbd1	protein_coding
ENSMUSG00000042766	1.41933	0.840111	1.99856	1.10314	5.1802	8.16458e-05	0.00113568	1.59418	Trim46	protein_coding
ENSMUSG00000097391	2.00056	1.18312	2.81799	0.374622	5.17375	8.27265e-05	0.00115	1.61331	Mirg	lncRNA
ENSMUSG00000026596	0.689518	0.407696	0.971339	6.14539	5.17225	8.29811e-05	0.00115282	0.964707	Abl2	protein_coding
ENSMUSG00000023044	0.571192	0.337696	0.804688	3.76628	5.17142	8.31203e-05	0.00115403	1.23036	Csad	protein_coding
ENSMUSG00000098202	1.16623	0.689197	1.64327	1.21347	5.16822	8.36652e-05	0.00116087	1.54515	B830012L14Rik	lncRNA
ENSMUSG00000047459	0.779111	0.460307	1.09792	3.79469	5.16635	8.39866e-05	0.0011646	1.21097	Dynlrb1	protein_coding
ENSMUSG00000057948	-0.469051	-0.661029	-0.277074	5.63382	-5.16509	8.42024e-05	0.00116686	1.04322	Unc13d	protein_coding
ENSMUSG00000027208	1.26771	0.748795	1.78663	2.52248	5.16452	8.43006e-05	0.0011675	1.35965	Fgf7	protein_coding
ENSMUSG00000040855	0.874076	0.51614	1.23201	3.84997	5.1624	8.46667e-05	0.00117184	1.18418	Reps2	protein_coding
ENSMUSG00000075593	1.63007	0.962317	2.29783	0.366414	5.16056	8.49839e-05	0.0011755	1.60981	Gal3st4	protein_coding
ENSMUSG00000027377	1.00256	0.591763	1.41335	1.95633	5.15934	8.51971e-05	0.00117771	1.45549	Mall	protein_coding
ENSMUSG00000051910	-0.442037	-0.623176	-0.260898	7.27812	-5.15886	8.52794e-05	0.00117812	0.904584	Sox6	protein_coding
ENSMUSG00000025173	0.52842	0.311718	0.745122	5.00609	5.15494	8.59663e-05	0.00118687	1.03965	Wdr45b	protein_coding
ENSMUSG00000089812	2.38197	1.4045	3.35944	-2.49086	5.1516	8.65536e-05	0.00119424	1.51198	Gm15867	lncRNA
ENSMUSG00000002771	1.06118	0.625635	1.49672	0.871586	5.15069	8.67145e-05	0.00119497	1.55856	Grin2d	protein_coding
ENSMUSG00000042476	-0.494924	-0.698047	-0.2918	6.42905	-5.15093	8.66727e-05	0.00119497	0.943395	Abcb4	protein_coding
ENSMUSG00000059430	2.00061	1.17927	2.82196	0.987371	5.14928	8.69651e-05	0.00119768	1.4827	Actg2	protein_coding
ENSMUSG00000028988	0.902344	0.531564	1.27312	3.4	5.14475	8.77752e-05	0.00120763	1.23412	Ctnnbip1	protein_coding
ENSMUSG00000029775	0.465817	0.274394	0.65724	5.93486	5.14433	8.78503e-05	0.00120763	0.932211	Klhdc10	protein_coding
ENSMUSG00000062270	0.444141	0.261633	0.62665	7.60759	5.14453	8.7814e-05	0.00120763	0.84311	Morf4l1	protein_coding
ENSMUSG00000057738	0.478794	0.281883	0.675705	8.17651	5.14028	8.85796e-05	0.0012169	0.818799	Sptan1	protein_coding
ENSMUSG00000029684	0.565153	0.332569	0.797738	5.02073	5.13681	8.92107e-05	0.00122482	0.995456	Wasl	protein_coding
ENSMUSG00000034401	0.708396	0.416408	1.00038	3.53945	5.12883	9.06782e-05	0.00124419	1.17006	Spata6	protein_coding
ENSMUSG00000039968	-0.459668	-0.649229	-0.270106	5.9067	-5.12626	9.11565e-05	0.00124845	0.93078	Rsbn1l	protein_coding
ENSMUSG00000085596	1.72467	1.01349	2.43584	0.0456938	5.12668	9.10795e-05	0.00124845	1.56598	Gm11476	lncRNA
ENSMUSG00000095362	0.747788	0.439424	1.05615	2.82981	5.12651	9.111e-05	0.00124845	1.26931	Gm14325	protein_coding
ENSMUSG00000051851	0.991148	0.582292	1.4	1.44133	5.12479	9.1432e-05	0.00125145	1.44816	Rtl8c	protein_coding
ENSMUSG00000027519	0.508164	0.298485	0.717842	5.70559	5.12339	9.16934e-05	0.00125425	0.900002	Rab22a	protein_coding
ENSMUSG00000029176	0.437536	0.256988	0.618084	5.13772	5.12305	9.17583e-05	0.00125437	0.958286	Anapc4	protein_coding
ENSMUSG00000032116	0.798838	0.468937	1.12874	7.32334	5.11897	9.25264e-05	0.00126409	0.796746	Stt3a	protein_coding
ENSMUSG00000004040	0.503779	0.295684	0.711875	7.30583	5.11783	9.27428e-05	0.00126578	0.799021	Stat3	protein_coding
ENSMUSG00000069755	0.645452	0.37883	0.912073	2.67992	5.11772	9.27637e-05	0.00126578	1.29057	Zfp125	transcribed_unprocessed_pseudogene
ENSMUSG00000022246	0.678814	0.398368	0.959261	5.27337	5.11692	9.29162e-05	0.00126708	0.925478	Rai14	protein_coding
ENSMUSG00000090958	1.11601	0.654745	1.57728	5.03459	5.11475	9.333e-05	0.00127194	0.925265	Lrrc32	protein_coding
ENSMUSG00000051839	-0.582066	-0.8227	-0.341432	7.81521	-5.11356	9.35569e-05	0.00127425	0.789422	Gypa	protein_coding
ENSMUSG00000116673	-0.55309	-0.78181	-0.32437	3.90759	-5.1121	9.38376e-05	0.00127729	1.18118	A630089N07Rik	protein_coding
ENSMUSG00000073563	0.415999	0.243826	0.588172	4.98307	5.10781	9.46667e-05	0.00128779	0.949509	Csnk1g3	protein_coding
ENSMUSG00000021725	0.415948	0.243765	0.588131	5.41675	5.1069	9.48432e-05	0.0012894	0.895482	Parp8	protein_coding
ENSMUSG00000063506	1.36806	0.801357	1.93477	1.25483	5.10335	9.55343e-05	0.00129801	1.43293	Arhgap22	protein_coding
ENSMUSG00000105137	-1.04489	-1.47778	-0.612002	0.579081	-5.10272	9.56582e-05	0.0012989	1.55615	Gm42869	lncRNA
ENSMUSG00000026840	-1.33331	-1.88618	-0.780439	2.63445	-5.09818	9.65512e-05	0.00131022	1.38667	Lamc3	protein_coding
ENSMUSG00000028041	0.698239	0.408685	0.987793	5.97331	5.0978	9.66275e-05	0.00131045	0.821559	Adam15	protein_coding
ENSMUSG00000090100	0.675625	0.395431	0.955819	4.73717	5.09747	9.6693e-05	0.00131054	0.935303	Ttbk2	protein_coding
ENSMUSG00000020654	0.681902	0.398909	0.964896	5.29051	5.09394	9.73955e-05	0.00131926	0.875766	Adcy3	protein_coding
ENSMUSG00000113226	-0.516322	-0.730651	-0.301993	5.86174	-5.09269	9.76449e-05	0.00132183	0.870982	Gm47808	lncRNA
ENSMUSG00000030255	0.862249	0.504266	1.22023	5.12426	5.09187	9.78082e-05	0.00132243	0.87192	Sspn	protein_coding
ENSMUSG00000032042	0.551915	0.322787	0.781044	6.66276	5.09215	9.77527e-05	0.00132243	0.771451	Srpr	protein_coding
ENSMUSG00000041347	3.65228	2.13569	5.16887	-1.44393	5.09101	9.79818e-05	0.00132398	1.50945	Bdkrb1	protein_coding
ENSMUSG00000044629	0.885265	0.517638	1.25289	1.66171	5.09065	9.80533e-05	0.00132414	1.34781	Cnrip1	protein_coding
ENSMUSG00000038497	0.488142	0.285409	0.690874	4.51425	5.09015	9.81539e-05	0.00132469	0.958315	Tmco3	protein_coding
ENSMUSG00000108884	-0.794385	-1.1247	-0.464072	2.97935	-5.08408	9.93836e-05	0.00134047	1.28858	Gm45792	lncRNA
ENSMUSG00000042743	1.05353	0.615396	1.49165	0.947767	5.08335	9.95317e-05	0.00134166	1.43201	Sgtb	protein_coding
ENSMUSG00000107283	0.507093	0.296108	0.718079	3.75107	5.08093	0.000100028	0.00134753	1.05023	Mpv17	protein_coding
ENSMUSG00000010307	0.692056	0.404022	0.980091	3.89174	5.07932	0.00010036	0.00135036	1.02421	Tmem86a	protein_coding
ENSMUSG00000027428	0.553304	0.32303	0.783578	3.24486	5.07956	0.000100309	0.00135036	1.11458	Rbbp9	protein_coding
ENSMUSG00000040511	1.37983	0.805444	1.95421	3.17578	5.07844	0.00010054	0.00135197	1.09348	Pvr	protein_coding
ENSMUSG00000090667	1.44792	0.844871	2.05098	0.85615	5.07572	0.000101102	0.0013587	1.37304	Mdfic2	protein_coding
ENSMUSG00000006235	-0.62608	-0.88688	-0.365281	4.78449	-5.07494	0.000101264	0.00136006	0.979169	Epor	protein_coding
ENSMUSG00000063455	0.698229	0.407175	0.989282	3.80045	5.07145	0.000101993	0.00136902	1.0027	D630045J12Rik	protein_coding
ENSMUSG00000022296	1.31497	0.766447	1.8635	-0.0758052	5.0679	0.000102738	0.00137806	1.46642	Baalc	protein_coding
ENSMUSG00000028608	0.52681	0.307047	0.746573	3.76053	5.06765	0.00010279	0.00137806	1.03666	Czib	protein_coding
ENSMUSG00000018481	0.416404	0.242661	0.590148	6.06939	5.06658	0.000103018	0.00137951	0.757848	Appbp2	protein_coding
ENSMUSG00000098404	1.77087	1.03198	2.50976	1.37016	5.06655	0.000103023	0.00137951	1.32083	Mrip-ps	unprocessed_pseudogene
ENSMUSG00000103897	0.64569	0.3762	0.915181	1.97972	5.06511	0.000103329	0.00138278	1.26438	Pcdhga8	protein_coding
ENSMUSG00000039191	0.616243	0.359019	0.873466	6.80586	5.06465	0.000103427	0.00138326	0.706993	Rbpj	protein_coding
ENSMUSG00000025373	0.480824	0.279989	0.68166	4.91486	5.0612	0.00010416	0.00139223	0.854484	Rnf41	protein_coding
ENSMUSG00000041936	0.677266	0.394358	0.960174	5.76431	5.06083	0.00010424	0.00139226	0.754894	Agrn	protein_coding
ENSMUSG00000071516	-0.788168	-1.11742	-0.45892	7.60927	-5.06061	0.000104288	0.00139226	0.691784	H2ac13	protein_coding
ENSMUSG00000031010	0.364077	0.211978	0.516176	8.50675	5.06029	0.000104355	0.00139232	0.646505	Usp9x	protein_coding
ENSMUSG00000026532	-0.622834	-0.883118	-0.36255	8.22525	-5.05863	0.000104712	0.00139625	0.662383	Spta1	protein_coding
ENSMUSG00000040842	0.530859	0.308977	0.75274	6.26206	5.05786	0.000104879	0.00139739	0.727671	Szrd1	protein_coding
ENSMUSG00000054499	-0.495071	-0.702003	-0.28814	5.63396	-5.05765	0.000104924	0.00139739	0.826873	Dedd2	protein_coding
ENSMUSG00000105229	-1.1947	-1.69418	-0.69522	1.55421	-5.05648	0.000105176	0.00139991	1.42492	Gm43149	lncRNA
ENSMUSG00000025352	0.703096	0.408829	0.997363	3.13204	5.05104	0.000106357	0.00141479	1.07639	Gdf11	protein_coding
ENSMUSG00000030589	-0.622354	-0.882862	-0.361845	5.47195	-5.05037	0.000106504	0.00141589	0.843351	Rasgrp4	protein_coding
ENSMUSG00000024346	0.61971	0.360265	0.879155	3.40677	5.04953	0.000106687	0.00141748	1.03416	Pfdn1	protein_coding
ENSMUSG00000034850	0.395928	0.230131	0.561725	6.54571	5.04833	0.000106951	0.00142014	0.689472	Tmem127	protein_coding
ENSMUSG00000009214	2.65128	1.54056	3.76201	-3.58148	5.04612	0.000107438	0.00142575	1.10544	Mymk	protein_coding
ENSMUSG00000049119	0.735224	0.427182	1.04327	2.51034	5.04566	0.000107541	0.00142627	1.16587	Fam110b	protein_coding
ENSMUSG00000037822	0.392684	0.2281	0.557269	6.26946	5.04386	0.000107939	0.00143069	0.698183	Smim14	protein_coding
ENSMUSG00000062031	0.493144	0.286416	0.699871	4.0253	5.04293	0.000108145	0.00143172	0.931925	Pgghg	protein_coding
ENSMUSG00000115431	1.14908	0.667406	1.63075	0.849723	5.04319	0.000108087	0.00143172	1.35185	Gm3219	processed_pseudogene
ENSMUSG00000089965	-2.19385	-3.11379	-1.27391	-1.20301	-5.04144	0.000108476	0.00143524	1.00034	Gm16236	processed_pseudogene
ENSMUSG00000028962	0.536604	0.311536	0.761673	5.95849	5.04019	0.000108756	0.00143809	0.707139	Slc4a2	protein_coding
ENSMUSG00000006476	0.821879	0.476742	1.16702	3.60152	5.03413	0.00011012	0.00145526	0.963005	Nsmf	protein_coding
ENSMUSG00000017776	0.465811	0.270151	0.661472	6.76922	5.03286	0.000110407	0.00145819	0.64532	Crk	protein_coding
ENSMUSG00000071656	1.61876	0.938667	2.29885	3.6066	5.03179	0.00011065	0.00145966	0.896574	Lrrn4cl	protein_coding
ENSMUSG00000073079	0.529523	0.307062	0.751984	6.27342	5.03198	0.000110607	0.00145966	0.66252	Srp54a	protein_coding
ENSMUSG00000068040	0.625406	0.362495	0.888316	5.68065	5.02877	0.000111341	0.0014679	0.702797	Tm9sf4	protein_coding
ENSMUSG00000005611	-0.524146	-0.744519	-0.303772	5.83117	-5.02806	0.000111504	0.00146918	0.739063	Irag1	protein_coding
ENSMUSG00000067629	0.778963	0.451415	1.10651	3.05461	5.02746	0.00011164	0.00147011	1.05488	Syngap1	protein_coding
ENSMUSG00000074622	0.775187	0.449168	1.10121	6.22459	5.02657	0.000111845	0.00147193	0.653861	Mafb	protein_coding
ENSMUSG00000104763	-1.05822	-1.50335	-0.6131	1.65194	-5.0258	0.000112023	0.0014734	1.34073	9830132P13Rik	lncRNA
ENSMUSG00000019978	0.500437	0.28985	0.711023	6.51507	5.02373	0.000112501	0.00147819	0.638732	Epb41l2	protein_coding
ENSMUSG00000032184	0.910699	0.527465	1.29393	1.62894	5.02365	0.00011252	0.00147819	1.21477	Lysmd2	protein_coding
ENSMUSG00000029762	1.84205	1.06676	2.61733	2.30089	5.02282	0.000112712	0.00147983	1.08595	Akr1b8	protein_coding
ENSMUSG00000023249	0.749251	0.433839	1.06466	4.4482	5.02177	0.000112956	0.00148217	0.820128	Parp3	protein_coding
ENSMUSG00000097431	0.49526	0.286733	0.703787	3.73106	5.02087	0.000113166	0.00148404	0.933041	Gm26782	lncRNA
ENSMUSG00000027799	0.542124	0.313802	0.770446	4.36909	5.01948	0.00011349	0.00148625	0.826347	Nbea	protein_coding
ENSMUSG00000037017	0.534683	0.309486	0.75988	3.6953	5.01928	0.000113535	0.00148625	0.942005	Zscan21	protein_coding
ENSMUSG00000037318	-0.51208	-0.727732	-0.296427	4.45164	-5.01985	0.000113403	0.00148625	0.904793	Traf3ip3	protein_coding
ENSMUSG00000027742	0.435173	0.251813	0.618533	4.75861	5.01725	0.000114012	0.00149061	0.786428	Cog6	protein_coding
ENSMUSG00000030286	0.406926	0.235461	0.578391	5.43127	5.01703	0.000114063	0.00149061	0.70908	Emc3	protein_coding
ENSMUSG00000041390	0.688527	0.398403	0.978652	4.94166	5.017	0.000114069	0.00149061	0.752929	Mdfic	protein_coding
ENSMUSG00000024875	0.83992	0.485942	1.1939	3.74501	5.01613	0.000114273	0.00149178	0.89767	Yif1a	protein_coding
ENSMUSG00000045333	0.891543	0.515802	1.26728	3.55856	5.01605	0.000114293	0.00149178	0.930013	Zfp423	protein_coding
ENSMUSG00000063146	0.567517	0.328173	0.806862	4.79984	5.01261	0.000115106	0.00150151	0.764616	Clip2	protein_coding
ENSMUSG00000028195	1.43743	0.831161	2.0437	5.20715	5.01222	0.000115198	0.00150183	0.681771	Ccn1	protein_coding
ENSMUSG00000078202	0.701612	0.405502	0.997722	2.5372	5.00901	0.000115961	0.00151089	1.09283	Nrarp	protein_coding
ENSMUSG00000026579	-0.44893	-0.638424	-0.259437	7.02135	-5.00833	0.000116125	0.00151215	0.604291	F5	protein_coding
ENSMUSG00000015488	0.589039	0.340127	0.83795	4.23251	5.00272	0.000117474	0.00152882	0.822467	Cacfd1	protein_coding
ENSMUSG00000017897	1.23476	0.712898	1.75662	1.79888	5.00189	0.000117674	0.00153052	1.12818	Eya2	protein_coding
ENSMUSG00000046470	0.930978	0.537251	1.32471	3.3321	4.99864	0.000118466	0.00153992	0.930082	Sox18	protein_coding
ENSMUSG00000017831	0.451894	0.260718	0.643071	5.92447	4.99702	0.000118862	0.00154346	0.618769	Rab5a	protein_coding
ENSMUSG00000052557	0.363386	0.209652	0.51712	5.35148	4.99696	0.000118877	0.00154346	0.679104	Gan	protein_coding
ENSMUSG00000094786	1.15011	0.663261	1.63696	1.39076	4.99404	0.000119593	0.00155185	1.18192	Gm14403	protein_coding
ENSMUSG00000030598	0.950058	0.547689	1.35243	1.65578	4.99153	0.000120215	0.001559	1.14918	Fbxo17	protein_coding
ENSMUSG00000024087	0.564117	0.325167	0.803066	6.15412	4.99081	0.000120393	0.0015604	0.590618	Cyp1b1	protein_coding
ENSMUSG00000058388	0.578449	0.333402	0.823496	4.3886	4.99027	0.000120527	0.00156123	0.777721	Phtf1	protein_coding
ENSMUSG00000045827	0.667988	0.384971	0.951004	3.71568	4.98959	0.000120696	0.00156251	0.854869	Serpinb9	protein_coding
ENSMUSG00000024535	0.763701	0.439484	1.08792	2.34264	4.97961	0.000123206	0.00159314	1.03677	Snx24	protein_coding
ENSMUSG00000031841	1.03407	0.595083	1.47307	4.88925	4.9797	0.000123181	0.00159314	0.650178	Cdh13	protein_coding
ENSMUSG00000030217	-0.567935	-0.809096	-0.326773	4.01389	-4.97849	0.000123489	0.00159588	0.888068	Art4	protein_coding
ENSMUSG00000001098	0.39551	0.227534	0.563485	6.2699	4.97759	0.00012372	0.00159701	0.558433	Kctd10	protein_coding
ENSMUSG00000020123	1.45368	0.836313	2.07106	-0.0491831	4.97773	0.000123683	0.00159701	1.29205	Avpr1a	protein_coding
ENSMUSG00000032802	0.985916	0.567167	1.40466	4.63306	4.9773	0.000123793	0.00159702	0.691207	Srxn1	protein_coding
ENSMUSG00000101599	-0.675399	-0.962379	-0.388418	4.77076	-4.97526	0.000124315	0.00160283	0.780658	Gm20342	lncRNA
ENSMUSG00000031839	0.515809	0.296604	0.735014	5.02863	4.97447	0.000124518	0.00160451	0.662638	Hsbp1	protein_coding
ENSMUSG00000021192	0.519358	0.298525	0.740191	4.83807	4.97177	0.000125214	0.00161254	0.677448	Golga5	protein_coding
ENSMUSG00000039770	-0.438244	-0.624718	-0.25177	6.08269	-4.96826	0.000126123	0.00162331	0.586012	Ypel5	protein_coding
ENSMUSG00000007867	1.21453	0.697561	1.73151	1.04769	4.96649	0.000126586	0.00162833	1.16433	Ift43	protein_coding
ENSMUSG00000006574	-0.613596	-0.87486	-0.352331	10.5205	-4.96489	0.000127003	0.00163275	0.45013	Slc4a1	protein_coding
ENSMUSG00000105708	-0.93977	-1.34009	-0.539447	1.47319	-4.96271	0.000127577	0.00163918	1.23079	Gm36070	lncRNA
ENSMUSG00000101698	-0.684789	-0.976544	-0.393033	5.06982	-4.96187	0.000127798	0.00164107	0.700636	Gm29562	lncRNA
ENSMUSG00000021185	-0.618463	-0.882016	-0.35491	3.68468	-4.96082	0.000128075	0.00164368	0.892173	Dglucy	protein_coding
ENSMUSG00000004415	-1.45444	-2.07436	-0.834526	1.36172	-4.95988	0.000128324	0.00164592	1.24412	Col26a1	protein_coding
ENSMUSG00000034243	0.420543	0.241263	0.599823	6.52103	4.95891	0.000128581	0.00164827	0.501202	Golgb1	protein_coding
ENSMUSG00000028803	-0.399896	-0.570495	-0.229297	5.06379	-4.9554	0.000129517	0.00165931	0.671579	Nipal3	protein_coding
ENSMUSG00000015942	-0.6282	-0.896233	-0.360167	3.93302	-4.9547	0.000129705	0.00166077	0.858462	Gtf2ird2	protein_coding
ENSMUSG00000079523	0.853176	0.48907	1.21728	5.78754	4.95357	0.000130007	0.00166367	0.530562	Tmsb10	protein_coding
ENSMUSG00000034066	0.626046	0.358714	0.893378	4.30175	4.95067	0.000130789	0.00167224	0.699202	Farp2	protein_coding
ENSMUSG00000050445	1.39304	0.798172	1.9879	-0.770879	4.95053	0.000130827	0.00167224	1.26515	Cyp8b1	protein_coding
ENSMUSG00000030849	0.495895	0.284029	0.707762	5.77243	4.94807	0.000131494	0.00167979	0.527004	Fgfr2	protein_coding
ENSMUSG00000038210	1.13924	0.652466	1.62602	0.891464	4.94759	0.000131623	0.00168048	1.15413	Hoxa11	protein_coding
ENSMUSG00000026014	0.570514	0.326496	0.814531	6.28356	4.94257	0.000132994	0.00169701	0.47644	Raph1	protein_coding
ENSMUSG00000020573	-0.351962	-0.502511	-0.201413	6.81698	-4.94228	0.000133076	0.00169708	0.473341	Pik3cg	protein_coding
ENSMUSG00000054474	0.860035	0.491725	1.22834	1.29548	4.93641	0.0001347	0.00171681	1.09706	Thnsl2	protein_coding
ENSMUSG00000024740	0.519371	0.2969	0.741841	8.24309	4.93529	0.000135011	0.00171979	0.387931	Ddb1	protein_coding
ENSMUSG00000003581	0.646864	0.369473	0.924255	3.13118	4.92979	0.000136555	0.00173846	0.83893	Rnf215	protein_coding
ENSMUSG00000061048	1.90205	1.08631	2.71778	-2.14964	4.92925	0.000136708	0.00173941	1.1107	Cdh3	protein_coding
ENSMUSG00000026357	-0.621654	-0.888303	-0.355005	5.37636	-4.92852	0.000136915	0.00173993	0.586645	Rgs18	protein_coding
ENSMUSG00000035372	0.766511	0.437712	1.09531	3.90556	4.92828	0.000136984	0.00173993	0.694659	1810055G02Rik	protein_coding
ENSMUSG00000039936	-0.443892	-0.634295	-0.253488	6.73466	-4.92845	0.000136934	0.00173993	0.454195	Pik3cd	protein_coding
ENSMUSG00000043099	1.03863	0.592977	1.48429	2.91853	4.92687	0.000137383	0.001744	0.819678	Hic1	protein_coding
ENSMUSG00000032803	0.351114	0.200409	0.501818	7.43198	4.92526	0.000137842	0.00174883	0.391786	Cdv3	protein_coding
ENSMUSG00000032402	0.440601	0.251283	0.62992	5.98748	4.91995	0.000139364	0.00176713	0.453536	Smad3	protein_coding
ENSMUSG00000075273	0.734731	0.418951	1.05051	1.89762	4.91871	0.000139721	0.00177065	0.970936	Ttc30b	protein_coding
ENSMUSG00000075184	-0.722984	-1.03379	-0.412176	3.98166	-4.91751	0.000140068	0.00177404	0.776745	F930017D23Rik	lncRNA
ENSMUSG00000052656	0.482143	0.274856	0.68943	4.67415	4.91713	0.000140177	0.00177441	0.588741	Rnf103	protein_coding
ENSMUSG00000049036	1.43104	0.815712	2.04637	-0.841036	4.91647	0.000140371	0.00177584	1.20071	Tmem121	protein_coding
ENSMUSG00000045767	0.329888	0.187991	0.471784	6.47117	4.91477	0.000140866	0.00178008	0.417362	B230219D22Rik	protein_coding
ENSMUSG00000062014	0.434447	0.247584	0.621311	6.57378	4.91498	0.000140805	0.00178008	0.408276	Gmfb	protein_coding
ENSMUSG00000038217	0.670942	0.382201	0.959682	1.80326	4.9123	0.000141586	0.00178816	0.981741	Tlcd2	protein_coding
ENSMUSG00000066235	0.910136	0.518397	1.30187	2.07754	4.91154	0.000141811	0.00178999	0.928341	Pomgnt2	protein_coding
ENSMUSG00000093674	0.544187	0.309868	0.778505	8.08575	4.90964	0.000142369	0.00179601	0.336484	Rpl41	protein_coding
ENSMUSG00000068115	-0.787058	-1.12599	-0.448127	3.29772	-4.90911	0.000142523	0.00179694	0.873974	Ninl	protein_coding
ENSMUSG00000027935	0.859193	0.489172	1.22921	2.29643	4.90876	0.000142627	0.00179723	0.905157	Rab13	protein_coding
ENSMUSG00000020521	0.614923	0.349829	0.880017	4.46407	4.90376	0.000144113	0.00181493	0.572809	Rnft1	protein_coding
ENSMUSG00000020076	0.466623	0.265347	0.667899	5.91003	4.90097	0.000144946	0.00182438	0.421842	Ddx50	protein_coding
ENSMUSG00000053475	3.93873	2.23837	5.63908	2.76894	4.89692	0.000146169	0.00183845	0.727485	Tnfaip6	protein_coding
ENSMUSG00000070526	1.32159	0.751032	1.89215	0.314587	4.89672	0.000146229	0.00183845	1.10175	Peg12	protein_coding
ENSMUSG00000018395	0.849262	0.482404	1.21612	2.97345	4.89385	0.000147099	0.00184835	0.741743	Kif3a	protein_coding
ENSMUSG00000000794	1.1856	0.673346	1.69785	0.717082	4.89283	0.00014741	0.00185054	1.05904	Kcnn3	protein_coding
ENSMUSG00000038936	0.675893	0.383859	0.967928	3.24535	4.89273	0.00014744	0.00185054	0.723564	Sccpdh	protein_coding
ENSMUSG00000070733	-0.519793	-0.744411	-0.295175	7.80549	-4.89207	0.000147642	0.00185203	0.325352	Fryl	protein_coding
ENSMUSG00000027217	1.02489	0.581689	1.46809	3.01832	4.8886	0.000148708	0.00186373	0.74128	Tspan18	protein_coding
ENSMUSG00000031520	0.739257	0.419567	1.05895	2.51432	4.88849	0.000148743	0.00186373	0.822019	Vegfc	protein_coding
ENSMUSG00000002997	-0.426791	-0.611403	-0.242179	6.86635	-4.88724	0.000149128	0.0018675	0.357959	Prkar2b	protein_coding
ENSMUSG00000029866	-0.840138	-1.20373	-0.476545	6.26403	-4.88475	0.000149898	0.00187609	0.42014	Kel	protein_coding
ENSMUSG00000020331	1.302	0.738352	1.86565	-0.050157	4.88327	0.000150361	0.00188082	1.10497	Hcn2	protein_coding
ENSMUSG00000043770	0.79448	0.450374	1.13859	4.16594	4.88089	0.000151105	0.00188907	0.569124	Gm12481	processed_pseudogene
ENSMUSG00000021567	1.05597	0.598541	1.5134	2.39859	4.88017	0.00015133	0.00189081	0.813458	Nkd2	protein_coding
ENSMUSG00000032757	0.714392	0.404604	1.02418	3.88423	4.87506	0.000152942	0.00190989	0.5993	Bet1	protein_coding
ENSMUSG00000044043	0.950657	0.538164	1.36315	1.95626	4.87209	0.000153887	0.00192061	0.863271	Pcdhb14	protein_coding
ENSMUSG00000025544	0.397715	0.225088	0.570343	7.11711	4.87046	0.000154406	0.001926	0.287258	Tm9sf2	protein_coding
ENSMUSG00000027959	-0.512803	-0.735427	-0.290178	4.81813	-4.86951	0.000154713	0.00192875	0.536791	Sass6	protein_coding
ENSMUSG00000113302	0.850242	0.481094	1.21939	1.82742	4.86911	0.00015484	0.00192925	0.890566	Gm32219	lncRNA
ENSMUSG00000030000	-0.547167	-0.78475	-0.309583	6.90169	-4.86868	0.000154978	0.00192989	0.32044	Add2	protein_coding
ENSMUSG00000042626	0.373914	0.211521	0.536307	6.89084	4.86757	0.000155336	0.00193323	0.293093	Shc1	protein_coding
ENSMUSG00000101734	1.92163	1.08701	2.75625	-1.52019	4.86731	0.00015542	0.00193323	1.10299	4933400C23Rik	lncRNA
ENSMUSG00000055546	-1.12805	-1.6182	-0.637911	1.89549	-4.86535	0.000156052	0.00194001	0.998824	Timd4	protein_coding
ENSMUSG00000030314	-0.419178	-0.601327	-0.237029	5.31753	-4.86496	0.000156178	0.00194049	0.448995	Atg7	protein_coding
ENSMUSG00000034300	0.405632	0.2293	0.581964	5.53221	4.86305	0.000156801	0.00194604	0.37524	Fam53c	protein_coding
ENSMUSG00000051844	-0.9146	-1.31216	-0.517036	1.6531	-4.8633	0.000156716	0.00194604	1.00313	B230319C09Rik	lncRNA
ENSMUSG00000038037	1.19083	0.673075	1.70858	2.29901	4.86222	0.00015707	0.0019483	0.77449	Socs1	protein_coding
ENSMUSG00000026815	-0.879097	-1.26138	-0.496814	4.66237	-4.86138	0.000157342	0.00195059	0.568055	Gfi1b	protein_coding
ENSMUSG00000020886	0.997354	0.563596	1.43111	4.25313	4.86082	0.000157527	0.00195179	0.487585	Dlg4	protein_coding
ENSMUSG00000051504	-0.878424	-1.26051	-0.496341	3.7812	-4.8602	0.000157729	0.00195321	0.716035	Siglech	protein_coding
ENSMUSG00000000078	0.416298	0.235177	0.597418	7.01751	4.85897	0.000158133	0.00195712	0.268725	Klf6	protein_coding
ENSMUSG00000021477	0.898274	0.507279	1.28927	6.48086	4.85675	0.000158863	0.00196506	0.279243	Ctsl	protein_coding
ENSMUSG00000054277	0.591089	0.333755	0.848423	4.78617	4.85583	0.000159167	0.00196644	0.425687	Arfgap3	protein_coding
ENSMUSG00000056608	0.525516	0.296719	0.754313	7.02832	4.85561	0.00015924	0.00196644	0.258033	Chd9	protein_coding
ENSMUSG00000067336	0.506354	0.285918	0.726791	7.18492	4.85601	0.000159105	0.00196644	0.251995	Bmpr2	protein_coding
ENSMUSG00000039646	0.677148	0.382239	0.972058	5.68448	4.85403	0.000159761	0.00197177	0.333953	Vasn	protein_coding
ENSMUSG00000027508	-0.530729	-0.761925	-0.299533	6.47501	-4.85289	0.000160139	0.00197475	0.318056	Pag1	protein_coding
ENSMUSG00000028644	-0.546975	-0.785278	-0.308671	7.83679	-4.85227	0.000160346	0.00197475	0.240844	Ermap	protein_coding
ENSMUSG00000032198	0.611804	0.345254	0.878354	4.36851	4.85224	0.000160357	0.00197475	0.488661	Dock6	protein_coding
ENSMUSG00000043391	0.791972	0.446946	1.137	5.09958	4.8525	0.00016027	0.00197475	0.380571	2510009E07Rik	protein_coding
ENSMUSG00000032252	0.602437	0.339925	0.86495	4.34047	4.85144	0.000160624	0.00197688	0.483068	Glce	protein_coding
ENSMUSG00000050908	1.38361	0.780672	1.98655	1.19796	4.85118	0.000160708	0.00197688	0.90789	Tvp23a	protein_coding
ENSMUSG00000021061	-0.598071	-0.858841	-0.337301	9.00832	-4.84845	0.000161624	0.00198594	0.20285	Sptb	protein_coding
ENSMUSG00000029469	0.990753	0.558767	1.42274	1.95841	4.84845	0.000161622	0.00198594	0.814514	Ift81	protein_coding
ENSMUSG00000023348	0.668876	0.377117	0.960635	3.51653	4.84652	0.000162273	0.00199283	0.596811	Trip6	protein_coding
ENSMUSG00000028438	-0.566079	-0.813185	-0.318973	4.70223	-4.84286	0.000163509	0.00200688	0.495878	Kif24	protein_coding
ENSMUSG00000032265	0.464969	0.261989	0.667948	6.52954	4.8426	0.000163599	0.00200688	0.257305	Tent5a	protein_coding
ENSMUSG00000021215	0.379871	0.214014	0.545728	6.2804	4.84184	0.000163857	0.00200895	0.27186	Net1	protein_coding
ENSMUSG00000034403	0.595776	0.335619	0.855933	4.18125	4.84123	0.000164066	0.00201039	0.482229	Pja1	protein_coding
ENSMUSG00000007815	0.364068	0.205051	0.523084	8.21731	4.84001	0.000164479	0.00201435	0.189565	Rhoa	protein_coding
ENSMUSG00000028671	0.705202	0.397158	1.01325	3.03409	4.83959	0.000164624	0.00201502	0.652791	Gale	protein_coding
ENSMUSG00000020868	0.6261	0.352219	0.899982	3.47633	4.83269	0.000167002	0.00204265	0.562431	Xylt2	protein_coding
ENSMUSG00000024817	0.502209	0.282502	0.721916	5.98486	4.83224	0.000167158	0.00204265	0.27042	Uhrf2	protein_coding
ENSMUSG00000032815	-0.605123	-0.869853	-0.340393	5.20649	-4.83224	0.000167158	0.00204265	0.412888	Fanca	protein_coding
ENSMUSG00000018920	1.50964	0.849132	2.17014	3.02099	4.83175	0.000167327	0.00204359	0.584133	Cxcl16	protein_coding
ENSMUSG00000016256	0.601571	0.338281	0.864861	6.8394	4.83015	0.000167883	0.00204926	0.211481	Ctsz	protein_coding
ENSMUSG00000027624	0.98742	0.555114	1.41973	5.1946	4.82857	0.000168436	0.00205375	0.313933	Epb41l1	protein_coding
ENSMUSG00000091337	0.381743	0.214618	0.548868	5.65023	4.82878	0.000168362	0.00205375	0.290674	Eid1	protein_coding
ENSMUSG00000044927	0.891804	0.501329	1.28228	1.10168	4.82819	0.000168571	0.00205428	0.89351	H1f10	protein_coding
ENSMUSG00000038738	1.31328	0.738131	1.88843	2.36208	4.82707	0.000168963	0.00205792	0.671824	Shank1	protein_coding
ENSMUSG00000117262	-1.0113	-1.45427	-0.568331	0.812609	-4.82629	0.000169239	0.00206015	1.01183	Gm9316	processed_pseudogene
ENSMUSG00000015143	0.478382	0.268824	0.68794	7.71588	4.82591	0.000169371	0.00206063	0.1718	Actn1	protein_coding
ENSMUSG00000005268	1.19304	0.670326	1.71576	1.56603	4.82499	0.000169693	0.00206343	0.815995	Prlr	protein_coding
ENSMUSG00000053253	0.534139	0.300038	0.76824	4.03341	4.82346	0.000170235	0.00206775	0.479979	Ndfip2	protein_coding
ENSMUSG00000085667	-1.22408	-1.76055	-0.687601	1.79726	-4.82355	0.000170204	0.00206775	0.918709	Gm12992	lncRNA
ENSMUSG00000084824	-0.531368	-0.76432	-0.298417	3.44515	-4.82212	0.000170711	0.0020724	0.640977	Gm16344	lncRNA
ENSMUSG00000041596	0.928389	0.521262	1.33552	0.920531	4.82068	0.000171223	0.00207748	0.891058	Nlrp5-ps	transcribed_unprocessed_pseudogene
ENSMUSG00000054469	0.616243	0.345943	0.886543	4.4118	4.81963	0.000171598	0.00208089	0.412353	Lclat1	protein_coding
ENSMUSG00000001665	0.696389	0.390888	1.00189	2.34511	4.81889	0.00017186	0.00208294	0.701321	Gstt3	protein_coding
ENSMUSG00000052369	0.588826	0.33039	0.847261	2.77819	4.81662	0.000172674	0.00209166	0.651404	Tmem106c	protein_coding
ENSMUSG00000042453	-0.727408	-1.04688	-0.40793	4.94036	-4.81333	0.00017386	0.00210488	0.40597	Reln	protein_coding
ENSMUSG00000000787	0.344575	0.193172	0.495978	8.23836	4.81125	0.000174613	0.00211285	0.129037	Ddx3x	protein_coding
ENSMUSG00000037703	0.99514	0.557833	1.43245	1.83013	4.81068	0.000174822	0.00211422	0.753044	Lzts3	protein_coding
ENSMUSG00000063415	1.51887	0.851341	2.1864	3.61781	4.81015	0.000175013	0.00211538	0.447015	Cyp26b1	protein_coding
ENSMUSG00000044197	-0.409134	-0.589041	-0.229227	5.58338	-4.80757	0.000175956	0.00212563	0.298971	Gpr146	protein_coding
ENSMUSG00000004892	2.16142	1.21077	3.11208	-0.580398	4.80645	0.000176364	0.0021294	0.985244	Bcan	protein_coding
ENSMUSG00000061273	0.512518	0.287006	0.738031	5.16807	4.80449	0.000177087	0.00213697	0.284132	Mmgt1	protein_coding
ENSMUSG00000053081	1.58664	0.888439	2.28484	-1.42702	4.80403	0.000177256	0.00213785	0.937085	1700069B07Rik	lncRNA
ENSMUSG00000020334	-0.777608	-1.11992	-0.435296	4.11167	-4.80227	0.000177904	0.00214224	0.527385	Slc22a4	protein_coding
ENSMUSG00000052914	0.82106	0.459634	1.18249	2.26273	4.80245	0.000177838	0.00214224	0.681344	Cyp2j6	protein_coding
ENSMUSG00000062329	-2.19696	-3.16409	-1.22983	5.72624	-4.80226	0.00017791	0.00214224	0.410087	Cytl1	protein_coding
ENSMUSG00000022421	1.18535	0.663381	1.70731	3.19513	4.80078	0.000178459	0.00214537	0.518482	Nptxr	protein_coding
ENSMUSG00000027006	0.390011	0.21827	0.561752	6.47379	4.80078	0.000178458	0.00214537	0.173129	Dnajc10	protein_coding
ENSMUSG00000028879	0.383226	0.214474	0.551978	5.36284	4.80081	0.000178448	0.00214537	0.267164	Stx12	protein_coding
ENSMUSG00000055323	-1.71211	-2.4662	-0.958032	-0.203885	-4.79979	0.000178827	0.00214863	0.935296	Gm9967	lncRNA
ENSMUSG00000038248	1.10422	0.617466	1.59097	3.75756	4.79573	0.000180344	0.00216569	0.420521	Sobp	protein_coding
ENSMUSG00000004552	-0.552123	-0.795616	-0.30863	7.92333	-4.79355	0.000181166	0.00217438	0.11273	Ctse	protein_coding
ENSMUSG00000034731	0.348886	0.19498	0.502792	5.66375	4.79221	0.000181672	0.00217928	0.217594	Dgkh	protein_coding
ENSMUSG00000010175	1.48267	0.828485	2.13686	1.41486	4.79128	0.000182024	0.00218232	0.742918	Prox1	protein_coding
ENSMUSG00000052419	0.656001	0.366353	0.945648	3.75367	4.78787	0.000183318	0.00219665	0.437391	2610001J05Rik	protein_coding
ENSMUSG00000028466	0.639343	0.356997	0.921688	4.52055	4.78697	0.000183664	0.00219899	0.31175	Creb3	protein_coding
ENSMUSG00000030323	0.890141	0.497028	1.28325	3.0808	4.78684	0.000183711	0.00219899	0.533678	Ift122	protein_coding
ENSMUSG00000022053	1.33161	0.743354	1.91986	2.68099	4.78541	0.000184261	0.00220439	0.549366	Ebf2	protein_coding
ENSMUSG00000031703	0.461545	0.257546	0.665545	5.66755	4.78292	0.000185218	0.00221464	0.191598	Itfg1	protein_coding
ENSMUSG00000025008	0.724951	0.404258	1.04564	2.52145	4.77889	0.000186781	0.00223182	0.59177	Tctn3	protein_coding
ENSMUSG00000054920	0.448699	0.250202	0.647196	5.29336	4.7787	0.000186855	0.00223182	0.220828	Klhl5	protein_coding
ENSMUSG00000029759	0.672206	0.374765	0.969648	4.25157	4.77759	0.000187288	0.00223486	0.332616	Pon3	protein_coding
ENSMUSG00000078532	1.05866	0.590215	1.52711	0.874871	4.77753	0.000187311	0.00223486	0.825637	Nkain1	protein_coding
ENSMUSG00000004267	1.49854	0.835386	2.1617	0.838572	4.77707	0.000187491	0.00223571	0.764954	Eno2	protein_coding
ENSMUSG00000020143	-0.354009	-0.510678	-0.19734	7.53146	-4.77683	0.000187583	0.00223571	0.089142	Dock2	protein_coding
ENSMUSG00000036099	0.438249	0.244278	0.632219	4.62406	4.77632	0.000187783	0.00223689	0.297392	Vezt	protein_coding
ENSMUSG00000041939	0.595008	0.331586	0.85843	2.72695	4.77505	0.00018828	0.00224161	0.570084	Mvk	protein_coding
ENSMUSG00000079018	0.723121	0.402924	1.04332	5.0367	4.77421	0.000188611	0.00224435	0.216789	Ly6c1	protein_coding
ENSMUSG00000046295	-0.99838	-1.44092	-0.555838	3.5714	-4.76924	0.000190575	0.00226556	0.56742	Ankle1	protein_coding
ENSMUSG00000111619	-0.575694	-0.830879	-0.320509	4.34978	-4.76918	0.000190597	0.00226556	0.40431	Gm48348	processed_pseudogene
ENSMUSG00000097603	-1.27336	-1.83792	-0.708803	1.11081	-4.76816	0.000191002	0.00226916	0.885808	A430010J10Rik	lncRNA
ENSMUSG00000027555	0.991784	0.551776	1.43179	2.41988	4.76502	0.000192258	0.00227682	0.5876	Car13	protein_coding
ENSMUSG00000027833	0.901882	0.501737	1.30203	4.04294	4.76475	0.000192364	0.00227682	0.334595	Shox2	protein_coding
ENSMUSG00000027997	0.665338	0.37022	0.960456	3.20532	4.766	0.000191863	0.00227682	0.476113	Casp6	protein_coding
ENSMUSG00000030127	0.527563	0.293558	0.761568	4.59467	4.76604	0.000191851	0.00227682	0.274863	Cops7a	protein_coding
ENSMUSG00000035585	0.644981	0.358862	0.931101	4.04842	4.76549	0.00019207	0.00227682	0.342787	Tsen34	protein_coding
ENSMUSG00000040462	0.42634	0.23722	0.61546	6.47836	4.7657	0.000191985	0.00227682	0.0998707	Os9	protein_coding
ENSMUSG00000041577	1.09672	0.610138	1.58331	7.54698	4.7648	0.000192345	0.00227682	0.0362713	Prelp	protein_coding
ENSMUSG00000040732	0.547859	0.304766	0.790953	4.70142	4.76435	0.000192527	0.00227754	0.259109	Erg	protein_coding
ENSMUSG00000019796	1.03877	0.577576	1.49996	0.747077	4.7615	0.000193675	0.0022899	0.78253	Lrp11	protein_coding
ENSMUSG00000022629	1.04985	0.58368	1.51603	3.33102	4.76089	0.00019392	0.00229035	0.42292	Kif21a	protein_coding
ENSMUSG00000026277	0.398088	0.221325	0.574851	5.49536	4.76096	0.000193892	0.00229035	0.164167	Stk25	protein_coding
ENSMUSG00000038780	0.501411	0.278699	0.724123	4.84835	4.75947	0.000194495	0.00229532	0.23304	Smurf1	protein_coding
ENSMUSG00000043421	0.989541	0.550005	1.42908	1.49124	4.75934	0.000194547	0.00229532	0.699976	Hilpda	protein_coding
ENSMUSG00000022797	-0.520535	-0.751813	-0.289256	9.16469	-4.75797	0.000195105	0.00230022	0.00855227	Tfrc	protein_coding
ENSMUSG00000044528	1.33455	0.741578	1.92753	-0.696381	4.75781	0.000195169	0.00230022	0.891124	Tram1l1	protein_coding
ENSMUSG00000100691	0.870037	0.483304	1.25677	1.4181	4.75592	0.000195941	0.00230809	0.718581	2010320M18Rik	lncRNA
ENSMUSG00000034845	0.75475	0.419116	1.09038	5.43778	4.75385	0.000196788	0.00231685	0.141749	Plvap	protein_coding
ENSMUSG00000029122	0.8967	0.497858	1.29554	3.69046	4.75285	0.000197199	0.00232045	0.349253	Evc	protein_coding
ENSMUSG00000040234	0.354306	0.196674	0.511938	5.8657	4.75163	0.000197701	0.00232513	0.110785	Tm7sf3	protein_coding
ENSMUSG00000026797	0.648591	0.359955	0.937226	4.1398	4.75039	0.000198215	0.00232995	0.289607	Stxbp1	protein_coding
ENSMUSG00000030022	0.623383	0.345901	0.900865	5.30502	4.74929	0.00019867	0.00233405	0.159823	Adamts9	protein_coding
ENSMUSG00000070423	1.16323	0.645324	1.68114	1.10622	4.74811	0.000199158	0.00233855	0.712261	Olfr558	protein_coding
ENSMUSG00000022100	-0.427481	-0.617859	-0.237104	8.67441	-4.74689	0.000199665	0.00234327	-0.00785638	Xpo7	protein_coding
ENSMUSG00000034275	1.13243	0.628035	1.63682	1.81004	4.74624	0.000199936	0.00234521	0.616476	Igsf9b	protein_coding
ENSMUSG00000034525	0.391979	0.217334	0.566625	6.18484	4.74475	0.000200559	0.00235128	0.0737531	Ice1	protein_coding
ENSMUSG00000025228	0.364481	0.20207	0.526892	6.68534	4.74424	0.000200771	0.00235252	0.0456021	Actr1a	protein_coding
ENSMUSG00000033389	0.807322	0.447557	1.16709	2.31037	4.7439	0.000200917	0.00235299	0.550287	Arhgap44	protein_coding
ENSMUSG00000081234	-0.893602	-1.29185	-0.495358	1.54472	-4.74354	0.000201066	0.0023535	0.774433	Olfr1120	protein_coding
ENSMUSG00000058099	-0.379248	-0.548372	-0.210124	7.59013	-4.74052	0.000202336	0.00236712	0.0117236	Nfam1	protein_coding
ENSMUSG00000061104	0.622236	0.344601	0.899872	4.31183	4.73792	0.000203439	0.00237876	0.236665	Sap18b	protein_coding
ENSMUSG00000034848	0.573104	0.317344	0.828865	2.98186	4.73705	0.000203809	0.00238184	0.45076	Ttc21b	protein_coding
ENSMUSG00000028643	0.546658	0.302675	0.79064	3.38295	4.73657	0.000204012	0.00238296	0.394637	Svbp	protein_coding
ENSMUSG00000029461	0.431183	0.238676	0.62369	5.81786	4.73503	0.000204668	0.00238937	0.0806637	Fam168a	protein_coding
ENSMUSG00000031778	0.943676	0.522271	1.36508	2.62929	4.73403	0.000205095	0.0023931	0.474136	Cx3cl1	protein_coding
ENSMUSG00000111864	1.4245	0.788339	2.06066	-1.69949	4.73372	0.000205228	0.00239339	0.842713	Rpl26-ps6	processed_pseudogene
ENSMUSG00000032932	0.551851	0.30535	0.798352	5.31591	4.73272	0.000205657	0.00239714	0.113133	Hspa13	protein_coding
ENSMUSG00000038637	0.997804	0.552033	1.44358	1.69388	4.73196	0.000205985	0.0023997	0.623416	Lrrc56	protein_coding
ENSMUSG00000031642	0.613047	0.33909	0.887004	4.15815	4.73063	0.000206556	0.0024051	0.26077	Sh3rf1	protein_coding
ENSMUSG00000085148	0.755493	0.417749	1.09324	3.52653	4.7288	0.000207351	0.00241309	0.351202	Mir22hg	lncRNA
ENSMUSG00000022016	0.363025	0.200625	0.525426	6.48623	4.7256	0.000208738	0.00242796	0.0142318	Akap11	protein_coding
ENSMUSG00000002580	0.641599	0.354546	0.928652	3.54116	4.72508	0.000208965	0.00242933	0.332535	Mien1	protein_coding
ENSMUSG00000030103	0.919794	0.508182	1.33141	6.02671	4.72401	0.000209432	0.00243349	0.0281428	Bhlhe40	protein_coding
ENSMUSG00000018143	-0.385716	-0.558338	-0.213094	5.26863	-4.72367	0.000209581	0.00243394	0.158384	Mafk	protein_coding
ENSMUSG00000040009	-0.540034	-0.781801	-0.298267	4.39791	-4.72207	0.000210283	0.00244082	0.282278	Gnaz	protein_coding
ENSMUSG00000069045	0.368252	0.20337	0.533134	5.99183	4.72151	0.000210531	0.00244242	0.0395658	Ddx3y	protein_coding
ENSMUSG00000033423	0.610555	0.337163	0.883948	4.64031	4.72113	0.000210696	0.00244306	0.167295	Eri3	protein_coding
ENSMUSG00000102976	0.384917	0.21251	0.557324	5.54533	4.71976	0.000211299	0.00244878	0.0732106	Zc3h11a	protein_coding
ENSMUSG00000034463	1.04467	0.576622	1.51271	6.54233	4.71844	0.000211886	0.00245429	-0.0247241	Scara3	protein_coding
ENSMUSG00000051506	-0.540537	-0.78274	-0.298334	7.58535	-4.71796	0.000212099	0.00245445	-0.0337863	Wdfy4	protein_coding
ENSMUSG00000079022	0.748418	0.413064	1.08377	6.61255	4.71791	0.00021212	0.00245445	-0.0199536	Col22a1	protein_coding
ENSMUSG00000052430	1.48936	0.821965	2.15675	1.47462	4.71764	0.000212237	0.00245452	0.600094	Bmpr1b	protein_coding
ENSMUSG00000104874	-0.889058	-1.28764	-0.490474	1.48968	-4.7154	0.000213236	0.0024648	0.725838	Gm43387	lncRNA
ENSMUSG00000069237	0.418795	0.230899	0.60669	5.21407	4.71187	0.000214814	0.00248175	0.0857814	Fam8a1	protein_coding
ENSMUSG00000007613	0.349188	0.192469	0.505907	6.62969	4.71027	0.000215531	0.00248874	-0.0232082	Tgfbr1	protein_coding
ENSMUSG00000032006	0.805123	0.443695	1.16655	3.06482	4.70921	0.000216008	0.00249295	0.370506	Pdgfd	protein_coding
ENSMUSG00000028328	-0.563963	-0.817226	-0.3107	5.73171	-4.70746	0.000216803	0.00250082	0.0796281	Tmod1	protein_coding
ENSMUSG00000047953	-0.633264	-0.917673	-0.348855	5.25731	-4.70705	0.000216986	0.00250164	0.143421	Gp5	protein_coding
ENSMUSG00000064068	0.41802	0.230244	0.605795	3.88819	4.70614	0.000217399	0.0025051	0.260054	Mtx1	protein_coding
ENSMUSG00000038296	0.900164	0.495669	1.30466	2.69622	4.70453	0.000218133	0.00251225	0.401517	Galnt18	protein_coding
ENSMUSG00000064220	-0.992336	-1.43834	-0.546333	9.33673	-4.70358	0.000218567	0.00251595	-0.105514	H2ac18	protein_coding
ENSMUSG00000031365	0.7512	0.41342	1.08898	4.53772	4.70142	0.000219555	0.00252602	0.137208	Zfp275	protein_coding
ENSMUSG00000021665	0.428334	0.235531	0.621136	6.62494	4.69653	0.000221811	0.00254933	-0.0542677	Hexb	protein_coding
ENSMUSG00000039887	0.679968	0.373912	0.986024	2.88295	4.69673	0.00022172	0.00254933	0.398096	Alg14	protein_coding
ENSMUSG00000004319	-0.397844	-0.576958	-0.218731	7.05764	-4.69561	0.000222239	0.00255293	-0.0593653	Clcn3	protein_coding
ENSMUSG00000020484	0.396946	0.218175	0.575717	6.69337	4.69399	0.000222993	0.00256027	-0.0657562	Xbp1	protein_coding
ENSMUSG00000023279	2.25955	1.24171	3.27739	-2.25212	4.69301	0.000223454	0.00256424	0.738862	Bmp15	protein_coding
ENSMUSG00000037907	0.599498	0.32942	0.869577	2.70572	4.69252	0.00022368	0.00256551	0.401959	Ankrd13b	protein_coding
ENSMUSG00000038872	0.494551	0.271694	0.717408	6.24135	4.69129	0.000224257	0.00257044	-0.0488325	Zfhx3	protein_coding
ENSMUSG00000075602	1.22363	0.672208	1.77504	5.95445	4.69111	0.000224341	0.00257044	-0.0519268	Ly6a	protein_coding
ENSMUSG00000002808	0.612708	0.336552	0.888864	5.0832	4.69037	0.000224689	0.00257178	0.0441184	Epdr1	protein_coding
ENSMUSG00000024253	1.09715	0.602662	1.59164	1.04933	4.69048	0.000224639	0.00257178	0.612004	Dync2li1	protein_coding
ENSMUSG00000078122	-0.737003	-1.06924	-0.404766	8.11568	-4.68954	0.000225081	0.00257493	-0.110294	F630028O10Rik	lncRNA
ENSMUSG00000030091	-0.499616	-0.724945	-0.274288	7.91233	-4.68736	0.000226109	0.00258537	-0.111273	Nup210	protein_coding
ENSMUSG00000058571	0.745056	0.408965	1.08115	3.8296	4.68641	0.000226558	0.00258917	0.194205	Gpc6	protein_coding
ENSMUSG00000021546	0.331315	0.181802	0.480828	8.53013	4.68457	0.000227431	0.00259514	-0.145094	Hnrnpk	protein_coding
ENSMUSG00000033917	0.412428	0.226313	0.598542	4.89316	4.68463	0.000227401	0.00259514	0.0712362	Gde1	protein_coding
ENSMUSG00000044468	-0.713718	-1.03579	-0.391651	9.35757	-4.68477	0.000227335	0.00259514	-0.146586	Tent5c	protein_coding
ENSMUSG00000070426	0.624221	0.34242	0.906021	4.15219	4.68278	0.000228284	0.00260354	0.170003	Rnf121	protein_coding
ENSMUSG00000008734	0.742879	0.407408	1.07835	4.35297	4.68134	0.000228972	0.00261005	0.113745	Gprc5b	protein_coding
ENSMUSG00000058013	0.434632	0.238322	0.630942	6.96765	4.68045	0.000229399	0.00261357	-0.106491	Septin11	protein_coding
ENSMUSG00000097042	-1.08145	-1.56999	-0.592923	2.2085	-4.67976	0.000229732	0.00261603	0.585529	Gm17491	lncRNA
ENSMUSG00000036790	1.34133	0.735336	1.94732	-0.565474	4.67925	0.00022998	0.00261616	0.723336	Slitrk2	protein_coding
ENSMUSG00000037124	-0.555302	-0.806176	-0.304428	4.74029	-4.6793	0.000229953	0.00261616	0.150032	Trim58	protein_coding
ENSMUSG00000020601	0.568829	0.31161	0.826049	4.52732	4.67505	0.000232008	0.00263788	0.0918131	Trib2	protein_coding
ENSMUSG00000032739	-0.514686	-0.74762	-0.281753	5.43869	-4.67109	0.000233939	0.00265848	0.0480291	Pram1	protein_coding
ENSMUSG00000038828	0.650197	0.355745	0.944648	5.32344	4.66809	0.000235414	0.00267352	-0.0262383	Tmem214	protein_coding
ENSMUSG00000047731	0.427689	0.233996	0.621382	6.13596	4.66791	0.000235503	0.00267352	-0.0859414	Wbp1l	protein_coding
ENSMUSG00000024727	1.9998	1.09406	2.90554	1.03064	4.66758	0.000235664	0.00267399	0.51865	Trpm6	protein_coding
ENSMUSG00000032575	0.635642	0.347729	0.923554	5.68608	4.66723	0.000235838	0.0026746	-0.059764	Manf	protein_coding
ENSMUSG00000034551	1.15405	0.631078	1.67703	0.143135	4.66502	0.000236933	0.00268427	0.660888	Hdx	protein_coding
ENSMUSG00000047230	2.93726	1.60624	4.26827	-2.13147	4.66517	0.000236855	0.00268427	0.639015	Cldn2	protein_coding
ENSMUSG00000024941	0.42427	0.231927	0.616613	5.39483	4.66309	0.000237893	0.00269295	-0.0309381	Scyl1	protein_coding
ENSMUSG00000113032	-0.597514	-0.868403	-0.326625	5.31993	-4.66299	0.000237941	0.00269295	0.0416524	Gm47578	lncRNA
ENSMUSG00000001270	0.660223	0.360869	0.959577	6.07807	4.66245	0.000238211	0.00269327	-0.100732	Ckb	protein_coding
ENSMUSG00000050382	0.870489	0.475818	1.26516	2.11973	4.66269	0.000238093	0.00269327	0.4198	Kif7	protein_coding
ENSMUSG00000020357	0.463026	0.253044	0.673007	4.90628	4.66157	0.000238649	0.00269548	0.0180077	Flt4	protein_coding
ENSMUSG00000025551	1.58425	0.865804	2.30269	0.433477	4.66164	0.000238613	0.00269548	0.580689	Fgf14	protein_coding
ENSMUSG00000041124	0.414351	0.226395	0.602307	4.53942	4.66036	0.000239254	0.00270094	0.0689695	Msantd4	protein_coding
ENSMUSG00000059810	0.527773	0.288353	0.767194	5.58468	4.66008	0.000239395	0.00270115	-0.0628698	Rgs3	protein_coding
ENSMUSG00000060166	0.790833	0.431802	1.14986	4.41136	4.65652	0.000241189	0.00272002	0.0552985	Zdhhc8	protein_coding
ENSMUSG00000021218	0.422006	0.230395	0.613616	8.12628	4.65593	0.000241488	0.002722	-0.199047	Gdi2	protein_coding
ENSMUSG00000003070	1.53597	0.838406	2.23353	-0.264687	4.65486	0.000242026	0.00272669	0.666483	Efna2	protein_coding
ENSMUSG00000020843	0.485345	0.264837	0.705854	3.63688	4.65301	0.00024297	0.00273593	0.174874	Timm22	protein_coding
ENSMUSG00000021518	0.5213	0.284434	0.758165	5.46787	4.65257	0.000243192	0.00273705	-0.0678031	Ptdss1	protein_coding
ENSMUSG00000072964	0.48245	0.263212	0.701689	3.37229	4.65204	0.000243461	0.00273869	0.219049	Bhlhb9	protein_coding
ENSMUSG00000000627	0.719674	0.392447	1.0469	2.7788	4.64937	0.00024483	0.0027527	0.292975	Sema4f	protein_coding
ENSMUSG00000025810	0.417945	0.227899	0.60799	6.34411	4.64911	0.000244963	0.0027528	-0.140364	Nrp1	protein_coding
ENSMUSG00000034544	0.415165	0.226368	0.603962	4.67632	4.64872	0.00024516	0.00275362	0.0225395	Rsrc1	protein_coding
ENSMUSG00000023175	0.348847	0.190176	0.507517	7.6758	4.64779	0.000245637	0.00275759	-0.203856	Bsg	protein_coding
ENSMUSG00000001034	0.547365	0.298379	0.796351	3.95726	4.6474	0.000245842	0.00275809	0.113632	Mapk7	protein_coding
ENSMUSG00000027316	1.20999	0.659571	1.76042	0.259435	4.64723	0.00024593	0.00275809	0.62862	Gfra4	protein_coding
ENSMUSG00000021669	0.398106	0.216851	0.579361	6.35115	4.64319	0.000248019	0.00277893	-0.154197	Cert1	protein_coding
ENSMUSG00000025612	0.384575	0.209479	0.559671	6.66849	4.64315	0.000248038	0.00277893	-0.169733	Bach1	protein_coding
ENSMUSG00000020032	0.660903	0.359953	0.961852	5.21014	4.6425	0.000248381	0.00278136	-0.0714854	Nuak1	protein_coding
ENSMUSG00000055053	0.567777	0.309118	0.826435	6.94784	4.64043	0.000249457	0.00279201	-0.194554	Nfic	protein_coding
ENSMUSG00000055958	1.36123	0.740844	1.98161	-1.15355	4.63851	0.000250464	0.00280187	0.664313	Gm9987	pseudogene
ENSMUSG00000004500	0.466154	0.253634	0.678674	3.56921	4.63701	0.000251255	0.0028093	0.155149	Zfp324	protein_coding
ENSMUSG00000030682	0.372377	0.202529	0.542225	5.28853	4.63478	0.000252429	0.00282101	-0.0788555	Cdipt	protein_coding
ENSMUSG00000036391	0.527631	0.286948	0.768313	5.5219	4.63441	0.000252629	0.00282183	-0.109838	Sec24a	protein_coding
ENSMUSG00000017774	0.585324	0.318224	0.852423	7.21083	4.63267	0.000253551	0.00282658	-0.223426	Myo1c	protein_coding
ENSMUSG00000036580	0.469264	0.255141	0.683388	4.64415	4.63298	0.000253383	0.00282658	-0.00418468	Spg20	protein_coding
ENSMUSG00000059336	-0.483615	-0.704303	-0.262927	6.43244	-4.63265	0.000253563	0.00282658	-0.148785	Slc14a1	protein_coding
ENSMUSG00000115759	3.87463	2.10657	5.64268	-2.68679	4.63278	0.00025349	0.00282658	0.611918	Gm18787	transcribed_processed_pseudogene
ENSMUSG00000020576	0.419122	0.227794	0.61045	5.71704	4.63095	0.000254464	0.00283405	-0.13479	Nbas	protein_coding
ENSMUSG00000041245	0.956709	0.519971	1.39345	1.42523	4.63091	0.000254488	0.00283405	0.458617	Wnk3	protein_coding
ENSMUSG00000029673	0.911077	0.495116	1.32704	4.42498	4.63031	0.000254806	0.00283617	-0.0145685	Auts2	protein_coding
ENSMUSG00000042302	0.80903	0.439583	1.17848	3.63282	4.62936	0.000255319	0.00284045	0.102929	Ehbp1	protein_coding
ENSMUSG00000084862	-1.02336	-1.49074	-0.555973	2.06086	-4.62872	0.000255662	0.00284285	0.485078	Gm16278	lncRNA
[truncated: 20,229 more rows]

## Sheet: D7ACLvsConlateral
ID	logFC	CI.L	CI.R	AveExpr	t	P.Value	adj.P.Val	B	gene_name	gene_biotype
ENSMUSG00000022324	3.18204	2.83884	3.52524	4.91861	19.6004	6.79545e-13	7.55247e-09	19.4765	Matn2	protein_coding
ENSMUSG00000058914	6.49635	5.81806	7.17464	4.11384	20.247	4.0507e-13	7.55247e-09	19.5295	C1qtnf3	protein_coding
ENSMUSG00000022440	2.46314	2.1629	2.76338	4.88847	17.3432	4.71796e-12	2.21203e-08	17.7804	C1qtnf6	protein_coding
ENSMUSG00000023885	4.17857	3.65391	4.70323	6.87541	16.8368	7.51862e-12	2.21203e-08	17.4394	Thbs2	protein_coding
ENSMUSG00000029070	2.42689	2.12581	2.72798	6.117	17.04	6.22715e-12	2.21203e-08	17.6023	Mxra8	protein_coding
ENSMUSG00000032332	3.29952	2.88449	3.71454	8.78253	16.8068	7.73215e-12	2.21203e-08	17.4372	Col12a1	protein_coding
ENSMUSG00000040690	3.0551	2.67261	3.43759	6.11186	16.8855	7.18527e-12	2.21203e-08	17.4647	Col16a1	protein_coding
ENSMUSG00000057751	4.46812	3.90506	5.03118	3.18643	16.7756	7.96123e-12	2.21203e-08	16.6243	Megf6	protein_coding
ENSMUSG00000036446	2.87978	2.5126	3.24695	7.55516	16.5803	9.56633e-12	2.36267e-08	17.2282	Lum	protein_coding
ENSMUSG00000026725	5.453	4.73369	6.1723	5.41192	16.0262	1.62836e-11	3.61952e-08	16.5988	Tnn	protein_coding
ENSMUSG00000026837	3.20001	2.76043	3.63958	8.90599	15.3894	3.06269e-11	6.18885e-08	16.1016	Col5a1	protein_coding
ENSMUSG00000031740	3.14004	2.70109	3.579	7.47055	15.1224	4.01876e-11	7.44409e-08	15.8337	Mmp2	protein_coding
ENSMUSG00000033420	2.80156	2.40075	3.20237	6.82163	14.7765	5.75077e-11	9.83293e-08	15.4794	Antxr1	protein_coding
ENSMUSG00000024598	3.50723	3.00265	4.01181	4.32869	14.694	6.27034e-11	9.9555e-08	15.2537	Fbn2	protein_coding
ENSMUSG00000020053	2.90392	2.47969	3.32814	6.86009	14.4708	7.94132e-11	1.0168e-07	15.1621	Igf1	protein_coding
ENSMUSG00000020241	3.17665	2.71658	3.63672	8.17951	14.5966	6.9489e-11	1.0168e-07	15.2983	Col6a2	protein_coding
ENSMUSG00000030772	4.23379	3.61485	4.85272	4.68527	14.4609	8.02624e-11	1.0168e-07	15.0493	Dkk3	protein_coding
ENSMUSG00000067276	3.39456	2.89749	3.89163	4.12511	14.4369	8.23398e-11	1.0168e-07	14.9767	Capn6	protein_coding
ENSMUSG00000001119	3.10903	2.64939	3.56866	8.33653	14.2993	9.5424e-11	1.108e-07	14.9864	Col6a1	protein_coding
ENSMUSG00000041482	3.11184	2.65048	3.57321	3.73743	14.2587	9.96943e-11	1.108e-07	14.739	Piezo2	protein_coding
ENSMUSG00000060572	3.02004	2.56797	3.4721	2.0615	14.1228	1.15516e-10	1.22271e-07	14.2372	Mfap2	protein_coding
ENSMUSG00000031239	3.91673	3.32587	4.50758	5.14837	14.0136	1.30133e-10	1.31482e-07	14.6409	Itm2a	protein_coding
ENSMUSG00000023191	1.94887	1.65107	2.24668	4.80249	13.8345	1.5851e-10	1.53189e-07	14.4382	P3h3	protein_coding
ENSMUSG00000056174	3.02724	2.56126	3.49323	4.40756	13.7335	1.77317e-10	1.64225e-07	14.2978	Col8a2	protein_coding
ENSMUSG00000012017	2.34287	1.97713	2.70862	4.66284	13.5418	2.1984e-10	1.91894e-07	14.1162	Scarf2	protein_coding
ENSMUSG00000022371	3.25479	2.74598	3.7636	6.78185	13.523	2.24546e-10	1.91894e-07	14.1399	Col14a1	protein_coding
ENSMUSG00000026043	4.19627	3.53867	4.85387	11.3444	13.4899	2.3309e-10	1.91894e-07	14.1024	Col3a1	protein_coding
ENSMUSG00000032374	2.13755	1.79883	2.47627	6.59323	13.3409	2.76107e-10	2.19189e-07	13.9358	Plod2	protein_coding
ENSMUSG00000050288	3.30984	2.78027	3.83941	2.44236	13.2126	3.19845e-10	2.45156e-07	13.108	Fzd2	protein_coding
ENSMUSG00000004473	1.99159	1.66646	2.31673	4.54924	12.9493	4.34196e-10	3.11332e-07	13.457	Clec11a	protein_coding
ENSMUSG00000034462	2.14921	1.79857	2.49986	6.0723	12.9574	4.30101e-10	3.11332e-07	13.497	Pkd2	protein_coding
ENSMUSG00000034488	2.28443	1.91051	2.65834	4.66696	12.9155	4.51759e-10	3.13803e-07	13.4244	Edil3	protein_coding
ENSMUSG00000036334	3.52674	2.94615	4.10732	5.74567	12.8415	4.92798e-10	3.31937e-07	13.3605	Igsf10	protein_coding
ENSMUSG00000024538	2.0283	1.69161	2.36499	5.54495	12.7352	5.58863e-10	3.54131e-07	13.2381	Ppic	protein_coding
ENSMUSG00000071984	3.85494	3.21594	4.49395	6.59165	12.7532	5.47004e-10	3.54131e-07	13.2597	Fndc1	protein_coding
ENSMUSG00000072676	1.45699	1.21472	1.69927	4.299	12.7133	5.73543e-10	3.54131e-07	13.1633	Tmem254a	protein_coding
ENSMUSG00000000957	2.39792	1.99563	2.8002	7.18565	12.6011	6.5568e-10	3.93904e-07	13.0754	Mmp14	protein_coding
ENSMUSG00000053931	2.05938	1.71192	2.40684	5.65223	12.5298	7.14305e-10	4.17831e-07	12.9954	Cnn3	protein_coding
ENSMUSG00000017446	2.25491	1.87328	2.63654	5.0643	12.4909	7.48518e-10	4.22459e-07	12.9452	C1qtnf1	protein_coding
ENSMUSG00000020176	2.23223	1.85255	2.61191	6.17611	12.4287	8.06905e-10	4.22459e-07	12.8747	Grb10	protein_coding
ENSMUSG00000045136	2.36385	1.96259	2.76511	2.49065	12.4539	7.82705e-10	4.22459e-07	12.5325	Tubb2b	protein_coding
ENSMUSG00000046743	2.6518	2.20037	3.10323	5.63012	12.4182	8.17245e-10	4.22459e-07	12.863	Fat4	protein_coding
ENSMUSG00000097451	3.07909	2.55658	3.6016	4.20311	12.4576	7.79184e-10	4.22459e-07	12.8376	Rian	lncRNA
ENSMUSG00000051855	4.39292	3.64118	5.14466	3.06497	12.3536	8.83919e-10	4.4654e-07	12.5921	Mest	protein_coding
ENSMUSG00000028047	2.99734	2.48318	3.51149	4.92835	12.324	9.16468e-10	4.52694e-07	12.7385	Thbs3	protein_coding
ENSMUSG00000021388	4.32617	3.579	5.07334	5.75057	12.2404	1.0151e-09	4.80076e-07	12.649	Aspn	protein_coding
ENSMUSG00000034675	2.2829	1.88883	2.67698	3.37202	12.2466	1.00735e-09	4.80076e-07	12.5484	Dbn1	protein_coding
ENSMUSG00000031342	2.17969	1.7994	2.55998	4.55597	12.1167	1.18199e-09	5.4736e-07	12.4753	Gpm6b	protein_coding
ENSMUSG00000034205	2.74818	2.26531	3.23105	6.78318	12.0315	1.31362e-09	5.95902e-07	12.3852	Loxl2	protein_coding
ENSMUSG00000002265	2.25241	1.85287	2.65195	5.37606	11.9178	1.51401e-09	6.73067e-07	12.2544	Peg3	protein_coding
ENSMUSG00000032997	2.21151	1.8155	2.60751	4.46939	11.8059	1.74264e-09	7.59517e-07	12.104	Chpf	protein_coding
ENSMUSG00000002266	2.62605	2.15352	3.09859	2.11539	11.7484	1.87402e-09	7.85957e-07	11.7489	Zim1	protein_coding
ENSMUSG00000027408	2.97636	2.4412	3.51152	3.72766	11.7574	1.85292e-09	7.85957e-07	12.0086	Cpxm1	protein_coding
ENSMUSG00000029781	1.50355	1.23208	1.77502	7.01646	11.7086	1.9713e-09	8.11444e-07	11.978	Fkbp9	protein_coding
ENSMUSG00000032855	1.96545	1.60881	2.32209	7.73112	11.6504	2.12269e-09	8.57874e-07	11.8987	Pkd1	protein_coding
ENSMUSG00000026042	2.5977	2.12399	3.07141	9.12806	11.5927	2.28534e-09	9.07115e-07	11.8226	Col5a2	protein_coding
ENSMUSG00000031595	2.46148	1.99738	2.92559	3.13014	11.2121	3.74454e-09	1.46024e-06	11.2912	Pdgfrl	protein_coding
ENSMUSG00000006931	2.02609	1.64247	2.40972	4.0897	11.165	3.98458e-09	1.50117e-06	11.2852	P3h4	protein_coding
ENSMUSG00000018906	2.29038	1.85712	2.72363	4.36474	11.1755	3.92955e-09	1.50117e-06	11.3117	P4ha2	protein_coding
ENSMUSG00000027864	2.5169	2.03878	2.99502	6.22168	11.1284	4.18168e-09	1.54917e-06	11.2368	Ptgfrn	protein_coding
ENSMUSG00000039883	3.85529	3.11818	4.5924	2.90447	11.0569	4.59754e-09	1.67532e-06	11.0319	Lrrc17	protein_coding
ENSMUSG00000016995	2.65347	2.14537	3.16158	3.31095	11.04	4.70204e-09	1.68576e-06	11.0719	Matn4	protein_coding
ENSMUSG00000006205	2.45018	1.9781	2.92226	6.11445	10.9722	5.14711e-09	1.81603e-06	11.029	Htra1	protein_coding
ENSMUSG00000033544	4.15035	3.3449	4.9558	3.75093	10.8932	5.7225e-09	1.95692e-06	10.9203	Angptl1	protein_coding
ENSMUSG00000039062	2.42389	1.95362	2.89415	5.03671	10.8963	5.69839e-09	1.95692e-06	10.9443	Anpep	protein_coding
ENSMUSG00000022816	2.78784	2.24465	3.33103	7.88389	10.8498	6.06654e-09	2.03718e-06	10.8421	Fstl1	protein_coding
ENSMUSG00000052316	5.55226	4.46844	6.63607	2.56479	10.8298	6.23216e-09	2.03718e-06	10.6624	Lrrc15	protein_coding
ENSMUSG00000062609	4.37288	3.52008	5.22567	2.76648	10.8401	6.14668e-09	2.03718e-06	10.7138	Kcnj15	protein_coding
ENSMUSG00000004105	3.30964	2.65779	3.9615	6.38951	10.7334	7.10189e-09	2.25515e-06	10.7082	Angptl2	protein_coding
ENSMUSG00000023411	2.53554	2.03659	3.03449	3.88656	10.7429	7.01075e-09	2.25515e-06	10.7176	Nfatc4	protein_coding
ENSMUSG00000001630	1.59171	1.27772	1.90569	4.41615	10.7166	7.2662e-09	2.27483e-06	10.7081	Stk38l	protein_coding
ENSMUSG00000021760	1.59053	1.27551	1.90555	4.17331	10.6736	7.70482e-09	2.37865e-06	10.65	Gpx8	protein_coding
ENSMUSG00000029061	2.21419	1.77429	2.65409	2.5685	10.6407	8.06004e-09	2.45423e-06	10.5248	Mmp23	protein_coding
ENSMUSG00000026825	1.84308	1.47617	2.21	4.68289	10.6191	8.3018e-09	2.49368e-06	10.5776	Dnm1	protein_coding
ENSMUSG00000002732	2.07662	1.66144	2.4918	3.31693	10.5738	8.83489e-09	2.53726e-06	10.4848	Fkbp7	protein_coding
ENSMUSG00000002900	2.41557	1.93264	2.89851	5.81278	10.574	8.83218e-09	2.53726e-06	10.4951	Lamb1	protein_coding
ENSMUSG00000006800	2.57936	2.06313	3.09559	5.82845	10.5628	8.96936e-09	2.53726e-06	10.4806	Sulf2	protein_coding
ENSMUSG00000020473	3.16619	2.53363	3.79874	6.86148	10.5814	8.74252e-09	2.53726e-06	10.4901	Aebp1	protein_coding
ENSMUSG00000029185	1.6522	1.32141	1.98299	5.12848	10.5589	9.01762e-09	2.53726e-06	10.4847	Fam114a1	protein_coding
ENSMUSG00000035279	3.50749	2.80267	4.2123	5.09733	10.5204	9.50974e-09	2.64228e-06	10.4394	Ssc5d	protein_coding
ENSMUSG00000024420	2.12414	1.69473	2.55354	4.75754	10.4574	1.03756e-08	2.78563e-06	10.3572	Zfp521	protein_coding
ENSMUSG00000024940	1.69141	1.34944	2.03338	6.70772	10.4562	1.03934e-08	2.78563e-06	10.3127	Ltbp3	protein_coding
ENSMUSG00000029718	1.85962	1.48362	2.23562	6.6939	10.4556	1.04016e-08	2.78563e-06	10.3089	Pcolce	protein_coding
ENSMUSG00000036242	2.29535	1.83068	2.76002	2.83271	10.4427	1.05896e-08	2.80221e-06	10.2502	Armh4	protein_coding
ENSMUSG00000022754	2.26352	1.80382	2.72322	2.92879	10.4092	1.10945e-08	2.90129e-06	10.249	Tmem45a	protein_coding
ENSMUSG00000022297	2.21555	1.76406	2.66703	3.14307	10.3739	1.16534e-08	3.01199e-06	10.1632	Fzd6	protein_coding
ENSMUSG00000032243	2.65207	2.11001	3.19413	5.01815	10.343	1.21675e-08	3.10873e-06	10.1893	Itga11	protein_coding
ENSMUSG00000036564	2.30488	1.83019	2.77958	3.46037	10.2646	1.35825e-08	3.39226e-06	10.074	Ndrg4	protein_coding
ENSMUSG00000054196	4.16504	3.30774	5.02233	3.78999	10.2706	1.34684e-08	3.39226e-06	10.1013	Cthrc1	protein_coding
ENSMUSG00000016262	2.2744	1.80558	2.74322	3.48202	10.2557	1.37522e-08	3.39649e-06	10.0598	Sertad4	protein_coding
ENSMUSG00000047497	1.98674	1.57572	2.39777	4.64877	10.2183	1.44961e-08	3.50239e-06	10.022	Adamts12	protein_coding
ENSMUSG00000055368	2.43059	1.92778	2.9334	1.86367	10.2191	1.44808e-08	3.50239e-06	9.81703	Slc6a2	protein_coding
ENSMUSG00000026586	1.99193	1.5791	2.40477	6.25472	10.2002	1.48721e-08	3.55459e-06	9.96388	Prrx1	protein_coding
ENSMUSG00000024044	1.65008	1.30643	1.99372	4.30222	10.1509	1.59481e-08	3.76805e-06	9.93578	Epb41l3	protein_coding
ENSMUSG00000026389	1.05449	0.834613	1.27437	5.86651	10.1384	1.62333e-08	3.76805e-06	9.88446	Steap3	protein_coding
ENSMUSG00000027996	3.65769	2.89487	4.42051	4.04845	10.1366	1.62738e-08	3.76805e-06	9.91247	Sfrp2	protein_coding
ENSMUSG00000028597	2.08102	1.646	2.51604	2.70126	10.1129	1.68323e-08	3.85719e-06	9.82828	Gpx7	protein_coding
ENSMUSG00000048583	3.35574	2.65272	4.05875	3.57136	10.0909	1.73667e-08	3.93906e-06	9.83881	Igf2	protein_coding
ENSMUSG00000075592	1.56478	1.23615	1.8934	4.51252	10.0661	1.79912e-08	4.03948e-06	9.81505	Nynrin	protein_coding
ENSMUSG00000019975	1.57418	1.2432	1.90517	4.75982	10.0543	1.82984e-08	4.06736e-06	9.79281	Ikbip	protein_coding
ENSMUSG00000027523	0.902561	0.712144	1.09298	8.95451	10.0203	1.92102e-08	4.22776e-06	9.66666	Gnas	protein_coding
ENSMUSG00000036298	1.36889	1.07832	1.65946	3.34619	9.95924	2.0968e-08	4.56937e-06	9.64925	Slc2a13	protein_coding
ENSMUSG00000067377	2.02805	1.59616	2.45993	3.49542	9.92702	2.19636e-08	4.73988e-06	9.6201	Tspan6	protein_coding
ENSMUSG00000020393	1.50816	1.18609	1.83024	5.2185	9.89924	2.2862e-08	4.8863e-06	9.5563	Kremen1	protein_coding
ENSMUSG00000029838	4.46027	3.50457	5.41598	1.96123	9.86611	2.3984e-08	5.0773e-06	9.36091	Ptn	protein_coding
ENSMUSG00000034161	3.1157	2.44559	3.7858	2.02531	9.82926	2.53003e-08	5.30542e-06	9.33681	Scx	protein_coding
ENSMUSG00000001870	1.4207	1.11457	1.72683	6.81272	9.81081	2.59876e-08	5.39861e-06	9.38799	Ltbp1	protein_coding
ENSMUSG00000031375	2.22376	1.74168	2.70585	9.50756	9.75156	2.83308e-08	5.83091e-06	9.27894	Bgn	protein_coding
ENSMUSG00000058152	1.92953	1.51032	2.34874	3.0617	9.73039	2.92215e-08	5.95903e-06	9.31	Chsy3	protein_coding
ENSMUSG00000020122	1.80022	1.40762	2.19282	6.06003	9.6935	3.08437e-08	6.12137e-06	9.23465	Egfr	protein_coding
ENSMUSG00000044345	1.13419	0.886849	1.38153	5.83438	9.69393	3.0824e-08	6.12137e-06	9.23711	Marveld1	protein_coding
ENSMUSG00000048285	1.52553	1.19305	1.85801	5.85984	9.69977	3.0561e-08	6.12137e-06	9.24402	Frmd6	protein_coding
ENSMUSG00000021759	1.12451	0.879115	1.3699	4.66981	9.68737	3.11219e-08	6.12193e-06	9.26419	Plpp1	protein_coding
ENSMUSG00000048126	2.95464	2.30935	3.59994	9.14657	9.67956	3.14808e-08	6.1382e-06	9.17336	Col6a3	protein_coding
ENSMUSG00000038702	2.22541	1.73883	2.71199	4.28546	9.66866	3.1989e-08	6.18305e-06	9.25017	Dsel	protein_coding
ENSMUSG00000032925	3.0757	2.40252	3.74887	4.62585	9.65882	3.24547e-08	6.21899e-06	9.2316	Itgbl1	protein_coding
ENSMUSG00000034118	1.34961	1.05374	1.64547	4.01277	9.64319	3.321e-08	6.30933e-06	9.2161	Tpst1	protein_coding
ENSMUSG00000042436	4.57688	3.57166	5.58211	2.53282	9.6253	3.40964e-08	6.42284e-06	9.06148	Mfap4	protein_coding
ENSMUSG00000036459	1.65383	1.28843	2.01923	2.86699	9.56824	3.7095e-08	6.92898e-06	9.06035	Wtip	protein_coding
ENSMUSG00000036256	2.04817	1.59533	2.50101	6.82281	9.56153	3.74655e-08	6.93986e-06	9.01654	Igfbp7	protein_coding
ENSMUSG00000040133	2.64154	2.05664	3.22645	1.5872	9.54729	3.82647e-08	7.02931e-06	8.83158	Gpr176	protein_coding
ENSMUSG00000018672	1.89421	1.47341	2.31502	3.85471	9.51597	4.00851e-08	7.08163e-06	9.03234	Copz2	protein_coding
ENSMUSG00000032324	1.15151	0.895705	1.40732	5.64221	9.51615	4.00743e-08	7.08163e-06	8.9829	Tspan3	protein_coding
ENSMUSG00000032816	1.90121	1.47921	2.3232	4.08447	9.52422	3.95969e-08	7.08163e-06	9.04367	Igdcc4	protein_coding
ENSMUSG00000066705	2.41363	1.87834	2.94893	4.14864	9.53205	3.91393e-08	7.08163e-06	9.05397	Fxyd6	protein_coding
ENSMUSG00000078190	1.96316	1.52699	2.39933	3.6581	9.51501	4.01424e-08	7.08163e-06	9.02708	Dnm3os	lncRNA
ENSMUSG00000028194	4.5114	3.50619	5.5166	2.32429	9.48778	4.18019e-08	7.31632e-06	8.86874	Ddah1	protein_coding
ENSMUSG00000021253	1.88835	1.46733	2.30937	4.9055	9.48169	4.2183e-08	7.32534e-06	8.95499	Tgfb3	protein_coding
ENSMUSG00000000031	3.78605	2.94084	4.63126	5.89815	9.46959	4.29504e-08	7.38205e-06	8.92039	H19	lncRNA
ENSMUSG00000045934	1.66718	1.29486	2.0395	3.13158	9.46612	4.31738e-08	7.38205e-06	8.94367	Mtmr11	protein_coding
ENSMUSG00000027544	2.04302	1.58637	2.49966	4.54127	9.45807	4.36951e-08	7.41415e-06	8.94178	Nfatc2	protein_coding
ENSMUSG00000041120	2.36805	1.83842	2.89769	5.52762	9.45193	4.40973e-08	7.42571e-06	8.89091	Nbl1	protein_coding
ENSMUSG00000021130	2.34173	1.81683	2.86662	3.10577	9.43132	4.54768e-08	7.60043e-06	8.89266	Galnt16	protein_coding
ENSMUSG00000028369	1.83155	1.42031	2.24278	6.09852	9.41539	4.6574e-08	7.72572e-06	8.81681	Svep1	protein_coding
ENSMUSG00000020427	2.22673	1.72386	2.7296	4.38721	9.36093	5.05391e-08	8.29045e-06	8.79223	Igfbp3	protein_coding
ENSMUSG00000031253	2.37963	1.84209	2.91718	4.67281	9.3585	5.07244e-08	8.29045e-06	8.77323	Srpx2	protein_coding
ENSMUSG00000033306	1.08989	0.84343	1.33636	6.78936	9.3484	5.15006e-08	8.35588e-06	8.69341	Lpp	protein_coding
ENSMUSG00000019539	1.60504	1.24109	1.96899	6.08284	9.32294	5.35142e-08	8.61966e-06	8.67041	Rcn3	protein_coding
ENSMUSG00000019467	1.55638	1.20284	1.90993	3.44748	9.30633	5.48719e-08	8.64517e-06	8.72353	Arhgef25	protein_coding
ENSMUSG00000020814	1.85655	1.43462	2.27847	3.47421	9.30204	5.52283e-08	8.64517e-06	8.71583	Mxra7	protein_coding
ENSMUSG00000022887	3.7572	2.90378	4.61061	1.45281	9.30705	5.48123e-08	8.64517e-06	8.36184	Masp1	protein_coding
ENSMUSG00000026478	1.61466	1.24812	1.9812	7.13178	9.31253	5.43611e-08	8.64517e-06	8.63243	Lamc1	protein_coding
ENSMUSG00000015501	1.5563	1.20228	1.91031	6.30056	9.29354	5.59419e-08	8.69564e-06	8.62288	Hivep2	protein_coding
ENSMUSG00000044807	1.73515	1.33976	2.13053	3.82387	9.27732	5.73305e-08	8.84959e-06	8.68053	Zfp354c	protein_coding
ENSMUSG00000020388	1.94679	1.50039	2.39318	2.98611	9.21953	6.25807e-08	9.59341e-06	8.57263	Pdlim4	protein_coding
ENSMUSG00000004885	4.97929	3.83639	6.12219	0.446361	9.21016	6.34787e-08	9.59867e-06	7.79459	Crabp2	protein_coding
ENSMUSG00000028007	1.77798	1.37005	2.1859	3.27972	9.21418	6.30917e-08	9.59867e-06	8.58518	Snx7	protein_coding
ENSMUSG00000049929	1.70976	1.31676	2.10276	2.08014	9.19705	6.47569e-08	9.72579e-06	8.45938	Lpar4	protein_coding
ENSMUSG00000020695	1.65857	1.27667	2.04048	6.81551	9.18098	6.63618e-08	9.79779e-06	8.43486	Mrc2	protein_coding
ENSMUSG00000024501	1.59901	1.23086	1.96716	6.78173	9.18205	6.6253e-08	9.79779e-06	8.43745	Dpysl3	protein_coding
ENSMUSG00000049538	3.93655	3.02993	4.84317	0.713161	9.17903	6.65587e-08	9.79779e-06	8.06755	Adamts16	protein_coding
ENSMUSG00000031451	1.05214	0.809353	1.29492	7.04719	9.16139	6.83741e-08	9.99881e-06	8.40045	Gas6	protein_coding
ENSMUSG00000014329	1.59177	1.22317	1.96036	5.65644	9.12935	7.18047e-08	1.04319e-05	8.39058	Bicc1	protein_coding
ENSMUSG00000047686	2.47942	1.90309	3.05575	1.3557	9.09466	7.57229e-08	1.09297e-05	8.22268	Rtl3	protein_coding
ENSMUSG00000078794	2.06668	1.58481	2.54855	2.18954	9.06671	7.90433e-08	1.13353e-05	8.25692	Dact3	protein_coding
ENSMUSG00000038074	1.97596	1.51446	2.43745	4.17533	9.05147	8.09182e-08	1.15298e-05	8.33544	Fkbp14	protein_coding
ENSMUSG00000005958	2.40171	1.83864	2.96479	2.9886	9.01705	8.53256e-08	1.19748e-05	8.26765	Ephb3	protein_coding
ENSMUSG00000019916	1.262	0.965916	1.55809	5.929	9.01047	8.61964e-08	1.19748e-05	8.19798	P4ha1	protein_coding
ENSMUSG00000038112	3.31054	2.53407	4.08701	1.58283	9.01326	8.5826e-08	1.19748e-05	8.05082	AW551984	protein_coding
ENSMUSG00000086181	2.79868	2.14211	3.45526	1.55097	9.01105	8.61192e-08	1.19748e-05	8.0953	C230034O21Rik	lncRNA
ENSMUSG00000024098	1.1397	0.871912	1.40749	6.22464	8.99714	8.79892e-08	1.20905e-05	8.16393	Twsg1	protein_coding
ENSMUSG00000036862	1.59241	1.21821	1.96661	5.14929	8.9962	8.81169e-08	1.20905e-05	8.20816	Dchs1	protein_coding
ENSMUSG00000032011	1.83172	1.40069	2.26274	4.2128	8.98386	8.9814e-08	1.22478e-05	8.22694	Thy1	protein_coding
ENSMUSG00000042712	1.24753	0.95291	1.54215	4.7125	8.95151	9.44288e-08	1.27986e-05	8.15792	Tceal9	protein_coding
ENSMUSG00000019846	1.71931	1.31276	2.12587	6.1047	8.94016	9.61049e-08	1.29468e-05	8.08241	Lama4	protein_coding
ENSMUSG00000031070	3.18726	2.43204	3.94248	2.64595	8.92181	9.88826e-08	1.32407e-05	8.08884	Mrgprf	protein_coding
ENSMUSG00000016487	1.4622	1.11358	1.81081	5.87542	8.86686	1.07717e-07	1.4256e-05	7.97323	Ppfibp1	protein_coding
ENSMUSG00000027750	4.70063	3.5799	5.82137	7.73754	8.86668	1.07747e-07	1.4256e-05	7.94221	Postn	protein_coding
ENSMUSG00000014782	3.39965	2.58722	4.21207	1.19627	8.84627	1.11238e-07	1.46308e-05	7.90307	Plekhg4	protein_coding
ENSMUSG00000079592	2.55972	1.9468	3.17264	2.44701	8.82869	1.14338e-07	1.495e-05	7.96579	C1qtnf5	protein_coding
ENSMUSG00000049288	1.56315	1.18831	1.93799	4.94891	8.8158	1.1667e-07	1.51657e-05	7.94135	Lix1l	protein_coding
ENSMUSG00000027858	1.28217	0.974423	1.58992	5.174	8.80758	1.18181e-07	1.52221e-05	7.90898	Tspan2	protein_coding
ENSMUSG00000047420	3.17464	2.41222	3.93706	1.53258	8.80255	1.19119e-07	1.52221e-05	7.83288	Fam180a	protein_coding
ENSMUSG00000054675	1.41318	1.07378	1.75258	5.04611	8.80233	1.19158e-07	1.52221e-05	7.89855	Tmem119	protein_coding
ENSMUSG00000090084	1.81806	1.37988	2.25624	3.70241	8.77124	1.25119e-07	1.58922e-05	7.91152	Srpx	protein_coding
ENSMUSG00000020260	1.71834	1.30394	2.13275	5.05122	8.76588	1.26178e-07	1.59357e-05	7.84669	Pofut2	protein_coding
ENSMUSG00000005802	1.03547	0.785305	1.28564	5.00242	8.75021	1.29328e-07	1.615e-05	7.82941	Slc30a4	protein_coding
ENSMUSG00000019055	1.58278	1.20049	1.96508	5.98699	8.75246	1.28871e-07	1.615e-05	7.78829	Plod1	protein_coding
ENSMUSG00000021256	1.4397	1.09115	1.78825	3.13472	8.73198	1.33096e-07	1.64359e-05	7.85896	Vash1	protein_coding
ENSMUSG00000028173	0.960178	0.727777	1.19258	6.18391	8.73417	1.32637e-07	1.64359e-05	7.74845	Wls	protein_coding
ENSMUSG00000004383	1.18458	0.897284	1.47188	4.14158	8.71648	1.36392e-07	1.66578e-05	7.81945	Large1	protein_coding
ENSMUSG00000020674	2.63509	1.99602	3.27417	5.78238	8.71673	1.36338e-07	1.66578e-05	7.74142	Pxdn	protein_coding
ENSMUSG00000014303	1.58462	1.19955	1.96969	4.27001	8.69948	1.40102e-07	1.70174e-05	7.78486	Glis2	protein_coding
ENSMUSG00000038530	1.75996	1.33045	2.18947	3.42241	8.66234	1.48584e-07	1.79496e-05	7.75136	Rgs4	protein_coding
ENSMUSG00000032547	1.15243	0.870739	1.43413	5.33379	8.6486	1.51858e-07	1.82459e-05	7.65367	Ryk	protein_coding
ENSMUSG00000030074	1.82623	1.37684	2.27561	5.11404	8.59093	1.66442e-07	1.97843e-05	7.55467	Gxylt2	protein_coding
ENSMUSG00000063605	1.6451	1.24038	2.04982	2.37416	8.59309	1.6587e-07	1.97843e-05	7.60909	Ccdc102a	protein_coding
ENSMUSG00000050730	1.44559	1.08953	1.80165	3.84225	8.58286	1.68599e-07	1.98286e-05	7.62152	Arhgap42	protein_coding
ENSMUSG00000058070	1.51306	1.14038	1.88573	4.93402	8.58291	1.68584e-07	1.98286e-05	7.56931	Eml1	protein_coding
ENSMUSG00000069920	1.67816	1.2632	2.09311	3.90937	8.54947	1.77831e-07	2.08043e-05	7.56418	B3gnt9	protein_coding
ENSMUSG00000000278	1.15471	0.868683	1.44074	5.78996	8.53433	1.8219e-07	2.10923e-05	7.44149	Scpep1	protein_coding
ENSMUSG00000028487	2.21167	1.66403	2.75932	3.04424	8.5375	1.81269e-07	2.10923e-05	7.55508	Bnc2	protein_coding
ENSMUSG00000031250	3.91286	2.94102	4.88469	3.14715	8.51157	1.88955e-07	2.17621e-05	7.51728	Tnmd	protein_coding
ENSMUSG00000025555	1.51091	1.13341	1.88841	4.66622	8.46118	2.04886e-07	2.34272e-05	7.39151	Farp1	protein_coding
ENSMUSG00000027239	2.31721	1.73813	2.8963	1.77201	8.45926	2.0552e-07	2.34272e-05	7.38452	Mdk	protein_coding
ENSMUSG00000017400	2.30642	1.72979	2.88305	1.22464	8.45569	2.06707e-07	2.34422e-05	7.2403	Stac2	protein_coding
ENSMUSG00000053460	1.21111	0.908019	1.51421	4.68208	8.44725	2.09536e-07	2.36425e-05	7.36074	Ggcx	protein_coding
ENSMUSG00000030770	1.5909	1.19247	1.98934	6.03027	8.44096	2.11668e-07	2.37624e-05	7.28853	Parva	protein_coding
ENSMUSG00000017493	1.24296	0.931334	1.55458	8.49566	8.43209	2.14718e-07	2.39837e-05	7.21211	Igfbp4	protein_coding
ENSMUSG00000052353	1.2021	0.900216	1.50399	4.95376	8.41798	2.19666e-07	2.44136e-05	7.28856	Cemip	protein_coding
ENSMUSG00000020186	2.60847	1.95264	3.26431	3.04325	8.40817	2.23172e-07	2.468e-05	7.35532	Csrp2	protein_coding
ENSMUSG00000030259	1.32678	0.992953	1.66061	4.60964	8.402	2.2541e-07	2.47558e-05	7.29086	Rassf8	protein_coding
ENSMUSG00000035914	1.66977	1.24955	2.08999	4.38668	8.40015	2.26086e-07	2.47558e-05	7.29347	Cd276	protein_coding
ENSMUSG00000041559	2.4423	1.82672	3.05787	8.35099	8.38738	2.30808e-07	2.5149e-05	7.14608	Fmod	protein_coding
ENSMUSG00000036904	1.82616	1.36421	2.28812	3.94031	8.35696	2.42471e-07	2.61633e-05	7.25841	Fzd8	protein_coding
ENSMUSG00000075702	1.54517	1.1544	1.93593	3.73817	8.35932	2.41541e-07	2.61633e-05	7.25978	Selenom	protein_coding
ENSMUSG00000038233	1.72841	1.29066	2.16616	1.94429	8.34696	2.46437e-07	2.63356e-05	7.22339	Gask1a	protein_coding
ENSMUSG00000068566	1.44578	1.0797	1.81186	7.23143	8.34902	2.45615e-07	2.63356e-05	7.09647	Myadm	protein_coding
ENSMUSG00000022620	1.01814	0.759614	1.27667	4.33995	8.32551	2.5518e-07	2.66297e-05	7.18413	Arsa	protein_coding
ENSMUSG00000022844	1.49253	1.11366	1.87139	3.48405	8.3281	2.54105e-07	2.66297e-05	7.22282	Pdia5	protein_coding
ENSMUSG00000031548	3.05714	2.28107	3.83321	3.16433	8.32763	2.543e-07	2.66297e-05	7.22819	Sfrp1	protein_coding
ENSMUSG00000039286	1.41786	1.05809	1.77763	7.03667	8.33136	2.52762e-07	2.66297e-05	7.07409	Fndc3b	protein_coding
ENSMUSG00000044548	1.67519	1.25035	2.10004	3.25247	8.33571	2.50981e-07	2.66297e-05	7.23913	Dact1	protein_coding
ENSMUSG00000022098	1.28787	0.960525	1.61522	6.53597	8.31707	2.58705e-07	2.68715e-05	7.0551	Bmp1	protein_coding
ENSMUSG00000013236	1.16746	0.869985	1.46493	7.17727	8.29667	2.67447e-07	2.76503e-05	7.0094	Ptprs	protein_coding
ENSMUSG00000040280	2.28706	1.70335	2.87077	3.122	8.28295	2.73497e-07	2.81448e-05	7.15738	Ndufa4l2	protein_coding
ENSMUSG00000038668	1.60719	1.19632	2.01805	4.85141	8.26935	2.79637e-07	2.86441e-05	7.06504	Lpar1	protein_coding
ENSMUSG00000029675	2.92328	2.1745	3.67206	4.91077	8.25325	2.87096e-07	2.92732e-05	7.05651	Eln	protein_coding
ENSMUSG00000015094	1.49858	1.11443	1.88274	4.21663	8.24677	2.90154e-07	2.94499e-05	7.06289	Npdc1	protein_coding
ENSMUSG00000020585	0.882372	0.655776	1.10897	7.3687	8.23205	2.97233e-07	2.99764e-05	6.89957	Laptm4a	protein_coding
ENSMUSG00000043079	1.40773	1.04605	1.76942	5.90807	8.22808	2.99172e-07	2.99764e-05	6.94305	Synpo	protein_coding
ENSMUSG00000048388	2.14868	1.5966	2.70077	2.82984	8.22764	2.99387e-07	2.99764e-05	7.06931	Fam171b	protein_coding
ENSMUSG00000022656	1.4291	1.06165	1.79654	3.68981	8.22203	3.02152e-07	3.01176e-05	7.04685	Nectin3	protein_coding
ENSMUSG00000038679	1.29174	0.959147	1.62432	6.94648	8.21059	3.07874e-07	3.0551e-05	6.87701	Trps1	protein_coding
ENSMUSG00000030862	2.98265	2.21397	3.75133	4.10058	8.20286	3.11805e-07	3.06498e-05	6.98836	Cpxm2	protein_coding
ENSMUSG00000036545	1.25349	0.93035	1.57662	6.98686	8.20052	3.13006e-07	3.06498e-05	6.85317	Adamts2	protein_coding
ENSMUSG00000046997	1.87119	1.38907	2.35331	1.4998	8.20482	3.10804e-07	3.06498e-05	6.92373	Spsb4	protein_coding
ENSMUSG00000028641	1.65388	1.22737	2.08039	5.15389	8.19759	3.14515e-07	3.06625e-05	6.92224	P3h1	protein_coding
ENSMUSG00000025809	0.937229	0.695191	1.17927	8.51785	8.18597	3.20579e-07	3.11171e-05	6.8041	Itgb1	protein_coding
ENSMUSG00000021589	1.2297	0.911899	1.54751	4.16258	8.17988	3.23805e-07	3.12125e-05	6.95851	Rhobtb3	protein_coding
ENSMUSG00000066607	2.22029	1.6464	2.79417	2.40651	8.17882	3.24369e-07	3.12125e-05	6.97434	Insyn1	protein_coding
ENSMUSG00000031561	2.42679	1.79901	3.05458	3.87976	8.17205	3.28001e-07	3.14259e-05	6.96734	Tenm3	protein_coding
ENSMUSG00000063564	2.15384	1.59632	2.71136	1.5591	8.16697	3.30756e-07	3.15539e-05	6.86434	Col23a1	protein_coding
ENSMUSG00000049047	1.07361	0.795156	1.35205	4.72019	8.15093	3.39614e-07	3.22604e-05	6.86718	Armcx3	protein_coding
ENSMUSG00000051934	1.52901	1.13207	1.92594	2.81801	8.1432	3.43967e-07	3.25349e-05	6.93381	Spats2	protein_coding
ENSMUSG00000038521	1.70276	1.2602	2.14531	5.44812	8.13372	3.49391e-07	3.29079e-05	6.80748	C1s1	protein_coding
ENSMUSG00000016918	2.10837	1.56016	2.65659	5.62585	8.13028	3.51378e-07	3.29554e-05	6.79715	Sulf1	protein_coding
ENSMUSG00000038463	1.15851	0.856649	1.46038	6.64437	8.11326	3.61398e-07	3.37528e-05	6.70998	Olfml2b	protein_coding
ENSMUSG00000032431	1.48886	1.10067	1.87705	5.15865	8.10806	3.64519e-07	3.39018e-05	6.76862	Crtap	protein_coding
ENSMUSG00000037370	2.29181	1.69401	2.88961	6.63466	8.10452	3.66662e-07	3.3959e-05	6.70854	Enpp1	protein_coding
ENSMUSG00000027712	1.20254	0.888624	1.51646	7.11198	8.09823	3.70494e-07	3.41715e-05	6.67663	Anxa5	protein_coding
ENSMUSG00000000901	1.54384	1.13955	1.94814	2.07277	8.07255	3.86601e-07	3.53618e-05	6.79882	Mmp11	protein_coding
ENSMUSG00000024998	1.82985	1.35051	2.30919	4.51735	8.0701	3.88171e-07	3.53618e-05	6.76938	Plce1	protein_coding
ENSMUSG00000028339	2.41572	1.78305	3.04838	6.40544	8.07196	3.86979e-07	3.53618e-05	6.6656	Col15a1	protein_coding
ENSMUSG00000005973	1.41948	1.04659	1.79238	5.66431	8.04732	4.0313e-07	3.65746e-05	6.64513	Rcn1	protein_coding
ENSMUSG00000029659	2.34976	1.73042	2.9691	5.07887	8.02048	4.21534e-07	3.80889e-05	6.64136	Medag	protein_coding
ENSMUSG00000016382	1.32857	0.97804	1.6791	5.89693	8.01247	4.27199e-07	3.82895e-05	6.57948	Pls3	protein_coding
ENSMUSG00000028763	1.63249	1.20182	2.06316	8.97225	8.01335	4.26575e-07	3.82895e-05	6.51292	Hspg2	protein_coding
ENSMUSG00000010830	2.18077	1.60383	2.75772	4.08559	7.9907	4.42986e-07	3.93868e-05	6.64406	Kdelr3	protein_coding
ENSMUSG00000039234	1.1745	0.863823	1.48518	5.97501	7.99189	4.42113e-07	3.93868e-05	6.54211	Sec24d	protein_coding
ENSMUSG00000025666	1.44204	1.06033	1.82375	3.67901	7.98635	4.46218e-07	3.95161e-05	6.65985	Tmem47	protein_coding
ENSMUSG00000039357	0.918449	0.675164	1.16173	4.829	7.98083	4.50351e-07	3.97238e-05	6.58242	Fut11	protein_coding
ENSMUSG00000033436	1.30172	0.956433	1.64701	4.26785	7.96977	4.58745e-07	4.03042e-05	6.60146	Armcx2	protein_coding
ENSMUSG00000004098	2.43681	1.78681	3.0868	6.04615	7.92539	4.94131e-07	4.32423e-05	6.42418	Col5a3	protein_coding
ENSMUSG00000035258	2.36132	1.73081	2.99183	6.44144	7.91721	5.00961e-07	4.3668e-05	6.40104	Abi3bp	protein_coding
ENSMUSG00000022883	1.95647	1.43372	2.47922	3.92425	7.91203	5.05334e-07	4.38772e-05	6.52126	Robo1	protein_coding
ENSMUSG00000031422	0.899012	0.658124	1.1399	6.86067	7.88966	5.24688e-07	4.53804e-05	6.33241	Morf4l2	protein_coding
ENSMUSG00000072623	1.50077	1.09799	1.90356	3.43556	7.87679	5.36179e-07	4.61945e-05	6.4932	Zfp9	protein_coding
ENSMUSG00000027254	1.70646	1.24674	2.16617	5.02357	7.84725	5.63546e-07	4.81509e-05	6.35587	Map1a	protein_coding
ENSMUSG00000029671	3.10509	2.26834	3.94185	0.736776	7.84484	5.65845e-07	4.81509e-05	6.17972	Wnt16	protein_coding
ENSMUSG00000032363	1.68274	1.22913	2.13635	2.80002	7.84229	5.68286e-07	4.81509e-05	6.44683	Adamts7	protein_coding
ENSMUSG00000038932	3.3437	2.44218	4.24522	-0.216554	7.84079	5.69718e-07	4.81509e-05	5.66226	Tcfl5	protein_coding
ENSMUSG00000039953	1.23759	0.904153	1.57102	5.86873	7.84649	5.64267e-07	4.81509e-05	6.30033	Clstn1	protein_coding
ENSMUSG00000026836	1.38539	1.01062	1.76016	4.52567	7.81469	5.95409e-07	5.01316e-05	6.3264	Acvr1	protein_coding
ENSMUSG00000051790	1.42148	1.03682	1.80614	4.33164	7.81218	5.97949e-07	5.01555e-05	6.341	Nlgn2	protein_coding
ENSMUSG00000042116	1.46045	1.06501	1.85589	3.52721	7.80755	6.02651e-07	5.03598e-05	6.36893	Vwa1	protein_coding
ENSMUSG00000038156	1.62536	1.18505	2.06567	4.55156	7.80364	6.06647e-07	5.0504e-05	6.30401	Spon1	protein_coding
ENSMUSG00000024012	0.904149	0.659043	1.14926	6.40193	7.79818	6.12287e-07	5.07832e-05	6.18924	Mtch1	protein_coding
ENSMUSG00000026585	1.04263	0.759606	1.32566	4.40602	7.78773	6.23217e-07	5.13069e-05	6.28623	Kifap3	protein_coding
ENSMUSG00000096210	0.932465	0.679383	1.18555	5.5096	7.78895	6.2193e-07	5.13069e-05	6.21747	H1f0	protein_coding
ENSMUSG00000023022	1.13209	0.824394	1.43979	5.9548	7.77794	6.3365e-07	5.17822e-05	6.17792	Lima1	protein_coding
ENSMUSG00000056481	1.77215	1.29053	2.25378	4.726	7.77861	6.32934e-07	5.17822e-05	6.25152	Cd248	protein_coding
ENSMUSG00000020848	2.71052	1.97265	3.44839	0.330386	7.76567	6.46989e-07	5.26786e-05	6.02927	Doc2b	protein_coding
ENSMUSG00000036412	2.54075	1.8488	3.23271	3.2246	7.76235	6.50641e-07	5.27827e-05	6.30479	Arsi	protein_coding
ENSMUSG00000020773	1.6594	1.20735	2.11146	4.45634	7.7601	6.53134e-07	5.27922e-05	6.2502	Trim47	protein_coding
ENSMUSG00000046491	3.18262	2.31396	4.05128	1.30777	7.74537	6.69697e-07	5.39349e-05	6.19993	C1qtnf2	protein_coding
ENSMUSG00000048332	1.21491	0.882092	1.54773	4.81269	7.71694	7.02901e-07	5.64046e-05	6.13233	Lhfp	protein_coding
ENSMUSG00000036995	2.17124	1.57429	2.76819	2.69474	7.68914	7.37043e-07	5.89317e-05	6.19365	Asap3	protein_coding
ENSMUSG00000039787	1.16325	0.842986	1.48352	4.9968	7.6784	7.50684e-07	5.98072e-05	6.05364	Cercam	protein_coding
ENSMUSG00000007039	1.26257	0.914482	1.61065	3.49612	7.66792	7.64262e-07	6.06714e-05	6.13447	Ddah2	protein_coding
ENSMUSG00000019817	2.31437	1.67527	2.95348	4.65914	7.6554	7.80812e-07	6.17647e-05	6.04597	Plagl1	protein_coding
ENSMUSG00000020088	0.86521	0.625795	1.10462	6.79141	7.63974	8.02048e-07	6.32196e-05	5.90515	Sar1a	protein_coding
ENSMUSG00000028789	2.28646	1.65326	2.91966	1.72952	7.6336	8.10539e-07	6.36631e-05	6.05229	Azin2	protein_coding
ENSMUSG00000027803	1.4348	1.03699	1.8326	5.67404	7.6248	8.22876e-07	6.41786e-05	5.92326	Wwtr1	protein_coding
ENSMUSG00000031616	1.48562	1.07375	1.8975	3.39402	7.62528	8.2219e-07	6.41786e-05	6.07894	Ednra	protein_coding
ENSMUSG00000085925	2.53556	1.83142	3.2397	0.0183877	7.61246	8.40495e-07	6.53235e-05	5.62426	Rtl1	protein_coding
ENSMUSG00000021381	1.76219	1.27242	2.25195	1.06299	7.60627	8.49486e-07	6.57922e-05	5.89703	Barx1	protein_coding
ENSMUSG00000000938	1.49995	1.08266	1.91724	2.9256	7.59882	8.60434e-07	6.6179e-05	6.04483	Hoxa10	protein_coding
ENSMUSG00000035274	1.4445	1.04266	1.84633	2.77928	7.59933	8.59671e-07	6.6179e-05	6.04557	Tpbg	protein_coding
ENSMUSG00000068196	2.2137	1.59694	2.83045	5.47453	7.58773	8.77005e-07	6.72209e-05	5.85979	Col8a1	protein_coding
ENSMUSG00000026589	1.35474	0.976979	1.7325	3.68553	7.58137	8.86658e-07	6.76445e-05	5.97803	Sec16b	protein_coding
ENSMUSG00000032216	0.864566	0.623328	1.1058	9.13451	7.57634	8.94379e-07	6.76445e-05	5.75454	Nedd4	protein_coding
ENSMUSG00000033769	1.00954	0.727839	1.29123	4.93656	7.57613	8.94704e-07	6.76445e-05	5.89589	Exoc6b	protein_coding
ENSMUSG00000058056	1.38735	1.00027	1.77443	5.75474	7.57694	8.93447e-07	6.76445e-05	5.82919	Palld	protein_coding
ENSMUSG00000024548	1.51244	1.09023	1.93464	4.4598	7.57293	8.99644e-07	6.77874e-05	5.92708	Setbp1	protein_coding
ENSMUSG00000046387	1.5879	1.1441	2.03171	2.00876	7.56381	9.13895e-07	6.86286e-05	5.96991	Pcdhb17	protein_coding
ENSMUSG00000036667	1.28086	0.922776	1.63894	4.32053	7.56182	9.17044e-07	6.86332e-05	5.90237	Tcaf1	protein_coding
ENSMUSG00000029050	1.10985	0.799256	1.42044	6.95028	7.55411	9.29326e-07	6.9319e-05	5.75182	Ski	protein_coding
ENSMUSG00000007783	1.63183	1.17502	2.08864	2.27228	7.55181	9.33016e-07	6.93614e-05	5.96008	Cpt1c	protein_coding
ENSMUSG00000029096	1.83713	1.32272	2.35154	5.49418	7.54987	9.36148e-07	6.93623e-05	5.79914	Htra3	protein_coding
ENSMUSG00000026342	1.19229	0.857864	1.52672	4.53569	7.53677	9.57561e-07	7.07132e-05	5.85017	Slc35f5	protein_coding
ENSMUSG00000026604	1.02302	0.735249	1.31079	5.7073	7.51525	9.9388e-07	7.29108e-05	5.73394	Ptpn14	protein_coding
ENSMUSG00000028082	1.30153	0.935504	1.66756	5.44041	7.51704	9.90799e-07	7.29108e-05	5.74615	Sh3d19	protein_coding
ENSMUSG00000027002	0.840314	0.60386	1.07677	6.41056	7.51281	9.98083e-07	7.29782e-05	5.69825	Nckap1	protein_coding
ENSMUSG00000048612	1.85311	1.33111	2.37511	6.14878	7.50473	1.01214e-06	7.37634e-05	5.69358	Myof	protein_coding
ENSMUSG00000020758	1.83414	1.31727	2.351	3.49982	7.50174	1.0174e-06	7.39042e-05	5.86725	Itgb4	protein_coding
ENSMUSG00000037242	0.848744	0.609408	1.08808	8.06744	7.4968	1.02615e-06	7.42973e-05	5.62255	Clic4	protein_coding
ENSMUSG00000040711	1.49012	1.06916	1.91108	6.61432	7.48328	1.0505e-06	7.55678e-05	5.62761	Sh3pxd2b	protein_coding
ENSMUSG00000096145	1.43939	1.03278	1.846	3.96223	7.48356	1.04998e-06	7.55678e-05	5.79551	Vkorc1	protein_coding
ENSMUSG00000001761	1.00176	0.717782	1.28574	5.12938	7.4574	1.0988e-06	7.85338e-05	5.6665	Smo	protein_coding
ENSMUSG00000030116	2.91316	2.0875	3.73882	3.54124	7.45883	1.09606e-06	7.85338e-05	5.77774	Mfap5	protein_coding
ENSMUSG00000034435	2.00977	1.43923	2.58031	1.66146	7.44681	1.11922e-06	7.9737e-05	5.75966	Tmem30b	protein_coding
ENSMUSG00000079037	1.03078	0.738057	1.32351	6.19296	7.4441	1.12451e-06	7.98583e-05	5.59064	Prnp	protein_coding
ENSMUSG00000006360	1.23419	0.882608	1.58577	6.07777	7.42102	1.17063e-06	8.27401e-05	5.5384	Crip1	protein_coding
ENSMUSG00000034487	1.44195	1.03114	1.85277	4.55653	7.42009	1.17254e-06	8.27401e-05	5.63181	Poglut3	protein_coding
ENSMUSG00000021390	2.71558	1.94136	3.48979	6.06331	7.41493	1.18312e-06	8.32227e-05	5.53305	Ogn	protein_coding
ENSMUSG00000020986	0.914824	0.653559	1.17609	6.0389	7.40225	1.2096e-06	8.48172e-05	5.5164	Sec23a	protein_coding
ENSMUSG00000024544	1.21054	0.864598	1.55648	4.15396	7.39753	1.21961e-06	8.49829e-05	5.63431	Ldlrad4	protein_coding
ENSMUSG00000026131	1.29293	0.923458	1.6624	8.25234	7.3978	1.21903e-06	8.49829e-05	5.44684	Dst	protein_coding
ENSMUSG00000022010	0.905842	0.646578	1.16511	7.23185	7.38615	1.2441e-06	8.64184e-05	5.4425	Tsc22d1	protein_coding
ENSMUSG00000022261	1.39045	0.990734	1.79017	6.0079	7.35379	1.3166e-06	9.11153e-05	5.42492	Sdc2	protein_coding
ENSMUSG00000071076	1.15007	0.819392	1.48075	6.33386	7.35235	1.31992e-06	9.11153e-05	5.41337	Jund	protein_coding
ENSMUSG00000021136	2.34705	1.67073	3.02338	4.91949	7.33625	1.35772e-06	9.34348e-05	5.47952	Smoc1	protein_coding
ENSMUSG00000033717	1.55278	1.10469	2.00088	2.15913	7.32566	1.38319e-06	9.48933e-05	5.58536	Adra2a	protein_coding
ENSMUSG00000103088	1.55264	1.10349	2.0018	3.29256	7.30778	1.42735e-06	9.7622e-05	5.53915	Pcdhgb6	protein_coding
ENSMUSG00000026748	1.35444	0.962513	1.74637	5.9661	7.30569	1.43258e-06	9.76794e-05	5.34271	Plxdc2	protein_coding
ENSMUSG00000070720	1.49072	1.05892	1.92252	2.31996	7.29825	1.45147e-06	9.86646e-05	5.5356	Tmem200b	protein_coding
ENSMUSG00000060935	1.05828	0.751214	1.36534	5.52387	7.2858	1.48363e-06	0.000100543	5.32832	Tmem263	protein_coding
ENSMUSG00000020785	1.23747	0.87822	1.59671	2.73621	7.28197	1.49369e-06	0.000100917	5.50734	Camkk1	protein_coding
ENSMUSG00000050700	2.87195	2.0351	3.7088	1.50485	7.25496	1.56655e-06	0.000105519	5.44137	Emilin3	protein_coding
ENSMUSG00000030351	2.78084	1.96972	3.59195	2.1345	7.2477	1.58677e-06	0.000106347	5.44222	Tspan11	protein_coding
ENSMUSG00000039405	1.85774	1.31583	2.39965	4.68722	7.24712	1.58841e-06	0.000106347	5.33861	Prss23	protein_coding
ENSMUSG00000047330	3.23612	2.2897	4.18253	1.23922	7.22855	1.64142e-06	0.000109566	5.2998	Kcne4	protein_coding
ENSMUSG00000029767	1.49929	1.05919	1.93939	7.8508	7.20187	1.72082e-06	0.000114522	5.0971	Calu	protein_coding
ENSMUSG00000039683	2.44229	1.72513	3.15945	2.8379	7.19926	1.72881e-06	0.00011471	5.36092	Sdk1	protein_coding
ENSMUSG00000042473	1.00705	0.711268	1.30283	4.96299	7.19758	1.73396e-06	0.00011471	5.21403	Tbc1d8b	protein_coding
ENSMUSG00000017466	1.9924	1.406	2.5788	8.21332	7.18276	1.78016e-06	0.00011707	5.0584	Timp2	protein_coding
ENSMUSG00000031825	1.21342	0.856371	1.57047	6.37865	7.18438	1.77506e-06	0.00011707	5.10894	Crispld2	protein_coding
ENSMUSG00000033565	1.31256	0.926111	1.69901	5.8402	7.18016	1.7884e-06	0.000117264	5.12395	Rbfox2	protein_coding
ENSMUSG00000025151	1.55187	1.09435	2.00939	6.46563	7.17058	1.81911e-06	0.000118927	5.078	Maged1	protein_coding
ENSMUSG00000022330	3.07033	2.16309	3.97758	1.29723	7.15436	1.87232e-06	0.000122046	5.23504	Osr2	protein_coding
ENSMUSG00000022048	0.934681	0.657762	1.2116	7.13011	7.13541	1.93659e-06	0.000125867	4.9939	Dpysl2	protein_coding
ENSMUSG00000070565	1.10474	0.777304	1.43217	4.79692	7.13257	1.94641e-06	0.000126136	5.11731	Rasal2	protein_coding
ENSMUSG00000041891	0.961401	0.676296	1.24651	6.66638	7.12864	1.96007e-06	0.000126652	4.99918	Lman1	protein_coding
ENSMUSG00000030607	1.89104	1.32996	2.45212	8.70076	7.12502	1.97279e-06	0.000126738	4.95128	Acan	protein_coding
ENSMUSG00000070436	1.6972	1.19375	2.20065	8.40498	7.12663	1.96712e-06	0.000126738	4.95399	Serpinh1	protein_coding
ENSMUSG00000025268	1.42519	1.00193	1.84846	4.8473	7.11817	1.99703e-06	0.000127925	5.07429	Maged2	protein_coding
ENSMUSG00000043903	2.06811	1.45374	2.68249	5.08224	7.11618	2.00414e-06	0.000128011	5.04801	Zfp469	protein_coding
ENSMUSG00000043300	1.32926	0.933932	1.72459	2.47206	7.10817	2.03299e-06	0.000129482	5.21158	B3galnt1	protein_coding
ENSMUSG00000002233	1.27083	0.892237	1.64942	4.77809	7.09619	2.07696e-06	0.000131905	5.04186	Rhoc	protein_coding
ENSMUSG00000006356	1.27574	0.895113	1.65638	5.09484	7.08544	2.11725e-06	0.000133321	5.00722	Crip2	protein_coding
ENSMUSG00000041308	0.973415	0.682993	1.26384	6.20156	7.08559	2.1167e-06	0.000133321	4.93511	Sntb2	protein_coding
ENSMUSG00000061410	0.903804	0.634255	1.17335	5.92416	7.08835	2.10628e-06	0.000133321	4.95489	Zcchc14	protein_coding
ENSMUSG00000027661	1.92844	1.35292	2.50396	2.76553	7.08361	2.12421e-06	0.000133381	5.1669	Slc2a10	protein_coding
ENSMUSG00000032014	1.19233	0.836272	1.54839	4.38426	7.07916	2.14118e-06	0.000133692	5.04937	Oaf	protein_coding
ENSMUSG00000045733	2.61544	1.83444	3.39644	-0.271076	7.07948	2.13995e-06	0.000133692	4.59141	Sprn	protein_coding
ENSMUSG00000026490	0.800632	0.561385	1.03988	6.25685	7.0745	2.15912e-06	0.000134434	4.92219	Cdc42bpa	protein_coding
ENSMUSG00000097789	3.6454	2.5541	4.73669	0.311494	7.06169	2.2092e-06	0.000137168	4.85334	Gm2115	protein_coding
ENSMUSG00000071176	1.09462	0.766722	1.42252	4.22253	7.05717	2.22718e-06	0.000137899	5.02984	Arhgef10	protein_coding
ENSMUSG00000015653	2.03864	1.42743	2.64986	2.90314	7.05111	2.2515e-06	0.000139018	5.10529	Steap2	protein_coding
ENSMUSG00000022817	1.13594	0.795071	1.47681	6.71501	7.04494	2.27654e-06	0.000140175	4.84256	Itgb5	protein_coding
ENSMUSG00000022505	0.973287	0.680584	1.26599	4.74267	7.02944	2.34078e-06	0.000143283	4.93197	Emp2	protein_coding
ENSMUSG00000022995	1.07686	0.75304	1.40069	5.61474	7.03009	2.33808e-06	0.000143283	4.87264	Enah	protein_coding
ENSMUSG00000027932	2.15155	1.50438	2.79872	2.58044	7.02811	2.34637e-06	0.000143283	5.06643	Slc27a3	protein_coding
ENSMUSG00000053647	1.47797	1.03331	1.92263	1.43568	7.02658	2.35283e-06	0.000143284	5.03692	Gper1	protein_coding
ENSMUSG00000031681	0.931029	0.650502	1.21156	4.5155	7.01611	2.39755e-06	0.000145608	4.92177	Smad1	protein_coding
ENSMUSG00000020000	5.47078	3.81884	7.12272	1.15996	7.00103	2.46348e-06	0.00014859	4.80175	Moxd1	protein_coding
ENSMUSG00000021806	1.52188	1.06229	1.98147	5.01062	7.0003	2.46669e-06	0.00014859	4.85487	Nid2	protein_coding
ENSMUSG00000021876	1.33424	0.931361	1.73711	5.40513	7.00117	2.46285e-06	0.00014859	4.82599	Rnase4	protein_coding
ENSMUSG00000038545	1.48003	1.03264	1.92742	4.93449	6.99347	2.49723e-06	0.000150023	4.85016	Cul7	protein_coding
ENSMUSG00000040836	1.55842	1.08644	2.03039	2.45243	6.98033	2.55704e-06	0.000152902	4.99244	Gpr161	protein_coding
ENSMUSG00000052854	1.93723	1.3505	2.52395	2.70941	6.97993	2.55891e-06	0.000152902	4.9882	Nrk	protein_coding
ENSMUSG00000038259	3.88264	2.70622	5.05905	-0.682318	6.9771	2.57199e-06	0.000153271	4.38317	Gdf5	protein_coding
ENSMUSG00000027663	1.17175	0.815667	1.52783	4.39165	6.95655	2.66915e-06	0.000158636	4.83701	Zmat3	protein_coding
ENSMUSG00000050395	1.93298	1.34523	2.52073	0.479494	6.95249	2.6888e-06	0.000159378	4.77673	Tnfsf15	protein_coding
ENSMUSG00000031434	1.80097	1.25224	2.34969	3.03123	6.93839	2.7582e-06	0.000163057	4.88354	Morc4	protein_coding
ENSMUSG00000091243	3.64047	2.53018	4.75076	2.42592	6.93154	2.79262e-06	0.000164653	4.90536	Vgll3	protein_coding
ENSMUSG00000075012	2.29166	1.59132	2.992	1.13805	6.91746	2.86472e-06	0.000168458	4.83599	Fjx1	protein_coding
ENSMUSG00000004768	1.40309	0.973743	1.83244	4.00539	6.90852	2.91147e-06	0.000169858	4.78543	Rab23	protein_coding
ENSMUSG00000043557	1.6654	1.15581	2.17499	3.27813	6.9088	2.91e-06	0.000169858	4.84072	Mdga1	protein_coding
ENSMUSG00000097649	1.87519	1.30158	2.44879	0.493794	6.91099	2.89847e-06	0.000169858	4.77132	Gm10561	lncRNA
ENSMUSG00000032024	1.1788	0.81779	1.53981	5.05303	6.90285	2.94155e-06	0.000171164	4.67432	Clmp	protein_coding
ENSMUSG00000094410	0.729707	0.506181	0.953233	7.43049	6.90125	2.9501e-06	0.000171214	4.56035	Gm38394	protein_coding
ENSMUSG00000023886	1.3234	0.91783	1.72898	5.66256	6.89813	2.96688e-06	0.000171293	4.63204	Smoc2	protein_coding
ENSMUSG00000041642	-0.622293	-0.813	-0.431586	6.6985	-6.8982	2.96648e-06	0.000171293	4.58832	Kif21b	protein_coding
ENSMUSG00000030214	-0.658844	-0.861005	-0.456683	7.00886	-6.88959	3.01318e-06	0.000173515	4.557	Plbd1	protein_coding
ENSMUSG00000028246	1.74241	1.20739	2.27742	1.33164	6.88481	3.03946e-06	0.000174577	4.78767	Faxc	protein_coding
ENSMUSG00000038119	1.71029	1.18497	2.2356	6.27192	6.88269	3.05117e-06	0.000174798	4.56767	Cdon	protein_coding
ENSMUSG00000021062	2.15556	1.49304	2.81809	0.651203	6.87804	3.07704e-06	0.000175602	4.62159	Rab15	protein_coding
ENSMUSG00000023945	5.79178	4.01145	7.57211	-4.52614	6.87733	3.08101e-06	0.000175602	0.984314	Slc5a7	protein_coding
ENSMUSG00000015981	1.72731	1.19611	2.2585	0.877439	6.87425	3.09831e-06	0.000175687	4.71407	Stk32c	protein_coding
ENSMUSG00000041895	0.737258	0.510567	0.96395	5.50002	6.87531	3.09233e-06	0.000175687	4.59445	Wipi1	protein_coding
ENSMUSG00000023972	1.43846	0.995907	1.88101	4.20655	6.87135	3.11466e-06	0.000175717	4.67429	Ptk7	protein_coding
ENSMUSG00000043313	1.48616	1.02897	1.94335	1.35588	6.87189	3.11164e-06	0.000175717	4.78704	Pcdhb19	protein_coding
ENSMUSG00000019718	1.6021	1.10852	2.09569	1.53677	6.86174	3.16961e-06	0.000178365	4.75939	L3hypdh	protein_coding
ENSMUSG00000033149	1.51438	1.04594	1.98282	4.26784	6.83421	3.33254e-06	0.00018706	4.62883	Phldb2	protein_coding
ENSMUSG00000025978	1.275	0.879776	1.67021	3.97678	6.8199	3.42062e-06	0.00019152	4.59738	Rftn2	protein_coding
ENSMUSG00000060147	0.88653	0.611084	1.16198	6.49709	6.80401	3.52129e-06	0.000196661	4.40937	Serpinb6a	protein_coding
ENSMUSG00000018474	0.910671	0.627531	1.19381	5.97724	6.79936	3.55133e-06	0.000197599	4.42209	Chd3	protein_coding
ENSMUSG00000060904	0.901218	0.620988	1.18145	5.87468	6.79867	3.55586e-06	0.000197599	4.42797	Arl1	protein_coding
ENSMUSG00000040158	0.935952	0.644179	1.22772	4.26732	6.78136	3.67018e-06	0.000203444	4.50705	Tax1bp3	protein_coding
ENSMUSG00000025289	1.03982	0.715172	1.36448	4.54391	6.77095	3.74078e-06	0.000206841	4.46898	Prdx4	protein_coding
ENSMUSG00000031990	1.24789	0.857995	1.63779	3.1331	6.76604	3.77461e-06	0.000208194	4.59137	Jam3	protein_coding
ENSMUSG00000019779	1.661	1.14107	2.18092	2.37166	6.75358	3.86178e-06	0.000212475	4.59241	Frk	protein_coding
ENSMUSG00000023830	1.24661	0.856044	1.63717	7.16649	6.74758	3.90451e-06	0.000214295	4.27901	Igf2r	protein_coding
ENSMUSG00000026574	2.40552	1.6507	3.16035	5.93322	6.73708	3.98047e-06	0.000217926	4.30155	Dpt	protein_coding
ENSMUSG00000022178	1.42639	0.978011	1.87478	2.36166	6.7251	4.06907e-06	0.000222229	4.54062	Ajuba	protein_coding
ENSMUSG00000035799	1.31442	0.900968	1.72787	3.02232	6.72076	4.10164e-06	0.000223459	4.50035	Twist1	protein_coding
ENSMUSG00000055172	1.11049	0.760995	1.45998	5.26624	6.71712	4.12915e-06	0.000224408	4.31217	C1ra	protein_coding
ENSMUSG00000001911	1.24501	0.852717	1.6373	7.2841	6.7092	4.18975e-06	0.000226593	4.20724	Nfix	protein_coding
ENSMUSG00000032340	1.32071	0.904598	1.73682	6.05343	6.70972	4.18575e-06	0.000226593	4.25208	Neo1	protein_coding
ENSMUSG00000007279	2.37453	1.62582	3.12324	1.58189	6.70461	4.22529e-06	0.000227408	4.50293	Scube2	protein_coding
ENSMUSG00000045045	1.83477	1.25625	2.41329	2.33354	6.70461	4.22525e-06	0.000227408	4.5106	Lrfn4	protein_coding
ENSMUSG00000051048	4.38208	2.99899	5.76517	2.20188	6.69788	4.27793e-06	0.000229685	4.49899	P4ha3	protein_coding
ENSMUSG00000041734	1.12814	0.771856	1.48442	6.20314	6.69384	4.30987e-06	0.000230843	4.21283	Kirrel	protein_coding
ENSMUSG00000032419	1.75451	1.19976	2.30927	2.71905	6.68599	4.37268e-06	0.000233644	4.4574	Tbx18	protein_coding
ENSMUSG00000021540	0.655399	0.447562	0.863236	6.24503	6.66639	4.53364e-06	0.000241385	4.16599	Smad5	protein_coding
ENSMUSG00000021796	1.16836	0.797745	1.53897	5.75126	6.66442	4.55013e-06	0.000241385	4.18896	Bmpr1a	protein_coding
ENSMUSG00000051579	1.2181	0.831733	1.60447	3.75459	6.66484	4.54659e-06	0.000241385	4.35707	Tceal8	protein_coding
ENSMUSG00000025212	1.21282	0.82765	1.59799	4.79675	6.65661	4.61627e-06	0.000244311	4.24787	Sfxn3	protein_coding
ENSMUSG00000060671	1.2838	0.875704	1.6919	6.19076	6.65029	4.67049e-06	0.000246593	4.13637	Atp8b2	protein_coding
ENSMUSG00000019932	2.7413	1.86818	3.61443	3.47802	6.63729	4.78409e-06	0.000251992	4.3186	Kera	protein_coding
ENSMUSG00000034685	1.8813	1.28179	2.4808	2.04298	6.63398	4.81348e-06	0.000252941	4.38393	Fam171a2	protein_coding
ENSMUSG00000006362	-0.649192	-0.856579	-0.441806	5.63738	-6.6176	4.9616e-06	0.00026011	4.12963	Cbfa2t3	protein_coding
ENSMUSG00000044674	1.93003	1.3121	2.54797	4.35598	6.60284	5.09923e-06	0.000266696	4.19073	Fzd1	protein_coding
ENSMUSG00000001768	1.01303	0.687774	1.33828	6.2791	6.58429	5.27776e-06	0.000275385	3.99614	Rin2	protein_coding
ENSMUSG00000029581	1.74581	1.18513	2.30648	4.8368	6.58254	5.29492e-06	0.000275633	4.08151	Fscn1	protein_coding
ENSMUSG00000021536	1.34335	0.911658	1.77504	3.71972	6.57845	5.33534e-06	0.000277089	4.20798	Adcy2	protein_coding
ENSMUSG00000027848	1.22815	0.832673	1.62363	6.27437	6.56503	5.47009e-06	0.000283425	3.96653	Olfml3	protein_coding
ENSMUSG00000035413	1.05131	0.71246	1.39016	2.39845	6.55891	5.53266e-06	0.000285336	4.23893	Tmem98	protein_coding
ENSMUSG00000058099	-0.680538	-0.899869	-0.461206	7.59013	-6.55932	5.52848e-06	0.000285336	3.9187	Nfam1	protein_coding
ENSMUSG00000021506	1.9717	1.33606	2.60734	2.22957	6.55752	5.54706e-06	0.000285417	4.24934	Pitx1	protein_coding
ENSMUSG00000020312	1.13391	0.767821	1.49999	3.27585	6.5479	5.64721e-06	0.000289301	4.14733	Shc2	protein_coding
ENSMUSG00000022203	1.30916	0.886328	1.73199	3.01531	6.54535	5.67407e-06	0.000289301	4.17382	Efs	protein_coding
ENSMUSG00000046167	2.54173	1.72108	3.36239	1.13077	6.54754	5.65101e-06	0.000289301	4.18976	Gldn	protein_coding
ENSMUSG00000066643	1.10069	0.745189	1.4562	3.37199	6.5453	5.6746e-06	0.000289301	4.1652	Wdr35	protein_coding
ENSMUSG00000022607	0.956418	0.647328	1.26551	5.13429	6.5414	5.716e-06	0.00028942	4.01078	Ptk2	protein_coding
ENSMUSG00000039158	-0.637435	-0.843409	-0.431461	7.14006	-6.54231	5.70635e-06	0.00028942	3.90217	Akna	protein_coding
ENSMUSG00000102918	1.17829	0.797597	1.55899	6.30957	6.54309	5.698e-06	0.00028942	3.92208	Pcdhgc3	protein_coding
ENSMUSG00000001435	2.71757	1.83871	3.59642	5.61703	6.53688	5.76437e-06	0.000290986	3.96664	Col18a1	protein_coding
ENSMUSG00000026193	1.91341	1.29451	2.5323	11.626	6.53584	5.77555e-06	0.000290986	3.89337	Fn1	protein_coding
ENSMUSG00000027879	0.70053	0.47391	0.927151	5.58633	6.53485	5.78621e-06	0.000290986	3.95126	Sec22b	protein_coding
ENSMUSG00000039476	3.27392	2.21446	4.33339	1.28623	6.53264	5.81004e-06	0.000291525	4.15774	Prrx2	protein_coding
ENSMUSG00000002699	-0.879118	-1.16367	-0.594567	6.1985	-6.53123	5.82537e-06	0.000291636	3.92307	Lcp2	protein_coding
ENSMUSG00000024487	0.91994	0.621921	1.21796	5.28222	6.52564	5.88635e-06	0.000294027	3.9547	Yipf5	protein_coding
ENSMUSG00000046056	2.1885	1.47924	2.89775	2.0199	6.52306	5.91482e-06	0.000294786	4.18727	Sbsn	protein_coding
ENSMUSG00000002365	0.780049	0.527028	1.03307	5.8974	6.51738	5.97779e-06	0.00029572	3.90025	Snx9	protein_coding
ENSMUSG00000014813	1.58092	1.06806	2.09378	1.81842	6.51658	5.98677e-06	0.00029572	4.17678	Stc1	protein_coding
ENSMUSG00000017615	1.08766	0.734927	1.44039	5.18185	6.51865	5.96369e-06	0.00029572	3.94897	Tnfaip1	protein_coding
ENSMUSG00000024620	1.0702	0.723142	1.41726	6.64356	6.51885	5.96141e-06	0.00029572	3.8623	Pdgfrb	protein_coding
ENSMUSG00000051065	1.33964	0.904972	1.77431	2.18078	6.51536	6.00032e-06	0.000295732	4.17417	Mb21d2	protein_coding
ENSMUSG00000051331	1.61965	1.09193	2.14736	3.3006	6.48821	6.31254e-06	0.000310432	4.08165	Cacna1c	protein_coding
ENSMUSG00000032009	0.965636	0.65071	1.28056	5.84664	6.48206	6.38558e-06	0.00031333	3.83343	Sesn3	protein_coding
ENSMUSG00000053080	1.02905	0.693141	1.36496	4.41489	6.4762	6.45592e-06	0.000316084	3.94505	2700081O15Rik	protein_coding
ENSMUSG00000037060	1.54158	1.03759	2.04557	4.02647	6.46629	6.57687e-06	0.000321298	3.95662	Cavin3	protein_coding
ENSMUSG00000044338	1.32425	0.890985	1.75751	4.50178	6.4614	6.63736e-06	0.000323542	3.88718	Aplnr	protein_coding
ENSMUSG00000050989	0.939526	0.631614	1.24744	5.42381	6.45045	6.77504e-06	0.000329531	3.80139	Selenon	protein_coding
ENSMUSG00000038400	2.12661	1.42844	2.82477	5.62338	6.43924	6.91903e-06	0.000335799	3.77725	Pmepa1	protein_coding
ENSMUSG00000025066	0.755739	0.507445	1.00403	5.58905	6.43449	6.98092e-06	0.000338065	3.76805	Sfr1	protein_coding
ENSMUSG00000032440	0.704445	0.47288	0.936009	7.23128	6.43106	7.02608e-06	0.000338776	3.67563	Tgfbr2	protein_coding
ENSMUSG00000104346	1.88249	1.26371	2.50128	1.57725	6.43135	7.02228e-06	0.000338776	4.01975	Pcdhga3	protein_coding
ENSMUSG00000049804	0.994037	0.667165	1.32091	4.35794	6.42885	7.05533e-06	0.00033945	3.84591	Armcx4	protein_coding
ENSMUSG00000032719	2.53409	1.69996	3.36823	0.219697	6.42235	7.14197e-06	0.000342876	3.81445	Sbspon	protein_coding
ENSMUSG00000030782	1.07048	0.718042	1.42291	4.26293	6.42106	7.15931e-06	0.000342968	3.8453	Tgfb1i1	protein_coding
ENSMUSG00000033684	0.778241	0.521957	1.03452	5.83306	6.4195	7.1803e-06	0.000343234	3.71137	Qsox1	protein_coding
ENSMUSG00000030201	0.870886	0.583999	1.15777	6.96421	6.41739	7.20887e-06	0.00034386	3.66171	Lrp6	protein_coding
ENSMUSG00000043635	1.69169	1.13391	2.24947	2.81963	6.41159	7.28789e-06	0.000346885	3.96466	Adamts3	protein_coding
ENSMUSG00000014932	0.873951	0.585201	1.1627	3.81633	6.39841	7.47082e-06	0.000354832	3.84543	Yes1	protein_coding
ENSMUSG00000029153	1.96434	1.31506	2.61362	2.31748	6.39574	7.50849e-06	0.000355861	3.95958	Ociad2	protein_coding
ENSMUSG00000035305	1.64683	1.102	2.19167	2.11618	6.38987	7.59188e-06	0.000358742	3.94911	Ror1	protein_coding
ENSMUSG00000036053	0.814311	0.544878	1.08375	5.53473	6.3892	7.60157e-06	0.000358742	3.67889	Fmnl2	protein_coding
ENSMUSG00000003955	0.829803	0.555105	1.1045	3.94646	6.38599	7.64762e-06	0.000360151	3.80742	Fam162a	protein_coding
ENSMUSG00000025887	1.19623	0.800141	1.59231	3.2122	6.3846	7.66774e-06	0.000360335	3.88477	Casp12	protein_coding
ENSMUSG00000017667	1.18344	0.791345	1.57553	2.72358	6.38063	7.72526e-06	0.000362272	3.90102	Zfp334	protein_coding
ENSMUSG00000047205	1.72871	1.15585	2.30157	2.78883	6.37946	7.74233e-06	0.000362308	3.89591	Dusp18	protein_coding
ENSMUSG00000030522	0.756865	0.50589	1.00784	4.83488	6.37523	7.80427e-06	0.00036444	3.72147	Mtmr10	protein_coding
ENSMUSG00000019929	1.50223	1.00384	2.00061	9.22228	6.37209	7.85067e-06	0.000364475	3.53945	Dcn	protein_coding
ENSMUSG00000029156	1.14018	0.76197	1.51839	4.78171	6.37306	7.83632e-06	0.000364475	3.71598	Sgcb	protein_coding
ENSMUSG00000036957	1.71161	1.14374	2.27947	1.58564	6.37185	7.85423e-06	0.000364475	3.91332	Lrfn3	protein_coding
ENSMUSG00000024754	0.665893	0.44443	0.887356	6.49401	6.35639	8.08664e-06	0.000374332	3.56365	Cemip2	protein_coding
ENSMUSG00000031963	2.05849	1.37378	2.74321	2.8542	6.3555	8.1003e-06	0.000374332	3.85036	Bmper	protein_coding
ENSMUSG00000027820	0.709192	0.473238	0.945146	5.25945	6.35396	8.12392e-06	0.000374644	3.62418	Mme	protein_coding
ENSMUSG00000038648	1.00569	0.670785	1.34059	6.14447	6.34822	8.21242e-06	0.000377942	3.56007	Creb3l2	protein_coding
ENSMUSG00000032334	2.03717	1.35865	2.7157	5.48939	6.34701	8.23123e-06	0.000378024	3.6071	Loxl1	protein_coding
ENSMUSG00000025381	0.800396	0.533612	1.06718	4.67167	6.34238	8.30351e-06	0.000380558	3.64706	Cnpy2	protein_coding
ENSMUSG00000035735	1.48679	0.99112	1.98246	2.41766	6.34111	8.32344e-06	0.000380686	3.85114	Dagla	protein_coding
ENSMUSG00000051111	1.98396	1.32165	2.64627	2.24421	6.33255	8.45928e-06	0.000386104	3.84542	Sv2c	protein_coding
ENSMUSG00000028664	2.19974	1.46515	2.93432	3.13678	6.3305	8.49216e-06	0.000386811	3.77613	Ephb2	protein_coding
ENSMUSG00000070972	1.11834	0.744459	1.49222	3.92203	6.32337	8.60752e-06	0.000391264	3.7022	Dnajc25	protein_coding
ENSMUSG00000033268	2.14491	1.4277	2.86212	0.766229	6.32225	8.6257e-06	0.00039129	3.76778	Duox1	protein_coding
ENSMUSG00000049630	2.23556	1.48744	2.98368	-0.64309	6.31717	8.70903e-06	0.000393548	3.52459	C1ql3	protein_coding
ENSMUSG00000054293	2.0367	1.35511	2.71828	2.96208	6.31706	8.7109e-06	0.000393548	3.77242	P2ry10b	protein_coding
ENSMUSG00000039911	1.83365	1.21972	2.44759	4.03915	6.31398	8.7619e-06	0.00039505	3.68517	Spsb1	protein_coding
ENSMUSG00000021877	0.985178	0.655146	1.31521	6.68842	6.31055	8.81902e-06	0.00039682	3.46232	Arf4	protein_coding
ENSMUSG00000037318	-0.792004	-1.05738	-0.526624	4.45164	-6.30911	8.84306e-06	0.000397098	3.643	Traf3ip3	protein_coding
ENSMUSG00000068122	4.83659	3.21362	6.45955	-1.24482	6.29995	8.99786e-06	0.000403235	3.30688	Agtr2	protein_coding
ENSMUSG00000058672	1.15516	0.767049	1.54327	5.63172	6.2921	9.13272e-06	0.000407635	3.48365	Tubb2a	protein_coding
ENSMUSG00000103897	1.13669	0.754847	1.51853	1.97972	6.29315	9.11461e-06	0.000407635	3.77523	Pcdhga8	protein_coding
ENSMUSG00000047910	1.2986	0.861661	1.73553	1.98873	6.28298	9.29217e-06	0.000413921	3.75313	Pcdhb16	protein_coding
ENSMUSG00000000402	1.67322	1.1097	2.23673	1.10307	6.27705	9.39738e-06	0.00041777	3.72189	Egfl6	protein_coding
ENSMUSG00000067780	1.23328	0.817668	1.64889	3.72837	6.2731	9.46816e-06	0.000420077	3.6456	Pi15	protein_coding
ENSMUSG00000102742	1.63223	1.08194	2.18252	2.33413	6.27043	9.51627e-06	0.00042137	3.72485	Pcdhga11	protein_coding
ENSMUSG00000071074	0.762839	0.505579	1.0201	5.23676	6.26859	9.54965e-06	0.000422007	3.47847	Yipf3	protein_coding
ENSMUSG00000032640	0.805447	0.533703	1.07719	6.08576	6.26592	9.59817e-06	0.00042331	3.40005	Chsy1	protein_coding
ENSMUSG00000001665	1.31054	0.868307	1.75277	2.34511	6.2648	9.61864e-06	0.000423373	3.72165	Gstt3	protein_coding
ENSMUSG00000083282	1.04094	0.689356	1.39253	4.18126	6.25894	9.7264e-06	0.00042727	3.55444	Ctsf	protein_coding
ENSMUSG00000034807	0.976345	0.646219	1.30647	6.43583	6.25217	9.85237e-06	0.00043195	3.36161	Colgalt1	protein_coding
ENSMUSG00000008136	1.10952	0.733922	1.48512	3.11222	6.24478	9.99193e-06	0.000437206	3.60562	Fhl2	protein_coding
ENSMUSG00000027412	2.26314	1.49664	3.02963	2.25708	6.2418	1.00487e-05	0.000438826	3.6775	Lpin3	protein_coding
ENSMUSG00000030043	2.77876	1.83662	3.72091	0.767977	6.23506	1.01785e-05	0.000443622	3.60891	Tacr1	protein_coding
ENSMUSG00000038181	1.06235	0.702	1.4227	5.67748	6.23231	1.02319e-05	0.000445078	3.37247	Chpf2	protein_coding
ENSMUSG00000026421	0.557096	0.367992	0.7462	6.63325	6.22785	1.03193e-05	0.000448005	3.30953	Csrp1	protein_coding
ENSMUSG00000029093	2.24249	1.48047	3.00451	3.94642	6.2212	1.04508e-05	0.000452827	3.50634	Sorcs2	protein_coding
ENSMUSG00000032911	1.26062	0.831251	1.68999	6.57458	6.20668	1.07443e-05	0.00046464	3.2809	Cspg4	protein_coding
ENSMUSG00000021411	1.36691	0.901201	1.83262	3.53431	6.20489	1.07811e-05	0.000465323	3.50314	Pxdc1	protein_coding
ENSMUSG00000040061	-0.621289	-0.833013	-0.409565	6.03338	-6.20342	1.08114e-05	0.000465728	3.30867	Plcb2	protein_coding
ENSMUSG00000021950	1.8922	1.24667	2.53774	5.16127	6.19663	1.09525e-05	0.000468179	3.35102	Anxa8	protein_coding
ENSMUSG00000029228	1.50846	0.994002	2.02291	2.32659	6.1986	1.09113e-05	0.000468179	3.58691	Lnx1	protein_coding
ENSMUSG00000063455	1.2042	0.793386	1.61501	3.80045	6.19675	1.09499e-05	0.000468179	3.49812	D630045J12Rik	protein_coding
ENSMUSG00000091387	2.64268	1.74148	3.54388	-0.0525735	6.19914	1.09e-05	0.000468179	3.36927	Gcnt4	protein_coding
ENSMUSG00000027204	2.39452	1.57744	3.2116	8.2483	6.1953	1.09803e-05	0.000468463	3.20634	Fbn1	protein_coding
ENSMUSG00000053110	1.07161	0.705274	1.43795	5.36806	6.18393	1.12214e-05	0.000477836	3.2992	Yap1	protein_coding
ENSMUSG00000049907	1.35686	0.892861	1.82085	2.6484	6.18198	1.12633e-05	0.0004787	3.54294	Rasl11b	protein_coding
ENSMUSG00000024597	1.11884	0.736037	1.50164	5.45589	6.17879	1.13324e-05	0.000480717	3.2925	Slc12a2	protein_coding
ENSMUSG00000039168	0.79764	0.524606	1.07067	5.88073	6.17587	1.13958e-05	0.000482486	3.2392	Dap	protein_coding
ENSMUSG00000066324	0.605748	0.398293	0.813203	6.67892	6.17272	1.14647e-05	0.000484481	3.20132	Bpnt2	protein_coding
ENSMUSG00000050910	1.40864	0.925657	1.89162	4.31848	6.16562	1.16215e-05	0.000490174	3.33344	Cdr2l	protein_coding
ENSMUSG00000073176	1.29707	0.852156	1.74198	2.01331	6.16304	1.16789e-05	0.000491662	3.5369	Zfp449	protein_coding
ENSMUSG00000019877	0.584579	0.383952	0.785205	7.23152	6.15975	1.17528e-05	0.00049384	3.15814	Serinc1	protein_coding
ENSMUSG00000051236	1.12105	0.736101	1.50601	5.35499	6.15641	1.18282e-05	0.000496071	3.24569	Msrb3	protein_coding
ENSMUSG00000028364	1.03838	0.680657	1.3961	9.47222	6.13649	1.22883e-05	0.000514396	3.08568	Tnc	protein_coding
ENSMUSG00000027224	2.71076	1.77626	3.64525	-1.25026	6.13228	1.2388e-05	0.000515658	2.99821	Duoxa1	protein_coding
ENSMUSG00000029913	1.01684	0.666309	1.36736	2.7606	6.13251	1.23826e-05	0.000515658	3.43613	Prdm5	protein_coding
ENSMUSG00000037206	1.24048	0.812883	1.66809	6.02887	6.13282	1.23752e-05	0.000515658	3.14334	Islr	protein_coding
ENSMUSG00000000126	2.25023	1.47354	3.02692	1.8936	6.12474	1.25685e-05	0.000522193	3.46071	Wnt9a	protein_coding
ENSMUSG00000046402	1.1283	0.738542	1.51806	1.6673	6.11982	1.26879e-05	0.000526171	3.45747	Rbp1	protein_coding
ENSMUSG00000041779	1.13381	0.741899	1.52573	5.6018	6.11586	1.27846e-05	0.000529194	3.14561	Tram2	protein_coding
ENSMUSG00000019124	1.75117	1.14549	2.35686	2.20642	6.1121	1.28773e-05	0.000532037	3.43123	Scrn1	protein_coding
ENSMUSG00000053702	1.32329	0.865186	1.78139	1.90291	6.1066	1.30141e-05	0.000536694	3.42758	Nebl	protein_coding
ENSMUSG00000003746	0.636466	0.415924	0.857008	6.82637	6.10087	1.31583e-05	0.000541634	3.05532	Man1a	protein_coding
ENSMUSG00000031351	3.09563	2.02254	4.16872	1.32732	6.09848	1.32188e-05	0.000543121	3.42116	Zfp185	protein_coding
ENSMUSG00000037784	1.40185	0.914907	1.8888	2.85558	6.08596	1.35411e-05	0.000555333	3.36012	Dzip1l	protein_coding
ENSMUSG00000037072	0.702745	0.458593	0.946897	7.02433	6.0848	1.35715e-05	0.000555555	3.01472	Selenof	protein_coding
ENSMUSG00000028108	1.58546	1.03348	2.13743	6.55587	6.07219	1.3905e-05	0.000568164	3.00975	Ecm1	protein_coding
ENSMUSG00000029672	0.819347	0.53402	1.10468	5.09512	6.0706	1.39476e-05	0.000568856	3.10557	Fam3c	protein_coding
ENSMUSG00000018648	1.98437	1.29266	2.67608	1.50892	6.06465	1.41084e-05	0.000571765	3.3585	Dusp14	protein_coding
ENSMUSG00000026821	1.02721	0.669206	1.38522	4.46072	6.06563	1.40818e-05	0.000571765	3.15045	Ralgds	protein_coding
ENSMUSG00000029231	1.26334	0.822928	1.70375	6.86849	6.06416	1.41218e-05	0.000571765	2.97651	Pdgfra	protein_coding
ENSMUSG00000040249	1.38595	0.902923	1.86898	9.9258	6.06575	1.40785e-05	0.000571765	2.94675	Lrp1	protein_coding
ENSMUSG00000031849	1.6158	1.05231	2.1793	8.86482	6.06186	1.41846e-05	0.000572225	2.93643	Comp	protein_coding
ENSMUSG00000040339	0.893996	0.582255	1.20574	6.16459	6.06248	1.41676e-05	0.000572225	3.00819	Fam102b	protein_coding
ENSMUSG00000047766	1.23939	0.807064	1.67171	2.54822	6.06046	1.42229e-05	0.000572731	3.31046	Lrrc49	protein_coding
ENSMUSG00000032096	0.607618	0.395491	0.819746	7.49451	6.05538	1.43629e-05	0.000577322	2.94312	Arcn1	protein_coding
ENSMUSG00000042804	1.8659	1.21409	2.51771	4.63472	6.05169	1.44655e-05	0.000579351	3.09636	Gpr153	protein_coding
ENSMUSG00000061306	0.760699	0.49497	1.02643	7.04334	6.05175	1.44637e-05	0.000579351	2.94818	Slc38a10	protein_coding
ENSMUSG00000032739	-0.832723	-1.12369	-0.541757	5.43869	-6.05016	1.45083e-05	0.00058002	3.05891	Pram1	protein_coding
ENSMUSG00000000567	1.58538	1.03122	2.13955	4.554	6.04788	1.45723e-05	0.000581532	3.11022	Sox9	protein_coding
ENSMUSG00000001521	1.14497	0.744394	1.54555	4.04496	6.04247	1.47252e-05	0.000582735	3.15708	Tulp3	protein_coding
ENSMUSG00000025140	1.72109	1.11883	2.32335	3.20596	6.04125	1.47598e-05	0.000582735	3.21734	Pycr1	protein_coding
ENSMUSG00000025964	1.91868	1.24733	2.59003	2.57517	6.04171	1.47468e-05	0.000582735	3.29512	Adam23	protein_coding
ENSMUSG00000029090	1.47567	0.959622	1.99172	5.00745	6.04513	1.46497e-05	0.000582735	3.05242	Adgra3	protein_coding
ENSMUSG00000032733	1.03199	0.670881	1.3931	4.57604	6.04152	1.47523e-05	0.000582735	3.08729	Snx33	protein_coding
ENSMUSG00000036006	-0.680145	-0.918107	-0.442183	6.81596	-6.0423	1.473e-05	0.000582735	2.95372	Ripor2	protein_coding
ENSMUSG00000074364	1.25302	0.81447	1.69157	6.71627	6.04013	1.47917e-05	0.00058296	2.93998	Ehd2	protein_coding
ENSMUSG00000018593	1.26388	0.820986	1.70677	11.5019	6.03273	1.50048e-05	0.000590311	2.9242	Sparc	protein_coding
ENSMUSG00000001555	1.76793	1.14788	2.38798	6.06262	6.02766	1.51525e-05	0.000594446	2.93557	Fkbp10	protein_coding
ENSMUSG00000019806	1.08613	0.705146	1.46711	3.5108	6.02675	1.51791e-05	0.000594446	3.17912	Aig1	protein_coding
ENSMUSG00000033585	1.42386	0.924379	1.92334	2.71108	6.02638	1.51901e-05	0.000594446	3.25051	Ndn	protein_coding
ENSMUSG00000022687	1.30276	0.845276	1.76024	4.70725	6.02001	1.53782e-05	0.000600296	3.02711	Boc	protein_coding
ENSMUSG00000039081	1.42922	0.927288	1.93116	3.10513	6.01949	1.53936e-05	0.000600296	3.21459	Zfp503	protein_coding
ENSMUSG00000020121	0.894761	0.580421	1.2091	3.61139	6.01748	1.54535e-05	0.000601576	3.14275	Srgap1	protein_coding
ENSMUSG00000047238	1.23935	0.802677	1.67602	2.06977	5.99995	1.59867e-05	0.000621245	3.23184	Mageh1	protein_coding
ENSMUSG00000038859	1.6452	1.06412	2.22627	1.35859	5.98542	1.64431e-05	0.000637865	3.21145	Baiap2l1	protein_coding
ENSMUSG00000020105	1.88655	1.21923	2.55387	3.79297	5.97644	1.6732e-05	0.000647941	3.07525	Lrig3	protein_coding
ENSMUSG00000026211	1.60753	1.0369	2.17817	4.15649	5.95541	1.74289e-05	0.000672588	2.98695	Obsl1	protein_coding
ENSMUSG00000109946	1.49917	0.967017	2.03132	0.497608	5.95557	1.74233e-05	0.000672588	3.08395	Brd3os	protein_coding
ENSMUSG00000078429	0.496078	0.319781	0.672375	7.83938	5.94858	1.76614e-05	0.000680378	2.72479	Ctdsp2	protein_coding
ENSMUSG00000073591	1.64215	1.05845	2.22584	2.35798	5.94751	1.76983e-05	0.000680621	3.116	Pcdhb22	protein_coding
ENSMUSG00000032353	0.861069	0.554909	1.16723	5.92494	5.94562	1.77636e-05	0.000681949	2.78679	Tmed3	protein_coding
ENSMUSG00000005397	1.37532	0.88605	1.8646	6.96536	5.94239	1.78752e-05	0.000685052	2.73383	Nid1	protein_coding
ENSMUSG00000006373	0.679769	0.437545	0.921992	5.35403	5.9327	1.82153e-05	0.000695685	2.80757	Pgrmc1	protein_coding
ENSMUSG00000022892	0.812423	0.522964	1.10188	8.23707	5.93339	1.81909e-05	0.000695685	2.68512	App	protein_coding
ENSMUSG00000071064	1.00398	0.645879	1.36209	3.51734	5.92686	1.84233e-05	0.000702425	2.98255	Zfp827	protein_coding
ENSMUSG00000000392	0.857413	0.551377	1.16345	6.21789	5.92278	1.85702e-05	0.000706811	2.71858	Fap	protein_coding
ENSMUSG00000055407	1.80532	1.16041	2.45022	2.75896	5.91789	1.87481e-05	0.000712363	3.04078	Map6	protein_coding
ENSMUSG00000028698	1.30937	0.841489	1.77725	3.26253	5.9161	1.88135e-05	0.000712413	2.97344	Pik3r3	protein_coding
ENSMUSG00000063160	1.45132	0.932762	1.96987	3.86554	5.91665	1.87932e-05	0.000712413	2.91745	Numbl	protein_coding
ENSMUSG00000027828	0.720161	0.462293	0.97803	7.75497	5.90391	1.92655e-05	0.000727051	2.63752	Ssr3	protein_coding
ENSMUSG00000118664	0.969411	0.622295	1.31653	4.17879	5.90393	1.92648e-05	0.000727051	2.86866	AC168314.1	protein_coding
ENSMUSG00000036158	1.01721	0.652821	1.38159	3.74937	5.9014	1.93601e-05	0.000729382	2.89948	Prickle1	protein_coding
ENSMUSG00000010660	0.953822	0.611401	1.29624	3.95549	5.88864	1.98477e-05	0.000745229	2.85537	Plcd1	protein_coding
ENSMUSG00000055561	5.30372	3.39991	7.20753	-4.43071	5.88932	1.98216e-05	0.000745229	0.20973	Spink5	protein_coding
ENSMUSG00000063142	1.40445	0.899948	1.90895	5.20801	5.88508	1.9986e-05	0.000749153	2.73085	Kcnma1	protein_coding
ENSMUSG00000066456	1.29625	0.830492	1.76201	2.34806	5.8835	2.00479e-05	0.000750209	2.99077	Hmgn3	protein_coding
ENSMUSG00000048644	2.8032	1.79499	3.81141	-0.461339	5.87772	2.02752e-05	0.000757439	2.56843	Ctxn1	protein_coding
ENSMUSG00000112441	1.98669	1.27201	2.70138	-0.351501	5.87658	2.03207e-05	0.000757865	2.89643	Gm48898	lncRNA
ENSMUSG00000035847	0.801357	0.513034	1.08968	5.51273	5.87564	2.0358e-05	0.000757985	2.685	Ids	protein_coding
ENSMUSG00000032966	0.997369	0.63843	1.35631	6.02568	5.87412	2.04184e-05	0.000758963	2.64758	Fkbp1a	protein_coding
ENSMUSG00000020435	2.07523	1.32689	2.82357	0.900999	5.86238	2.08919e-05	0.000772687	2.96254	Osbp2	protein_coding
ENSMUSG00000046572	1.0153	0.649239	1.38136	3.84398	5.86342	2.08498e-05	0.000772687	2.82137	Zfp518b	protein_coding
ENSMUSG00000049421	0.974507	0.623122	1.32589	5.37694	5.86286	2.08723e-05	0.000772687	2.66883	Zfp260	protein_coding
ENSMUSG00000030208	1.74418	1.11481	2.37356	7.40981	5.85854	2.10494e-05	0.000776854	2.55808	Emp1	protein_coding
ENSMUSG00000036782	1.84699	1.18045	2.51354	3.38446	5.85793	2.10745e-05	0.000776854	2.83429	Klhl13	protein_coding
ENSMUSG00000041117	1.02187	0.652344	1.39139	3.79141	5.84605	2.15699e-05	0.000793801	2.79472	Ccdc8	protein_coding
ENSMUSG00000056870	1.90492	1.21566	2.59418	2.82067	5.8425	2.17201e-05	0.000798009	2.87679	Gulp1	protein_coding
ENSMUSG00000002778	0.817558	0.521586	1.11353	5.59704	5.83951	2.18479e-05	0.000800384	2.6007	Kdelr1	protein_coding
ENSMUSG00000024909	1.70615	1.08847	2.32383	4.73514	5.8393	2.18568e-05	0.000800384	2.67946	Efemp2	protein_coding
ENSMUSG00000001089	1.0627	0.677893	1.44751	5.577	5.83816	2.19058e-05	0.000800859	2.61276	Luzp1	protein_coding
ENSMUSG00000032320	0.779562	0.497152	1.06197	4.76934	5.83549	2.20204e-05	0.000803727	2.6648	Rcn2	protein_coding
ENSMUSG00000000094	1.45371	0.926848	1.98056	1.13523	5.83298	2.21287e-05	0.000806032	2.92642	Tbx4	protein_coding
ENSMUSG00000022139	0.770127	0.490969	1.04928	7.18093	5.83204	2.21699e-05	0.000806032	2.51143	Mbnl2	protein_coding
ENSMUSG00000031078	1.05037	0.669595	1.43115	5.68301	5.83152	2.21923e-05	0.000806032	2.58131	Cttn	protein_coding
ENSMUSG00000044022	1.60982	1.02608	2.19355	0.461409	5.83003	2.22572e-05	0.000807068	2.90008	Pcdhb21	protein_coding
ENSMUSG00000022372	-0.708782	-0.966033	-0.45153	6.73598	-5.82455	2.24974e-05	0.00081344	2.52113	Sla	protein_coding
ENSMUSG00000026826	2.91103	1.85434	3.96771	3.01932	5.82382	2.25296e-05	0.00081344	2.84235	Nr4a2	protein_coding
ENSMUSG00000034320	0.664108	0.423028	0.905188	5.99232	5.82352	2.25427e-05	0.00081344	2.54886	Slc26a2	protein_coding
ENSMUSG00000033595	2.78712	1.77481	3.79943	-0.32131	5.82037	2.26822e-05	0.000817148	2.52577	Lgi3	protein_coding
ENSMUSG00000022131	1.10704	0.70477	1.50931	3.60955	5.81773	2.28002e-05	0.000818746	2.75449	Gpr180	protein_coding
ENSMUSG00000051339	0.908646	0.578491	1.2388	5.5123	5.81815	2.27813e-05	0.000818746	2.56971	2900026A02Rik	protein_coding
ENSMUSG00000039239	1.79312	1.14108	2.44516	4.48331	5.81357	2.29869e-05	0.000823004	2.67566	Tgfb2	protein_coding
ENSMUSG00000047414	1.18785	0.755897	1.6198	4.80395	5.81344	2.29929e-05	0.000823004	2.61691	Flrt2	protein_coding
ENSMUSG00000047434	0.859677	0.546478	1.17288	3.94134	5.8026	2.34869e-05	0.000839335	2.68909	Xxylt1	protein_coding
ENSMUSG00000055538	0.658503	0.418441	0.898565	6.04795	5.79885	2.36605e-05	0.000844181	2.49368	Zcchc24	protein_coding
ENSMUSG00000002105	1.15208	0.73161	1.57255	4.54	5.79236	2.39636e-05	0.000853625	2.60045	Slc39a13	protein_coding
ENSMUSG00000036144	1.61623	1.02625	2.20621	3.43911	5.79129	2.40142e-05	0.00085406	2.73668	Meox2	protein_coding
ENSMUSG00000026628	1.49228	0.947361	2.03719	2.79962	5.78932	2.4107e-05	0.000854902	2.7852	Atf3	protein_coding
ENSMUSG00000046768	1.34999	0.857019	1.84297	4.45952	5.78916	2.41148e-05	0.000854902	2.60471	Rhoj	protein_coding
ENSMUSG00000017007	2.04822	1.29979	2.79666	0.00816291	5.78535	2.42956e-05	0.000858575	2.69484	Rbpjl	protein_coding
ENSMUSG00000020684	3.43105	2.17743	4.68467	-0.840259	5.78588	2.42704e-05	0.000858575	2.22255	Rasl10b	protein_coding
ENSMUSG00000020142	2.80054	1.77682	3.82425	3.81846	5.78322	2.43978e-05	0.000860815	2.69139	Slc1a4	protein_coding
ENSMUSG00000031955	0.974224	0.617626	1.33082	4.12362	5.77548	2.47715e-05	0.000871504	2.60817	Bcar1	protein_coding
ENSMUSG00000043259	1.16861	0.74085	1.59637	2.65314	5.77533	2.47791e-05	0.000871504	2.76708	Fam13c	protein_coding
ENSMUSG00000031596	1.93806	1.22815	2.64797	5.33188	5.77127	2.49778e-05	0.000876189	2.51551	Slc7a2	protein_coding
ENSMUSG00000118667	1.75238	1.11045	2.3943	5.60796	5.77099	2.49912e-05	0.000876189	2.47375	Ahnak2	protein_coding
ENSMUSG00000072825	1.27111	0.805147	1.73708	4.31775	5.76684	2.51964e-05	0.000881993	2.58416	Cep170b	protein_coding
ENSMUSG00000025429	-0.651757	-0.891032	-0.412482	4.88663	-5.75832	2.56219e-05	0.000895476	2.52955	Pstpip2	protein_coding
ENSMUSG00000008090	0.99488	0.629267	1.36049	4.56413	5.7525	2.59172e-05	0.000901546	2.52693	Fgfrl1	protein_coding
ENSMUSG00000022451	1.07712	0.681299	1.47294	5.5763	5.75272	2.5906e-05	0.000901546	2.41733	Twf1	protein_coding
ENSMUSG00000102222	1.65111	1.0445	2.25773	1.98257	5.75402	2.58399e-05	0.000901546	2.76162	Pcdhga10	protein_coding
ENSMUSG00000028063	1.75289	1.10837	2.39741	7.64715	5.74941	2.60755e-05	0.000905634	2.33438	Lmna	protein_coding
ENSMUSG00000023991	0.88788	0.561071	1.21469	4.20337	5.74339	2.63866e-05	0.000913585	2.56949	Foxp4	protein_coding
ENSMUSG00000031538	1.79829	1.13641	2.46017	3.30322	5.74368	2.63713e-05	0.000913585	2.63562	Plat	protein_coding
ENSMUSG00000026828	1.41005	0.890666	1.92943	2.20084	5.73924	2.66032e-05	0.000918628	2.70626	Galnt5	protein_coding
ENSMUSG00000063382	0.987151	0.623526	1.35078	5.47712	5.73902	2.66149e-05	0.000918628	2.43041	Bcl9l	protein_coding
ENSMUSG00000055485	0.842195	0.531824	1.15257	5.52319	5.7364	2.67524e-05	0.000921941	2.40521	Soga1	protein_coding
ENSMUSG00000035342	1.06868	0.674459	1.4629	4.46262	5.73082	2.70486e-05	0.000930705	2.50328	Lzts2	protein_coding
ENSMUSG00000052942	1.85242	1.16898	2.53587	3.81648	5.72988	2.70987e-05	0.00093099	2.56863	Glis3	protein_coding
ENSMUSG00000103793	1.03344	0.65207	1.41481	2.37874	5.7286	2.71671e-05	0.0009319	2.69687	Pcdhga6	protein_coding
ENSMUSG00000022257	1.24629	0.786034	1.70656	3.60221	5.72433	2.73969e-05	0.000938332	2.56493	Laptm4b	protein_coding
ENSMUSG00000031119	1.02428	0.645102	1.40346	4.72406	5.71062	2.81481e-05	0.000962579	2.41996	Gpc4	protein_coding
ENSMUSG00000032220	0.944575	0.59471	1.29444	5.51496	5.70747	2.83238e-05	0.000965797	2.33707	Myo1e	protein_coding
ENSMUSG00000037706	0.905277	0.569962	1.24059	6.60566	5.70737	2.83291e-05	0.000965797	2.28029	Cd81	protein_coding
ENSMUSG00000073293	2.57181	1.61873	3.5249	-2.32356	5.70447	2.84921e-05	0.000969865	2.01208	Nudt10	protein_coding
ENSMUSG00000034473	0.990531	0.62315	1.35791	2.98933	5.6998	2.8756e-05	0.000977354	2.60938	Sec22a	protein_coding
ENSMUSG00000024899	0.684392	0.430442	0.938341	5.85112	5.69725	2.89014e-05	0.000980793	2.29973	Papss2	protein_coding
ENSMUSG00000057766	1.77797	1.11804	2.4379	2.18924	5.69556	2.89977e-05	0.000982563	2.64391	Ankrd29	protein_coding
ENSMUSG00000046169	1.26946	0.797903	1.74102	3.33158	5.69104	2.92584e-05	0.000989886	2.56926	Adamts6	protein_coding
ENSMUSG00000040563	1.49377	0.938331	2.04921	0.593289	5.68534	2.95901e-05	0.000999587	2.63605	Plppr2	protein_coding
ENSMUSG00000033965	2.80633	1.7626	3.85005	4.04575	5.68406	2.96646e-05	0.000999811	2.48849	Slc16a2	protein_coding
ENSMUSG00000051323	1.10134	0.691705	1.51098	3.65294	5.68369	2.96867e-05	0.000999811	2.47541	Pcdh19	protein_coding
ENSMUSG00000024143	1.05725	0.663913	1.4506	6.06651	5.68221	2.97735e-05	0.00100122	2.26224	Rhoq	protein_coding
ENSMUSG00000000157	-0.803655	-1.1027	-0.504611	6.81324	-5.68122	2.98316e-05	0.00100166	2.23034	Itgb2l	protein_coding
ENSMUSG00000027338	2.76607	1.73571	3.79643	0.547144	5.6752	3.01891e-05	0.00101213	2.63358	Prnd	protein_coding
ENSMUSG00000013921	1.59844	1.00276	2.19412	2.91296	5.67274	3.03369e-05	0.00101555	2.51963	Clip3	protein_coding
ENSMUSG00000031555	1.2725	0.797903	1.74711	5.99331	5.66811	3.06161e-05	0.00102336	2.24237	Adam9	protein_coding
ENSMUSG00000023013	4.77384	2.99165	6.55603	-2.48455	5.66266	3.09479e-05	0.0010329	1.15118	Aqp2	protein_coding
ENSMUSG00000073295	2.93789	1.84044	4.03535	-0.621373	5.65924	3.11586e-05	0.00103837	2.39565	Nudt11	protein_coding
ENSMUSG00000020149	0.58512	0.366454	0.803786	7.14878	5.65681	3.13088e-05	0.00104181	2.1634	Rab1a	protein_coding
ENSMUSG00000014867	0.860419	0.538545	1.18229	7.46766	5.65108	3.16663e-05	0.00104837	2.13786	Surf4	protein_coding
ENSMUSG00000020282	1.44336	0.90337	1.98335	3.89665	5.65063	3.16945e-05	0.00104837	2.40267	Rhbdf1	protein_coding
ENSMUSG00000029761	1.09575	0.685817	1.50569	6.46158	5.65074	3.16877e-05	0.00104837	2.17555	Cald1	protein_coding
ENSMUSG00000035783	2.11932	1.32648	2.91216	5.67513	5.65094	3.16753e-05	0.00104837	2.25711	Acta2	protein_coding
ENSMUSG00000057777	1.10369	0.690707	1.51667	2.63242	5.64968	3.17546e-05	0.0010488	2.51847	Mab21l2	protein_coding
ENSMUSG00000057706	1.1372	0.711361	1.56305	2.54317	5.64542	3.20237e-05	0.00105612	2.51969	Mex3b	protein_coding
ENSMUSG00000038416	0.672253	0.420461	0.924045	5.22578	5.64415	3.21046e-05	0.00105722	2.24746	Cdc16	protein_coding
ENSMUSG00000026335	1.13278	0.708362	1.55719	7.68169	5.64238	3.22174e-05	0.00105936	2.11672	Pam	protein_coding
ENSMUSG00000038128	1.73861	1.08689	2.39033	1.7863	5.6396	3.23953e-05	0.00106364	2.55777	Camk4	protein_coding
ENSMUSG00000031298	1.89638	1.18512	2.60764	3.09301	5.63641	3.26011e-05	0.00106881	2.45806	Adgrg2	protein_coding
ENSMUSG00000046668	0.636979	0.398014	0.875945	4.56781	5.63505	3.26889e-05	0.00107012	2.30454	Cxxc5	protein_coding
ENSMUSG00000021318	1.47042	0.918368	2.02248	4.00237	5.63076	3.29688e-05	0.00107467	2.35152	Gli3	protein_coding
ENSMUSG00000031570	0.940473	0.5874	1.29355	3.89585	5.63105	3.29498e-05	0.00107467	2.36484	Plpp5	protein_coding
ENSMUSG00000034993	0.933152	0.582759	1.28354	6.23059	5.62996	3.30213e-05	0.00107467	2.14809	Vat1	protein_coding
ENSMUSG00000052504	1.64559	1.02774	2.26343	2.40816	5.6305	3.29858e-05	0.00107467	2.49603	Epha3	protein_coding
ENSMUSG00000028919	1.77881	1.11065	2.44698	2.52431	5.62799	3.31502e-05	0.00107728	2.48665	Arhgef19	protein_coding
ENSMUSG00000041845	1.08719	0.678654	1.49573	1.86853	5.62575	3.32978e-05	0.0010805	2.50695	Rhod	protein_coding
ENSMUSG00000040681	0.809635	0.505268	1.114	5.54652	5.62341	3.34533e-05	0.00108082	2.17882	Hmgn1	protein_coding
ENSMUSG00000044864	0.818575	0.510848	1.1263	5.35362	5.62341	3.34531e-05	0.00108082	2.19058	Ankrd50	protein_coding
ENSMUSG00000099689	0.973193	0.607407	1.33898	2.30667	5.62445	3.33844e-05	0.00108082	2.50207	Zfp383	protein_coding
ENSMUSG00000003131	0.670501	0.418313	0.92269	6.20674	5.6206	3.36406e-05	0.00108215	2.1318	Pafah1b2	protein_coding
ENSMUSG00000026502	0.685629	0.427751	0.943506	5.15115	5.62061	3.36395e-05	0.00108215	2.21107	Desi2	protein_coding
ENSMUSG00000071856	1.0938	0.682474	1.50513	4.11505	5.62156	3.3576e-05	0.00108215	2.31284	Mcc	protein_coding
ENSMUSG00000033767	-0.592735	-0.815782	-0.369688	6.92568	-5.61787	3.3823e-05	0.00108644	2.10637	Tmem131l	protein_coding
ENSMUSG00000033278	0.899432	0.560912	1.23795	5.08966	5.61684	3.38922e-05	0.0010871	2.20767	Ptprm	protein_coding
ENSMUSG00000021464	2.80009	1.74582	3.85436	1.7693	5.61471	3.40361e-05	0.00109014	2.52266	Ror2	protein_coding
ENSMUSG00000022305	0.979505	0.610596	1.34841	3.71045	5.613	3.41521e-05	0.00109228	2.35226	Lrp12	protein_coding
ENSMUSG00000021182	-0.640601	-0.881956	-0.399245	6.79021	-5.61097	3.42899e-05	0.00109354	2.10067	Ccdc88c	protein_coding
ENSMUSG00000094910	2.07949	1.29606	2.86292	0.742371	5.6113	3.42679e-05	0.00109354	2.5138	D430019H16Rik	protein_coding
ENSMUSG00000023800	0.67567	0.420806	0.930534	5.0824	5.60446	3.47367e-05	0.0011062	2.17166	Tiam2	protein_coding
ENSMUSG00000073755	0.922586	0.574445	1.27073	3.19468	5.60221	3.48924e-05	0.00110957	2.38983	5730409E04Rik	protein_coding
ENSMUSG00000027993	0.861694	0.536474	1.18691	4.86416	5.60123	3.49602e-05	0.00111014	2.19322	Trim2	protein_coding
ENSMUSG00000038991	1.38663	0.863221	1.91004	6.77618	5.6005	3.50109e-05	0.00111016	2.05967	Txndc5	protein_coding
ENSMUSG00000041592	1.16849	0.727339	1.60964	5.56612	5.59946	3.50836e-05	0.00111088	2.11999	Sdk2	protein_coding
ENSMUSG00000021678	1.96682	1.22417	2.70947	0.912285	5.5987	3.51369e-05	0.00111098	2.48006	F2rl1	protein_coding
ENSMUSG00000040258	2.18011	1.35659	3.00362	-1.08537	5.59647	3.52926e-05	0.00111432	2.16732	Nxph4	protein_coding
ENSMUSG00000023827	0.943508	0.586907	1.30011	4.60182	5.59334	3.55137e-05	0.00111813	2.21381	Agpat4	protein_coding
ENSMUSG00000039199	1.07817	0.670703	1.48564	2.86775	5.59371	3.5487e-05	0.00111813	2.40648	Zdhhc1	protein_coding
ENSMUSG00000002249	1.28255	0.797241	1.76785	2.3607	5.58684	3.59757e-05	0.00112954	2.4321	Tead3	protein_coding
ENSMUSG00000030525	2.53548	1.57607	3.49489	-1.78217	5.58681	3.59776e-05	0.00112954	2.04182	Chrna7	protein_coding
ENSMUSG00000019947	0.865205	0.537707	1.1927	5.5632	5.58494	3.61122e-05	0.00113038	2.10313	Arid5b	protein_coding
ENSMUSG00000021109	1.5766	0.979756	2.17344	6.91561	5.58431	3.6157e-05	0.00113038	2.02131	Hif1a	protein_coding
ENSMUSG00000034833	-1.16313	-1.60334	-0.722921	2.00616	-5.58571	3.60566e-05	0.00113038	2.46366	Tespa1	protein_coding
ENSMUSG00000055963	1.47992	0.919579	2.04026	1.6147	5.58335	3.62267e-05	0.00113096	2.45547	Triqk	protein_coding
ENSMUSG00000073802	1.77131	1.1004	2.44222	-0.159994	5.58134	3.63717e-05	0.0011339	2.39929	Cdkn2b	protein_coding
ENSMUSG00000063760	1.0101	0.627424	1.39277	3.70313	5.58013	3.64593e-05	0.00113504	2.29455	Rnf217	protein_coding
ENSMUSG00000074971	1.79323	1.11377	2.4727	4.63473	5.57926	3.65229e-05	0.00113543	2.17029	Fibin	protein_coding
ENSMUSG00000022564	-0.508392	-0.701106	-0.315679	7.28792	-5.57693	3.66922e-05	0.0011391	2.0063	Grina	protein_coding
ENSMUSG00000021457	-0.489307	-0.674898	-0.303715	8.00687	-5.57354	3.6941e-05	0.00114522	1.97416	Syk	protein_coding
ENSMUSG00000074766	1.27307	0.790067	1.75608	2.9845	5.57197	3.70564e-05	0.0011472	2.35975	Ism1	protein_coding
ENSMUSG00000069833	0.891356	0.55309	1.22962	11.2569	5.57058	3.71595e-05	0.00114879	1.98482	Ahnak	protein_coding
ENSMUSG00000054364	0.768394	0.476531	1.06026	6.29527	5.56562	3.75288e-05	0.0011586	2.01111	Rhob	protein_coding
ENSMUSG00000028556	0.959822	0.594908	1.32474	5.43353	5.56043	3.79189e-05	0.00116902	2.0734	Dock7	protein_coding
ENSMUSG00000032194	0.81074	0.502162	1.11932	5.37218	5.55423	3.83901e-05	0.00118077	2.04781	Kank2	protein_coding
ENSMUSG00000035062	1.20019	0.743362	1.65701	1.40438	5.55402	3.84063e-05	0.00118077	2.41099	Zc4h2	protein_coding
ENSMUSG00000028541	1.57197	0.973522	2.17042	2.90041	5.55298	3.84862e-05	0.00118159	2.30015	B4galt2	protein_coding
ENSMUSG00000044337	1.48693	0.920597	2.05325	4.68961	5.55045	3.86809e-05	0.00118593	2.11092	Ackr3	protein_coding
ENSMUSG00000073889	1.20432	0.74534	1.66329	4.55906	5.547	3.89482e-05	0.00119248	2.11605	Il11ra1	protein_coding
ENSMUSG00000047090	1.36269	0.842552	1.88283	2.75652	5.53842	3.96209e-05	0.00121141	2.30585	Tmem198b	protein_coding
ENSMUSG00000021838	0.883694	0.546186	1.2212	5.08502	5.53511	3.98833e-05	0.00121754	2.0474	Samd4	protein_coding
ENSMUSG00000052928	0.804855	0.497425	1.11228	4.24072	5.53451	3.99311e-05	0.00121754	2.12523	Ctif	protein_coding
ENSMUSG00000020859	0.63984	0.395374	0.884307	7.24412	5.533	4.00522e-05	0.00121789	1.91193	Spag9	protein_coding
ENSMUSG00000066113	1.64989	1.01952	2.28026	3.30312	5.53305	4.00482e-05	0.00121789	2.23459	Adamtsl1	protein_coding
ENSMUSG00000051343	1.03683	0.640605	1.43306	5.44224	5.53187	4.01427e-05	0.00121898	2.00142	Rab11fip5	protein_coding
ENSMUSG00000021319	1.0588	0.653707	1.46389	5.21794	5.52546	4.06598e-05	0.00123052	1.99713	Sfrp4	protein_coding
ENSMUSG00000046186	0.798389	0.492872	1.10391	6.46516	5.52442	4.07441e-05	0.00123052	1.91185	Cd109	protein_coding
ENSMUSG00000061436	-0.442988	-0.612498	-0.273478	7.31121	-5.52464	4.07263e-05	0.00123052	1.89967	Hipk2	protein_coding
ENSMUSG00000116957	-0.770755	-1.06563	-0.475878	3.4973	-5.52564	4.0645e-05	0.00123052	2.21988	Gm34680	lncRNA
ENSMUSG00000031227	1.13556	0.700874	1.57025	2.73955	5.52256	4.08964e-05	0.00123344	2.26739	Magee1	protein_coding
ENSMUSG00000018042	0.962198	0.593363	1.33103	6.37048	5.51494	4.15238e-05	0.00125067	1.9051	Cyb5r3	protein_coding
ENSMUSG00000034126	0.910098	0.56103	1.25917	4.09579	5.51171	4.17926e-05	0.00125706	2.1116	Pomt2	protein_coding
ENSMUSG00000041037	0.605393	0.373076	0.83771	4.75994	5.5089	4.20281e-05	0.00126243	2.02509	Irgq	protein_coding
ENSMUSG00000027746	0.831842	0.512284	1.1514	5.00163	5.503	4.25275e-05	0.00127571	1.98791	Ufm1	protein_coding
ENSMUSG00000053617	0.970258	0.597478	1.34304	7.34826	5.50229	4.25878e-05	0.0012758	1.83708	Sh3pxd2a	protein_coding
ENSMUSG00000029710	1.0199	0.627983	1.41181	5.05822	5.5014	4.26632e-05	0.00127634	1.9755	Ephb4	protein_coding
ENSMUSG00000002688	1.18208	0.727575	1.63658	2.69658	5.49816	4.29408e-05	0.00127948	2.218	Prkd1	protein_coding
ENSMUSG00000038387	0.715594	0.44046	0.990728	3.6475	5.49833	4.29268e-05	0.00127948	2.12167	Rras	protein_coding
ENSMUSG00000069662	0.739089	0.454963	1.02322	7.349	5.49913	4.28578e-05	0.00127948	1.83194	Marcks	protein_coding
ENSMUSG00000052684	1.11979	0.689106	1.55047	5.14201	5.49652	4.30825e-05	0.00128198	1.96808	Jun	protein_coding
ENSMUSG00000044042	1.40716	0.865588	1.94873	4.40302	5.49281	4.34035e-05	0.0012898	2.03025	Fmn1	protein_coding
ENSMUSG00000031503	1.36004	0.836381	1.8837	7.64776	5.49049	4.36055e-05	0.00129408	1.80642	Col4a2	protein_coding
ENSMUSG00000043542	1.21479	0.746839	1.68274	2.928	5.48792	4.38301e-05	0.00129901	2.18839	Zc2hc1a	protein_coding
ENSMUSG00000037568	2.33256	1.43349	3.23162	1.20561	5.48466	4.41177e-05	0.00130579	2.27982	Vash2	protein_coding
ENSMUSG00000040813	0.903458	0.554989	1.25193	3.87579	5.4809	4.44512e-05	0.00131391	2.05967	Tex264	protein_coding
ENSMUSG00000037499	0.860743	0.528594	1.19289	3.18589	5.47833	4.46806e-05	0.00131894	2.12282	Nenf	protein_coding
ENSMUSG00000040856	2.4419	1.49783	3.38596	-0.267599	5.46808	4.56082e-05	0.00134453	2.18342	Dlk1	protein_coding
ENSMUSG00000028347	1.53144	0.938538	2.12433	0.294732	5.46044	4.63126e-05	0.00135989	2.22714	Tmeff1	protein_coding
ENSMUSG00000030352	0.981186	0.601327	1.36104	4.92228	5.46056	4.63013e-05	0.00135989	1.90542	Tspan9	protein_coding
ENSMUSG00000030562	1.85506	1.13703	2.57309	3.00443	5.46165	4.61999e-05	0.00135989	2.15522	Nox4	protein_coding
ENSMUSG00000044456	-0.686245	-0.952099	-0.420391	6.97068	-5.45687	4.66453e-05	0.00136785	1.77144	Rin3	protein_coding
ENSMUSG00000048807	1.09329	0.669553	1.51703	3.61773	5.45438	4.68792e-05	0.0013729	2.0358	Slc35e4	protein_coding
ENSMUSG00000018217	0.98012	0.600185	1.36005	5.10695	5.45353	4.69589e-05	0.00137342	1.88433	Pmp22	protein_coding
ENSMUSG00000020027	1.3313	0.814938	1.84766	3.69043	5.4504	4.72545e-05	0.00137737	2.02284	Socs2	protein_coding
ENSMUSG00000032531	0.989033	0.605484	1.37258	5.21205	5.45127	4.71725e-05	0.00137737	1.86391	Amotl2	protein_coding
ENSMUSG00000096188	0.615963	0.377042	0.854884	5.42417	5.45014	4.72799e-05	0.00137737	1.82842	Cmtm4	protein_coding
ENSMUSG00000006736	0.638954	0.390758	0.88715	4.72886	5.4423	4.80294e-05	0.00139393	1.88247	Tspan31	protein_coding
ENSMUSG00000030315	0.543861	0.3326	0.755122	5.31389	5.44223	4.80362e-05	0.00139393	1.83152	Vgll4	protein_coding
ENSMUSG00000034243	0.61082	0.37355	0.848091	6.52103	5.44224	4.80354e-05	0.00139393	1.76065	Golgb1	protein_coding
ENSMUSG00000031563	0.660705	0.404013	0.917397	5.38849	5.4413	4.81259e-05	0.00139471	1.82249	Wwc2	protein_coding
ENSMUSG00000022842	2.58186	1.57803	3.5857	0.399297	5.43725	4.85197e-05	0.00140247	2.17224	Ece2	protein_coding
ENSMUSG00000035199	0.56278	0.343986	0.781573	5.95725	5.43766	4.84794e-05	0.00140247	1.77272	Arl6ip5	protein_coding
ENSMUSG00000053477	0.742547	0.453792	1.0313	7.08318	5.43629	4.86128e-05	0.00140333	1.72015	Tcf4	protein_coding
ENSMUSG00000021288	0.564396	0.3448	0.783993	5.68389	5.43335	4.89016e-05	0.00140701	1.78724	Klc1	protein_coding
ENSMUSG00000026577	0.853206	0.521283	1.18513	3.90101	5.43406	4.88317e-05	0.00140701	1.971	Blzf1	protein_coding
ENSMUSG00000031835	0.415881	0.254061	0.577701	6.64497	5.43305	4.89302e-05	0.00140701	1.73213	Mbtps1	protein_coding
ENSMUSG00000024736	1.01494	0.619535	1.41034	3.36523	5.42634	4.95952e-05	0.00142062	1.99806	Tmem132a	protein_coding
ENSMUSG00000027739	0.782629	0.477751	1.08751	4.16673	5.42672	4.95567e-05	0.00142062	1.93143	Rab33b	protein_coding
ENSMUSG00000034520	1.5832	0.966467	2.19993	2.55643	5.42685	4.95446e-05	0.00142062	2.09697	Gjc1	protein_coding
ENSMUSG00000021794	0.556994	0.339907	0.77408	7.40851	5.42406	4.98224e-05	0.00142529	1.68335	Glud1	protein_coding
ENSMUSG00000051041	1.92201	1.17261	2.67141	1.9742	5.42187	5.00424e-05	0.00142975	2.12463	Olfml1	protein_coding
ENSMUSG00000026785	1.2952	0.790081	1.80033	3.01724	5.42062	5.01686e-05	0.00143151	2.06339	Pkn3	protein_coding
ENSMUSG00000050212	1.2292	0.749394	1.70901	2.83549	5.4158	5.06573e-05	0.0014436	2.03693	Eva1b	protein_coding
ENSMUSG00000028214	1.56035	0.950207	2.17048	2.75684	5.4063	5.16351e-05	0.00146958	2.01488	Gem	protein_coding
ENSMUSG00000024043	1.2653	0.770204	1.76039	2.33059	5.40273	5.20072e-05	0.00147665	2.03577	Arhgap28	protein_coding
ENSMUSG00000027684	1.46367	0.89095	2.0364	2.90923	5.40265	5.20162e-05	0.00147665	2.00977	Mecom	protein_coding
ENSMUSG00000034781	0.815198	0.495688	1.13471	5.1198	5.3937	5.29624e-05	0.00150159	1.7627	Gna11	protein_coding
ENSMUSG00000033350	0.719397	0.437197	1.0016	4.5812	5.38914	5.34503e-05	0.00151349	1.78291	Chst2	protein_coding
ENSMUSG00000049872	1.59825	0.971061	2.22544	1.97549	5.38709	5.36721e-05	0.00151784	2.05847	Calhm5	protein_coding
ENSMUSG00000056515	0.643565	0.390974	0.896157	6.50295	5.38619	5.37694e-05	0.00151866	1.63378	Rab31	protein_coding
ENSMUSG00000062098	0.940709	0.570389	1.31103	4.62352	5.37015	5.55371e-05	0.0015666	1.76048	Btbd3	protein_coding
ENSMUSG00000039936	-0.622845	-0.868247	-0.377442	6.73466	-5.36548	5.60621e-05	0.0015794	1.59768	Pik3cd	protein_coding
ENSMUSG00000027188	3.17777	1.92542	4.43011	4.07853	5.36421	5.6206e-05	0.00158145	1.76159	Pamr1	protein_coding
ENSMUSG00000000693	1.81081	1.09631	2.52531	5.04246	5.3577	5.69502e-05	0.00159432	1.68035	Loxl3	protein_coding
ENSMUSG00000002064	0.647022	0.391745	0.9023	4.18054	5.35815	5.68984e-05	0.00159432	1.77843	Sdf2	protein_coding
ENSMUSG00000029407	0.565149	0.342211	0.788088	6.51343	5.35902	5.67976e-05	0.00159432	1.58413	Uso1	protein_coding
ENSMUSG00000031264	-0.509283	-0.710215	-0.308351	5.69515	-5.3582	5.68924e-05	0.00159432	1.64635	Btk	protein_coding
ENSMUSG00000037606	0.854516	0.517232	1.1918	4.43827	5.35589	5.71579e-05	0.00159812	1.7451	Osbpl5	protein_coding
ENSMUSG00000005881	0.65212	0.394669	0.909572	5.27714	5.35476	5.72886e-05	0.00159976	1.64494	Ergic3	protein_coding
ENSMUSG00000035314	1.02607	0.620772	1.43138	2.73796	5.3519	5.76209e-05	0.00160702	1.92883	Gdpd5	protein_coding
ENSMUSG00000045094	-0.728193	-1.01587	-0.440513	4.0243	-5.35112	5.77118e-05	0.00160743	1.80315	Arhgef37	protein_coding
ENSMUSG00000049624	0.724504	0.43825	1.01076	3.74059	5.35053	5.778e-05	0.00160743	1.82938	Slc17a5	protein_coding
ENSMUSG00000026223	0.70314	0.425238	0.981042	6.53386	5.34883	5.79794e-05	0.00160895	1.55611	Itm2c	protein_coding
ENSMUSG00000046152	1.17591	0.711206	1.64062	2.64161	5.34938	5.79148e-05	0.00160895	1.94452	Fut10	protein_coding
ENSMUSG00000004317	0.95772	0.57914	1.3363	4.69895	5.34798	5.80791e-05	0.0016097	1.72275	Clcn5	protein_coding
ENSMUSG00000031523	1.00056	0.604498	1.39662	6.48281	5.34057	5.89543e-05	0.0016299	1.54428	Dlc1	protein_coding
ENSMUSG00000044949	1.46821	0.887066	2.04936	2.18399	5.34086	5.89205e-05	0.0016299	1.95082	Ubtd2	protein_coding
ENSMUSG00000032867	0.762334	0.460504	1.06416	5.60149	5.33938	5.90967e-05	0.0016318	1.60143	Fbxw8	protein_coding
ENSMUSG00000050248	1.09272	0.65933	1.52611	3.29661	5.33012	6.02129e-05	0.00166056	1.83139	Evc2	protein_coding
ENSMUSG00000021702	2.20994	1.33323	3.08665	7.83088	5.32885	6.03683e-05	0.00166278	1.48277	Thbs4	protein_coding
ENSMUSG00000027800	2.52912	1.52518	3.53307	4.91359	5.32558	6.07686e-05	0.00167174	1.65111	Tm4sf1	protein_coding
ENSMUSG00000059456	-0.459159	-0.641531	-0.276788	6.49001	-5.32248	6.11504e-05	0.00168016	1.51903	Ptk2b	protein_coding
ENSMUSG00000003352	1.34711	0.811718	1.8825	2.84321	5.31912	6.15676e-05	0.00168538	1.83636	Cacnb3	protein_coding
ENSMUSG00000021279	0.827709	0.49875	1.15667	6.03879	5.31917	6.15611e-05	0.00168538	1.52239	Cdc42bpb	protein_coding
ENSMUSG00000030020	1.09039	0.657088	1.52369	3.49485	5.31984	6.14789e-05	0.00168538	1.7773	Prickle2	protein_coding
ENSMUSG00000044017	0.97416	0.586925	1.36139	4.23526	5.31819	6.16836e-05	0.00168647	1.69164	Adgrd1	protein_coding
ENSMUSG00000018821	1.3735	0.826957	1.92004	1.62133	5.31268	6.23752e-05	0.00170329	1.94248	Avpi1	protein_coding
ENSMUSG00000031284	2.2425	1.35004	3.13497	2.00082	5.3119	6.24739e-05	0.00170389	1.92952	Pak3	protein_coding
ENSMUSG00000028412	0.81603	0.491058	1.141	6.56882	5.30845	6.29115e-05	0.00171166	1.47751	Slc44a1	protein_coding
ENSMUSG00000069806	1.76016	1.0592	2.46111	1.7582	5.30845	6.29127e-05	0.00171166	1.92865	Cacng7	protein_coding
ENSMUSG00000034088	0.770294	0.463483	1.07711	8.58989	5.30754	6.30284e-05	0.00171271	1.41778	Hdlbp	protein_coding
ENSMUSG00000032470	1.27722	0.767973	1.78646	3.65946	5.30208	6.37285e-05	0.00172962	1.71382	Mras	protein_coding
ENSMUSG00000070867	1.3418	0.806495	1.87711	3.77312	5.299	6.41275e-05	0.00173833	1.72884	Trabd2b	protein_coding
ENSMUSG00000033960	0.883399	0.530624	1.23617	5.68691	5.2938	6.48074e-05	0.00175461	1.49961	Jcad	protein_coding
ENSMUSG00000038305	1.5909	0.954783	2.22703	2.65352	5.28703	6.57024e-05	0.00177668	1.81765	Spats2l	protein_coding
ENSMUSG00000042351	-0.83801	-1.17317	-0.502846	5.40289	-5.28568	6.5883e-05	0.0017794	1.54119	Grap2	protein_coding
ENSMUSG00000027575	0.634159	0.38048	0.887837	5.374	5.28473	6.601e-05	0.00178067	1.51733	Arfgap1	protein_coding
ENSMUSG00000032135	1.14456	0.686484	1.60263	5.0428	5.28214	6.63568e-05	0.00178785	1.52921	Mcam	protein_coding
ENSMUSG00000027102	1.38138	0.828269	1.93448	3.21423	5.27972	6.66841e-05	0.0017945	1.74388	Hoxd8	protein_coding
ENSMUSG00000022438	-0.633369	-0.887005	-0.379733	6.88542	-5.27903	6.67769e-05	0.00179482	1.41325	Parvb	protein_coding
ENSMUSG00000037660	4.65496	2.7898	6.52012	-2.49897	5.27603	6.71842e-05	0.00180359	0.150034	Gdf7	protein_coding
ENSMUSG00000027276	0.993401	0.594967	1.39183	4.82476	5.2708	6.79012e-05	0.00182064	1.53531	Jag1	protein_coding
ENSMUSG00000030220	-0.740915	-1.03839	-0.443439	8.68673	-5.26532	6.86609e-05	0.00183879	1.33327	Arhgdib	protein_coding
ENSMUSG00000031486	1.7717	1.06009	2.48332	4.54371	5.26323	6.89525e-05	0.00184438	1.54305	Adgra2	protein_coding
ENSMUSG00000063275	0.739435	0.4423	1.03657	3.38086	5.26083	6.92892e-05	0.00185115	1.721	Hacd1	protein_coding
ENSMUSG00000031149	1.86349	1.11427	2.61271	3.12528	5.25805	6.96822e-05	0.00185942	1.69311	Praf2	protein_coding
ENSMUSG00000001751	0.778763	0.46561	1.09192	4.23726	5.25723	6.9798e-05	0.00186028	1.55579	Naglu	protein_coding
ENSMUSG00000070044	1.2195	0.729028	1.70997	2.77588	5.25626	6.99358e-05	0.00186172	1.72907	Fam149a	protein_coding
ENSMUSG00000047749	0.777818	0.464941	1.09069	3.81497	5.25548	7.00459e-05	0.00186242	1.62161	Zc3hav1l	protein_coding
ENSMUSG00000043556	1.07229	0.640525	1.50405	2.03446	5.25016	7.08067e-05	0.0018804	1.78241	Fbxl7	protein_coding
ENSMUSG00000025007	0.906627	0.54133	1.27192	5.48935	5.24675	7.12996e-05	0.00189123	1.41945	Aldh18a1	protein_coding
ENSMUSG00000004631	0.972939	0.580522	1.36536	3.82507	5.24138	7.2082e-05	0.00190516	1.57778	Sgce	protein_coding
ENSMUSG00000020101	-0.545096	-0.764911	-0.325281	7.88188	-5.24233	7.19431e-05	0.00190516	1.30069	Vsir	protein_coding
ENSMUSG00000038552	2.25142	1.34342	3.15942	1.92165	5.24177	7.20248e-05	0.00190516	1.80091	Fndc4	protein_coding
ENSMUSG00000049792	0.565164	0.337127	0.793202	4.20549	5.23933	7.23831e-05	0.0019103	1.53926	Bag5	protein_coding
ENSMUSG00000070284	1.14725	0.684309	1.6102	4.30253	5.23889	7.24484e-05	0.0019103	1.51322	Gmppb	protein_coding
ENSMUSG00000000420	0.563146	0.335551	0.79074	7.37211	5.23078	7.36532e-05	0.00193977	1.28441	Galnt1	protein_coding
ENSMUSG00000026047	0.772055	0.459359	1.08475	3.73381	5.21956	7.53533e-05	0.00198219	1.54632	Poglut2	protein_coding
ENSMUSG00000022665	1.36086	0.809547	1.91218	7.68712	5.21822	7.55594e-05	0.00198292	1.24757	Ccdc80	protein_coding
ENSMUSG00000031875	1.04676	0.622699	1.47081	4.54384	5.2183	7.55469e-05	0.00198292	1.44045	Cmtm3	protein_coding
ENSMUSG00000037110	-0.62176	-0.873679	-0.36984	5.78092	-5.21758	7.56573e-05	0.00198315	1.37218	Ralgapa2	protein_coding
ENSMUSG00000020458	0.595033	0.353623	0.836443	7.35167	5.21068	7.67285e-05	0.00200886	1.25157	Rtn4	protein_coding
ENSMUSG00000008575	0.875045	0.519992	1.2301	6.67205	5.21009	7.68207e-05	0.00200891	1.27971	Nfib	protein_coding
ENSMUSG00000020573	-0.479882	-0.674706	-0.285058	6.81698	-5.20714	7.72835e-05	0.00201826	1.26689	Pik3cg	protein_coding
ENSMUSG00000047777	0.925042	0.549454	1.30063	3.50556	5.20665	7.73599e-05	0.00201826	1.55286	Phf13	protein_coding
ENSMUSG00000048264	0.971852	0.576944	1.36676	4.81494	5.2025	7.80176e-05	0.00203303	1.3896	Dip2c	protein_coding
ENSMUSG00000069237	0.615902	0.365544	0.86626	5.21407	5.20065	7.8311e-05	0.00203829	1.36412	Fam8a1	protein_coding
ENSMUSG00000035095	1.34452	0.797682	1.89136	3.81315	5.19775	7.87762e-05	0.002048	1.46866	Fam167a	protein_coding
ENSMUSG00000054640	0.899378	0.533296	1.26546	5.17769	5.19365	7.94373e-05	0.00206277	1.33027	Slc8a1	protein_coding
ENSMUSG00000070469	2.02199	1.1985	2.84547	3.91242	5.19076	7.9906e-05	0.00207252	1.54374	Adamtsl3	protein_coding
ENSMUSG00000031521	0.703266	0.416563	0.989969	3.24285	5.18556	8.07573e-05	0.00209216	1.5341	Aga	protein_coding
ENSMUSG00000031853	2.13183	1.26176	3.0019	-0.587421	5.17972	8.17248e-05	0.00211476	1.50227	Map3k21	protein_coding
ENSMUSG00000046058	1.20641	0.713649	1.69917	1.45699	5.17567	8.24026e-05	0.00212982	1.6794	Eid2	protein_coding
ENSMUSG00000020592	1.63818	0.968985	2.30737	5.28683	5.1751	8.25e-05	0.00212986	1.26978	Sdc1	protein_coding
ENSMUSG00000103472	1.32317	0.78256	1.86378	1.75832	5.17414	8.26606e-05	0.00213153	1.66391	Pcdhga7	protein_coding
ENSMUSG00000039952	0.954132	0.563987	1.34428	6.7339	5.17	8.33629e-05	0.00214715	1.18678	Dag1	protein_coding
ENSMUSG00000032180	0.742188	0.438476	1.0459	3.42998	5.16606	8.40356e-05	0.00216197	1.47611	Tmed1	protein_coding
ENSMUSG00000030657	0.624632	0.368819	0.880445	6.70161	5.1619	8.4752e-05	0.00217788	1.1702	Xylt1	protein_coding
ENSMUSG00000045790	1.04228	0.615108	1.46945	1.97918	5.15811	8.54109e-05	0.00219228	1.61754	Ccdc149	protein_coding
ENSMUSG00000089715	0.616296	0.363671	0.868921	5.93013	5.15728	8.55562e-05	0.00219348	1.20646	Cbx6	protein_coding
ENSMUSG00000013033	1.02286	0.603468	1.44225	5.1826	5.15589	8.57996e-05	0.00219718	1.25757	Adgrl1	protein_coding
ENSMUSG00000021186	0.810576	0.47781	1.14334	5.4315	5.14947	8.69317e-05	0.00222361	1.20591	Fbln5	protein_coding
ENSMUSG00000024085	0.727291	0.428297	1.02628	7.15056	5.14226	8.8223e-05	0.00224888	1.10886	Man2a1	protein_coding
ENSMUSG00000048347	1.13314	0.667311	1.59898	0.617282	5.14236	8.82043e-05	0.00224888	1.62986	Pcdhb18	protein_coding
ENSMUSG00000056832	1.4213	0.837063	2.00553	1.68214	5.14287	8.8112e-05	0.00224888	1.61504	Ttc26	protein_coding
ENSMUSG00000006301	0.945345	0.556521	1.33417	5.55391	5.13979	8.86695e-05	0.00225767	1.19493	Tmbim1	protein_coding
ENSMUSG00000037855	1.79502	1.056	2.53404	1.4301	5.13476	8.95848e-05	0.00227681	1.61297	Zfp365	protein_coding
ENSMUSG00000039043	1.28337	0.754978	1.81177	2.96028	5.13454	8.96262e-05	0.00227681	1.49043	Arpin	protein_coding
ENSMUSG00000054555	2.24557	1.31975	3.17138	5.72402	5.12754	9.09184e-05	0.002307	1.14469	Adam12	protein_coding
ENSMUSG00000040841	0.952481	0.559333	1.34563	2.24598	5.12163	9.20251e-05	0.00233242	1.52216	Six5	protein_coding
ENSMUSG00000048387	1.82684	1.07213	2.58156	1.19946	5.11712	9.28785e-05	0.00235137	1.5787	Osr1	protein_coding
ENSMUSG00000039607	1.08579	0.636945	1.53463	4.70496	5.11399	9.34761e-05	0.00236381	1.21496	Rbms3	protein_coding
ENSMUSG00000026121	0.922862	0.541315	1.30441	3.96615	5.11324	9.36182e-05	0.00236471	1.29236	Sema4c	protein_coding
ENSMUSG00000080115	1.5358	0.900524	2.17107	0.509725	5.11072	9.41031e-05	0.00237426	1.56883	Eef1akmt3	protein_coding
ENSMUSG00000026579	-0.59214	-0.837276	-0.347005	7.02135	-5.10654	9.49116e-05	0.00239194	1.05165	F5	protein_coding
ENSMUSG00000024300	-0.59598	-0.842973	-0.348987	7.43707	-5.101	9.59961e-05	0.00241503	1.02148	Myo1f	protein_coding
ENSMUSG00000031983	0.58104	0.340227	0.821852	5.73539	5.10075	9.60449e-05	0.00241503	1.09024	2310022B05Rik	protein_coding
ENSMUSG00000066842	1.40781	0.82363	1.992	3.95008	5.09453	9.72775e-05	0.00244326	1.25609	Hmcn1	protein_coding
ENSMUSG00000052310	0.993673	0.581143	1.4062	6.55468	5.09208	9.77659e-05	0.00245275	1.02855	Slc39a1	protein_coding
ENSMUSG00000000290	-0.590185	-0.835363	-0.345007	8.26489	-5.08879	9.84275e-05	0.00245949	0.972817	Itgb2	protein_coding
ENSMUSG00000021725	0.549071	0.321007	0.777135	5.41675	5.08956	9.82741e-05	0.00245949	1.11346	Parp8	protein_coding
ENSMUSG00000038351	0.934431	0.546265	1.3226	3.21476	5.08906	9.8374e-05	0.00245949	1.36128	Sgsm2	protein_coding
ENSMUSG00000049119	1.02672	0.600174	1.45327	2.51034	5.08855	9.84768e-05	0.00245949	1.45536	Fam110b	protein_coding
ENSMUSG00000079111	1.16578	0.680664	1.65089	6.5323	5.08021	0.000100176	0.00249912	1.00224	Kdelr2	protein_coding
ENSMUSG00000075470	0.498671	0.290949	0.706393	6.11489	5.07503	0.000101245	0.00252295	1.02386	Alg10b	protein_coding
ENSMUSG00000034863	0.922776	0.538306	1.30725	3.25292	5.07389	0.000101482	0.00252603	1.32529	Ano8	protein_coding
ENSMUSG00000092572	-0.70995	-1.00609	-0.413814	4.07328	-5.06808	0.0001027	0.00255349	1.2254	Serpinb10	polymorphic_pseudogene
ENSMUSG00000033453	1.9606	1.14246	2.77874	2.84476	5.06606	0.000103128	0.00256126	1.33136	Adamts15	protein_coding
ENSMUSG00000103037	1.42016	0.826725	2.0136	1.78487	5.05908	0.000104616	0.00259531	1.42351	Pcdhgb1	protein_coding
ENSMUSG00000041684	0.910169	0.529714	1.29062	3.39065	5.0574	0.000104978	0.00260138	1.26248	Bivm	protein_coding
ENSMUSG00000034040	1.40314	0.816139	1.99013	2.14571	5.05326	0.000105873	0.00262065	1.36823	Galnt17	protein_coding
ENSMUSG00000035325	0.900536	0.5236	1.27747	6.99516	5.05058	0.000106459	0.00263223	0.923398	Sec31a	protein_coding
ENSMUSG00000033209	0.935886	0.54402	1.32775	5.54761	5.04885	0.000106837	0.0026357	0.999839	Ttc28	protein_coding
ENSMUSG00000057969	1.68464	0.979337	2.38995	3.33068	5.04938	0.000106721	0.0026357	1.23479	Sema3b	protein_coding
ENSMUSG00000052957	1.86937	1.0856	2.65313	5.94574	5.04217	0.000108315	0.0026692	0.95773	Gas1	protein_coding
ENSMUSG00000026023	1.97696	1.1477	2.80623	0.360411	5.03979	0.000108846	0.00267931	1.42495	Cdk15	protein_coding
ENSMUSG00000027394	0.883016	0.512561	1.25347	3.42809	5.03896	0.000109032	0.00268092	1.21678	Ttl	protein_coding
ENSMUSG00000040152	0.885381	0.513768	1.25699	9.19984	5.03672	0.000109535	0.00268735	0.855501	Thbs1	protein_coding
ENSMUSG00000074457	1.23101	0.714345	1.74768	3.93996	5.03684	0.000109508	0.00268735	1.1497	S100a16	protein_coding
ENSMUSG00000020810	1.29778	0.752957	1.8426	3.78476	5.03563	0.00010978	0.00268743	1.20193	Cygb	protein_coding
ENSMUSG00000097431	0.665972	0.386399	0.945545	3.73106	5.0358	0.000109742	0.00268743	1.19826	Gm26782	lncRNA
ENSMUSG00000025856	1.15127	0.667635	1.6349	3.78137	5.03232	0.000110529	0.0027028	1.17604	Pdgfa	protein_coding
ENSMUSG00000031165	-0.577266	-0.819848	-0.334684	5.69973	-5.03067	0.000110907	0.00270607	0.971738	Was	protein_coding
ENSMUSG00000052727	0.838525	0.486178	1.19087	5.49743	5.03099	0.000110834	0.00270607	0.969377	Map1b	protein_coding
ENSMUSG00000072770	-1.51639	-2.15379	-0.878986	0.807	-5.02926	0.000111227	0.00271092	1.40295	Acrbp	protein_coding
ENSMUSG00000004609	-0.638743	-0.907302	-0.370183	6.92059	-5.02798	0.000111522	0.00271513	0.894395	Cd33	protein_coding
ENSMUSG00000028780	1.72443	0.998696	2.45017	5.5764	5.02313	0.00011264	0.00273934	0.947547	Sema3c	protein_coding
ENSMUSG00000032383	0.683962	0.396048	0.971875	6.74267	5.02201	0.0001129	0.00274266	0.872802	Ppib	protein_coding
ENSMUSG00000040415	0.857929	0.496659	1.2192	3.98512	5.02027	0.000113304	0.00274948	1.11755	Dtx3	protein_coding
ENSMUSG00000037613	1.94502	1.12559	2.76444	3.00842	5.01792	0.000113854	0.00275739	1.23012	Tnfrsf23	protein_coding
ENSMUSG00000038502	0.507294	0.293571	0.721018	5.24409	5.01782	0.000113878	0.00275739	0.966973	Ptov1	protein_coding
ENSMUSG00000027326	-0.523658	-0.744515	-0.302801	7.30584	-5.01238	0.000115159	0.00278234	0.844391	Knl1	protein_coding
ENSMUSG00000037362	2.73055	1.57895	3.88215	4.19533	5.01254	0.000115123	0.00278234	1.07193	Ccn3	protein_coding
ENSMUSG00000004846	0.911987	0.527055	1.29692	6.19243	5.00856	0.00011607	0.00280131	0.870324	Plod3	protein_coding
ENSMUSG00000028617	0.871821	0.503549	1.24009	3.49485	5.00456	0.000117029	0.00282139	1.13459	Lrrc42	protein_coding
ENSMUSG00000034686	1.13743	0.656702	1.61817	1.30792	5.00185	0.000117684	0.00283105	1.34879	Prr7	protein_coding
ENSMUSG00000039057	3.51668	2.0305	5.00286	-0.703255	5.00228	0.000117579	0.00283105	1.21562	Myo16	protein_coding
ENSMUSG00000068220	1.46843	0.847385	2.08948	6.28603	4.99846	0.000118509	0.00284781	0.848176	Lgals1	protein_coding
ENSMUSG00000042272	0.834755	0.481551	1.18796	4.59524	4.99622	0.000119058	0.0028579	1.0025	Sestd1	protein_coding
ENSMUSG00000030830	-0.601243	-0.855674	-0.346812	6.96892	-4.9956	0.00011921	0.00285847	0.82053	Itgal	protein_coding
ENSMUSG00000007379	-0.552062	-0.785752	-0.318372	4.45758	-4.99408	0.000119583	0.00286125	1.03956	Dennd2c	protein_coding
ENSMUSG00000042734	1.55305	0.895635	2.21046	1.84793	4.99408	0.000119584	0.00286125	1.29281	Ttc9	protein_coding
ENSMUSG00000023805	0.876277	0.504858	1.2477	4.47584	4.98752	0.00012121	0.00289706	0.99118	Synj2	protein_coding
ENSMUSG00000021095	3.17042	1.826	4.51484	-2.15962	4.98527	0.000121775	0.00290742	0.562063	Gsc	protein_coding
ENSMUSG00000025372	1.27147	0.732209	1.81073	3.7097	4.98443	0.000121987	0.00290936	1.09769	Baiap2	protein_coding
ENSMUSG00000027797	2.44338	1.40687	3.47989	3.79007	4.98339	0.000122249	0.00291248	1.04512	Dclk1	protein_coding
ENSMUSG00000028019	1.19764	0.689359	1.70592	3.99949	4.98116	0.000122812	0.00292277	1.01558	Pdgfc	protein_coding
ENSMUSG00000051920	1.88218	1.08302	2.68133	2.76982	4.97895	0.000123372	0.00293294	1.15962	Rspo2	protein_coding
ENSMUSG00000026442	2.3079	1.32783	3.28798	2.52992	4.97813	0.000123582	0.00293481	1.24919	Nfasc	protein_coding
ENSMUSG00000028945	0.555915	0.319811	0.792018	5.47192	4.97753	0.000123735	0.00293531	0.868003	Rheb	protein_coding
ENSMUSG00000028803	-0.507148	-0.722631	-0.291665	5.06379	-4.97542	0.000124274	0.00294495	0.922722	Nipal3	protein_coding
ENSMUSG00000028040	2.19649	1.26286	3.13011	-0.789282	4.97354	0.000124758	0.00295327	1.15918	Efna4	protein_coding
ENSMUSG00000095115	0.659261	0.378929	0.939593	7.17051	4.97156	0.000125269	0.00296221	0.753695	Itpripl2	protein_coding
ENSMUSG00000031290	1.57408	0.904493	2.24366	1.45033	4.96968	0.000125755	0.00297056	1.27007	Lrch2	protein_coding
ENSMUSG00000019831	1.81535	1.04278	2.58792	0.282692	4.96743	0.000126339	0.00297487	1.28368	Wasf1	protein_coding
ENSMUSG00000026475	2.49375	1.43264	3.55485	1.09722	4.96824	0.000126128	0.00297487	1.29726	Rgs16	protein_coding
ENSMUSG00000060510	0.496099	0.284991	0.707208	5.76807	4.96788	0.000126223	0.00297487	0.81195	Zfp266	protein_coding
ENSMUSG00000040164	1.68025	0.96484	2.39567	0.0324262	4.96507	0.000126956	0.00298622	1.29224	Kcns1	protein_coding
ENSMUSG00000001418	0.610269	0.350205	0.870333	5.44748	4.96078	0.000128087	0.00300377	0.826045	Glmp	protein_coding
ENSMUSG00000021260	3.17917	1.82449	4.53385	2.62909	4.96117	0.000127982	0.00300377	1.20592	Hhipl1	protein_coding
ENSMUSG00000030605	1.20658	0.692393	1.72077	6.60886	4.9607	0.000128108	0.00300377	0.754572	Mfge8	protein_coding
ENSMUSG00000061013	1.94371	1.11518	2.77224	2.05496	4.95944	0.000128441	0.00300842	1.23769	Mkx	protein_coding
ENSMUSG00000074916	1.14906	0.65894	1.63919	2.89565	4.95616	0.000129314	0.00302209	1.1181	Chst14	protein_coding
ENSMUSG00000095440	1.03484	0.593396	1.47628	2.1344	4.95571	0.000129433	0.00302209	1.20966	Fignl2	protein_coding
ENSMUSG00000118662	0.95014	0.544849	1.35543	2.00968	4.95597	0.000129366	0.00302209	1.21598	Tctn2	protein_coding
ENSMUSG00000061731	1.06517	0.610508	1.51984	5.48038	4.95265	0.000130255	0.00303809	0.806795	Ext1	protein_coding
ENSMUSG00000022951	1.60298	0.918177	2.28779	5.2251	4.94844	0.000131392	0.00305897	0.827052	Rcan1	protein_coding
ENSMUSG00000027420	1.2757	0.730569	1.82082	0.215989	4.94717	0.000131736	0.00305897	1.25596	Bfsp1	protein_coding
ENSMUSG00000029924	0.787631	0.451078	1.12418	4.77841	4.94741	0.000131672	0.00305897	0.871898	Slc37a3	protein_coding
ENSMUSG00000055320	1.07078	0.61318	1.52837	5.92543	4.9468	0.000131838	0.00305897	0.788162	Tead1	protein_coding
ENSMUSG00000097441	1.55938	0.893052	2.22572	2.39796	4.94732	0.000131696	0.00305897	1.16197	Gm26633	lncRNA
ENSMUSG00000001700	0.591698	0.338715	0.844681	3.95787	4.94443	0.000132484	0.00306436	0.950669	Gramd3	protein_coding
ENSMUSG00000015944	0.818345	0.468509	1.16818	4.31588	4.94516	0.000132287	0.00306436	0.928551	Castor2	protein_coding
ENSMUSG00000018395	1.20704	0.690973	1.7231	2.97345	4.94453	0.000132459	0.00306436	1.0984	Kif3a	protein_coding
ENSMUSG00000002771	1.48031	0.846969	2.11365	0.871586	4.9411	0.000133401	0.00308236	1.2479	Grin2d	protein_coding
ENSMUSG00000016933	0.613528	0.351006	0.876049	5.49674	4.94056	0.000133548	0.00308256	0.791017	Plcg1	protein_coding
ENSMUSG00000002111	-0.643958	-0.919639	-0.368277	6.27486	-4.93809	0.000134233	0.00308894	0.735225	Spi1	protein_coding
ENSMUSG00000030786	-0.620935	-0.886721	-0.355149	8.45795	-4.93881	0.000134033	0.00308894	0.657811	Itgam	protein_coding
ENSMUSG00000030917	1.22999	0.703369	1.75661	3.07451	4.93756	0.00013438	0.00308894	1.06619	Tmem159	protein_coding
ENSMUSG00000032458	0.612683	0.35038	0.874986	7.06798	4.93787	0.000134293	0.00308894	0.688259	Copb2	protein_coding
ENSMUSG00000014301	0.994689	0.568686	1.42069	2.5429	4.93609	0.000134789	0.00309514	1.12226	Pam16	protein_coding
ENSMUSG00000003153	-0.71751	-1.0249	-0.410121	7.07422	-4.93455	0.000135218	0.00310179	0.690239	Slc2a3	protein_coding
ENSMUSG00000025104	0.774933	0.442818	1.10705	4.0346	4.93269	0.00013574	0.00311054	0.939321	Hdgfl3	protein_coding
ENSMUSG00000024570	-0.508531	-0.726539	-0.290523	4.87231	-4.9312	0.000136158	0.00311691	0.850508	Rbfa	protein_coding
ENSMUSG00000024642	-0.539576	-0.770947	-0.308206	5.28121	-4.93006	0.000136478	0.00312102	0.804983	Tle4	protein_coding
ENSMUSG00000029994	0.798196	0.455783	1.14061	5.02825	4.92797	0.000137071	0.00313137	0.796935	Anxa4	protein_coding
ENSMUSG00000016255	-0.698054	-0.997628	-0.39848	5.81232	-4.92598	0.000137634	0.003141	0.758953	Tubb1	protein_coding
ENSMUSG00000026153	0.57277	0.326911	0.818629	3.68237	4.92495	0.00013793	0.00314451	0.947899	Fam135a	protein_coding
ENSMUSG00000063838	1.31734	0.751816	1.88286	1.6117	4.92442	0.000138079	0.00314469	1.17041	Cdc42ep5	protein_coding
ENSMUSG00000032883	0.897999	0.512104	1.28389	3.60628	4.91942	0.000139515	0.00317089	0.995658	Acsl3	protein_coding
ENSMUSG00000062312	0.868436	0.495277	1.24159	3.33141	4.91985	0.000139391	0.00317089	0.983116	Erbb2	protein_coding
ENSMUSG00000015312	0.925993	0.527602	1.32438	3.52079	4.91367	0.000141186	0.00320234	0.953242	Gadd45b	protein_coding
ENSMUSG00000061111	0.738432	0.420765	1.0561	4.45124	4.91414	0.000141049	0.00320234	0.83439	Mcrip1	protein_coding
ENSMUSG00000049744	-0.589754	-0.84354	-0.335968	5.71573	-4.91259	0.000141501	0.0032062	0.724558	Arhgap15	protein_coding
ENSMUSG00000003380	0.69575	0.396042	0.995458	5.40629	4.90753	0.000142991	0.00322681	0.729877	Rabac1	protein_coding
ENSMUSG00000017009	0.985143	0.560784	1.4095	6.36358	4.90766	0.000142954	0.00322681	0.653915	Sdc4	protein_coding
ENSMUSG00000056091	-0.541255	-0.774406	-0.308105	6.92843	-4.90764	0.000142958	0.00322681	0.641928	St3gal5	protein_coding
ENSMUSG00000071369	-0.497939	-0.712435	-0.283443	5.86737	-4.90756	0.000142982	0.00322681	0.705482	Map3k5	protein_coding
ENSMUSG00000089762	2.34646	1.33527	3.35765	2.52578	4.90557	0.000143573	0.00323664	1.0859	Ier5l	protein_coding
ENSMUSG00000016024	0.847828	0.482427	1.21323	5.9803	4.90508	0.000143719	0.00323667	0.670457	Lbp	protein_coding
ENSMUSG00000052234	-0.851703	-1.21886	-0.484546	7.48558	-4.90393	0.000144062	0.0032411	0.611867	Epx	protein_coding
ENSMUSG00000032875	0.786708	0.44733	1.12609	5.44237	4.90047	0.000145097	0.00326109	0.712811	Arhgef17	protein_coding
ENSMUSG00000047187	0.565645	0.321247	0.810042	6.38116	4.89278	0.000147428	0.00331012	0.624019	Rab2a	protein_coding
ENSMUSG00000051375	1.24712	0.708098	1.78615	3.87981	4.89112	0.000147934	0.00331814	0.858684	Pcdh1	protein_coding
ENSMUSG00000054863	1.42613	0.809564	2.0427	0.858222	4.88975	0.000148355	0.00332327	1.14822	Tafa5	protein_coding
ENSMUSG00000060240	3.44775	1.95706	4.93844	-2.72988	4.8894	0.000148462	0.00332327	-0.528443	Cend1	protein_coding
ENSMUSG00000046561	2.87436	1.63141	4.11731	0.811434	4.88873	0.00014867	0.00332458	1.14752	Arsj	protein_coding
ENSMUSG00000029598	0.686495	0.389534	0.983456	5.25954	4.88703	0.000149192	0.00333291	0.694007	Plbd2	protein_coding
ENSMUSG00000026786	-0.452709	-0.64864	-0.256779	6.26574	-4.88456	0.00014996	0.00334334	0.625049	Apbb1ip	protein_coding
ENSMUSG00000030218	0.92712	0.525878	1.32836	6.80075	4.8847	0.000149916	0.00334334	0.589877	Mgp	protein_coding
ENSMUSG00000001741	-0.494611	-0.708725	-0.280497	6.46388	-4.88345	0.000150305	0.00334767	0.609895	Il16	protein_coding
ENSMUSG00000054499	-0.606259	-0.868748	-0.343769	5.63396	-4.88263	0.000150561	0.00335001	0.680003	Dedd2	protein_coding
ENSMUSG00000024270	1.05988	0.600789	1.51897	4.44568	4.88053	0.000151216	0.00336124	0.762084	Slc39a6	protein_coding
ENSMUSG00000008763	0.772701	0.437824	1.10758	6.1427	4.8779	0.000152043	0.00337469	0.615227	Man1a2	protein_coding
ENSMUSG00000031799	0.758411	0.429708	1.08711	8.03552	4.87764	0.000152125	0.00337469	0.533808	Tpm4	protein_coding
ENSMUSG00000021458	0.920889	0.521256	1.32052	5.22883	4.87139	0.000154108	0.00341528	0.669362	Aopep	protein_coding
ENSMUSG00000020868	0.85913	0.486056	1.2322	3.47633	4.86824	0.000155121	0.00343429	0.882553	Xylt2	protein_coding
ENSMUSG00000019558	0.746417	0.422169	1.07067	5.13605	4.86644	0.000155701	0.00344369	0.671864	Slc6a8	protein_coding
ENSMUSG00000103567	1.28088	0.723997	1.83776	2.23093	4.86244	0.000156999	0.00346896	1.01154	Pcdhga5	protein_coding
ENSMUSG00000028874	-0.651522	-0.934839	-0.368205	6.23685	-4.86143	0.000157328	0.00347278	0.582972	Fgr	protein_coding
ENSMUSG00000020717	0.615979	0.347627	0.884331	6.59278	4.85253	0.000160259	0.00353396	0.529295	Pecam1	protein_coding
ENSMUSG00000102543	1.2968	0.731789	1.86182	2.28971	4.85201	0.000160432	0.00353427	0.977231	Pcdhgc5	protein_coding
ENSMUSG00000031748	0.802912	0.452833	1.15299	3.20022	4.84853	0.000161595	0.00355554	0.843041	Gnao1	protein_coding
ENSMUSG00000055044	0.630083	0.355339	0.904827	5.07637	4.84817	0.000161717	0.00355554	0.629294	Pdlim1	protein_coding
ENSMUSG00000070509	1.15949	0.653621	1.66536	3.59379	4.84547	0.000162626	0.00357198	0.835789	Rgma	protein_coding
ENSMUSG00000021917	0.576241	0.324726	0.827755	5.23545	4.84339	0.00016333	0.00358021	0.610498	Spcs1	protein_coding
ENSMUSG00000026068	-0.630403	-0.905553	-0.355253	6.0129	-4.84348	0.000163301	0.00358021	0.560226	Il18rap	protein_coding
ENSMUSG00000033768	1.52561	0.859621	2.19161	0.982056	4.84264	0.000163583	0.00358021	1.05808	Nrxn2	protein_coding
ENSMUSG00000055302	0.555048	0.312737	0.797358	7.14775	4.84246	0.000163645	0.00358021	0.487224	Mrfap1	protein_coding
ENSMUSG00000033295	0.960886	0.541334	1.38044	5.19859	4.84165	0.000163922	0.00358275	0.602136	Ptprf	protein_coding
ENSMUSG00000069808	1.87046	1.05309	2.68784	2.1871	4.83768	0.000165278	0.00360883	0.974413	Tlcd3a	protein_coding
ENSMUSG00000038143	0.901279	0.507249	1.29531	4.17146	4.83546	0.000166043	0.00362198	0.711956	Stox2	protein_coding
ENSMUSG00000023903	-0.715447	-1.02831	-0.402585	5.98191	-4.83429	0.000166448	0.00362727	0.543185	Mmp25	protein_coding
ENSMUSG00000097705	-1.13254	-1.62785	-0.637232	3.32332	-4.83376	0.000166629	0.00362764	0.851793	Gm26740	lncRNA
ENSMUSG00000050222	1.22859	0.691101	1.76607	1.18437	4.83222	0.000167165	0.00363575	1.02128	Il17d	protein_coding
ENSMUSG00000029254	-0.85258	-1.22577	-0.479395	4.27264	-4.82968	0.000168048	0.00364754	0.708769	Stap1	protein_coding
ENSMUSG00000037664	1.60057	0.900023	2.30112	3.51215	4.82997	0.000167948	0.00364754	0.768871	Cdkn1c	protein_coding
ENSMUSG00000044667	1.97042	1.10771	2.83313	-0.0221385	4.82838	0.000168503	0.00364754	1.0096	Plppr4	protein_coding
ENSMUSG00000062661	2.07874	1.16868	2.98879	2.9274	4.8288	0.000168357	0.00364754	0.887787	Ncs1	protein_coding
ENSMUSG00000067924	1.02685	0.577256	1.47644	3.74549	4.82831	0.000168527	0.00364754	0.751857	Rtl8b	protein_coding
ENSMUSG00000066357	0.628411	0.353208	0.903614	5.1212	4.82724	0.000168904	0.00364862	0.571502	Wdr6	protein_coding
ENSMUSG00000067847	0.723496	0.406652	1.04034	3.13531	4.82723	0.000168905	0.00364862	0.839617	Romo1	protein_coding
ENSMUSG00000037946	-0.576939	-0.829736	-0.324142	5.9035	-4.82465	0.000169813	0.00366467	0.521937	Fgd3	protein_coding
ENSMUSG00000013275	1.01713	0.571335	1.46292	4.65621	4.82337	0.000170267	0.00367089	0.655854	Slc41a1	protein_coding
ENSMUSG00000058690	0.733732	0.412094	1.05537	5.92399	4.82256	0.000170554	0.00367352	0.506656	Ccser2	protein_coding
ENSMUSG00000051504	-1.05378	-1.51584	-0.591723	3.7812	-4.82128	0.00017101	0.00367977	0.786828	Siglech	protein_coding
ENSMUSG00000041836	-0.511175	-0.735406	-0.286944	6.11536	-4.81927	0.000171726	0.0036916	0.500077	Ptpre	protein_coding
ENSMUSG00000027377	1.32856	0.745598	1.91152	1.95633	4.81781	0.000172247	0.00369752	0.958445	Mall	protein_coding
ENSMUSG00000034930	1.27787	0.717122	1.83861	2.39624	4.81757	0.000172333	0.00369752	0.903565	Rtkn	protein_coding
ENSMUSG00000074738	1.19869	0.672425	1.72495	1.23049	4.81516	0.000173199	0.0037125	0.990326	Fndc10	protein_coding
ENSMUSG00000039167	0.802638	0.45	1.15528	5.02287	4.8117	0.00017445	0.00373572	0.564605	Adgrl4	protein_coding
ENSMUSG00000028218	1.0042	0.562944	1.44546	3.35844	4.811	0.000174703	0.00373754	0.76771	Cibar1	protein_coding
ENSMUSG00000003526	-0.738183	-1.06285	-0.413514	3.34101	-4.80653	0.000176338	0.00376526	0.814594	Prodh	protein_coding
ENSMUSG00000040785	0.701996	0.393248	1.01074	6.31988	4.8066	0.000176311	0.00376526	0.451442	Ttc3	protein_coding
ENSMUSG00000027351	0.587012	0.328608	0.845416	6.32449	4.80236	0.000177871	0.00379435	0.439315	Spred1	protein_coding
ENSMUSG00000028351	4.66406	2.60963	6.71849	-3.2558	4.79934	0.000178995	0.00381468	-0.24187	Brinp1	protein_coding
ENSMUSG00000024327	0.795353	0.44498	1.14573	6.19016	4.79885	0.000179176	0.00381488	0.435559	Slc39a7	protein_coding
ENSMUSG00000070713	-1.47131	-2.11965	-0.822971	1.68983	-4.79744	0.000179704	0.00382245	0.938798	Gm10282	protein_coding
ENSMUSG00000022156	3.35363	1.87333	4.83392	-4.16627	4.78932	0.000182765	0.00388385	0.102054	Gzme	protein_coding
ENSMUSG00000015243	0.567081	0.316666	0.817496	7.18656	4.78732	0.000183528	0.00389634	0.367964	Abca1	protein_coding
ENSMUSG00000025203	0.547139	0.305436	0.788843	7.29772	4.78546	0.000184242	0.00390777	0.362036	Scd2	protein_coding
ENSMUSG00000002017	0.747542	0.416882	1.0782	4.82094	4.77927	0.000186634	0.00395376	0.524173	Fam98a	protein_coding
ENSMUSG00000006651	1.45833	0.813159	2.1035	0.992727	4.77847	0.000186944	0.00395376	0.90868	Aplp1	protein_coding
ENSMUSG00000060181	0.743645	0.414662	1.07263	4.45054	4.7786	0.000186892	0.00395376	0.568393	Slc35e3	protein_coding
ENSMUSG00000032666	0.95889	0.534561	1.38322	5.11824	4.7772	0.000187437	0.00396041	0.479156	1700025G04Rik	protein_coding
ENSMUSG00000054277	0.780294	0.434759	1.12583	4.78617	4.77392	0.000188725	0.00398384	0.518166	Arfgap3	protein_coding
ENSMUSG00000026566	0.680201	0.378907	0.981494	4.38824	4.7726	0.000189243	0.00399097	0.538418	Mpzl1	protein_coding
ENSMUSG00000037815	0.525096	0.292181	0.758011	6.8086	4.76595	0.000191886	0.00404287	0.339903	Ctnna1	protein_coding
ENSMUSG00000039328	1.00827	0.560775	1.45576	2.61518	4.76319	0.000192994	0.0040547	0.792024	Rnf122	protein_coding
ENSMUSG00000046731	1.3372	0.743784	1.93062	3.59937	4.76369	0.00019279	0.0040547	0.62103	Kctd11	protein_coding
ENSMUSG00000094686	1.89276	1.05274	2.73278	3.16648	4.76336	0.000192923	0.0040547	0.691438	Ccl21a	protein_coding
ENSMUSG00000038893	-0.690359	-0.99684	-0.383878	6.83539	-4.76188	0.000193519	0.00406188	0.34824	Fam117a	protein_coding
ENSMUSG00000027015	1.38259	0.768587	1.9966	2.53274	4.76025	0.00019418	0.0040716	0.785506	Cybrd1	protein_coding
ENSMUSG00000050530	0.757101	0.420845	1.09336	4.35922	4.75983	0.000194348	0.0040716	0.513978	Fam171a1	protein_coding
ENSMUSG00000018340	0.619587	0.344013	0.895161	6.75962	4.75304	0.000197119	0.00412576	0.312918	Anxa6	protein_coding
ENSMUSG00000003200	0.63575	0.352755	0.918746	5.25135	4.74914	0.00019873	0.00415166	0.404198	Sh3gl1	protein_coding
ENSMUSG00000031012	0.694307	0.38527	1.00334	5.48361	4.74951	0.000198578	0.00415166	0.392348	Cask	protein_coding
ENSMUSG00000026672	-0.618575	-0.894058	-0.343093	5.46185	-4.74687	0.000199676	0.00416751	0.416449	Optn	protein_coding
ENSMUSG00000021504	0.750691	0.416019	1.08536	3.46214	4.74187	0.000201766	0.00419936	0.621505	B4galt7	protein_coding
ENSMUSG00000049866	1.65098	0.914944	2.38702	4.55597	4.74187	0.000201769	0.00419936	0.453092	Arl4c	protein_coding
ENSMUSG00000062157	-0.847335	-1.22508	-0.469593	4.02667	-4.74207	0.000201683	0.00419936	0.565404	Ifnlr1	protein_coding
ENSMUSG00000022150	1.70389	0.944192	2.46359	6.20207	4.74141	0.000201961	0.00419942	0.3286	Dab2	protein_coding
ENSMUSG00000027955	1.21678	0.674067	1.75948	5.49931	4.73971	0.00020268	0.00420651	0.330257	Gask1b	protein_coding
ENSMUSG00000118394	1.46889	0.813779	2.124	0.207841	4.74004	0.00020254	0.00420651	0.859702	Gm50475	lncRNA
ENSMUSG00000025130	0.87726	0.485885	1.26864	8.67258	4.73853	0.000203181	0.00421296	0.231091	P4hb	protein_coding
ENSMUSG00000020439	0.748831	0.414373	1.08329	5.5765	4.73315	0.000205475	0.00424642	0.350057	Smtn	protein_coding
ENSMUSG00000033955	0.834841	0.462046	1.20764	5.57663	4.73415	0.000205047	0.00424642	0.342305	Tnks1bp1	protein_coding
ENSMUSG00000034330	-0.488472	-0.706633	-0.270311	7.00025	-4.73337	0.000205378	0.00424642	0.268556	Plcg2	protein_coding
ENSMUSG00000047547	0.887361	0.491013	1.28371	4.50889	4.73295	0.000205558	0.00424642	0.460204	Cltb	protein_coding
ENSMUSG00000055435	0.614721	0.340053	0.889389	6.47663	4.73127	0.000206281	0.00425739	0.282983	Maf	protein_coding
ENSMUSG00000034412	0.63737	0.352464	0.922276	3.37601	4.72931	0.000207128	0.0042709	0.576247	Tbc1d10a	protein_coding
ENSMUSG00000037685	-0.465581	-0.673963	-0.257199	7.41203	-4.72326	0.00020976	0.00432117	0.238	Atp8a1	protein_coding
ENSMUSG00000076431	0.700679	0.38703	1.01433	5.99844	4.72263	0.000210038	0.00432289	0.279437	Sox4	protein_coding
ENSMUSG00000078570	1.08796	0.60075	1.57517	1.79697	4.72069	0.000210892	0.00433646	0.782436	1110065P20Rik	protein_coding
ENSMUSG00000018398	0.564623	0.311683	0.817563	6.63823	4.71899	0.000211643	0.00434787	0.248586	Septin8	protein_coding
ENSMUSG00000029661	1.4024	0.773902	2.03089	13.1595	4.71712	0.000212471	0.00436085	0.302783	Col1a2	protein_coding
ENSMUSG00000006958	1.9315	1.06542	2.79757	1.80341	4.71462	0.000213582	0.00437205	0.758877	Chrd	protein_coding
ENSMUSG00000031488	-0.563209	-0.815743	-0.310675	5.2583	-4.71474	0.00021353	0.00437205	0.346422	Rab11fip1	protein_coding
ENSMUSG00000044071	2.46112	1.35755	3.56469	-1.11415	4.71457	0.000213606	0.00437205	0.385919	Tafa2	protein_coding
ENSMUSG00000040021	0.545202	0.30064	0.789764	6.18691	4.71277	0.00021441	0.00438042	0.260278	Lats1	protein_coding
ENSMUSG00000040652	0.629831	0.347308	0.912354	5.57137	4.71279	0.000214402	0.00438042	0.300128	Oaz2	protein_coding
ENSMUSG00000030589	-0.730651	-1.05851	-0.402798	5.47195	-4.71127	0.000215083	0.00439015	0.344579	Rasgrp4	protein_coding
ENSMUSG00000043885	0.756634	0.417063	1.0962	4.90576	4.71046	0.000215445	0.0043935	0.356045	Slc36a4	protein_coding
ENSMUSG00000026509	0.853758	0.470495	1.23702	6.84179	4.70918	0.000216024	0.00440127	0.217007	Capn2	protein_coding
ENSMUSG00000049439	0.849631	0.468014	1.23125	4.4658	4.70664	0.000217175	0.00441741	0.407953	Cyp20a1	protein_coding
ENSMUSG00000074513	0.588114	0.323954	0.852274	5.0675	4.70655	0.000217214	0.00441741	0.327617	Arfip1	protein_coding
ENSMUSG00000024425	0.565375	0.311396	0.819354	6.28723	4.70595	0.000217489	0.00441896	0.236942	Ndfip1	protein_coding
ENSMUSG00000056947	1.97202	1.0856	2.85844	0.512551	4.70306	0.000218803	0.0044416	0.785279	Mab21l1	protein_coding
ENSMUSG00000030613	0.711165	0.391383	1.03095	3.17374	4.70137	0.000219578	0.00445326	0.572061	Ccdc90b	protein_coding
ENSMUSG00000024965	-0.568019	-0.82373	-0.312308	7.60279	-4.69593	0.000222092	0.00449274	0.169516	Fermt3	protein_coding
ENSMUSG00000030598	1.25481	0.689856	1.81976	1.65578	4.69541	0.000222333	0.00449274	0.72998	Fbxo17	protein_coding
ENSMUSG00000034158	0.617616	0.339569	0.895663	7.81582	4.69579	0.000222157	0.00449274	0.155128	Lrrc58	protein_coding
ENSMUSG00000060227	1.18712	0.652749	1.7215	3.92006	4.69633	0.000221907	0.00449274	0.446594	Golm2	protein_coding
ENSMUSG00000015759	0.643121	0.35349	0.932753	5.31872	4.69413	0.000222927	0.00449744	0.280412	Cnih1	protein_coding
ENSMUSG00000026499	0.519317	0.285437	0.753198	5.63598	4.69404	0.00022297	0.00449744	0.256774	Acbd3	protein_coding
ENSMUSG00000024486	1.41103	0.775452	2.04661	4.29966	4.69327	0.00022333	0.00450061	0.401309	Hbegf	protein_coding
ENSMUSG00000026698	0.669773	0.368027	0.971519	3.80465	4.6924	0.000223739	0.00450477	0.446869	Pigc	protein_coding
ENSMUSG00000005800	-0.80631	-1.16976	-0.442864	8.22086	-4.68997	0.000224878	0.0045236	0.140174	Mmp8	protein_coding
ENSMUSG00000034168	1.14848	0.630708	1.66625	5.04895	4.68913	0.000225273	0.00452745	0.312088	Irf2bpl	protein_coding
ENSMUSG00000001588	-0.672435	-0.975625	-0.369246	5.3382	-4.68861	0.000225518	0.00452829	0.29609	Acap1	protein_coding
ENSMUSG00000029161	0.908917	0.499008	1.31883	3.42589	4.68753	0.000226026	0.00453439	0.455693	Cgref1	protein_coding
ENSMUSG00000026728	1.43449	0.787116	2.08186	9.51902	4.68437	0.000227529	0.00456044	0.121508	Vim	protein_coding
ENSMUSG00000021171	0.438124	0.240319	0.635929	7.20321	4.68239	0.00022847	0.00457105	0.148323	Esyt2	protein_coding
ENSMUSG00000030203	0.7263	0.398397	1.0542	4.37868	4.68251	0.000228414	0.00457105	0.37147	Dusp16	protein_coding
ENSMUSG00000015202	0.580365	0.318246	0.842483	3.74867	4.6807	0.000229279	0.0045831	0.441806	Cnksr3	protein_coding
ENSMUSG00000027508	-0.657038	-0.953905	-0.360171	6.47501	-4.67882	0.000230183	0.00459688	0.188596	Pag1	protein_coding
ENSMUSG00000064115	2.51144	1.3766	3.64627	-0.0137712	4.67841	0.000230382	0.00459688	0.71321	Cadm2	protein_coding
ENSMUSG00000023044	0.691786	0.378892	1.00468	3.76628	4.67394	0.000232548	0.00463578	0.439154	Csad	protein_coding
ENSMUSG00000047496	0.969417	0.530913	1.40792	1.86132	4.67353	0.000232748	0.00463578	0.650036	Rnf152	protein_coding
ENSMUSG00000024529	2.20469	1.20701	3.20236	7.42561	4.6716	0.000233689	0.00465035	0.112706	Lox	protein_coding
ENSMUSG00000044217	4.60305	2.51959	6.6865	-1.89388	4.67056	0.000234198	0.0046563	0.278691	Aqp5	protein_coding
ENSMUSG00000035566	0.924796	0.505929	1.34366	2.19965	4.66743	0.00023574	0.00468278	0.597722	Pcdh17	protein_coding
ENSMUSG00000022012	1.30169	0.711916	1.89146	1.34327	4.66585	0.000236521	0.00469409	0.676455	Enox1	protein_coding
ENSMUSG00000001506	1.4892	0.814279	2.16413	13.9139	4.66451	0.000237185	0.00470307	0.220055	Col1a1	protein_coding
ENSMUSG00000028926	1.29363	0.7071	1.88016	4.6909	4.66259	0.000238141	0.00471782	0.305148	Cdk14	protein_coding
ENSMUSG00000018909	-0.543052	-0.78948	-0.296624	8.29057	-4.65864	0.00024012	0.00474547	0.0732756	Arrb1	protein_coding
ENSMUSG00000028700	0.689755	0.376748	1.00276	4.32297	4.65852	0.000240177	0.00474547	0.331672	Pomgnt1	protein_coding
ENSMUSG00000029163	1.01182	0.552725	1.47092	6.65573	4.65917	0.000239853	0.00474547	0.114117	Emilin1	protein_coding
ENSMUSG00000026202	-0.620267	-0.901881	-0.338653	7.9217	-4.65621	0.000241346	0.00476434	0.0792962	Tuba4a	protein_coding
ENSMUSG00000019461	0.695781	0.379663	1.0119	4.95837	4.65298	0.000242983	0.0047839	0.232805	Plscr3	protein_coding
ENSMUSG00000030255	1.06697	0.582257	1.55169	5.12426	4.65344	0.000242748	0.0047839	0.229069	Sspn	protein_coding
ENSMUSG00000090667	2.01591	1.10007	2.93175	0.85615	4.65327	0.000242835	0.0047839	0.68889	Mdfic2	protein_coding
ENSMUSG00000052889	-0.468872	-0.681933	-0.255811	6.41929	-4.6522	0.000243383	0.00478753	0.126973	Prkcb	protein_coding
ENSMUSG00000030555	1.20561	0.657043	1.75418	2.89267	4.64606	0.000246531	0.00484518	0.507702	Ttc23	protein_coding
ENSMUSG00000028859	-0.7465	-1.08654	-0.406459	7.03094	-4.64094	0.000249189	0.00489309	0.0781055	Csf3r	protein_coding
ENSMUSG00000025873	0.611968	0.333151	0.890784	5.38837	4.64	0.000249685	0.00489417	0.169365	Faf2	protein_coding
ENSMUSG00000052951	2.56714	1.39755	3.73674	0.32436	4.64004	0.000249663	0.00489417	0.669472	C130021I20Rik	lncRNA
ENSMUSG00000036275	0.473934	0.257842	0.690027	6.5731	4.63646	0.000251543	0.00492625	0.0736422	9530068E07Rik	protein_coding
ENSMUSG00000096956	1.07401	0.584218	1.56379	2.43375	4.63561	0.000251993	0.00493071	0.507048	Snhg18	lncRNA
ENSMUSG00000027868	1.17095	0.6365	1.7054	4.81596	4.63168	0.000254075	0.00496709	0.215212	Tbx15	protein_coding
ENSMUSG00000025330	-0.790039	-1.15099	-0.429086	6.03096	-4.62707	0.000256546	0.00501099	0.105005	Padi4	protein_coding
ENSMUSG00000058794	-0.56366	-0.82123	-0.306089	6.92076	-4.62624	0.000256992	0.00501529	0.0532937	Nfe2	protein_coding
ENSMUSG00000020143	-0.446162	-0.650065	-0.242259	7.53146	-4.62569	0.00025729	0.00501671	0.0236539	Dock2	protein_coding
ENSMUSG00000001661	1.26722	0.687503	1.84693	1.3782	4.62109	0.000259785	0.00506091	0.606591	Hoxc6	protein_coding
ENSMUSG00000026278	1.35033	0.732481	1.96817	2.21059	4.62027	0.000260234	0.00506521	0.505191	Bok	protein_coding
ENSMUSG00000034275	1.61373	0.875202	2.35227	1.81004	4.61924	0.000260795	0.0050717	0.576891	Igsf9b	protein_coding
ENSMUSG00000037594	1.18599	0.642345	1.72964	0.5807	4.61182	0.000264887	0.00514677	0.606556	Clba1	protein_coding
ENSMUSG00000008398	0.940826	0.509467	1.37219	5.54537	4.61082	0.000265446	0.00515313	0.0821139	Elk3	protein_coding
ENSMUSG00000035131	3.4771	1.88271	5.0715	-1.79349	4.61029	0.000265738	0.0051543	0.482683	Brinp3	protein_coding
ENSMUSG00000052981	2.20478	1.19337	3.21618	0.0213892	4.60838	0.000266807	0.00517052	0.599947	Ube2ql1	protein_coding
ENSMUSG00000026204	2.18469	1.18235	3.18703	-0.0596526	4.60769	0.000267191	0.00517346	0.579334	Ptprn	protein_coding
ENSMUSG00000062963	0.597082	0.322995	0.87117	4.97943	4.60524	0.000268569	0.00519116	0.130809	Ufc1	protein_coding
ENSMUSG00000098202	1.50134	0.812159	2.19053	1.21347	4.60524	0.000268573	0.00519116	0.578811	B830012L14Rik	lncRNA
ENSMUSG00000041084	0.790027	0.427313	1.15274	5.3977	4.60453	0.000268973	0.00519438	0.0808	Ostc	protein_coding
ENSMUSG00000020086	1.10503	0.597204	1.61285	1.91211	4.60011	0.000271479	0.00523368	0.506066	Macroh2a2	protein_coding
ENSMUSG00000055958	2.3071	1.24694	3.36726	-1.15355	4.60048	0.000271269	0.00523368	0.336915	Gm9987	pseudogene
ENSMUSG00000072235	1.09311	0.590353	1.59586	6.67936	4.59637	0.000273618	0.00527035	-0.0178937	Tuba1a	protein_coding
ENSMUSG00000021497	0.505757	0.27303	0.738484	4.33041	4.59412	0.000274915	0.00528618	0.189598	Txndc15	protein_coding
ENSMUSG00000032238	1.23392	0.666153	1.80168	5.68272	4.59436	0.000274776	0.00528618	0.0566139	Rora	protein_coding
ENSMUSG00000093930	0.498117	0.26883	0.727403	5.65889	4.59261	0.00027579	0.00529841	0.0497833	Hmgcs1	protein_coding
ENSMUSG00000039114	2.41654	1.30279	3.53028	0.50391	4.58686	0.000279145	0.0053536	0.565106	Nrn1	protein_coding
ENSMUSG00000055805	-0.480461	-0.701897	-0.259025	7.38333	-4.58688	0.000279128	0.0053536	-0.0545264	Fmnl1	protein_coding
ENSMUSG00000021070	3.1974	1.72303	4.67176	-0.212803	4.58459	0.000280476	0.00537451	0.436029	Bdkrb2	protein_coding
ENSMUSG00000031565	0.640082	0.344838	0.935327	6.93766	4.58313	0.000281341	0.00537753	-0.0559747	Fgfr1	protein_coding
ENSMUSG00000044528	2.11781	1.14094	3.09467	-0.696381	4.58309	0.00028136	0.00537753	0.395819	Tram1l1	protein_coding
ENSMUSG00000090100	0.815114	0.439158	1.19107	4.73717	4.58341	0.000281173	0.00537753	0.122339	Ttbk2	protein_coding
ENSMUSG00000041577	1.40515	0.756936	2.05337	7.54698	4.58259	0.000281658	0.0053786	-0.0730772	Prelp	protein_coding
ENSMUSG00000022761	0.587058	0.316082	0.858033	5.08191	4.57993	0.000283239	0.0053949	0.0768596	Lztr1	protein_coding
ENSMUSG00000033220	-0.604845	-0.88399	-0.3257	7.8799	-4.58059	0.000282843	0.0053949	-0.0854818	Rac2	protein_coding
ENSMUSG00000040151	0.718539	0.386896	1.05018	4.97326	4.58023	0.000283059	0.0053949	0.0755275	Hs2st1	protein_coding
ENSMUSG00000020032	0.876894	0.472004	1.28178	5.21014	4.57844	0.000284124	0.00540712	0.0673123	Nuak1	protein_coding
ENSMUSG00000051359	1.05597	0.56828	1.54365	2.69816	4.57739	0.000284755	0.00541201	0.340779	Ncald	protein_coding
ENSMUSG00000089942	-0.581035	-0.84939	-0.312679	4.79569	-4.5772	0.000284868	0.00541201	0.122215	Pira2	protein_coding
ENSMUSG00000058569	0.752108	0.404363	1.09985	6.26237	4.57222	0.000287864	0.00546426	-0.0462609	Tmed9	protein_coding
ENSMUSG00000026553	0.490737	0.26377	0.717705	8.10694	4.57081	0.00028872	0.00547583	-0.114527	Copa	protein_coding
ENSMUSG00000038497	0.58055	0.311976	0.849125	4.51425	4.56965	0.000289427	0.00548456	0.11855	Tmco3	protein_coding
ENSMUSG00000031788	1.04358	0.560667	1.5265	3.59156	4.5684	0.000290187	0.00549427	0.210518	Kifc3	protein_coding
ENSMUSG00000045551	-0.801937	-1.17322	-0.430656	4.71715	-4.5661	0.000291595	0.00551624	0.111111	Fpr1	protein_coding
ENSMUSG00000041132	-0.691073	-1.01109	-0.371061	3.83193	-4.56526	0.00029211	0.00552127	0.224622	N4bp2l1	protein_coding
ENSMUSG00000021614	2.27732	1.22243	3.33221	6.89599	4.56379	0.000293014	0.00553366	-0.0836021	Vcan	protein_coding
ENSMUSG00000019873	0.49706	0.266684	0.727436	6.73673	4.56121	0.000294607	0.0055543	-0.0884193	Reep3	protein_coding
ENSMUSG00000036327	0.696277	0.373576	1.01898	3.61911	4.5613	0.000294549	0.0055543	0.210659	Qsox2	protein_coding
ENSMUSG00000007480	1.09496	0.587293	1.60263	1.55291	4.5596	0.000295607	0.00556456	0.477582	Mc5r	protein_coding
ENSMUSG00000020964	0.483194	0.259162	0.707225	6.82662	4.55953	0.000295652	0.00556456	-0.0965718	Sel1l	protein_coding
ENSMUSG00000048696	1.05624	0.566474	1.54601	3.43419	4.55911	0.000295909	0.0055647	0.23161	Mex3d	protein_coding
ENSMUSG00000030465	0.650998	0.348751	0.953245	5.87735	4.55329	0.000299556	0.00562377	-0.0567651	Psd3	protein_coding
ENSMUSG00000035877	0.812384	0.435229	1.18954	5.78705	4.55354	0.000299402	0.00562377	-0.0475978	Zhx3	protein_coding
ENSMUSG00000000686	-0.737781	-1.08037	-0.395195	3.64864	-4.55266	0.000299955	0.00562649	0.21888	Abhd15	protein_coding
ENSMUSG00000034220	0.690592	0.369757	1.01143	7.60201	4.55038	0.000301397	0.00564799	-0.149548	Gpc1	protein_coding
ENSMUSG00000035133	0.607759	0.325386	0.890133	5.88528	4.55005	0.000301609	0.00564799	-0.0673841	Arhgap5	protein_coding
ENSMUSG00000044043	1.24743	0.667705	1.82715	1.95626	4.54886	0.000302365	0.00565739	0.409926	Pcdhb14	protein_coding
ENSMUSG00000054690	0.898593	0.480685	1.3165	3.64836	4.54559	0.000304449	0.00569157	0.166133	Emcn	protein_coding
ENSMUSG00000055053	0.736172	0.3937	1.07864	6.94784	4.54425	0.000305313	0.00569814	-0.128594	Nfic	protein_coding
ENSMUSG00000061167	1.10783	0.592484	1.62317	6.08894	4.54446	0.000305173	0.00569814	-0.0650596	Rpl15-ps3	processed_pseudogene
ENSMUSG00000027386	1.9589	1.04744	2.87035	5.12325	4.54344	0.00030583	0.00570302	-0.0330524	Fbln7	protein_coding
ENSMUSG00000048534	-1.02147	-1.49682	-0.546131	4.16102	-4.54285	0.000306212	0.00570534	0.151695	Jaml	protein_coding
ENSMUSG00000048720	0.760791	0.406696	1.11489	3.32356	4.54207	0.000306714	0.00570992	0.202926	Tbc1d12	protein_coding
ENSMUSG00000034602	0.440671	0.235457	0.645885	6.59261	4.53958	0.000308323	0.00573508	-0.116124	Mon2	protein_coding
ENSMUSG00000048865	-0.562887	-0.825164	-0.30061	6.93162	-4.53701	0.000310002	0.00576147	-0.140419	Arhgap30	protein_coding
ENSMUSG00000021268	1.78303	0.951716	2.61434	3.10465	4.53422	0.000311826	0.00579053	0.227922	Meg3	lncRNA
ENSMUSG00000116048	0.596843	0.318485	0.8752	7.11629	4.53278	0.00031277	0.00580321	-0.166542	Septin2	protein_coding
ENSMUSG00000057948	-0.524534	-0.769205	-0.279862	5.63382	-4.53208	0.000313234	0.00580697	-0.0587761	Unc13d	protein_coding
ENSMUSG00000022824	-0.651872	-0.955995	-0.347749	3.31499	-4.53128	0.000313763	0.0058071	0.22768	Muc13	protein_coding
ENSMUSG00000055980	1.07522	0.573619	1.57683	6.17047	4.53153	0.000313594	0.0058071	-0.123766	Irs1	protein_coding
ENSMUSG00000073639	0.437818	0.233539	0.642096	6.16613	4.53084	0.000314055	0.00580767	-0.123185	Rab18	protein_coding
ENSMUSG00000019796	1.42307	0.758966	2.08717	0.747077	4.53001	0.000314604	0.00581299	0.452418	Lrp11	protein_coding
ENSMUSG00000034620	0.622705	0.332055	0.913354	3.55078	4.52919	0.000315148	0.0058182	0.165583	Rxylt1	protein_coding
ENSMUSG00000030934	0.612086	0.326227	0.897945	6.39599	4.52656	0.000316895	0.00584075	-0.151297	Oat	protein_coding
ENSMUSG00000040043	0.597658	0.318558	0.876757	4.88533	4.5269	0.000316668	0.00584075	-0.0110142	Rbms2	protein_coding
ENSMUSG00000033191	0.693995	0.369657	1.01833	5.24525	4.52341	0.000319006	0.00587478	-0.0722097	Tie1	protein_coding
ENSMUSG00000009828	0.81239	0.432602	1.19218	4.11281	4.522	0.000319952	0.00588378	0.0618095	Cilk1	protein_coding
ENSMUSG00000019302	-0.523714	-0.768553	-0.278874	6.40568	-4.5219	0.000320024	0.00588378	-0.142508	Atp6v0a1	protein_coding
ENSMUSG00000032766	0.816247	0.434584	1.19791	4.33944	4.52116	0.000320524	0.00588811	0.0242758	Gng11	protein_coding
ENSMUSG00000028692	0.602302	0.320441	0.884163	7.44827	4.51739	0.000323077	0.0059301	-0.213187	Akr1a1	protein_coding
ENSMUSG00000032557	0.53845	0.286329	0.79057	4.74294	4.51487	0.000324796	0.00595675	-0.0378747	Uba5	protein_coding
ENSMUSG00000026494	1.57634	0.838117	2.31456	2.70711	4.51409	0.000325333	0.00596166	0.271624	Kif26b	protein_coding
ENSMUSG00000022296	1.81521	0.964775	2.66564	-0.0758052	4.51226	0.000326591	0.00597978	0.399362	Baalc	protein_coding
ENSMUSG00000035024	-0.567907	-0.834024	-0.301789	6.52971	-4.5114	0.000327183	0.0059857	-0.171128	Ncapd3	protein_coding
ENSMUSG00000027208	1.60088	0.850444	2.35131	2.52248	4.50977	0.00032831	0.00599645	0.269097	Fgf7	protein_coding
ENSMUSG00000030084	0.989059	0.52545	1.45267	5.94913	4.51002	0.000328136	0.00599645	-0.157451	Plxna1	protein_coding
ENSMUSG00000068587	-0.771986	-1.13394	-0.410032	5.93227	-4.50883	0.00032896	0.00600338	-0.136763	Mgam	protein_coding
ENSMUSG00000045333	1.10143	0.584636	1.61822	3.55856	4.50556	0.000331235	0.00603994	0.125761	Zfp423	protein_coding
ENSMUSG00000042724	-0.62922	-0.924556	-0.333885	4.50207	-4.50396	0.00033235	0.0060553	0.00977116	Map3k9	protein_coding
ENSMUSG00000018339	0.910183	0.482922	1.33744	7.83745	4.50343	0.000332726	0.0060572	-0.256819	Gpx3	protein_coding
ENSMUSG00000006586	0.919244	0.487506	1.35098	2.63073	4.50109	0.000334367	0.00607215	0.190488	Runx1t1	protein_coding
ENSMUSG00000028466	0.80749	0.42827	1.18671	4.52055	4.50146	0.000334107	0.00607215	-0.0250099	Creb3	protein_coding
ENSMUSG00000062937	0.653941	0.346857	0.961026	4.08527	4.50183	0.000333851	0.00607215	0.0281067	Mtap	protein_coding
ENSMUSG00000022105	-0.483291	-0.710326	-0.256256	6.95317	-4.50011	0.000335063	0.00607954	-0.215192	Rb1	protein_coding
ENSMUSG00000104945	-1.36199	-2.00187	-0.722118	0.406899	-4.49974	0.000335321	0.00607954	0.389916	Gm35715	lncRNA
ENSMUSG00000107283	0.59634	0.316103	0.876577	3.75107	4.49859	0.000336138	0.00608939	0.0731577	Mpv17	protein_coding
ENSMUSG00000021763	1.92623	1.02069	2.83178	1.49013	4.49684	0.000337382	0.00610197	0.324473	Cspg4b	protein_coding
ENSMUSG00000117406	1.82745	0.968409	2.68649	1.40526	4.49717	0.000337144	0.00610197	0.358001	Ntn3	protein_coding
ENSMUSG00000048058	0.532624	0.282116	0.783133	4.58587	4.49476	0.000338863	0.00612377	-0.0532356	Ldlrad3	protein_coding
ENSMUSG00000039831	0.943276	0.499579	1.38697	5.40139	4.49428	0.000339207	0.00612501	-0.152982	Arhgap29	protein_coding
ENSMUSG00000009035	0.861505	0.456112	1.2669	5.33688	4.49252	0.000340467	0.00614277	-0.141742	Tmem184b	protein_coding
ENSMUSG00000021782	0.752319	0.398026	1.10661	4.83546	4.48898	0.000343017	0.00618117	-0.100133	Dlg5	protein_coding
ENSMUSG00000021994	1.45316	0.768497	2.13782	3.13341	4.48688	0.000344542	0.00618117	0.164588	Wnt5a	protein_coding
ENSMUSG00000033423	0.779183	0.412141	1.14623	4.64031	4.48778	0.00034389	0.00618117	-0.0593123	Eri3	protein_coding
ENSMUSG00000038210	1.50376	0.795329	2.2122	0.891464	4.48733	0.000344214	0.00618117	0.36886	Hoxa11	protein_coding
ENSMUSG00000046591	-0.54308	-0.798923	-0.287238	5.30725	-4.48745	0.000344127	0.00618117	-0.11963	Ticrr	protein_coding
ENSMUSG00000052155	0.70693	0.37387	1.03999	4.46446	4.48706	0.000344407	0.00618117	-0.0210295	Acvr2a	protein_coding
ENSMUSG00000059430	3.04333	1.60963	4.47703	0.987371	4.48745	0.000344125	0.00618117	0.373527	Actg2	protein_coding
ENSMUSG00000075273	0.914277	0.483413	1.34514	1.89762	4.48586	0.000345281	0.00618944	0.27623	Ttc30b	protein_coding
ENSMUSG00000004044	0.958475	0.506701	1.41025	7.5989	4.48505	0.000345872	0.00619109	-0.283234	Cavin1	protein_coding
ENSMUSG00000045930	0.635146	0.335767	0.934525	3.57916	4.48497	0.00034593	0.00619109	0.02948	Clec14a	protein_coding
ENSMUSG00000020354	1.12856	0.596464	1.66066	3.50325	4.48375	0.000346826	0.00619714	0.0773772	Sgcd	protein_coding
ENSMUSG00000047810	-0.694267	-1.0216	-0.366935	5.7951	-4.4838	0.000346787	0.00619714	-0.187058	Ccdc88b	protein_coding
ENSMUSG00000057315	0.785061	0.414875	1.15525	4.09813	4.48323	0.000347201	0.00619887	-0.0334098	Arhgap24	protein_coding
ENSMUSG00000074093	-0.648056	-0.953905	-0.342207	4.63362	-4.47933	0.000350071	0.00624508	-0.0633925	Svip	protein_coding
ENSMUSG00000063171	0.911441	0.481213	1.34167	2.44225	4.47856	0.000350644	0.0062503	0.197791	Rps4l	transcribed_processed_pseudogene
ENSMUSG00000033722	1.1493	0.606427	1.69218	2.42845	4.4755	0.000352912	0.00628569	0.183328	BC034090	protein_coding
ENSMUSG00000024238	0.675862	0.356477	0.995246	5.97387	4.47354	0.000354377	0.00630671	-0.233783	Zeb1	protein_coding
ENSMUSG00000070369	-0.860408	-1.26726	-0.45356	4.39836	-4.47075	0.000356468	0.00633886	-0.0436187	Itgad	protein_coding
ENSMUSG00000049313	-0.673415	-0.991902	-0.354928	8.61388	-4.46991	0.000357105	0.00634511	-0.331639	Sorl1	protein_coding
ENSMUSG00000033377	1.45979	0.768977	2.1506	3.12899	4.46724	0.000359124	0.0063726	0.0783755	Palmd	protein_coding
ENSMUSG00000036968	0.536799	0.282764	0.790835	3.84829	4.4671	0.000359226	0.0063726	-0.0217999	Cnpy4	protein_coding
ENSMUSG00000027428	0.649875	0.342168	0.957581	3.24486	4.46478	0.00036099	0.00639879	0.0670423	Rbbp9	protein_coding
ENSMUSG00000038372	0.854744	0.449995	1.25949	3.19188	4.46435	0.000361322	0.00639957	0.0617077	Gmds	protein_coding
ENSMUSG00000035004	-0.596984	-0.879703	-0.314264	6.40671	-4.46389	0.000361668	0.0064006	-0.270874	Igsf6	protein_coding
ENSMUSG00000030754	0.537449	0.282546	0.792352	6.73963	4.45728	0.000366752	0.00648541	-0.312865	Copb1	protein_coding
ENSMUSG00000028691	0.728043	0.38252	1.07357	6.98675	4.45438	0.000369006	0.00652008	-0.326496	Prdx1	protein_coding
ENSMUSG00000059901	1.05343	0.553415	1.55344	2.97589	4.45382	0.000369444	0.00652264	0.0350142	Adamts14	protein_coding
ENSMUSG00000013698	0.601874	0.316048	0.8877	5.40584	4.45155	0.000371217	0.00654873	-0.230999	Pea15a	protein_coding
ENSMUSG00000000753	1.27932	0.671309	1.88733	6.8717	4.44811	0.000373925	0.00657849	-0.352417	Serpinf1	protein_coding
ENSMUSG00000028343	0.467297	0.245231	0.689363	5.37165	4.44855	0.00037358	0.00657849	-0.22664	Erp44	protein_coding
ENSMUSG00000036356	1.89791	0.996008	2.79982	4.34808	4.44859	0.000373544	0.00657849	-0.100054	Csgalnact1	protein_coding
ENSMUSG00000037034	1.3739	0.720908	2.02689	1.23355	4.44791	0.000374087	0.00657849	0.254472	Pax1	protein_coding
ENSMUSG00000031010	0.421158	0.220965	0.621352	8.50675	4.44737	0.000374514	0.00658079	-0.381829	Usp9x	protein_coding
ENSMUSG00000025236	-0.542592	-0.800729	-0.284456	8.14998	-4.44357	0.000377529	0.00662329	-0.381755	Adpgk	protein_coding
ENSMUSG00000028184	0.697253	0.365554	1.02895	4.90195	4.4438	0.000377349	0.00662329	-0.198723	Adgrl2	protein_coding
ENSMUSG00000002741	0.563053	0.295058	0.831049	6.09188	4.4415	0.000379183	0.00664706	-0.31352	Ykt6	protein_coding
ENSMUSG00000005124	1.10887	0.580486	1.63726	5.80035	4.43648	0.000383233	0.00670187	-0.317858	Ccn4	protein_coding
ENSMUSG00000026674	0.656496	0.343701	0.969292	6.92037	4.43691	0.000382885	0.00670187	-0.365505	Ddr2	protein_coding
ENSMUSG00000027611	1.17812	0.616692	1.73954	2.83891	4.43613	0.000383515	0.00670187	0.0510298	Procr	protein_coding
ENSMUSG00000029234	0.571095	0.298943	0.843246	5.53681	4.43614	0.000383503	0.00670187	-0.279508	Tmem165	protein_coding
ENSMUSG00000046191	1.02826	0.538102	1.51841	0.638483	4.43482	0.000384579	0.00671518	0.25401	Pcdhb20	protein_coding
ENSMUSG00000022676	0.840724	0.439665	1.24178	3.20479	4.43153	0.000387264	0.00675675	-0.0229144	Snai2	protein_coding
ENSMUSG00000021900	0.626588	0.327623	0.925553	3.65244	4.43067	0.000387967	0.0067637	-0.0718207	Btd	protein_coding
ENSMUSG00000037379	2.52076	1.31709	3.72444	2.2515	4.42721	0.000390811	0.00680795	0.0323325	Spon2	protein_coding
ENSMUSG00000027422	0.790249	0.412853	1.16765	7.45726	4.42664	0.000391281	0.00680918	-0.403453	Rrbp1	protein_coding
ENSMUSG00000034591	1.58429	0.827585	2.341	4.07692	4.42603	0.000391788	0.00680918	-0.11768	Slc41a2	protein_coding
ENSMUSG00000056596	2.51088	1.3116	3.71017	-0.475085	4.42602	0.000391801	0.00680918	0.236346	Trnp1	protein_coding
ENSMUSG00000021720	0.996408	0.520344	1.47247	2.27455	4.42466	0.000392928	0.00682344	0.0985435	Rnf180	protein_coding
ENSMUSG00000048537	0.820276	0.428228	1.21232	5.89132	4.42312	0.000394209	0.00683501	-0.330364	Phldb1	protein_coding
ENSMUSG00000064065	-0.89746	-1.32638	-0.468537	5.56185	-4.42327	0.000394079	0.00683501	-0.285533	Ipcef1	protein_coding
ENSMUSG00000062585	-0.526071	-0.777538	-0.274603	4.86037	-4.42252	0.000394711	0.00683838	-0.215659	Cnr2	protein_coding
ENSMUSG00000026797	0.814804	0.42514	1.20447	4.1398	4.42049	0.000396409	0.00686244	-0.141577	Stxbp1	protein_coding
ENSMUSG00000029684	0.645358	0.336583	0.954133	5.02073	4.41841	0.000398153	0.00688192	-0.254433	Wasl	protein_coding
ENSMUSG00000036103	0.743327	0.387697	1.09896	6.58344	4.41865	0.000397949	0.00688192	-0.392478	Colec12	protein_coding
ENSMUSG00000006342	0.921585	0.480577	1.36259	2.54526	4.4177	0.000398749	0.00688687	0.0483172	Susd2	protein_coding
ENSMUSG00000013622	0.461478	0.240533	0.682423	4.12411	4.41545	0.000400658	0.00691446	-0.17587	Atraid	protein_coding
ENSMUSG00000024294	0.39198	0.204279	0.579681	7.32454	4.41475	0.00040125	0.0069193	-0.424875	Mib1	protein_coding
ENSMUSG00000067925	1.05542	0.549704	1.56113	3.83214	4.41192	0.000403656	0.00695541	-0.130519	Rtl8a	protein_coding
ENSMUSG00000118559	1.17008	0.609359	1.73081	1.0993	4.41139	0.000404114	0.0069579	0.190801	A930007A09Rik	protein_coding
ENSMUSG00000000266	0.897602	0.467397	1.32781	3.97635	4.41078	0.000404629	0.00696138	-0.176991	Mid2	protein_coding
ENSMUSG00000036790	2.06584	1.07495	3.05672	-0.565474	4.4074	0.000407536	0.00700597	0.145309	Slitrk2	protein_coding
ENSMUSG00000045039	0.860312	0.447512	1.27311	5.66776	4.40579	0.000408923	0.00702437	-0.354274	Megf8	protein_coding
ENSMUSG00000031101	-0.529809	-0.784174	-0.275443	5.82521	-4.40321	0.000411168	0.00703868	-0.364873	Sash3	protein_coding
ENSMUSG00000031554	2.06439	1.07322	3.05557	-1.61304	4.40301	0.000411339	0.00703868	0.0905389	Adam5	protein_coding
ENSMUSG00000049225	0.762397	0.396436	1.12836	4.27455	4.40407	0.000410416	0.00703868	-0.182842	Pdp1	protein_coding
ENSMUSG00000050106	-0.662043	-0.979812	-0.344274	4.5602	-4.40436	0.000410163	0.00703868	-0.201898	Tmc8	protein_coding
ENSMUSG00000102428	0.928684	0.482832	1.37454	1.59159	4.40337	0.000411028	0.00703868	0.13702	Pcdhga12	protein_coding
ENSMUSG00000029992	0.494159	0.256838	0.731479	6.39436	4.40188	0.00041232	0.00705004	-0.414164	Gfpt1	protein_coding
ENSMUSG00000074491	-1.68793	-2.4987	-0.877164	-0.0225437	-4.40115	0.00041296	0.00705556	0.168394	Clec4g	protein_coding
ENSMUSG00000048581	1.04493	0.54283	1.54704	1.56874	4.3995	0.000414403	0.00707477	0.147308	E130311K13Rik	protein_coding
ENSMUSG00000015850	1.00003	0.51942	1.48064	4.02538	4.39875	0.000415068	0.00708068	-0.193603	Adamtsl4	protein_coding
ENSMUSG00000041915	0.427298	0.221903	0.632693	5.21991	4.39793	0.000415781	0.00708741	-0.329255	Ammecr1l	protein_coding
ENSMUSG00000007950	0.798041	0.414213	1.18187	3.629	4.39538	0.000418034	0.00712035	-0.129609	Abhd8	protein_coding
ENSMUSG00000033174	-0.471469	-0.698399	-0.244539	6.33796	-4.39207	0.000420976	0.00716497	-0.409235	Mgll	protein_coding
ENSMUSG00000028195	1.75182	0.908479	2.59515	5.20715	4.39132	0.000421642	0.00717082	-0.32365	Ccn1	protein_coding
ENSMUSG00000001156	-0.737879	-1.09326	-0.382499	8.04011	-4.38935	0.000423403	0.00718318	-0.491917	Mxd1	protein_coding
ENSMUSG00000027130	-0.363546	-0.53865	-0.188443	7.3338	-4.38906	0.000423662	0.00718318	-0.472601	Slc12a6	protein_coding
ENSMUSG00000032815	-0.690545	-1.0231	-0.357988	5.20649	-4.38969	0.000423103	0.00718318	-0.309824	Fanca	protein_coding
ENSMUSG00000041515	-0.62399	-0.924523	-0.323456	6.58637	-4.38927	0.000423474	0.00718318	-0.432163	Irf8	protein_coding
ENSMUSG00000031389	-0.532787	-0.789447	-0.276127	5.94404	-4.38837	0.000424285	0.00718827	-0.382497	Arhgap4	protein_coding
ENSMUSG00000056679	1.70627	0.883959	2.52857	-0.0496131	4.38653	0.000425944	0.00720619	0.179079	Gpr173	protein_coding
ENSMUSG00000090257	1.0764	0.557639	1.59516	1.35419	4.38647	0.000425991	0.00720619	0.137678	Gm4524	lncRNA
ENSMUSG00000027799	0.629805	0.326074	0.933537	4.36909	4.38354	0.00042865	0.00724565	-0.255778	Nbea	protein_coding
ENSMUSG00000033287	1.17619	0.608666	1.74371	4.04595	4.38129	0.000430696	0.0072747	-0.241256	Kctd17	protein_coding
ENSMUSG00000030717	0.989317	0.511889	1.46674	4.32105	4.38062	0.000431304	0.00727945	-0.304756	Nupr1	protein_coding
ENSMUSG00000014959	0.671216	0.34693	0.995501	5.93705	4.37565	0.000435867	0.00735087	-0.437333	Gorasp2	protein_coding
ENSMUSG00000020272	-0.433325	-0.642842	-0.223808	6.41551	-4.37223	0.000439042	0.00738814	-0.46622	Stk10	protein_coding
ENSMUSG00000030103	1.14422	0.590976	1.69747	6.02671	4.37219	0.000439074	0.00738814	-0.437541	Bhlhe40	protein_coding
ENSMUSG00000032839	1.21837	0.629318	1.80743	2.02052	4.37252	0.000438763	0.00738814	0.0290895	Trpc1	protein_coding
ENSMUSG00000020788	-0.545961	-0.809997	-0.281925	8.1378	-4.37126	0.000439941	0.00739714	-0.533019	Atp2a3	protein_coding
ENSMUSG00000034910	0.980664	0.506152	1.45518	3.20638	4.36899	0.000442062	0.00742718	-0.161407	Pygo1	protein_coding
ENSMUSG00000052087	-0.600075	-0.890591	-0.30956	4.76342	-4.36661	0.0004443	0.00745351	-0.316147	Rgs14	protein_coding
ENSMUSG00000113302	1.05558	0.544572	1.56658	1.82742	4.3669	0.000444023	0.00745351	0.0564224	Gm32219	lncRNA
ENSMUSG00000007655	0.97773	0.504311	1.45115	6.71541	4.36597	0.000444898	0.00745791	-0.501499	Cav1	protein_coding
ENSMUSG00000049580	1.37776	0.710123	2.0454	3.96653	4.36255	0.000448136	0.00750653	-0.282392	Tsku	protein_coding
ENSMUSG00000014846	1.32429	0.682383	1.96619	4.88813	4.36134	0.000449283	0.00750883	-0.379849	Tppp3	protein_coding
ENSMUSG00000022031	0.539851	0.278176	0.801526	5.17068	4.36134	0.000449287	0.00750883	-0.398988	Elp3	protein_coding
ENSMUSG00000032184	1.09245	0.562922	1.62197	1.62894	4.36137	0.000449259	0.00750883	0.0500069	Lysmd2	protein_coding
ENSMUSG00000028567	0.634878	0.326871	0.942886	4.2226	4.3575	0.000452957	0.0075588	-0.305484	Txndc12	protein_coding
ENSMUSG00000101734	3.24774	1.67213	4.82336	-1.52019	4.35754	0.000452922	0.0075588	-0.261212	4933400C23Rik	lncRNA
ENSMUSG00000059022	1.78531	0.918952	2.65166	0.257898	4.35638	0.000454036	0.00757113	0.118355	Kcp	protein_coding
ENSMUSG00000061414	-0.79455	-1.18018	-0.408918	4.19611	-4.35568	0.000454705	0.0075766	-0.249077	Cracr2a	protein_coding
ENSMUSG00000022912	0.785478	0.404146	1.16681	5.9252	4.35451	0.000455839	0.0075898	-0.483298	Pros1	protein_coding
ENSMUSG00000082101	-0.597776	-0.888056	-0.307496	6.2229	-4.35341	0.0004569	0.00760178	-0.479021	Slfn14	protein_coding
ENSMUSG00000002997	-0.492082	-0.731173	-0.252992	6.86635	-4.35094	0.000459298	0.00763596	-0.529106	Prkar2b	protein_coding
ENSMUSG00000017754	0.912515	0.468919	1.35611	5.6126	4.34871	0.000461479	0.00766641	-0.478501	Pltp	protein_coding
ENSMUSG00000026979	-0.51205	-0.76099	-0.26311	6.32817	-4.34836	0.000461819	0.00766641	-0.51002	Psd4	protein_coding
ENSMUSG00000030217	-0.61769	-0.918067	-0.317314	4.01389	-4.34723	0.000462924	0.00767901	-0.245694	Art4	protein_coding
ENSMUSG00000025351	0.869852	0.446726	1.29298	7.33007	4.34594	0.000464197	0.00768293	-0.574627	Cd63	protein_coding
ENSMUSG00000040875	1.15695	0.594178	1.71972	0.57494	4.346	0.000464138	0.00768293	0.0896693	Osbpl10	protein_coding
ENSMUSG00000068923	1.12188	0.576232	1.66754	3.25641	4.3465	0.000463639	0.00768293	-0.166306	Syt11	protein_coding
ENSMUSG00000042115	2.51284	1.28983	3.73585	-0.969081	4.34353	0.000466566	0.0077164	0.0219183	Klhdc8a	protein_coding
ENSMUSG00000003032	0.867816	0.445343	1.29029	5.94284	4.34247	0.000467622	0.0077281	-0.507201	Klf4	protein_coding
ENSMUSG00000043391	0.954324	0.489697	1.41895	5.09958	4.3421	0.000467991	0.00772846	-0.423265	2510009E07Rik	protein_coding
ENSMUSG00000017057	1.48789	0.763069	2.21272	5.15558	4.33957	0.000470502	0.00775894	-0.445877	Il13ra1	protein_coding
ENSMUSG00000058230	0.581776	0.298363	0.86519	5.94953	4.33954	0.000470535	0.00775894	-0.515187	Arhgap35	protein_coding
ENSMUSG00000040723	-0.514438	-0.765214	-0.263662	6.70281	-4.33666	0.000473417	0.00780067	-0.555343	Rcsd1	protein_coding
ENSMUSG00000027230	1.13327	0.58052	1.68602	4.55013	4.33425	0.000475846	0.00783489	-0.426233	Creb3l1	protein_coding
ENSMUSG00000031075	0.984968	0.504006	1.46593	4.50644	4.32932	0.000480845	0.00790549	-0.411982	Ano1	protein_coding
ENSMUSG00000095061	-1.05518	-1.57042	-0.539937	1.92162	-4.32936	0.000480805	0.00790549	0.0110165	E030018B13Rik	protein_coding
ENSMUSG00000029176	0.486927	0.249127	0.724727	5.13772	4.32873	0.000481451	0.00790961	-0.459045	Anapc4	protein_coding
ENSMUSG00000022043	0.533888	0.27299	0.794786	6.14954	4.32601	0.000484233	0.00794943	-0.555462	Trim35	protein_coding
ENSMUSG00000059689	0.731286	0.373814	1.08876	3.22467	4.32467	0.000485615	0.00796623	-0.227185	Zfp637	protein_coding
ENSMUSG00000020330	-0.530607	-0.790041	-0.271174	6.31793	-4.32369	0.000486619	0.00797094	-0.555356	Hmmr	protein_coding
ENSMUSG00000078302	1.59017	0.812708	2.36764	1.30809	4.32386	0.000486448	0.00797094	0.0223873	Foxd1	protein_coding
ENSMUSG00000022952	0.837991	0.428163	1.24782	6.92176	4.3226	0.000487746	0.00798351	-0.597614	Runx1	protein_coding
ENSMUSG00000027656	2.04685	1.04499	3.04871	4.48023	4.31905	0.000491436	0.00803801	-0.419823	Ccn5	protein_coding
ENSMUSG00000117975	-0.51917	-0.773365	-0.264974	5.68709	-4.31767	0.00049288	0.00805569	-0.527203	Itprip	protein_coding
ENSMUSG00000023068	0.64638	0.329859	0.9629	5.77586	4.31712	0.000493458	0.00805922	-0.548729	Nus1	protein_coding
ENSMUSG00000003316	0.583757	0.297735	0.869779	7.68325	4.3146	0.000496097	0.00809635	-0.648526	Glg1	protein_coding
ENSMUSG00000086043	1.19008	0.60677	1.7734	0.143234	4.31304	0.000497748	0.00811734	0.0387138	Gm12473	lncRNA
ENSMUSG00000051177	0.675365	0.34429	1.00644	4.10604	4.31241	0.000498412	0.00812221	-0.363564	Plcb1	protein_coding
ENSMUSG00000025484	0.537626	0.273879	0.801372	4.10244	4.30924	0.000501774	0.00817101	-0.381717	Bet1l	protein_coding
ENSMUSG00000020828	0.85704	0.436541	1.27754	3.50635	4.30868	0.000502377	0.00817484	-0.29773	Pld2	protein_coding
ENSMUSG00000032116	0.889647	0.453018	1.32628	7.32334	4.30738	0.000503766	0.00819144	-0.647998	Stt3a	protein_coding
ENSMUSG00000025371	0.583179	0.296791	0.869568	3.8099	4.30481	0.000506519	0.0082302	-0.331034	Chmp6	protein_coding
ENSMUSG00000040596	0.598795	0.304638	0.892952	4.74415	4.30335	0.00050809	0.00824969	-0.480229	Pogk	protein_coding
ENSMUSG00000040605	1.06439	0.54146	1.58733	2.70736	4.30292	0.00050855	0.00825113	-0.220241	Bace2	protein_coding
ENSMUSG00000035697	-0.536808	-0.800583	-0.273033	7.45693	-4.30223	0.000509303	0.00825733	-0.65905	Arhgap45	protein_coding
ENSMUSG00000034684	1.30106	0.661613	1.9405	3.55453	4.30132	0.000510282	0.00826716	-0.318404	Sema3f	protein_coding
ENSMUSG00000030122	0.922071	0.468544	1.3756	6.6874	4.29803	0.000513865	0.00831914	-0.649164	Ptms	protein_coding
ENSMUSG00000025701	-0.646785	-0.964967	-0.328603	5.93803	-4.29727	0.000514694	0.00832651	-0.587886	Alox5	protein_coding
ENSMUSG00000031841	1.21461	0.616978	1.81224	4.88925	4.29646	0.000515579	0.00833476	-0.508294	Cdh13	protein_coding
ENSMUSG00000034028	-0.847663	-1.265	-0.430327	4.8009	-4.29384	0.000518458	0.00836912	-0.468943	Cd226	protein_coding
ENSMUSG00000071547	1.11178	0.564432	1.65914	4.39533	4.29399	0.00051829	0.00836912	-0.476734	Nt5dc2	protein_coding
ENSMUSG00000025321	1.07341	0.544791	1.60204	2.4585	4.29268	0.000519729	0.00837748	-0.169904	Itgb8	protein_coding
ENSMUSG00000035245	1.2104	0.614347	1.80645	3.4573	4.29291	0.000519482	0.00837748	-0.321288	Eogt	protein_coding
ENSMUSG00000007888	3.7731	1.91432	5.63188	2.16292	4.2912	0.000521366	0.00839777	-0.122853	Crlf1	protein_coding
ENSMUSG00000020007	1.73033	0.8773	2.58337	-0.91095	4.28817	0.000524739	0.00844599	-0.0801504	Il20ra	protein_coding
ENSMUSG00000031644	0.535309	0.271331	0.799286	4.50325	4.28692	0.000526131	0.00846225	-0.465804	Nek1	protein_coding
ENSMUSG00000041959	0.836267	0.423821	1.24871	5.80351	4.28633	0.000526794	0.00846679	-0.626809	S100a10	protein_coding
ENSMUSG00000016494	0.845628	0.42845	1.26281	6.07797	4.28515	0.000528111	0.00846959	-0.641266	Cd34	protein_coding
ENSMUSG00000018654	-0.447383	-0.668059	-0.226708	7.86864	-4.28582	0.000527361	0.00846959	-0.709489	Ikzf1	protein_coding
ENSMUSG00000043496	1.15606	0.585745	1.72638	2.62153	4.28521	0.000528048	0.00846959	-0.234902	Tril	protein_coding
ENSMUSG00000049305	0.845127	0.427597	1.26266	4.27759	4.279	0.000535054	0.00856858	-0.452075	Ccdc71	protein_coding
ENSMUSG00000085596	2.39506	1.21184	3.57828	0.0456938	4.27917	0.000534871	0.00856858	-0.0381116	Gm11476	lncRNA
ENSMUSG00000037890	0.862547	0.436355	1.28874	3.17298	4.27845	0.00053569	0.00857258	-0.315579	Wdr19	protein_coding
ENSMUSG00000033964	0.526848	0.266355	0.78734	5.26875	4.27561	0.000538928	0.0086182	-0.594493	Zbtb41	protein_coding
ENSMUSG00000029372	-0.604796	-0.90403	-0.305562	8.09656	-4.27274	0.000542229	0.00866475	-0.738679	Ppbp	protein_coding
ENSMUSG00000038914	-0.378715	-0.566146	-0.191285	6.9167	-4.27151	0.000543645	0.00867491	-0.70342	Dido1	protein_coding
ENSMUSG00000056050	0.457002	0.230842	0.683162	6.71538	4.2718	0.000543311	0.00867491	-0.704374	Mia3	protein_coding
ENSMUSG00000031156	0.879261	0.443779	1.31474	4.01716	4.26831	0.000547352	0.00872779	-0.46525	Slc35a2	protein_coding
ENSMUSG00000002059	1.1299	0.570238	1.68957	3.55057	4.26796	0.000547758	0.008728	-0.389679	Rab34	protein_coding
ENSMUSG00000021427	0.571909	0.288558	0.855259	7.94184	4.26689	0.000549013	0.00874174	-0.755829	Ssr1	protein_coding
ENSMUSG00000020857	0.761664	0.384156	1.13917	6.08534	4.26526	0.000550918	0.00876579	-0.682072	Nme2	protein_coding
ENSMUSG00000000127	0.51617	0.26029	0.77205	4.01111	4.26446	0.000551848	0.00877299	-0.451218	Fer	protein_coding
ENSMUSG00000032487	3.74127	1.8865	5.59604	2.3277	4.2642	0.00055216	0.00877299	-0.215707	Ptgs2	protein_coding
ENSMUSG00000029769	1.56001	0.786217	2.33381	0.36208	4.26196	0.000554792	0.00880851	-0.0578249	Ccdc136	protein_coding
ENSMUSG00000030127	0.627321	0.316059	0.938583	4.59467	4.26061	0.000556388	0.00882754	-0.53447	Cops7a	protein_coding
ENSMUSG00000013419	1.08959	0.54886	1.63031	4.73362	4.25983	0.000557309	0.00883585	-0.545681	Zfp651	protein_coding
ENSMUSG00000038738	1.69534	0.853578	2.53711	2.36208	4.2577	0.000559844	0.00886971	-0.23621	Shank1	protein_coding
ENSMUSG00000031834	0.533939	0.268786	0.799093	5.0008	4.25698	0.000560692	0.00887683	-0.609307	Pik3r2	protein_coding
ENSMUSG00000022861	-0.52148	-0.780476	-0.262484	4.56642	-4.2565	0.000561273	0.00887895	-0.519779	Dgkg	protein_coding
ENSMUSG00000069114	0.747707	0.376328	1.11909	3.90873	4.2562	0.000561625	0.00887895	-0.465659	Zbtb10	protein_coding
ENSMUSG00000022680	0.4934	0.248233	0.738568	6.11011	4.25446	0.000563704	0.00890548	-0.699293	Pdxdc1	protein_coding
ENSMUSG00000029821	-0.482826	-0.722991	-0.242662	5.09455	-4.25001	0.000569068	0.00897746	-0.608432	Gsdme	protein_coding
ENSMUSG00000067336	0.584525	0.293795	0.875255	7.18492	4.25031	0.000568702	0.00897746	-0.765976	Bmpr2	protein_coding
ENSMUSG00000021998	-0.498186	-0.746069	-0.250304	9.47362	-4.24868	0.000570686	0.0089966	-0.806427	Lcp1	protein_coding
ENSMUSG00000021668	0.778838	0.391137	1.16654	3.88732	4.24676	0.000573014	0.00902691	-0.471843	Polk	protein_coding
ENSMUSG00000027460	-0.794291	-1.18996	-0.398627	3.07128	-4.24386	0.000576559	0.00907631	-0.378402	Angpt4	protein_coding
ENSMUSG00000026581	-0.760412	-1.13928	-0.381543	7.54409	-4.24295	0.000577675	0.00908744	-0.792895	Sell	protein_coding
ENSMUSG00000032714	0.795476	0.399086	1.19187	3.63842	4.2424	0.000578351	0.00909164	-0.451659	Syde1	protein_coding
ENSMUSG00000002319	0.985192	0.494013	1.47637	4.82796	4.24022	0.000581037	0.00912581	-0.607287	Ipo4	protein_coding
ENSMUSG00000050295	0.586162	0.293907	0.878417	4.81467	4.23997	0.000581345	0.00912581	-0.623085	Foxc1	protein_coding
ENSMUSG00000113949	0.846916	0.424517	1.26931	4.09414	4.23863	0.00058301	0.00914548	-0.500155	Scamp4	protein_coding
ENSMUSG00000000605	0.528836	0.264765	0.792907	5.81118	4.23359	0.000589294	0.00923754	-0.726989	Clcn4	protein_coding
ENSMUSG00000029101	-0.607902	-0.911563	-0.304242	5.40106	-4.23207	0.0005912	0.00926089	-0.678079	Rgs12	protein_coding
ENSMUSG00000018999	0.558766	0.279606	0.837927	5.0662	4.2314	0.000592047	0.00926762	-0.665089	Slc35b4	protein_coding
ENSMUSG00000045312	0.905769	0.453113	1.35843	5.15285	4.23016	0.000593613	0.00928559	-0.686058	Lhfpl2	protein_coding
ENSMUSG00000003355	1.83487	0.917685	2.75206	2.37687	4.22918	0.000594851	0.00929188	-0.322518	Fkbp11	protein_coding
ENSMUSG00000027223	1.17839	0.589363	1.76741	2.48801	4.22924	0.000594775	0.00929188	-0.330755	Mapk8ip1	protein_coding
ENSMUSG00000091119	1.16443	0.582318	1.74654	1.8694	4.22878	0.000595355	0.00929323	-0.227924	Ccdc152	protein_coding
ENSMUSG00000042265	-0.664271	-0.996637	-0.331905	4.28959	-4.2251	0.000600039	0.00935975	-0.554085	Trem1	protein_coding
ENSMUSG00000110148	-1.7035	-2.5559	-0.851092	1.76742	-4.22477	0.000600459	0.00935975	-0.188121	5830408C22Rik	lncRNA
ENSMUSG00000033389	0.982349	0.490565	1.47413	2.31037	4.22279	0.000602997	0.00939272	-0.30811	Arhgap44	protein_coding
ENSMUSG00000035390	1.07518	0.536648	1.61372	1.855	4.22062	0.000605788	0.0094164	-0.236912	Brsk1	protein_coding
ENSMUSG00000037306	0.485414	0.242307	0.728521	5.37639	4.22107	0.000605207	0.0094164	-0.730943	Man1c1	protein_coding
ENSMUSG00000061615	-0.724512	-1.08738	-0.361647	8.268	-4.22093	0.000605381	0.0094164	-0.853235	H2ac4	protein_coding
ENSMUSG00000002845	0.697243	0.347929	1.04656	4.38267	4.21965	0.00060704	0.00942268	-0.604008	Tmem39a	protein_coding
ENSMUSG00000042766	1.66703	0.831868	2.50219	1.10314	4.21969	0.000606991	0.00942268	-0.17616	Trim46	protein_coding
ENSMUSG00000079018	0.855632	0.426791	1.28447	5.0367	4.21793	0.00060927	0.0094507	-0.690036	Ly6c1	protein_coding
ENSMUSG00000039197	0.580284	0.289323	0.871246	5.22173	4.21613	0.00061161	0.00948038	-0.712696	Adk	protein_coding
ENSMUSG00000015950	-0.532819	-0.800042	-0.265596	8.17867	-4.21515	0.000612877	0.00948185	-0.869548	Ncf1	protein_coding
ENSMUSG00000031480	0.896989	0.447116	1.34686	1.91717	4.21507	0.000612985	0.00948185	-0.28853	Thsd1	protein_coding
ENSMUSG00000032086	0.411845	0.205298	0.618392	6.09377	4.21524	0.00061276	0.00948185	-0.78867	Bace1	protein_coding
ENSMUSG00000015305	0.907664	0.452363	1.36296	6.71605	4.21439	0.000613877	0.00948906	-0.83193	Sash1	protein_coding
ENSMUSG00000041268	-0.596258	-0.89564	-0.296876	5.94897	-4.21033	0.000619197	0.00956463	-0.76598	Dmxl2	protein_coding
ENSMUSG00000024691	-0.486442	-0.730782	-0.242101	7.14041	-4.20865	0.000621427	0.00959241	-0.849761	Fam111a	protein_coding
ENSMUSG00000033460	0.816976	0.406524	1.22743	2.42012	4.2078	0.000622552	0.00960021	-0.367651	Armcx1	protein_coding
ENSMUSG00000068732	0.418957	0.208462	0.629452	5.49205	4.20761	0.000622796	0.00960021	-0.767693	Tmem167b	protein_coding
ENSMUSG00000038412	0.772207	0.383924	1.16049	3.63389	4.2043	0.000627206	0.0096615	-0.553457	Higd1a	protein_coding
ENSMUSG00000022772	0.366378	0.182112	0.550643	5.54644	4.20332	0.000628507	0.00967483	-0.775185	Senp5	protein_coding
ENSMUSG00000027562	-0.530952	-0.798017	-0.263886	9.29081	-4.20287	0.000629119	0.00967755	-0.905304	Car2	protein_coding
ENSMUSG00000026357	-0.66985	-1.00686	-0.33284	5.37636	-4.20188	0.000630447	0.00968457	-0.729859	Rgs18	protein_coding
ENSMUSG00000050666	0.750091	0.37274	1.12744	3.3196	4.2022	0.000630014	0.00968457	-0.546844	Vstm4	protein_coding
ENSMUSG00000039126	1.43204	0.711057	2.15303	4.57577	4.19891	0.000634444	0.00973925	-0.636025	Prune2	protein_coding
ENSMUSG00000066235	1.07461	0.533394	1.61582	2.07754	4.19749	0.00063637	0.00976206	-0.328757	Pomgnt2	protein_coding
ENSMUSG00000024759	0.457177	0.226792	0.687562	7.51871	4.19506	0.000639667	0.00978342	-0.895593	Atl3	protein_coding
ENSMUSG00000027624	1.16194	0.576372	1.7475	5.1946	4.19484	0.000639962	0.00978342	-0.745995	Epb41l1	protein_coding
ENSMUSG00000053644	0.714741	0.354579	1.0749	4.21366	4.19526	0.000639398	0.00978342	-0.650657	Aldh7a1	protein_coding
ENSMUSG00000097828	1.26478	0.627531	1.90203	0.341296	4.19579	0.000638672	0.00978342	-0.184799	6430562O15Rik	lncRNA
ENSMUSG00000114493	-0.667722	-1.00416	-0.331288	3.05015	-4.19569	0.000638813	0.00978342	-0.440229	Gm47071	lncRNA
ENSMUSG00000053626	1.73787	0.861551	2.6142	1.63768	4.19239	0.000643313	0.00982788	-0.269986	Tll1	protein_coding
ENSMUSG00000034501	0.749673	0.37136	1.12799	2.73784	4.18917	0.000647737	0.00988867	-0.44128	Pcnx4	protein_coding
ENSMUSG00000050953	0.773425	0.38305	1.1638	7.43692	4.18836	0.000648865	0.00989909	-0.918282	Gja1	protein_coding
ENSMUSG00000022659	-0.788997	-1.18749	-0.390501	3.35804	-4.18562	0.000652665	0.00995024	-0.48336	Gcsam	protein_coding
ENSMUSG00000038042	1.00589	0.497645	1.51413	2.48251	4.18395	0.00065499	0.00997201	-0.405257	Ptpdc1	protein_coding
ENSMUSG00000060216	-0.548332	-0.825382	-0.271282	6.62533	-4.18402	0.000654887	0.00997201	-0.874174	Arrb2	protein_coding
ENSMUSG00000029673	1.12906	0.558399	1.69972	4.42498	4.18261	0.000656855	0.00999354	-0.676819	Auts2	protein_coding
ENSMUSG00000056290	-1.10439	-1.66278	-0.545999	3.40354	-4.18112	0.000658941	0.0100184	-0.525091	Ms4a4b	protein_coding
ENSMUSG00000030058	0.623678	0.308266	0.939091	6.74393	4.18013	0.000660336	0.0100328	-0.899147	Copg1	protein_coding
ENSMUSG00000025224	0.545124	0.269187	0.821062	6.40456	4.17631	0.000665737	0.0101073	-0.889826	Gbf1	protein_coding
ENSMUSG00000030268	2.02547	1.00012	3.05082	3.35868	4.17602	0.000666151	0.0101073	-0.521466	Bcat1	protein_coding
ENSMUSG00000027510	-0.553088	-0.83314	-0.273037	7.02916	-4.17508	0.000667486	0.0101207	-0.906949	Rbm38	protein_coding
ENSMUSG00000097391	2.67598	1.32003	4.03194	0.374622	4.17202	0.000671855	0.01018	-0.230975	Mirg	lncRNA
ENSMUSG00000031661	1.53537	0.757172	2.31357	1.15298	4.1709	0.000673453	0.0101939	-0.27328	Nkd1	protein_coding
ENSMUSG00000052812	-0.339254	-0.511211	-0.167297	6.69554	-4.17074	0.000673689	0.0101939	-0.909892	Atad2b	protein_coding
ENSMUSG00000055932	0.478721	0.235771	0.721671	5.95161	4.16556	0.000681163	0.0102999	-0.883411	Fto	protein_coding
ENSMUSG00000020328	0.596837	0.293876	0.899798	4.39165	4.16464	0.000682507	0.0103076	-0.711517	Nudcd2	protein_coding
ENSMUSG00000026679	2.55717	1.25911	3.85524	-1.88296	4.16458	0.000682596	0.0103076	-0.488249	Enkur	protein_coding
ENSMUSG00000027947	-0.41594	-0.6272	-0.204681	6.2542	-4.1622	0.000686066	0.0103529	-0.899176	Il6ra	protein_coding
ENSMUSG00000053007	1.22804	0.604141	1.85195	4.68752	4.16107	0.000687716	0.0103708	-0.753125	Creb5	protein_coding
ENSMUSG00000043342	1.5482	0.761547	2.33486	1.42667	4.16055	0.000688475	0.0103717	-0.310938	Hoxd9	protein_coding
ENSMUSG00000045569	-2.27462	-3.43042	-1.11882	-1.59824	-4.16039	0.000688708	0.0103717	-0.650246	Mc2r	protein_coding
ENSMUSG00000023927	-0.536658	-0.809444	-0.263872	5.59423	-4.15895	0.000690838	0.0103967	-0.84382	Satb1	protein_coding
ENSMUSG00000024451	-0.444653	-0.670705	-0.218602	6.11433	-4.15836	0.000691699	0.0104026	-0.899919	Arap3	protein_coding
ENSMUSG00000029613	-0.409466	-0.617743	-0.201188	7.09188	-4.15608	0.000695075	0.0104463	-0.95216	Eif2ak1	protein_coding
ENSMUSG00000021643	1.4553	0.714888	2.1957	0.263683	4.15516	0.000696428	0.0104596	-0.289379	Serf1	protein_coding
ENSMUSG00000011114	0.587847	0.288742	0.886952	5.51914	4.15478	0.000696995	0.010461	-0.885549	Tbrg1	protein_coding
ENSMUSG00000024515	0.46704	0.229271	0.70481	6.06391	4.15247	0.000700446	0.0104964	-0.913549	Smad4	protein_coding
ENSMUSG00000030870	0.548603	0.269296	0.827911	5.57873	4.15225	0.000700767	0.0104964	-0.87816	Ubfd1	protein_coding
ENSMUSG00000044636	0.692285	0.339875	1.04469	2.56874	4.15284	0.000699895	0.0104964	-0.472768	Csrnp2	protein_coding
ENSMUSG00000026395	-0.453069	-0.683789	-0.222349	8.51981	-4.15133	0.000702146	0.01051	-1.01068	Ptprc	protein_coding
ENSMUSG00000030314	-0.454691	-0.686385	-0.222996	5.31753	-4.14866	0.00070616	0.0105558	-0.841589	Atg7	protein_coding
ENSMUSG00000048376	0.553687	0.271555	0.835819	4.85173	4.14878	0.000705973	0.0105558	-0.826377	F2r	protein_coding
ENSMUSG00000090958	1.22643	0.601409	1.85144	5.03459	4.14818	0.000706886	0.0105596	-0.833221	Lrrc32	protein_coding
ENSMUSG00000001228	-0.630968	-0.952762	-0.309174	7.2482	-4.14512	0.000711509	0.0106025	-0.985768	Uhrf1	protein_coding
ENSMUSG00000021697	-0.539345	-0.814418	-0.264272	5.34514	-4.14501	0.000711668	0.0106025	-0.845951	Depdc1b	protein_coding
ENSMUSG00000030342	0.50545	0.247686	0.763214	7.16842	4.14538	0.000711118	0.0106025	-0.996191	Cd9	protein_coding
ENSMUSG00000068270	0.746428	0.365755	1.1271	4.1788	4.14518	0.000711411	0.0106025	-0.721134	Shroom4	protein_coding
ENSMUSG00000034714	0.828659	0.405999	1.25132	4.31569	4.14469	0.000712153	0.0106026	-0.779692	Ttyh2	protein_coding
[truncated: 20,735 more rows]
