# Supplementary material for: Comparative transcriptomic analysis of articular cartilage of post-traumatic osteoarthritis models
Source: Dis Model Mech. 2024 Oct 21;17(10):dmm050583. doi: 10.1242/dmm.050583 (PMC11524441; doi:10.1242/dmm.050583)
Supplement: Table S4. ACL data GO term analysis [file dmm-17-050583-TableS4.xlsx]

## Sheet: GO.Up
Term	ID	numGenes	Genes	Adj.pvalue	PercentageCoverage	FoldEnrichment
system development	GO:0048731	765	2510009E07Rik AW551984 Abi3bp Abl2 Acan Ace Ackr3 Acvr1 Adam12 Adam15 Adamts1 Adamts12 Adamts16 Adamts2 Adamts6 Adamts7 Adamts9 Adarb1 Adcy1 Adgra2 Adgrl1 Adgrl2 Agrn Agtr2 Ahr Alx4 Amotl2 Ang Angptl4 Ank2 Anks6 Ano1 Anpep Antxr1 Anxa2 Anxa4 Anxa6 Apbb1 Apln Aplnr Aplp1 Apoe Apold1 App Aqp2 Aqp5 Arcn1 Arf4 Arhgap22 Arhgap24 Arhgap35 Arhgap44 Arhgef10 Arhgef25 Arid5b Arl13b Arsa Atp8b1 Auts2 B4gal…	2.20675e-58	21.6775	2.16961
anatomical structure morphogenesis	GO:0009653	595	Abi3bp Abl2 Acan Ace Ackr3 Acvr1 Adam12 Adam15 Adam9 Adamts1 Adamts12 Adamts15 Adamts16 Adamts9 Adarb1 Adcy1 Adgra2 Agrn Agtr2 Ahdc1 Ahr Ajuba Alx4 Amotl2 Ang Angptl4 Ano1 Anpep Anxa2 Anxa6 Apbb1 Apln Aplnr Aplp1 Apoe Apold1 App Aqp5 Arhgap22 Arhgap24 Arhgap35 Arhgap44 Arhgef25 Arid5b Arl13b Aspn Atp8b1 Auts2 B4galt1 B4galt5 B4gat1 B9d1 Baiap2 Barx2 Bcan Bcl9l Bdnf Bmper Bmpr1a Bmpr1b Boc Bpnt2 B…	1.06174e-56	23.8191	2.38395
multicellular organism development	GO:0007275	858	2510009E07Rik AW551984 Abi3bp Abl2 Acan Ace Ackr3 Acvr1 Adam12 Adam15 Adamts1 Adamts12 Adamts16 Adamts2 Adamts3 Adamts6 Adamts7 Adamts9 Adarb1 Adcy1 Adgra2 Adgrl1 Adgrl2 Agrn Agtr2 Ahdc1 Ahr Alg5 Alx4 Amotl2 Ang Angptl4 Ank2 Anks6 Ano1 Anpep Antxr1 Anxa2 Anxa4 Anxa6 Apba2 Apbb1 Apln Aplnr Aplp1 Apoe Apold1 App Aqp2 Aqp5 Arcn1 Arf4 Arhgap22 Arhgap24 Arhgap35 Arhgap44 Arhgdig Arhgef10 Arhgef25 Arid…	1.6084e-49	19.7423	1.97592
extracellular matrix organization	GO:0030198	147	Abi3bp Abl2 Acan Adamts1 Adamts12 Adamts14 Adamts15 Adamts16 Adamts17 Adamts2 Adamts3 Adamts4 Adamts6 Adamts7 Adamts9 Adamtsl1 Adamtsl3 Adamtsl4 Aebp1 Antxr1 Anxa2 Apbb1 Aplp1 App B4galt1 Cav1 Ccdc80 Ccn1 Ccn2 Col11a1 Col14a1 Col15a1 Col16a1 Col18a1 Col1a1 Col1a2 Col22a1 Col23a1 Col3a1 Col4a1 Col4a2 Col4a5 Col5a1 Col5a2 Col5a3 Col7a1 Col8a1 Col8a2 Colgalt1 Comp Creb3l1 Crispld2 Crtap Csgalnact1 C…	1.6084e-49	49.1639	4.9206
animal organ development	GO:0048513	596	AW551984 Abi3bp Abl2 Acan Ace Acvr1 Adam15 Adamts1 Adamts12 Adamts16 Adamts2 Adamts6 Adamts7 Adamts9 Adarb1 Adgrl2 Agtr2 Ahdc1 Ahr Alx4 Ank2 Anks6 Ano1 Anxa4 Anxa6 Apln Aplnr Aplp1 App Aqp2 Aqp5 Arcn1 Arhgap35 Arhgap5 Arid5b Arl13b Aspn Atf3 Atp8b1 Atraid B4galt2 B9d1 Barx1 Barx2 Basp1 Bcan Bcl9l Bdnf Bfsp1 Bgn Bicc1 Bmp1 Bmp15 Bmper Bmpr1a Bmpr1b Bnc2 Boc Bpnt2 Btbd3 Bvht C1qb C1qtnf5 Cacna1c Ca…	6.33097e-49	22.4313	2.24505
tube development	GO:0035295	316	Abl2 Ace Ackr3 Acvr1 Adam12 Adam15 Adamts1 Adamts12 Adamts16 Adamts2 Adamts9 Adgra2 Agtr2 Ahr Alx4 Amotl2 Ang Angptl4 Anpep Anxa2 Apln Aplnr Apoe Apold1 Aqp2 Arhgap22 Arhgap24 Arhgap35 Arl13b B4galt1 Bdnf Bmper Bmpr1a Cald1 Cav1 Ccbe1 Ccn1 Ccn2 Ccn3 Cd34 Cdh13 Cdh5 Cemip2 Chrd Clec14a Clic4 Clmp Col18a1 Col3a1 Col4a1 Col4a2 Col8a1 Col8a2 Comp Creb3l1 Crlf1 Cspg4 Cthrc1 Ctnnbip1 Ctsh Ctsz Cul7 Cx3…	6.54288e-47	29.368	2.93932
anatomical structure development	GO:0048856	960	2510009E07Rik AW551984 Abi3bp Abl2 Acan Ace Ackr3 Acvr1 Adam12 Adam15 Adam9 Adamts1 Adamts12 Adamts15 Adamts16 Adamts2 Adamts3 Adamts6 Adamts7 Adamts9 Adamtsl4 Adarb1 Adcy1 Adgra2 Adgrl1 Adgrl2 Agrn Agtr2 Ahdc1 Ahr Ajuba Alg5 Alx4 Amotl2 Ang Angptl4 Ank2 Anks6 Ano1 Anpep Antxr1 Anxa2 Anxa4 Anxa6 Apba2 Apbb1 Apln Aplnr Aplp1 Apoe Apold1 App Aqp2 Aqp5 Arcn1 Arf4 Arhgap22 Arhgap24 Arhgap35 Arhgap44 …	6.28522e-45	18.4829	1.84987
tube morphogenesis	GO:0035239	269	Abl2 Ace Ackr3 Acvr1 Adam12 Adam15 Adamts1 Adamts12 Adamts16 Adamts9 Adgra2 Agtr2 Ahr Amotl2 Ang Angptl4 Anpep Anxa2 Apln Aplnr Apoe Apold1 Arhgap22 Arhgap24 Arhgap35 Arl13b B4galt1 Bmper Bmpr1a Cald1 Cav1 Ccbe1 Ccn1 Ccn2 Ccn3 Cd34 Cdh13 Cdh5 Cemip2 Chrd Clec14a Clic4 Col18a1 Col3a1 Col4a1 Col4a2 Col8a1 Col8a2 Comp Creb3l1 Cspg4 Cthrc1 Ctnnbip1 Ctsh Ctsz Cul7 Cx3cl1 Dact1 Dag1 Dchs1 Dcn Ddah1 Dlc…	2.68473e-43	30.6727	3.0699
tissue development	GO:0009888	429	AW551984 Abl2 Acan Acvr1 Adam15 Adamts12 Adamts16 Adamts7 Adamts9 Adamtsl4 Adarb1 Agtr2 Ahdc1 Ahr Ajuba Alx4 Anxa6 Aplnr Apold1 Arhgap24 Arhgap35 Arid5b Arl13b Aspn Atf3 Atraid B4galt1 B9d1 Barx1 Barx2 Basp1 Bcl9l Bdnf Bfsp1 Bgn Bmp1 Bmp15 Bmper Bmpr1a Bmpr1b Bnc2 Boc Bpnt2 Brsk1 Bvht Cacnb4 Cav1 Ccn1 Ccn2 Ccn3 Ccn4 Cd109 Cd276 Cd63 Cdh3 Cdh5 Cdk4 Cdkn1c Cdon Chrd Chrna1 Chsy1 Clic4 Col11a1 Col12…	2.64026e-41	24.1963	2.4217
cell adhesion	GO:0007155	345	Abi3bp Abl2 Acan Ackr3 Acvr1 Adam12 Adam15 Adam23 Adam5 Adam9 Adamts12 Adamts9 Adgrl1 Ajuba Antxr1 Aplp1 Apod App B4galt1 Bcan Bcar1 Boc C1qtnf1 Cadm2 Cask Cav1 Ccdc80 Ccl21a Ccn1 Ccn2 Ccn3 Ccn4 Ccn5 Cd276 Cd34 Cd63 Cd81 Cd9 Cd93 Cdh11 Cdh13 Cdh22 Cdh3 Cdh5 Cdhr1 Cdon Cercam Cgref1 Chrd Chst2 Clca2 Cldn10 Cldn2 Clstn1 Col12a1 Col14a1 Col15a1 Col16a1 Col18a1 Col1a1 Col3a1 Col5a1 Col5a3 Col6a1 Col6…	1.48037e-40	26.3359	2.63584
circulatory system development	GO:0072359	308	AW551984 Abi3bp Abl2 Acan Ace Ackr3 Acvr1 Adam12 Adam15 Adamts1 Adamts6 Adamts9 Adgra2 Agtr2 Ahr Amotl2 Ang Angptl4 Ank2 Anks6 Anpep Antxr1 Anxa2 Apln Aplnr Apoe Apold1 Arhgap22 Arhgap24 Arl13b B4galt1 B9d1 Bicc1 Bmper Bmpr1a Bvht Cacna1c Cald1 Cav1 Ccbe1 Ccn1 Ccn2 Ccn3 Ccn4 Cd34 Cdh13 Cdh5 Cdkn1a Cemip2 Chrd Clec14a Clic4 Col11a1 Col14a1 Col18a1 Col1a1 Col1a2 Col3a1 Col4a1 Col4a2 Col5a1 Col8a1 C…	2.12075e-40	27.7728	2.77965
developmental process	GO:0032502	992	2510009E07Rik AW551984 Abca5 Abi3bp Abl2 Acan Ace Ackr3 Acvr1 Adam12 Adam15 Adam9 Adamts1 Adamts12 Adamts15 Adamts16 Adamts2 Adamts3 Adamts6 Adamts7 Adamts9 Adamtsl4 Adarb1 Adcy1 Adgra2 Adgrl1 Adgrl2 Agrn Agtr2 Ahdc1 Ahr Ajuba Alg5 Alx4 Amotl2 Ang Angptl4 Ank2 Anks6 Ano1 Anpep Antxr1 Anxa2 Anxa4 Anxa6 Apba2 Apbb1 Apln Aplnr Aplp1 Apod Apoe Apold1 App Aqp2 Aqp5 Arcn1 Arf4 Arhgap22 Arhgap24 Arhgap3…	2.61309e-40	17.861	1.78763
cell migration	GO:0016477	361	Abl2 Acan Ace Ackr3 Acta2 Acvr1 Adam15 Adam9 Adamts1 Adamts12 Adamts9 Adarb1 Adgra2 Adra2a Ajuba Amotl2 Ang Anxa6 Apbb1 Apod Apoe App Arf4 Arhgap24 Arhgap35 Arhgap5 Arid5b Arl13b Asap3 Auts2 B4galt1 Bcar1 Bdkrb1 Bmper Bmpr1a Cav1 Ccbe1 Ccl21a Ccl8 Ccn1 Ccn2 Ccn3 Ccn4 Cd248 Cd34 Cd63 Cd81 Cd9 Cdc42bpa Cdc42bpb Cdh11 Cdh13 Cdh5 Cemip Cend1 Chga Chrd Chst2 Clec14a Clic4 Col18a1 Col1a1 Col3a1 Col5a1 …	3.81479e-40	25.621	2.56429
vasculature development	GO:0001944	231	Ace Ackr3 Acvr1 Adam12 Adam15 Adamts1 Adamts6 Adamts9 Adgra2 Ahr Amotl2 Ang Angptl4 Anpep Antxr1 Anxa2 Apln Aplnr Apoe Apold1 Arhgap22 Arhgap24 B4galt1 B9d1 Bmper Bmpr1a Cald1 Cav1 Ccbe1 Ccn1 Ccn2 Ccn3 Cd34 Cdh13 Cdh5 Cemip2 Chrd Clec14a Clic4 Col18a1 Col1a1 Col1a2 Col3a1 Col4a1 Col4a2 Col5a1 Col8a1 Col8a2 Comp Creb3l1 Cspg4 Ctsh Cul7 Cx3cl1 Dcn Ddah1 Dll4 Dlx3 Dysf Ecm1 Ecscr Ednra Efemp2 Efna1 …	6.43486e-39	31.3433	3.13701
cell motility	GO:0048870	378	Abl2 Acan Ace Ackr3 Acta2 Acvr1 Adam15 Adam9 Adamts1 Adamts12 Adamts9 Adarb1 Adcy3 Adgra2 Adra2a Ajuba Amotl2 Ang Anxa5 Anxa6 Apbb1 Apod Apoe App Arf4 Arhgap24 Arhgap35 Arhgap5 Arid5b Arl13b Armc2 Asap3 Auts2 B4galt1 Bcar1 Bdkrb1 Bmper Bmpr1a Cav1 Cavin1 Ccbe1 Ccl21a Ccl8 Ccn1 Ccn2 Ccn3 Ccn4 Ccnyl1 Cd248 Cd34 Cd63 Cd81 Cd9 Cdc42bpa Cdc42bpb Cdh11 Cdh13 Cdh5 Cemip Cend1 Cfap69 Chga Chrd Chrna7 Chs…	1.23551e-38	24.6736	2.46948
blood vessel development	GO:0001568	222	Ace Ackr3 Acvr1 Adam12 Adam15 Adamts1 Adamts6 Adamts9 Adgra2 Ahr Amotl2 Ang Angptl4 Anpep Antxr1 Anxa2 Apln Aplnr Apoe Apold1 Arhgap22 Arhgap24 B4galt1 Bmper Bmpr1a Cald1 Cav1 Ccbe1 Ccn1 Ccn2 Ccn3 Cd34 Cdh13 Cdh5 Cemip2 Chrd Clec14a Clic4 Col18a1 Col1a1 Col1a2 Col3a1 Col4a1 Col4a2 Col5a1 Col8a1 Col8a2 Comp Creb3l1 Cspg4 Ctsh Cul7 Cx3cl1 Dcn Ddah1 Dll4 Dlx3 Dysf Ecm1 Ecscr Ednra Efemp2 Efna1 Efnb2…	1.19913e-37	31.4894	3.15163
anatomical structure formation involved in morphogenesis	GO:0048646	298	Abl2 Ace Ackr3 Acvr1 Adam12 Adam15 Adam9 Adamts1 Adamts15 Adamts9 Adgra2 Ahdc1 Ahr Amotl2 Ang Angptl4 Anpep Anxa2 Apln Aplnr Apold1 Arhgap22 Arhgap24 Arhgap35 Atp8b1 B4galt1 Bmper Bmpr1a Cald1 Capn2 Cav1 Ccbe1 Ccdc136 Ccl8 Ccn1 Ccn2 Ccn3 Cd109 Cd34 Cd81 Cd9 Cdh13 Cdh5 Cdon Cemip2 Cend1 Chrd Clec14a Clic4 Col12a1 Col18a1 Col1a1 Col3a1 Col4a1 Col4a2 Col5a1 Col5a2 Col8a1 Col8a2 Creb3l1 Cspg4 Csrp1 C…	8.54791e-35	26.3251	2.63476
skeletal system development	GO:0001501	177	Acan Adamts12 Adamts7 Alx4 Anxa6 Arid5b Barx2 Bgn Bmp1 Bmpr1a Bmpr1b Bnc2 Bpnt2 Ccn1 Ccn2 Ccn3 Ccn4 Cdkn1c Chrd Chsy1 Col11a1 Col18a1 Col1a1 Col1a2 Col3a1 Col5a2 Comp Creb3l2 Csgalnact1 Ctsk Cyp26b1 Dchs1 Ddr2 Dhrs3 Dlk1 Dnm3os Ecm1 Ednra Enpp1 Evc Ext1 Ext2 Fat4 Fbln5 Fbn1 Fbn2 Fgf18 Fgfr1 Fgfrl1 Fmn1 Foxc1 Foxc2 Frzb Gas1 Gdf11 Gdf5 Gja1 Glg1 Gli3 Gna11 Gnas Gpr68 Gsc Has2 Hif1a Hoxa10 Hoxa11 H…	5.68125e-34	33.5863	3.36151
animal organ morphogenesis	GO:0009887	268	Abl2 Acan Acvr1 Adam15 Adamts1 Adamts16 Adarb1 Agtr2 Ahdc1 Ahr Alx4 Anxa6 Aplnr Aqp5 Arid5b Arl13b Aspn Barx2 Bdnf Bmpr1a Bmpr1b Bpnt2 Casp6 Cav1 Ccn1 Ccn2 Cd34 Cdon Chsy1 Col11a1 Col1a1 Col1a2 Col3a1 Col5a1 Col5a2 Col8a1 Col8a2 Comp Csgalnact1 Cthrc1 Ctnnbip1 Ctsh Ctsz Cyp26b1 Cyp7b1 Dab2 Dact1 Dag1 Dchs1 Dhrs3 Dlc1 Dlg5 Dll4 Dlx3 Dvl3 E2f5 Ednra Efemp2 Efna1 Efnb2 Egfr Eln Emp2 Emx2 Enpp1 Ephb2…	1.14609e-33	27.4872	2.75107
blood vessel morphogenesis	GO:0048514	194	Ace Ackr3 Acvr1 Adam12 Adam15 Adamts1 Adamts9 Adgra2 Ahr Amotl2 Ang Angptl4 Anpep Anxa2 Apln Aplnr Apoe Apold1 Arhgap22 Arhgap24 B4galt1 Bmper Bmpr1a Cald1 Cav1 Ccbe1 Ccn1 Ccn2 Ccn3 Cd34 Cdh13 Cdh5 Cemip2 Chrd Clec14a Clic4 Col18a1 Col3a1 Col4a1 Col4a2 Col8a1 Col8a2 Comp Creb3l1 Cspg4 Ctsh Cul7 Cx3cl1 Dcn Ddah1 Dll4 Dysf Ecm1 Ecscr Ednra Efemp2 Efna1 Efnb2 Elk3 Emilin1 Emp2 Enpp1 Ephb2 Ephb3 Ephb…	5.17503e-33	31.5961	3.16231
cell surface receptor signaling pathway	GO:0007166	492	Abl2 Ackr3 Acvr1 Adam15 Adam9 Adamts12 Adamts3 Adgra1 Adgra2 Adgra3 Adgrd1 Adgre1 Adgrg2 Adgrl1 Adgrl2 Adgrl4 Adra2a Agtr2 Amotl2 Angptl1 Anxa4 Apln Apod Apoe App Arf4 Arhgap35 Arid5b Arl13b Aspn Atf3 B9d1 Baiap2 Baiap2l1 Barx1 Bcar1 Bcl2a1b Bcl9l Bdnf Bicc1 Bmp15 Bmper Bmpr1a Bmpr1b Boc Bok Cacnb3 Cacnb4 Cav1 Ccbe1 Ccl21a Ccl8 Ccn1 Ccn2 Ccn3 Ccn4 Ccnyl1 Cd109 Cd276 Cd63 Cd81 Cdh13 Cdh3 Cdh5 Cdk1…	3.38175e-30	20.6897	2.07074
angiogenesis	GO:0001525	165	Ace Ackr3 Acvr1 Adam12 Adam15 Adamts1 Adamts9 Adgra2 Ahr Amotl2 Ang Angptl4 Anpep Anxa2 Apln Aplnr Apold1 Arhgap22 Arhgap24 B4galt1 Bmper Bmpr1a Cald1 Cav1 Ccbe1 Ccn1 Ccn2 Ccn3 Cd34 Cdh13 Cdh5 Cemip2 Clec14a Clic4 Col18a1 Col4a1 Col4a2 Col8a1 Col8a2 Creb3l1 Cspg4 Ctsh Cx3cl1 Dcn Ddah1 Dll4 Dysf Ecm1 Ecscr Ednra Efna1 Efnb2 Elk3 Emilin1 Emp2 Ephb2 Ephb3 Ephb4 Ereg Fap Fbln5 Fgf18 Fgfr1 Fmnl3 Fn1 F…	3.42303e-29	32.2266	3.22542
locomotion	GO:0040011	302	Abl2 Acan Ace Ackr3 Acta2 Acvr1 Adam15 Adam9 Adamts1 Adamts9 Adarb1 Adgra2 Adra2a Agrn Ajuba Amotl2 Anxa5 Apbb1 Apod Apoe App Arhgap35 Arhgap5 Arhgef25 B4gat1 Bcar1 Bdkrb1 Bdnf Bmper Bmpr1a Bmpr1b Boc Cav1 Cavin1 Ccbe1 Ccl21a Ccl8 Ccn1 Ccn3 Ccn4 Cd63 Cd81 Cd9 Cdh11 Cdh13 Cdh5 Cemip Cfap69 Chga Chrd Chst2 Clic4 Cmtm3 Col18a1 Col1a1 Col3a1 Creb3 Ctsh Cttn Cx3cl1 Cxcl16 Cygb Cyp7b1 Daam2 Dab2 Dag1 D…	2.82015e-28	24.0255	2.4046
ossification	GO:0001503	132	Acvr1 Adamts12 Adamts7 Ahr Aspn Atraid Bmp1 Bmpr1a Bmpr1b Bpnt2 Ccn1 Ccn2 Ccn4 Cd276 Chrd Chsy1 Clec11a Col1a1 Col1a2 Comp Creb3l1 Csgalnact1 Cthrc1 Ctnnbip1 Dchs1 Ddr2 Dhrs3 Dlk1 Dnm3os Ecm1 Enpp1 Ext1 Ext2 Fat4 Fbn2 Fermt2 Fgf18 Fgfr1 Fhl2 Fndc3b Foxc1 Foxc2 Fstl3 Fzd1 Fzd9 Gfra4 Gja1 Gli3 Gnas Gpc3 Gpm6b Hif1a Hspg2 Ibsp Id3 Igf1 Igf2 Igfbp3 Igfbp5 Igsf10 Jag1 Jund Kremen1 Lmna Lox Lrp3 Lrp6 L…	1.4197e-25	33.8462	3.38751
signaling	GO:0023052	840	Abca1 Abl2 Ace Ackr3 Acta2 Acvr1 Adam15 Adam9 Adamts12 Adamts3 Adarb1 Adcy1 Adcy2 Adcy3 Adgra1 Adgra2 Adgra3 Adgrd1 Adgre1 Adgrg2 Adgrl1 Adgrl2 Adgrl4 Adra2a Afap1 Agrn Agtr2 Ahr Ajuba Amotl2 Angptl1 Ank2 Ano1 Anxa2 Anxa4 Anxa5 Anxa6 Apba2 Apln Aplnr Aplp1 Apod Apoe App Arf4 Arfgef3 Arhgap22 Arhgap24 Arhgap28 Arhgap29 Arhgap35 Arhgap42 Arhgap44 Arhgap5 Arhgap8 Arhgdig Arhgef10 Arhgef25 Arid5b Arl…	2.12084e-25	17.1814	1.71961
enzyme-linked receptor protein signaling pathway	GO:0007167	231	Abl2 Acvr1 Adam9 Adamts12 Adamts3 Adgra2 Adra2a Agtr2 Angptl1 Apln Apod Arf4 Arid5b Aspn Baiap2l1 Bcar1 Bcl9l Bdnf Bmp15 Bmper Bmpr1a Bmpr1b Cav1 Ccbe1 Ccn1 Ccn2 Ccn3 Cd109 Cd63 Cdh13 Cdh3 Cdh5 Cdk4 Cdkn1c Cdkn2b Chrd Clec14a Col1a1 Col1a2 Col3a1 Col4a1 Col4a2 Col4a5 Comp Creb3l1 Cspg4 Dab2 Dcn Ddr2 Dlx3 Dok5 Efna1 Efna2 Efna4 Efna5 Efnb1 Efnb2 Efs Egfr Eid2 Emilin1 Enpp1 Epha3 Ephb2 Ephb3 Ephb4 …	2.41418e-25	26.1017	2.6124
cell communication	GO:0007154	852	Abca1 Abl2 Ace Ackr3 Acta2 Acvr1 Adam15 Adam9 Adamts12 Adamts3 Adarb1 Adcy1 Adcy2 Adcy3 Adgra1 Adgra2 Adgra3 Adgrd1 Adgre1 Adgrg2 Adgrl1 Adgrl2 Adgrl4 Adra2a Afap1 Agrn Agtr2 Ahr Ajuba Amotl2 Angptl1 Angptl4 Ank2 Ano1 Anxa4 Anxa5 Anxa6 Apba2 Apln Aplnr Aplp1 Apod Apoe App Aqp2 Arf4 Arfgef3 Arhgap22 Arhgap24 Arhgap28 Arhgap29 Arhgap35 Arhgap42 Arhgap44 Arhgap5 Arhgap8 Arhgdig Arhgef10 Arhgef25 Ari…	4.24542e-25	17.0844	1.7099
tissue morphogenesis	GO:0048729	180	Abl2 Acvr1 Adamts12 Adamts16 Adarb1 Agtr2 Ahdc1 Ahr Ajuba Aplnr Arhgap24 Arhgap35 Arl13b Bmpr1a Brsk1 Ccn1 Chrd Clic4 Col11a1 Col3a1 Col4a1 Col5a1 Cthrc1 Ctnnbip1 Ctsh Ctsl Ctsz Cyp7b1 Dab2 Dact1 Dag1 Dchs1 Dlc1 Dlg3 Dlg5 Dll4 Dlx3 Dvl3 Ednra Efemp2 Efnb2 Egfr Enah Enpp1 Ext1 Ext2 Fat1 Fat4 Fermt2 Fgf7 Fgfr1 Fkbp1a Fmn1 Foxc1 Foxc2 Foxd1 Foxf1 Foxl1 Frzb Fzd1 Fzd2 Fzd6 Gcnt4 Gdf7 Gja1 Gli3 Gpc3 H…	7.62104e-25	29.1262	2.91512
regulation of locomotion	GO:0040012	247	Abl2 Acan Ace Ackr3 Acta2 Acvr1 Adam15 Adam9 Adamts1 Adamts9 Adarb1 Adgra2 Adra2a Agrn Ajuba Amotl2 Anxa5 Apod Apoe App Arhgap5 Bcar1 Bdkrb1 Bmper Bmpr1a Cav1 Cavin1 Ccbe1 Ccl21a Ccn1 Ccn3 Ccn4 Cd63 Cd81 Cd9 Cdh11 Cdh13 Cdh5 Cemip Cfap69 Chrd Chst2 Clic4 Col18a1 Col1a1 Col3a1 Creb3 Ctsh Cttn Cx3cl1 Cxcl16 Cygb Daam2 Dab2 Dag1 Dbn1 Dcn Ddr2 Dlc1 Dlg5 Dll4 Dock7 Dpysl3 Duox1 Dysf Ecm1 Ednra Efna1 E…	1.48881e-24	24.8741	2.48954
regulation of cell migration	GO:0030334	234	Abl2 Acan Ace Ackr3 Acta2 Acvr1 Adam15 Adam9 Adamts1 Adamts9 Adarb1 Adgra2 Adra2a Ajuba Amotl2 Apod Apoe App Arhgap5 Bcar1 Bdkrb1 Bmper Bmpr1a Cav1 Ccbe1 Ccl21a Ccn1 Ccn3 Ccn4 Cd63 Cd81 Cd9 Cdh11 Cdh13 Cdh5 Cemip Chrd Chst2 Clic4 Col18a1 Col1a1 Col3a1 Creb3 Ctsh Cx3cl1 Cxcl16 Cygb Daam2 Dab2 Dag1 Dcn Ddr2 Dlc1 Dlg5 Dll4 Dock7 Dpysl3 Dysf Ecm1 Ednra Efna1 Egfr Emilin1 Emp2 Epha3 Ephb2 F2r F2rl1 Fb…	1.56519e-24	25.4072	2.54289
epithelium development	GO:0060429	263	Abl2 Acvr1 Adamts12 Adamts16 Adamtsl4 Agtr2 Ahr Ajuba Alx4 Aplnr Apold1 Arhgap24 Arhgap35 Arl13b B4galt1 B9d1 Barx1 Barx2 Basp1 Bdnf Bfsp1 Bmp15 Bmper Bmpr1a Brsk1 Cav1 Ccn1 Cd109 Cd63 Cdh3 Cdh5 Cdkn1c Chrd Clic4 Col18a1 Col4a1 Col5a1 Crlf1 Cthrc1 Ctnnbip1 Ctsh Ctsl Ctsz Cul7 Cyp26b1 Cyp7b1 Dab2 Dact1 Dag1 Dchs1 Dlc1 Dlg3 Dlg5 Dll4 Dlx3 Dvl3 Dzip1l Ece1 Ednra Efnb2 Egfr Enah Enpp1 Errfi1 Ext1 F11…	1.56519e-24	24.4424	2.44633
signal transduction	GO:0007165	777	Abca1 Abl2 Ackr3 Acta2 Acvr1 Adam15 Adam9 Adamts12 Adamts3 Adcy1 Adcy2 Adcy3 Adgra1 Adgra2 Adgra3 Adgrd1 Adgre1 Adgrg2 Adgrl1 Adgrl2 Adgrl4 Adra2a Afap1 Agtr2 Ahr Ajuba Amotl2 Angptl1 Ank2 Ano1 Anxa4 Anxa6 Apln Aplnr Aplp1 Apod Apoe App Arf4 Arfgef3 Arhgap22 Arhgap24 Arhgap28 Arhgap29 Arhgap35 Arhgap42 Arhgap44 Arhgap5 Arhgap8 Arhgdig Arhgef10 Arhgef25 Arid5b Arl13b Arl6ip5 Aspn Atf3 Atg10 Auts2 …	5.37007e-24	17.2936	1.73084
regulation of developmental process	GO:0050793	470	Abca5 Abi3bp Abl2 Ace Acvr1 Adam12 Adam9 Adamts1 Adamts12 Adamts7 Adamts9 Adgra2 Adgrl1 Adgrl2 Agrn Agtr2 Ahr Anxa2 Apbb1 Aplnr Apoe Apold1 App Arhgap35 Arhgap44 Aspn Atraid B4galt5 Baiap2 Bcl9l Bdnf Bhlhe40 Bmp1 Bmper Bmpr1a Bmpr1b Boc Brinp1 Brinp3 Brsk1 Cacna1c Cacng7 Capn2 Cask Casp6 Cav1 Ccbe1 Ccl8 Ccn1 Ccn2 Ccn3 Ccn4 Cd109 Cd276 Cd34 Cdc42ep5 Cdh3 Cdh5 Cdk4 Cdkn1a Cdkn1c Cdkn2b Cdon Chd3 Ch…	6.53128e-24	19.8984	1.99154
regulation of cell motility	GO:2000145	238	Abl2 Acan Ace Ackr3 Acta2 Acvr1 Adam15 Adam9 Adamts1 Adamts9 Adarb1 Adgra2 Adra2a Ajuba Amotl2 Anxa5 Apod Apoe App Arhgap5 Bcar1 Bdkrb1 Bmper Bmpr1a Cav1 Cavin1 Ccbe1 Ccl21a Ccn1 Ccn3 Ccn4 Cd63 Cd81 Cd9 Cdh11 Cdh13 Cdh5 Cemip Cfap69 Chrd Chst2 Clic4 Col18a1 Col1a1 Col3a1 Creb3 Ctsh Cx3cl1 Cxcl16 Cygb Daam2 Dab2 Dag1 Dcn Ddr2 Dlc1 Dlg5 Dll4 Dock7 Dpysl3 Duox1 Dysf Ecm1 Ednra Efna1 Egfr Emilin1 Emp…	1.28039e-23	24.8434	2.48647
collagen fibril organization	GO:0030199	44	Acan Adamts12 Adamts14 Adamts2 Adamts7 Aebp1 Anxa2 Col11a1 Col14a1 Col18a1 Col1a1 Col1a2 Col3a1 Col5a1 Col5a2 Colgalt1 Comp Crtap Ddr2 Dpt Efemp2 Emilin1 Ext1 Fkbp10 Foxc1 Foxc2 Lox Loxl1 Loxl2 Loxl3 Loxl4 Lum Mkx Mmp11 P3h1 P3h4 P4ha1 Plod3 Pxdn Scx Serpinh1 Sfrp2 Tgfb2 Zfp469	2.00872e-23	72.1311	7.21929
nervous system development	GO:0007399	448	2510009E07Rik Abi3bp Abl2 Ace Ackr3 Adamts1 Adarb1 Adcy1 Adgra2 Adgrl1 Adgrl2 Agrn Agtr2 Ang Ano1 Anxa2 Apbb1 Aplp1 Apoe App Arcn1 Arf4 Arhgap35 Arhgap44 Arhgef10 Arhgef25 Arl13b Arsa Atp8b1 Auts2 B4galt2 B4galt5 B4gat1 Bag5 Baiap2 Bcan Bdnf Bhlhe40 Bmpr1a Bmpr1b Boc Brinp1 Brinp3 Brsk1 Btbd3 C1ql3 Cables1 Cacng7 Cadm2 Cask Casp6 Cav1 Cd9 Cdh11 Cdhr1 Cdkn1c Cdkn2b Cdon Cend1 Chrd Chrna7 Clstn1 Co…	7.56379e-23	20.3451	2.03626
skeletal system morphogenesis	GO:0048705	94	Acan Alx4 Anxa6 Arid5b Barx2 Bmpr1b Bpnt2 Ccn2 Chsy1 Col11a1 Col1a1 Col3a1 Comp Csgalnact1 Cyp26b1 Dhrs3 Enpp1 Ext1 Ext2 Fbn2 Fgf18 Fmn1 Foxc1 Foxc2 Gas1 Glg1 Gli3 Gnas Gsc Has2 Hoxa11 Hoxb2 Hoxc9 Hoxd10 Hoxd8 Hoxd9 Hspg2 Lrp6 Ltbp3 Megf8 Mmp13 Mmp14 Mmp16 Mmp2 Msx1 Nab2 Nfix Nkx3-2 Osr1 Osr2 Pax1 Pdgfra Pdgfrb Pkd1 Plekha1 Prrx1 Prrx2 Pthlh Rab23 Rab33b Rarg Ror2 Ryk Scube2 Scx Serpinh1 Sfrp1 Sf…	8.59028e-23	39.0041	3.90375
cartilage development	GO:0051216	85	Acan Adamts12 Adamts7 Anxa6 Barx2 Bgn Bmp1 Bmpr1a Bmpr1b Bpnt2 Ccn1 Ccn2 Ccn3 Ccn4 Chsy1 Col11a1 Col1a1 Col3a1 Comp Creb3l2 Csgalnact1 Ctsk Ecm1 Enpp1 Ext1 Ext2 Fgf18 Fgfr1 Frzb Gdf5 Glg1 Gli3 Gnas Hif1a Hoxa11 Hspg2 Itgb8 Loxl2 Lrp6 Ltbp3 Maf Mdk Mgp Mkx Mmp13 Msx1 Nkx3-2 Ogn Osr1 Osr2 Pitx1 Pkd1 Pkdcc Prrx1 Prrx2 Pth1r Pthlh Rarg Ror2 Rspo2 Scube2 Scx Serpinh1 Sfrp2 Shox2 Six2 Slc39a14 Smad1 Sm…	1.44766e-22	41.4634	4.14989
connective tissue development	GO:0061448	103	Acan Adamts12 Adamts7 Anxa6 Arid5b Barx2 Bgn Bmp1 Bmpr1a Bmpr1b Bpnt2 Ccn1 Ccn2 Ccn3 Ccn4 Cdk4 Chsy1 Col11a1 Col1a1 Col3a1 Col5a1 Comp Creb3l2 Creb5 Csgalnact1 Ctsk Ebf2 Ecm1 Enpp1 Ext1 Ext2 Fgf18 Fgfr1 Foxc2 Foxd1 Frzb Gdf5 Gdf7 Glg1 Gli3 Gnas Hif1a Hoxa11 Hspg2 Igf1 Itgb8 Lmna Lox Loxl2 Lrp6 Ltbp3 Maf Mdk Mgp Mkx Mmp13 Msx1 Nkx3-2 Ogn Osr1 Osr2 Pdgfd Pdgfrb Pitx1 Pkd1 Pkdcc Prrx1 Prrx2 Pth1r Pt…	2.07714e-22	36.7857	3.68172
embryonic morphogenesis	GO:0048598	168	Abl2 Acvr1 Ahdc1 Alx4 Apln Aplnr Arhgap35 Arl13b B9d1 Bmpr1a Bpnt2 Cacna1c Ccn1 Cdkn1c Cdon Chrd Col11a1 Col12a1 Col5a1 Col5a2 Crabp2 Cthrc1 Cyp26b1 Dact1 Dag1 Dlc1 Dll4 Dvl3 Ece1 Ednra Efna1 Enah Enpp1 Ephb2 Erf Ext1 Ext2 Fbn2 Fgfr1 Fn1 Foxc1 Foxc2 Foxf1 Foxp4 Frzb Fzd1 Fzd2 Fzd6 Fzd7 Gas1 Gata6 Gdf5 Gdf7 Gja1 Gjb5 Gli3 Gnas Gpc3 Gsc Hes1 Hif1a Hoxa10 Hoxa11 Hoxb2 Hoxc10 Hoxc9 Hoxd10 Hoxd9 Hs2st…	4.01995e-22	28.3784	2.84027
cell differentiation	GO:0030154	676	AW551984 Abca5 Abi3bp Abl2 Acan Ace Ackr3 Acvr1 Adam15 Adamts1 Adamts12 Adamts15 Adamts7 Adamts9 Adamtsl4 Adarb1 Adcy1 Adgra2 Agrn Agtr2 Ahdc1 Ahr Ang Ank2 Ano1 Anpep Anxa2 Anxa6 Apbb1 Aplnr Aplp1 Apoe Apold1 App Arf4 Arhgap22 Arhgap24 Arhgap35 Arhgap44 Arhgef10 Arhgef25 Arid5b Arl13b Armc2 Atf3 Atp8b1 Atraid Auts2 B4galt1 B4galt5 B4gat1 B9d1 Bag5 Baiap2 Barx1 Barx2 Basp1 Bcan Bcl9l Bdnf Bfsp1 Bh…	7.58913e-22	17.6963	1.77115
morphogenesis of an epithelium	GO:0002009	153	Abl2 Acvr1 Adamts12 Adamts16 Agtr2 Ahr Ajuba Aplnr Arhgap24 Arhgap35 Arl13b Brsk1 Ccn1 Clic4 Col4a1 Col5a1 Cthrc1 Ctnnbip1 Ctsh Ctsl Ctsz Cyp7b1 Dab2 Dact1 Dag1 Dchs1 Dlc1 Dlg3 Dlg5 Dll4 Dlx3 Dvl3 Ednra Efnb2 Egfr Enah Enpp1 Ext1 Fat1 Fat4 Fermt2 Fgf7 Fgfr1 Fmn1 Foxc2 Foxd1 Foxf1 Frzb Fzd1 Fzd2 Fzd6 Gdf7 Gja1 Gli3 Gpc3 Hbegf Hes1 Hif1a Hoxa11 Hoxb2 Hs2st1 Ift122 Ift20 Igf1 Igfbp5 Jag1 Kif26b Kif3…	1.54542e-21	29.4798	2.9505
cellular developmental process	GO:0048869	676	AW551984 Abca5 Abi3bp Abl2 Acan Ace Ackr3 Acvr1 Adam15 Adamts1 Adamts12 Adamts15 Adamts7 Adamts9 Adamtsl4 Adarb1 Adcy1 Adgra2 Agrn Agtr2 Ahdc1 Ahr Ang Ank2 Ano1 Anpep Anxa2 Anxa6 Apbb1 Aplnr Aplp1 Apoe Apold1 App Arf4 Arhgap22 Arhgap24 Arhgap35 Arhgap44 Arhgef10 Arhgef25 Arid5b Arl13b Armc2 Atf3 Atp8b1 Atraid Auts2 B4galt1 B4galt5 B4gat1 B9d1 Bag5 Baiap2 Barx1 Barx2 Basp1 Bcan Bcl9l Bdnf Bfsp1 Bh…	3.96134e-21	17.5904	1.76055
generation of neurons	GO:0048699	321	Abi3bp Abl2 Adamts1 Adarb1 Adcy1 Agrn Apbb1 Aplp1 Apoe App Arf4 Arhgap35 Arhgap44 Arhgef25 Atp8b1 Auts2 B4galt5 B4gat1 Bag5 Baiap2 Bcan Bdnf Bmpr1a Bmpr1b Boc Brinp1 Brinp3 Brsk1 Btbd3 Cacng7 Cask Casp6 Cav1 Cdh11 Cdhr1 Cdkn1c Cdon Cend1 Chrd Chrna7 Col3a1 Crabp2 Creb3l2 Cspg4 Cthrc1 Ctsz Cttn Cul7 Cx3cl1 Dab2 Dact1 Dag1 Dagla Dbn1 Dclk1 Ddr2 Dlg4 Dlg5 Dll4 Dlx3 Dnaaf4 Dock7 Dok5 Dpysl2 Dpysl3 Ds…	2.11464e-20	21.9412	2.196
embryo development	GO:0009790	267	Abl2 Ace Acvr1 Adamts3 Ahdc1 Ahr Alx4 Anks6 Apba2 Apln Aplnr Arhgap35 Arhgdig Arl13b B4galt5 B9d1 Bmpr1a Bpnt2 Cacna1c Capn2 Ccn1 Cdkn1c Cdon Chrd Cmtm3 Col11a1 Col12a1 Col18a1 Col1a1 Col3a1 Col5a1 Col5a2 Crabp2 Cthrc1 Cubn Cyp26b1 Dab2 Dact1 Dad1 Dag1 Dbn1 Dchs1 Dlc1 Dlk1 Dll4 Dlx3 Dlx4 Dvl3 Dzip1l Ece1 Ednra Efna1 Efnb1 Egfr Emp2 Enah Enpp1 Ephb2 Erf Ext1 Ext2 Fbn2 Fbxw8 Fgfr1 Fkbp10 Fn1 Fosl1 …	3.27174e-20	22.7621	2.27816
heart development	GO:0007507	164	AW551984 Abi3bp Acan Ace Acvr1 Adam15 Adamts1 Adamts6 Adamts9 Agtr2 Ahr Ank2 Anks6 Apln Aplnr Arl13b Bicc1 Bmpr1a Bvht Cacna1c Ccn1 Ccn4 Cdkn1a Chrd Col11a1 Col14a1 Col3a1 Col5a1 Dchs1 Dhrs3 Dlc1 Dll4 Dnaaf4 Dvl3 Dzip1 Ece1 Ednra Efna1 Efnb2 Egfr Eln Emilin1 Emp2 Enpp1 Epha3 Ephb4 Erbb2 Ext1 Fat4 Fbn1 Fgfr1 Fgfrl1 Fhl2 Fkbp1a Flrt2 Fn1 Foxc1 Foxc2 Foxf1 Foxl1 Foxp4 Fzd1 Fzd2 Fzd7 Gata6 Gja1 Gjc1 …	3.10437e-19	27.3333	2.73567
plasma membrane bounded cell projection organization	GO:0120036	321	Abi3bp Abl2 Adamts1 Adamts16 Adarb1 Adcy1 Agrn Ajuba Apbb1 Aplp1 Apoe App Arf4 Arhgap24 Arhgap35 Arhgap44 Arhgef25 Arl13b Armc2 Atp8b1 Auts2 B4galt5 B4gat1 B9d1 Bag5 Baiap2 Bcan Bdnf Bmpr1b Boc Brsk1 Btbd3 Cacng7 Cask Casp6 Cav1 Ccl21a Cdc42ep5 Cdh11 Cdh13 Cfap69 Chrna7 Cibar1 Cilk1 Crabp2 Creb3l2 Cspg4 Cthrc1 Ctsz Cttn Cul7 Cx3cl1 Daam2 Dab2 Dact1 Dag1 Dbn1 Dclk1 Ddr2 Dlg4 Dlg5 Dnaaf4 Dnah1 Dnal…	5.68326e-19	21.4143	2.14326
cell projection organization	GO:0030030	327	Abi3bp Abl2 Adamts1 Adamts16 Adarb1 Adcy1 Agrn Ajuba Ano1 Apbb1 Aplp1 Apoe App Arf4 Arhgap24 Arhgap35 Arhgap44 Arhgef25 Arl13b Armc2 Atp8b1 Auts2 B4galt5 B4gat1 B9d1 Bag5 Baiap2 Bcan Bdnf Bmpr1b Boc Brsk1 Btbd3 Cacng7 Cask Casp6 Cav1 Ccl21a Cdc42ep5 Cdh11 Cdh13 Cfap69 Chrna7 Cibar1 Cilk1 Crabp2 Creb3l2 Cspg4 Cthrc1 Ctsz Cttn Cul7 Cx3cl1 Daam2 Dab2 Dact1 Dag1 Dbn1 Dclk1 Ddr2 Dlg4 Dlg5 Dnaaf4 Dnah1…	7.39714e-19	21.2338	2.12519
neurogenesis	GO:0022008	351	Abi3bp Abl2 Ace Adamts1 Adarb1 Adcy1 Agrn Ano1 Anxa2 Apbb1 Aplp1 Apoe App Arf4 Arhgap35 Arhgap44 Arhgef10 Arhgef25 Atp8b1 Auts2 B4galt5 B4gat1 Bag5 Baiap2 Bcan Bdnf Bhlhe40 Bmpr1a Bmpr1b Boc Brinp1 Brinp3 Brsk1 Btbd3 Cacng7 Cask Casp6 Cav1 Cd9 Cdh11 Cdhr1 Cdkn1c Cdkn2b Cdon Cend1 Chrd Chrna7 Col3a1 Crabp2 Creb3l2 Cspg4 Cthrc1 Ctsz Cttn Cul7 Cx3cl1 Daam2 Dab2 Dact1 Dag1 Dagla Dbn1 Dchs1 Dclk1 Ddr2…	8.86081e-19	20.8309	2.08487
bone development	GO:0060348	88	Adamts12 Adamts7 Anxa6 Bgn Bmpr1b Bnc2 Bpnt2 Ccn4 Chsy1 Col1a1 Col3a1 Comp Csgalnact1 Cyp26b1 Dchs1 Ddr2 Dhrs3 Ecm1 Enpp1 Evc Ext1 Ext2 Fat4 Fbln5 Fbn1 Fgf18 Foxc1 Gja1 Glg1 Gli3 Gnas Gpr68 Has2 Hoxa11 Hspg2 Igf1 Lox Lrp6 Lrrc17 Ltbp3 Megf8 Mmp13 Mmp14 Mmp16 Msx1 Nab2 Nfix Ogn Osr2 P3h1 Papss2 Pax1 Pdgfa Pdgfc Pls3 Plxnb1 Ppib Pthlh Rab23 Rarg Scube2 Scx Serpinh1 Sfrp4 Sh3pxd2b Shox2 Ski Slc38a10…	9.82871e-19	36.3636	3.63948
neuron differentiation	GO:0030182	303	Abi3bp Abl2 Adamts1 Adarb1 Adcy1 Agrn Apbb1 Aplp1 Apoe App Arf4 Arhgap35 Arhgap44 Arhgef25 Atp8b1 Auts2 B4galt5 B4gat1 Bag5 Baiap2 Bcan Bdnf Bmpr1a Bmpr1b Boc Brinp1 Brinp3 Brsk1 Btbd3 Cacng7 Cask Casp6 Cav1 Cdh11 Cdhr1 Cdkn1c Cdon Cend1 Chrd Chrna7 Crabp2 Creb3l2 Cspg4 Cthrc1 Ctsz Cttn Cul7 Cx3cl1 Dab2 Dact1 Dag1 Dbn1 Dclk1 Ddr2 Dlg4 Dlg5 Dll4 Dlx3 Dock7 Dok5 Dpysl2 Dpysl3 Dst Duoxa1 Dvl3 Ece1 E…	1.08557e-18	21.7829	2.18015
cellular response to growth factor stimulus	GO:0071363	161	Acvr1 Adam9 Adamts12 Adamts3 Adamts7 Adgra2 Agtr2 Apln Aspn Bcar1 Bcl9l Bdnf Bmp15 Bmper Bmpr1a Bmpr1b Cask Cav1 Ccbe1 Ccn1 Ccn2 Cd109 Cd63 Cdh5 Cdkn1c Cdkn2b Chrd Col1a2 Col3a1 Col4a2 Comp Creb3l1 Dab2 Dbn1 Dcn Dll4 Dlx3 Dok5 Egfr Eid2 Emilin1 Enpp1 Erbb2 Ext1 Ext2 Fat4 Fbn1 Fbn2 Fermt2 Fgf16 Fgf18 Fgf7 Fgfr1 Fgfrl1 Flrt2 Foxc1 Foxd1 Fstl1 Fstl3 Fzd1 Gas6 Gata6 Gdf5 Gdf7 Glg1 Gpc1 Gpc3 Grb10 Has…	1.17918e-18	26.7442	2.67671
positive regulation of locomotion	GO:0040017	156	Abl2 Ackr3 Acta2 Acvr1 Adam9 Adamts1 Adgra2 Adra2a App Arhgap5 Bcar1 Bdkrb1 Cav1 Cavin1 Ccbe1 Ccl21a Ccn1 Ccn4 Cdh13 Cdh5 Cemip Cfap69 Col18a1 Col1a1 Creb3 Ctsh Cttn Cx3cl1 Cxcl16 Daam2 Dab2 Ddr2 Dock7 Duox1 Dysf Ednra Egfr Ephb2 F2r F2rl1 Fermt2 Fgf16 Fgf18 Fgf7 Fgfr1 Fn1 Foxc2 Foxf1 Gas6 Gper1 Gpnmb Has2 Hbegf Hif1a Igf1 Igf2 Igfbp5 Il1r1 Irs1 Itga3 Itga5 Itgav Itgb1 Jam3 Jcad Jun Lamb1 Lbp Lgm…	1.83892e-18	26.6667	2.66895
positive regulation of cell motility	GO:2000147	153	Abl2 Ackr3 Acta2 Acvr1 Adam9 Adamts1 Adgra2 Adra2a App Arhgap5 Bcar1 Bdkrb1 Cav1 Cavin1 Ccbe1 Ccl21a Ccn1 Ccn4 Cdh13 Cdh5 Cemip Cfap69 Col18a1 Col1a1 Creb3 Ctsh Cx3cl1 Cxcl16 Daam2 Dab2 Ddr2 Dock7 Duox1 Dysf Ednra Egfr Ephb2 F2r F2rl1 Fermt2 Fgf16 Fgf18 Fgf7 Fgfr1 Fn1 Foxc2 Foxf1 Gas6 Gper1 Gpnmb Has2 Hbegf Hif1a Igf1 Igf2 Igfbp5 Il1r1 Irs1 Itga3 Itga5 Itgav Itgb1 Jam3 Jcad Jun Lamb1 Lbp Lgmn Lpa…	2.50535e-18	26.7951	2.6818
cell-substrate adhesion	GO:0031589	111	Abi3bp Adam15 Adam9 Adamts12 Adamts9 Ajuba Antxr1 Apod Bcan Bcar1 Cask Ccdc80 Ccl21a Ccn1 Ccn2 Cd34 Cd63 Cdh11 Cdh13 Col16a1 Col1a1 Col3a1 Col5a3 Col8a1 Coro2b Cttn Dab2 Dag1 Dbn1 Dlc1 Ecm2 Edil3 Efemp2 Efna1 Efna5 Egfl6 Emilin1 Emp2 Epdr1 Epha3 Ephb3 Fbln2 Fermt2 Fmn1 Fn1 Fndc3b Foxf1 Fzd7 Gas6 Gpm6b Has2 Itga10 Itga11 Itga3 Itga5 Itgav Itgb1 Itgb4 Itgb5 Itgb8 Itgbl1 Jag1 Jam3 Lamb1 Lamb2 Lamc1 …	5.3678e-18	31.8052	3.18324
neuron projection development	GO:0031175	241	Abi3bp Abl2 Adamts1 Adarb1 Adcy1 Agrn Apbb1 Aplp1 Apoe App Arf4 Arhgap35 Arhgap44 Arhgef25 Auts2 B4galt5 B4gat1 Bag5 Baiap2 Bcan Bdnf Bmpr1b Boc Brsk1 Btbd3 Cacng7 Cask Casp6 Cdh11 Chrna7 Crabp2 Creb3l2 Cspg4 Cthrc1 Ctsz Cttn Cul7 Cx3cl1 Dab2 Dact1 Dag1 Dbn1 Dclk1 Ddr2 Dlg4 Dlg5 Dock7 Dpysl2 Dpysl3 Dst Dvl3 Ece1 Ednra Efna1 Efna2 Efna4 Efna5 Efnb1 Efnb2 Egfr Enah Enc1 Enpp1 Epb41l3 Epha3 Ephb2 Ep…	7.43554e-18	23.1508	2.31706
positive regulation of cell migration	GO:0030335	149	Abl2 Ackr3 Acta2 Acvr1 Adam9 Adamts1 Adgra2 Adra2a App Arhgap5 Bcar1 Bdkrb1 Cav1 Ccbe1 Ccl21a Ccn1 Ccn4 Cdh13 Cdh5 Cemip Col18a1 Col1a1 Creb3 Ctsh Cx3cl1 Cxcl16 Daam2 Dab2 Ddr2 Dock7 Dysf Ednra Egfr Ephb2 F2r F2rl1 Fermt2 Fgf16 Fgf18 Fgf7 Fgfr1 Fn1 Foxc2 Foxf1 Gas6 Gper1 Gpnmb Has2 Hbegf Hif1a Igf1 Igf2 Igfbp5 Il1r1 Irs1 Itga3 Itga5 Itgav Itgb1 Jam3 Jcad Jun Lamb1 Lbp Lgmn Lpar1 Lrp1 Lrrc15 Mcam …	8.02425e-18	26.8468	2.68698
response to growth factor	GO:0070848	161	Acvr1 Adam9 Adamts12 Adamts3 Adamts7 Adgra2 Agtr2 Apln Aspn Bcar1 Bcl9l Bdnf Bmp15 Bmper Bmpr1a Bmpr1b Cask Cav1 Ccbe1 Ccn1 Ccn2 Cd109 Cd63 Cdh5 Cdkn1c Cdkn2b Chrd Col1a2 Col3a1 Col4a2 Comp Creb3l1 Dab2 Dbn1 Dcn Dll4 Dlx3 Dok5 Egfr Eid2 Emilin1 Enpp1 Erbb2 Ext1 Ext2 Fat4 Fbn1 Fbn2 Fermt2 Fgf16 Fgf18 Fgf7 Fgfr1 Fgfrl1 Flrt2 Foxc1 Foxd1 Fstl1 Fstl3 Fzd1 Gas6 Gata6 Gdf5 Gdf7 Glg1 Gpc1 Gpc3 Grb10 Has…	1.27325e-17	26.1364	2.61587
regulation of cell population proliferation	GO:0042127	310	Abi3bp Ace Ackr3 Adamts1 Adarb1 Agtr2 Ahr Ang Anxa2 Apln Aplnr Apod Apoe App Arhgap5 Atf3 Atraid Avpr1a B4galt1 B4galt7 Bdkrb2 Bdnf Bmpr1a Bok Btg3 Cacnb4 Cask Cav1 Ccn1 Ccn2 Ccn3 Ccn4 Ccn5 Cd109 Cd248 Cd276 Cd81 Cd9 Cdh13 Cdh3 Cdh5 Cdk4 Cdkn1a Cdkn1c Cdkn2b Cdon Cend1 Chrd Clec11a Col18a1 Comp Creb3 Crip2 Crlf1 Cthrc1 Ctnnbip1 Ctsh Ctsl Ctsz Cx3cl1 Cyp7b1 Dab2 Ddah1 Ddr2 Dlc1 Dlg5 Dlk1 Dll4 Dpt …	1.81991e-17	20.2086	2.02259
mesenchyme development	GO:0060485	96	Acvr1 Adam15 Anxa6 Aplnr Bcl9l Bmpr1a Bnc2 Chrd Col1a1 Cul7 Dab2 Dact3 Dag1 Dchs1 Dlg5 Ednra Efna1 Efnb1 Emp2 Epha3 Ext1 Fermt2 Fgfr1 Fn1 Foxc1 Foxc2 Foxd1 Foxf1 Frzb Gja1 Gsc Has2 Hes1 Hif1a Jag1 Ldlrad4 Loxl2 Loxl3 Lrp6 Mark1 Mcrip1 Mdk Megf8 Meox1 Msx1 Nckap1 Nedd4 Nos3 Nrp2 Osr1 Pax1 Pdpn Phldb1 Phldb2 Pofut2 Prickle1 Ptk2 Ptk7 Rbpj Ret Rian Robo1 Scx Sema3a Sema3b Sema3c Sema3f Sema4c Sema4f…	2.15585e-17	33.4495	3.34781
ameboidal-type cell migration	GO:0001667	125	Acta2 Acvr1 Adam9 Adamts9 Adgra2 Amotl2 Anxa6 Apoe Arhgap5 Arid5b Bcar1 Bmper Ccbe1 Ccn3 Cd248 Cd63 Cdh13 Cdh5 Clec14a Col18a1 Ctsh Cygb Daam2 Dcn Ddr2 Dll4 Ednra Efna1 Efnb1 Efnb2 Emp2 Ephb4 Fap Fbn2 Fgf16 Fgf18 Fgf7 Fgfr1 Fn1 Fndc3b Foxc2 Fstl1 Has1 Has2 Hbegf Hif1a Igf1 Igf2 Irs1 Itga11 Itga3 Itgav Itgb1 Itgb4 Jcad Jun Kank2 Klf4 Lgmn Loxl2 Lrp6 Mcc Megf8 Meox2 Mmp12 Nckap1 Nos3 Nrp2 Nus1 Pak3…	2.38248e-17	29.2056	2.92306
cell population proliferation	GO:0008283	359	Abi3bp Ace Ackr3 Adamts1 Adarb1 Agtr2 Ahr Ang Anxa2 Apln Aplnr Apod Apoe App Arhgap5 Atf3 Atraid Avpr1a B4galt1 B4galt7 Bdkrb2 Bdnf Bmper Bmpr1a Bok Btg3 Cacnb4 Cask Cav1 Ccn1 Ccn2 Ccn3 Ccn4 Ccn5 Cd109 Cd248 Cd276 Cd34 Cd81 Cd9 Cdh13 Cdh3 Cdh5 Cdk4 Cdkn1a Cdkn1c Cdkn2b Cdon Cend1 Cfb Chrd Clec11a Col18a1 Col3a1 Col8a1 Col8a2 Comp Creb3 Crip2 Crlf1 Cthrc1 Ctnnbip1 Ctsh Ctsl Ctsz Cx3cl1 Cyp7b1 Dab2…	2.38248e-17	19.4369	1.94536
neuron development	GO:0048666	261	Abi3bp Abl2 Adamts1 Adarb1 Adcy1 Agrn Apbb1 Aplp1 Apoe App Arf4 Arhgap35 Arhgap44 Arhgef25 Atp8b1 Auts2 B4galt5 B4gat1 Bag5 Baiap2 Bcan Bdnf Bmpr1b Boc Brsk1 Btbd3 Cacng7 Cask Casp6 Cdh11 Cdhr1 Cdkn1c Chrna7 Crabp2 Creb3l2 Cspg4 Cthrc1 Ctsz Cttn Cul7 Cx3cl1 Dab2 Dact1 Dag1 Dbn1 Dclk1 Ddr2 Dlg4 Dlg5 Dock7 Dpysl2 Dpysl3 Dst Dvl3 Ece1 Ednra Efna1 Efna2 Efna4 Efna5 Efnb1 Efnb2 Egfr Enah Enc1 Enpp1 Ep…	2.58268e-17	22.3268	2.23459
axon development	GO:0061564	138	Adarb1 Adcy1 Agrn Apbb1 Aplp1 Apoe App Arhgap35 Arhgef25 Auts2 B4galt5 B4gat1 Bdnf Bmpr1b Boc Brsk1 Casp6 Cdh11 Crabp2 Cttn Dag1 Dbn1 Dclk1 Dock7 Dpysl2 Dst Ece1 Ednra Efna1 Efna2 Efna4 Efna5 Efnb1 Efnb2 Enah Enpp1 Epb41l3 Epha3 Ephb2 Ephb3 Ephb6 Erbb2 Ext1 Flrt2 Fn1 Foxd1 Gap43 Gas1 Gdf7 Gli3 Gpm6b Itgb1 Jun Klf4 Kremen1 Lama3 Lamb2 Lmx1a Lrp1 Map1a Map1b Map6 Matn2 Megf8 Mmp2 Ndn Ndp Nectin1 Ne…	6.29422e-17	28.2209	2.8245
response to wounding	GO:0009611	133	3300005D01Rik Abi3bp Acta2 Adra2a Ahnak Ajuba Anxa2 Anxa5 Anxa6 Anxa8 Apoe Arhgap24 Arhgap35 Arhgef19 B4galt1 C1qtnf1 Cask Cav1 Ccn1 Ccn4 Cd109 Cd34 Cd9 Cdkn1a Col1a1 Col3a1 Col5a1 Comp Cx3cl1 Ddr2 Dpysl3 Dst Duox1 Dysf Ecrg4 Ednra Egfr Elk3 Enpp1 Entpd2 Ephb2 Erbb2 Ext1 F11r F2r F2rl1 Fermt2 Fgf7 Fkbp10 Fn1 Foxc2 Foxf1 Fzd6 Fzd7 Gap43 Gas6 Gja1 Gnas Grin2a Hbegf Hif1a Igf1 Itgb1 Itgb4 Jun Klf4 K…	7.54668e-17	27.0325	2.70557
cell morphogenesis involved in differentiation	GO:0000904	174	Abi3bp Abl2 Adarb1 Adcy1 Agrn Apbb1 Aplp1 Apoe App Arhgap35 Arhgap44 Arhgef25 Arl13b Auts2 B4galt5 B4gat1 Baiap2 Bdnf Bmpr1b Boc Brsk1 Btbd3 Cask Cdh11 Cdhr1 Chrna7 Clic4 Col18a1 Crabp2 Cttn Cul7 Dab2 Dact1 Dag1 Dbn1 Dclk1 Dlg4 Dock7 Dpysl2 Dst Ece1 Ednra Efna1 Efna2 Efna4 Efna5 Efnb1 Efnb2 Enah Enpp1 Epha3 Ephb2 Ephb3 Ephb6 Erbb2 Ext1 Farp1 Fat1 Fbxw8 Flnb Flrt2 Fn1 Foxd1 Frmd6 Gap43 Gas1 Gdf7 G…	7.57528e-17	25.816	2.58381
chondrocyte differentiation	GO:0002062	54	Acan Adamts12 Adamts7 Anxa6 Bmpr1a Bmpr1b Bpnt2 Ccn2 Ccn3 Ccn4 Chsy1 Col11a1 Col3a1 Comp Creb3l2 Ecm1 Ext1 Ext2 Fgf18 Fgfr1 Gdf5 Glg1 Gli3 Hif1a Hoxa11 Hspg2 Loxl2 Ltbp3 Maf Mdk Mkx Nkx3-2 Osr1 Osr2 Pkdcc Pth1r Pthlh Rarg Ror2 Scube2 Scx Serpinh1 Sfrp2 Shox2 Six2 Slc39a14 Snai2 Sox9 Sulf1 Sulf2 Tgfbr2 Trps1 Twsg1 Wnt9a	1.62925e-16	46.1538	4.61934
regulation of cell differentiation	GO:0045595	309	Abca5 Abi3bp Ace Acvr1 Adamts12 Adamts7 Adamts9 Adgra2 Ahr Anxa2 Apbb1 Apoe Apold1 App Atraid Baiap2 Bcl9l Bdnf Bhlhe40 Bmpr1a Bmpr1b Boc Brinp1 Brinp3 Cask Cav1 Ccl8 Ccn1 Ccn2 Ccn3 Ccn4 Cd109 Cd276 Cd34 Cdh5 Cdkn1c Cdkn2b Cdon Chd3 Chrd Col1a1 Col5a1 Col5a2 Crabp2 Cthrc1 Ctnnbip1 Cul7 Cx3cl1 Cyp26b1 Daam2 Dab2 Dact1 Dact3 Dag1 Dbn1 Ddr2 Dlg4 Dlk1 Dll4 Dock7 Dpysl2 Duoxa1 Duxbl1 Efemp2 Efna1 Efna…	1.66928e-16	20.4095	2.0427
cell morphogenesis	GO:0000902	224	Abi3bp Abl2 Adarb1 Adcy1 Agrn Ahr Ano1 Apbb1 Aplp1 Apoe App Arhgap35 Arhgap44 Arhgef25 Arl13b Auts2 B4galt5 B4gat1 Baiap2 Bcan Bcl9l Bdnf Bmpr1b Boc Brsk1 Btbd3 Cacng7 Cask Cdc42ep5 Cdh11 Cdh13 Cdh22 Cdh3 Cdh5 Cdhr1 Chrna7 Clic4 Col18a1 Crabp2 Cttn Cul7 Dab2 Dact1 Dag1 Dbn1 Dclk1 Dlc1 Dlg4 Dock7 Dpysl2 Dst Dvl3 Ece1 Ednra Efna1 Efna2 Efna4 Efna5 Efnb1 Efnb2 Egfr Enah Enpp1 Epb41l3 Epha3 Ephb2 Eph…	2.72775e-16	23.1884	2.32083
regulation of signal transduction	GO:0009966	485	Abca1 Abl2 Ackr3 Acta2 Acvr1 Adam9 Adamts12 Adamts3 Adgra2 Adra2a Afap1 Agtr2 Ajuba Apln Aplnr Aplp1 Apod Apoe App Arfgef3 Arhgap24 Arhgap28 Arhgap35 Arhgap42 Arhgap44 Arhgef10 Arhgef25 Arl6ip5 Aspn Atf3 Auts2 Avpi1 Bag5 Baiap2 Baiap2l1 Barx1 Bcl9l Bdkrb2 Bdnf Bicc1 Bmp15 Bmper Bmpr1a Bmpr1b Bok C1qtnf1 C1qtnf2 C1qtnf3 Cacnb3 Cacng7 Castor1 Castor2 Cav1 Cavin3 Ccbe1 Ccl21a Ccl8 Ccn1 Ccn2 Ccn3 Ccn…	2.72775e-16	17.9963	1.80117
sensory organ development	GO:0007423	144	Ahr Aqp5 Arhgap35 Atp8b1 B9d1 Bdnf Bfsp1 Bmper Bmpr1b Bnc2 C1qb C1qtnf5 Cacna1c Casp6 Cdkn1c Cdon Clic4 Col11a1 Col4a1 Col5a1 Col5a2 Col8a1 Col8a2 Cthrc1 Cyp26b1 Cys1 Dchs1 Dll4 Dvl3 Ece1 Ednra Egfr Enpp1 Ephb2 Fat1 Fat4 Fgfr1 Fjx1 Foxc1 Foxc2 Frzb Fzd2 Fzd6 Gabrb3 Gas1 Gdf11 Gja1 Gli3 Gng8 Gsc Hes1 Hif1a Hmgn1 Ift122 Ift20 Igf1 Igfbp7 Inhba Inhbb Jag1 Jun Kcnma1 Kera Kif3a Klf4 Lamb2 Lgr5 Lif Lr…	5.09776e-16	26.4706	2.64933
limb development	GO:0060173	72	Alx4 B9d1 Bmpr1a Bpnt2 Cacna1c Cibar1 Col3a1 Comp Crabp2 Cyp26b1 Ece1 Enpp1 Ext1 Fbn2 Fermt2 Fgfr1 Fmn1 Fzd6 Gas1 Gdf5 Gja1 Gli3 Gnas Gpc3 Hoxa10 Hoxa11 Hoxc10 Hoxd10 Hoxd9 Ift122 Itgb4 Kremen1 Lmbr1 Lrp6 Mecom Megf8 Meox2 Msx1 Naglu Osr1 Osr2 Pcsk5 Pitx1 Pkdcc Prickle1 Prrx1 Prrx2 Rab23 Rarg Reck Ror2 Rspo2 Scx Sema3c Sfrp2 Shox2 Ski Slc39a1 Smoc1 Sox11 Sox4 Sox9 Tbx4 Tfap2a Tgfb2 Tmem231 Ttbk2 …	7.60777e-16	37.6963	3.77286
regulation of cell communication	GO:0010646	543	Abca1 Abl2 Ace Ackr3 Acta2 Acvr1 Adam9 Adamts12 Adamts3 Adcy1 Adgra2 Adra2a Afap1 Agtr2 Ajuba Ank2 Ano1 Anxa5 Apba2 Apln Aplnr Aplp1 Apod Apoe App Arfgef3 Arhgap24 Arhgap28 Arhgap35 Arhgap42 Arhgap44 Arhgef10 Arhgef25 Arl6ip5 Aspn Atf3 Auts2 Avpi1 Avpr1a Bag5 Baiap2 Baiap2l1 Barx1 Bcl9l Bdkrb2 Bdnf Bicc1 Bmp15 Bmper Bmpr1a Bmpr1b Bok Brsk1 C1qtnf1 C1qtnf2 C1qtnf3 Cacna1c Cacnb3 Cacnb4 Cacng7 Camk…	8.66872e-16	17.4992	1.75142
regulation of signaling	GO:0023051	542	Abca1 Abl2 Ace Ackr3 Acta2 Acvr1 Adam9 Adamts12 Adamts3 Adcy1 Adgra2 Adra2a Afap1 Agtr2 Ajuba Ano1 Anxa2 Anxa5 Apba2 Apln Aplnr Aplp1 Apod Apoe App Arfgef3 Arhgap24 Arhgap28 Arhgap35 Arhgap42 Arhgap44 Arhgef10 Arhgef25 Arl6ip5 Aspn Atf3 Auts2 Avpi1 Bag5 Baiap2 Baiap2l1 Barx1 Bcl9l Bdkrb2 Bdnf Bicc1 Bmp15 Bmper Bmpr1a Bmpr1b Bok Brsk1 C1qtnf1 C1qtnf2 C1qtnf3 Cacna1c Cacnb3 Cacnb4 Cacng7 Camk4 Cask…	1.13874e-15	17.4839	1.74988
neuron projection morphogenesis	GO:0048812	166	Abi3bp Abl2 Adarb1 Adcy1 Agrn Apbb1 Aplp1 Apoe App Arhgap35 Arhgap44 Arhgef25 Auts2 B4galt5 B4gat1 Baiap2 Bcan Bdnf Bmpr1b Boc Brsk1 Btbd3 Cacng7 Cask Cdh11 Chrna7 Crabp2 Cttn Cul7 Dact1 Dag1 Dbn1 Dclk1 Dlg4 Dock7 Dpysl2 Dst Dvl3 Ece1 Ednra Efna1 Efna2 Efna4 Efna5 Efnb1 Efnb2 Egfr Enah Epb41l3 Epha3 Ephb2 Ephb3 Ephb6 Erbb2 Ext1 Farp1 Fbxw8 Flrt2 Fn1 Foxd1 Gap43 Gas1 Gdf7 Gja1 Gli3 Itgb1 Lama3 Lam…	1.23756e-15	25.6173	2.56392
collagen metabolic process	GO:0032963	50	Adam15 Adamts2 Adamts3 Ccn2 Col1a1 Col1a2 Col5a1 Creb3l1 Ctsb Ctsk Ctsl Cygb Cyp2j6 Ddr2 Emilin1 Errfi1 F2r Fap Fn1 Hif1a Inhba Itgb1 Larp6 Ltbp1 Mfap4 Mkx Mmp11 Mmp12 Mmp13 Mmp14 Mmp15 Mmp16 Mmp19 Mmp2 Mmp23 Mmp3 Mrc2 Naglu P3h1 P3h3 P3h4 Pdgfrb Plod3 Rcn3 Scx Serpine1 Serpinh1 Tgfb3 Tram2 Vim	1.29559e-15	45.045	4.50836
bone morphogenesis	GO:0060349	48	Anxa6 Bpnt2 Chsy1 Col1a1 Col3a1 Comp Csgalnact1 Cyp26b1 Dhrs3 Enpp1 Ext1 Ext2 Fgf18 Foxc1 Glg1 Gli3 Gnas Has2 Hoxa11 Hspg2 Lrp6 Ltbp3 Megf8 Mmp13 Mmp14 Mmp16 Msx1 Nab2 Nfix Osr2 Pax1 Pthlh Rab23 Rarg Scube2 Scx Serpinh1 Sfrp4 Shox2 Ski Sox9 Stc1 Tfap2a Tgfbr2 Thbs1 Thbs3 Tmem119 Twist1	1.39486e-15	48	4.80411
cell morphogenesis involved in neuron differentiation	GO:0048667	156	Abi3bp Abl2 Adarb1 Adcy1 Agrn Apbb1 Aplp1 Apoe App Arhgap35 Arhgap44 Arhgef25 Auts2 B4galt5 B4gat1 Baiap2 Bdnf Bmpr1b Boc Brsk1 Btbd3 Cask Cdh11 Cdhr1 Chrna7 Crabp2 Cttn Cul7 Dact1 Dag1 Dbn1 Dclk1 Dlg4 Dock7 Dpysl2 Dst Ece1 Ednra Efna1 Efna2 Efna4 Efna5 Efnb1 Efnb2 Enah Epha3 Ephb2 Ephb3 Ephb6 Erbb2 Ext1 Farp1 Fbxw8 Flrt2 Fn1 Foxd1 Gap43 Gas1 Gdf7 Gli3 Hes1 Itgb1 Lama3 Lamb2 Lmx1a Lrp1 Lzts3 Map1…	1.59766e-15	26.1745	2.61969
cell projection morphogenesis	GO:0048858	169	Abi3bp Abl2 Adarb1 Adcy1 Agrn Ano1 Apbb1 Aplp1 Apoe App Arhgap35 Arhgap44 Arhgef25 Auts2 B4galt5 B4gat1 Baiap2 Bcan Bdnf Bmpr1b Boc Brsk1 Btbd3 Cacng7 Cask Cdh11 Chrna7 Crabp2 Cttn Cul7 Dact1 Dag1 Dbn1 Dclk1 Dlg4 Dock7 Dpysl2 Dst Dvl3 Ece1 Ednra Efna1 Efna2 Efna4 Efna5 Efnb1 Efnb2 Egfr Enah Epb41l3 Epha3 Ephb2 Ephb3 Ephb6 Erbb2 Ext1 Farp1 Fbxw8 Flrt2 Fn1 Foxd1 Gap43 Gas1 Gdf7 Gja1 Gli3 Itgb1 Lama…	2.18687e-15	25.2616	2.52832
negative regulation of cell population proliferation	GO:0008285	161	Abi3bp Ackr3 Adarb1 Agtr2 Ahr Ang Apln Apod Apoe App Atraid B4galt1 B4galt7 Bdkrb2 Bdnf Btg3 Cacnb4 Cask Cav1 Ccn3 Ccn5 Cd109 Cd276 Cd9 Cdh13 Cdh5 Cdkn1a Cdkn1c Cdkn2b Cend1 Ctnnbip1 Ctsl Dab2 Ddah1 Dlc1 Dlg5 Dlk1 Dll4 Dpt Ecrg4 Efemp2 Efnb2 Enpp3 Erbb2 Ereg F2r Fap Fbxo4 Fgfrl1 Fosl1 Frzb Gas1 Gata6 Gdf11 Gdf5 Gja1 Gli3 Gpc3 Gper1 Gpnmb H19 Hes1 Hspg2 Ift122 Ift74 Igf1 Igfbp3 Igfbp5 Il33 Inhba I…	2.69655e-15	24.1379	2.41586
embryonic organ development	GO:0048568	126	Acvr1 Ahr Alx4 Aplnr Arl13b Bmpr1a Ccn1 Cdkn1c Chrd Col11a1 Col18a1 Cthrc1 Dvl3 Ece1 Ednra Efna1 Egfr Enpp1 Ephb2 Erf Fbxw8 Fgfr1 Foxc1 Foxc2 Foxf1 Frzb Fzd2 Fzd6 Gas1 Gja1 Gjb5 Gli3 Gnas Gsc Hes1 Hif1a Hoxa11 Hoxb2 Hoxc9 Hoxd10 Hoxd9 Hspg2 Id3 Ift122 Igf2 Itgav Kif3a Lif Lrig3 Lrp6 Mafb Megf8 Mfap2 Mfap5 Mmp14 Mmp16 Msx1 Naglu Nckap1 Nkx3-2 Nr4a3 Nrk Ntn1 Osr1 Osr2 Pcdh12 Pcsk5 Pdgfa Pdgfc Pdgfr…	3.22332e-15	27.2727	2.72961
plasma membrane bounded cell projection morphogenesis	GO:0120039	167	Abi3bp Abl2 Adarb1 Adcy1 Agrn Apbb1 Aplp1 Apoe App Arhgap35 Arhgap44 Arhgef25 Auts2 B4galt5 B4gat1 Baiap2 Bcan Bdnf Bmpr1b Boc Brsk1 Btbd3 Cacng7 Cask Cdh11 Chrna7 Crabp2 Cttn Cul7 Dact1 Dag1 Dbn1 Dclk1 Dlg4 Dock7 Dpysl2 Dst Dvl3 Ece1 Ednra Efna1 Efna2 Efna4 Efna5 Efnb1 Efnb2 Egfr Enah Epb41l3 Epha3 Ephb2 Ephb3 Ephb6 Erbb2 Ext1 Farp1 Fbxw8 Flrt2 Fn1 Foxd1 Gap43 Gas1 Gdf7 Gja1 Gli3 Itgb1 Lama3 Lam…	4.05767e-15	25.2266	2.52482
negative regulation of developmental process	GO:0051093	202	Abca5 Adamts1 Adamts12 Adamts7 Adamts9 Ahr Apbb1 Apoe App Aspn Bdnf Bmpr1a Brinp1 Cav1 Ccn3 Ccn4 Cdh3 Cdkn1a Cdkn2b Chrd Col4a2 Col5a1 Col5a2 Creb3l1 Ctsk Daam2 Dact3 Dcn Dlk1 Ecm1 Ecscr Efna1 Egfr Emilin1 Enpp1 Ephb2 Erbb2 Ereg Fbln5 Fbn1 Fermt2 Fgfr1 Fndc3b Foxc1 Foxc2 Foxp4 Frzb Fstl3 Fzd7 Gas6 Gdf11 Gdf5 Gja1 Gli3 Gnas Gper1 Gpr137b Gpr68 Grb14 H19 Hes1 Hif1a Id3 Igf1 Igf2 Igfbp5 Il17d Inhba …	5.4251e-15	22.3699	2.2389
cell surface receptor signaling pathway involved in cell-cell signaling	GO:1905114	135	Abl2 Adgra2 Amotl2 Apoe App Baiap2 Barx1 Bcl9l Bdnf Bicc1 Cacnb3 Cav1 Ccn4 Ccnyl1 Cdh3 Cdk14 Chrna7 Col1a1 Cthrc1 Ctnnbip1 Cx3cl1 Daam2 Dab2 Dact1 Dact3 Dbn1 Dgki Dkk2 Dkk3 Dlg4 Dlx3 Dvl3 Ednra Egfr Enpp1 Ext1 Fermt2 Foxd1 Foxl1 Frzb Fzd1 Fzd2 Fzd6 Fzd7 Fzd8 Fzd9 Gabra3 Gabrb3 Gli3 Gpc3 Gpc4 Gprc5b Grb10 Grin2a Grin2d Gsc Hic1 Ift20 Igsf9b Insyn1 Itga3 Klf4 Kremen1 Lgr5 Lmx1a Lrp1 Lrp6 Lzts2 Mark…	6.58022e-15	26.7327	2.67556
renal system development	GO:0072001	96	Ace Adamts1 Adamts16 Adamts6 Agtr2 Ahr Anks6 Anxa4 Aqp2 Arid5b Basp1 Bdnf Bicc1 Bmper Cdkn1c Col4a1 Crlf1 Ctnnbip1 Cys1 Dchs1 Dlg5 Ednra Efnb2 Emx2 Enpp1 Ext1 Fat4 Fbn1 Fgfr1 Fmn1 Foxc1 Foxc2 Foxd1 Foxf1 Gcnt4 Gdf11 Gli3 Glis2 Gpc3 Hes1 Hoxa11 Hs2st1 Id3 Ift20 Itga3 Jag1 Kank2 Kif26b Kif3a Lamb2 Lgr5 Lif Lzts2 Maged1 Mecom Myo1e Nid1 Osr1 Osr2 Pcsk5 Pdgfa Pdgfd Pdgfra Pdgfrb Pkd1 Pkd2 Plce1 Prick…	1.4122e-14	30.7692	3.07956
axonogenesis	GO:0007409	123	Adarb1 Adcy1 Agrn Apbb1 Aplp1 Apoe App Arhgap35 Arhgef25 Auts2 B4galt5 B4gat1 Bdnf Bmpr1b Boc Brsk1 Cdh11 Crabp2 Cttn Dag1 Dbn1 Dclk1 Dock7 Dpysl2 Dst Ece1 Ednra Efna1 Efna2 Efna4 Efna5 Efnb1 Efnb2 Enah Epha3 Ephb2 Ephb3 Ephb6 Erbb2 Ext1 Flrt2 Fn1 Foxd1 Gap43 Gas1 Gdf7 Gli3 Itgb1 Lama3 Lamb2 Lmx1a Lrp1 Map1a Map1b Map6 Matn2 Megf8 Ndn Ndp Nectin1 Neo1 Nfasc Nfix Ngfr Nova2 Nptx1 Nr4a2 Nr4a3 Nrn1 …	1.48722e-14	27.9545	2.79785
cell-cell signaling	GO:0007267	290	Abca1 Abl2 Ace Adarb1 Adcy1 Adgra2 Adra2a Agrn Agtr2 Amotl2 Ank2 Ano1 Anxa5 Apba2 Apln Apoe App Arhgap44 Baiap2 Barx1 Bcl9l Bdnf Bicc1 Brsk1 C1qtnf1 C1qtnf3 Cacna1c Cacna2d1 Cacnb3 Cacnb4 Cacng7 Camk4 Cask Cav1 Ccl8 Ccn3 Ccn4 Ccnyl1 Cd34 Cdh11 Cdh3 Cdk14 Chga Chrd Chrna1 Chrna7 Clstn1 Col1a1 Cthrc1 Ctnnbip1 Cx3cl1 Cyp46a1 Daam2 Dab2 Dact1 Dact3 Dag1 Dagla Dbn1 Dgki Dkk2 Dkk3 Dlg3 Dlg4 Dlx3 Dnm1 D…	1.5312e-14	20.2655	2.02829
limb morphogenesis	GO:0035108	63	Alx4 B9d1 Bmpr1a Bpnt2 Cacna1c Cibar1 Col3a1 Crabp2 Cyp26b1 Ece1 Enpp1 Ext1 Fbn2 Fgfr1 Fmn1 Fzd6 Gas1 Gdf5 Gja1 Gli3 Gnas Gpc3 Hoxa10 Hoxa11 Hoxc10 Hoxd10 Hoxd9 Ift122 Lmbr1 Lrp6 Mecom Megf8 Msx1 Osr1 Osr2 Pcsk5 Pitx1 Pkdcc Prickle1 Prrx1 Prrx2 Rab23 Rarg Reck Ror2 Rspo2 Sema3c Sfrp2 Shox2 Ski Sox11 Sox4 Sox9 Tbx4 Tfap2a Tgfb2 Tmem231 Ttbk2 Tulp3 Twist1 Wdr19 Wnt5a Wnt9a	1.6502e-14	38.8889	3.89222
transmembrane receptor protein tyrosine kinase signaling pathway	GO:0007169	145	Abl2 Adamts12 Adamts3 Adgra2 Adra2a Agtr2 Angptl1 Apln Apod Arf4 Arid5b Baiap2l1 Bcar1 Bdnf Ccbe1 Ccn2 Cd63 Cdh13 Cdh3 Cdk4 Chrd Clec14a Col1a1 Col4a1 Col4a2 Col4a5 Creb3l1 Cspg4 Dcn Ddr2 Dok5 Efna1 Efna2 Efna4 Efna5 Efnb1 Efnb2 Efs Egfr Emilin1 Enpp1 Epha3 Ephb2 Ephb3 Ephb4 Ephb6 Erbb2 Ereg Erfe Errfi1 Ext1 Fat4 Fgf16 Fgf18 Fgf7 Fgfr1 Fgfrl1 Flrt2 Foxc1 Foxc2 Frk Gfra1 Gfra4 Gkap1 Gpc1 Gper1 Grb…	2.17837e-14	25.4833	2.55051
cell part morphogenesis	GO:0032990	170	Abi3bp Abl2 Adarb1 Adcy1 Agrn Ano1 Apbb1 Aplp1 Apoe App Arhgap35 Arhgap44 Arhgef25 Auts2 B4galt5 B4gat1 Baiap2 Bcan Bdnf Bmpr1b Boc Brsk1 Btbd3 Cacng7 Cask Cdh11 Chrna7 Crabp2 Cttn Cul7 Dact1 Dag1 Dbn1 Dclk1 Dlg4 Dock7 Dpysl2 Dst Dvl3 Ece1 Ednra Efna1 Efna2 Efna4 Efna5 Efnb1 Efnb2 Egfr Enah Epb41l3 Epha3 Ephb2 Ephb3 Ephb6 Erbb2 Ext1 Farp1 Fbxw8 Flrt2 Fn1 Foxd1 Gap43 Gas1 Gdf7 Gja1 Gli3 Itgb1 Lama…	2.25546e-14	24.5665	2.45875
chordate embryonic development	GO:0043009	178	Abl2 Acvr1 Adamts3 Alx4 Anks6 Apba2 Arhgap35 Arhgdig Arl13b B9d1 Bmpr1a Capn2 Ccn1 Cdkn1c Chrd Cmtm3 Col11a1 Col1a1 Col3a1 Cthrc1 Cubn Dab2 Dact1 Dad1 Dbn1 Dchs1 Dlc1 Dlk1 Dvl3 Dzip1l Ece1 Ednra Egfr Enah Erf Ext1 Fbxw8 Fgfr1 Fkbp10 Fosl1 Foxc1 Foxc2 Foxf1 Fzd1 Fzd2 Fzd6 Gas1 Gata6 Gdf7 Gja1 Gjb5 Gli3 Gnas Gpr161 Gsc Hbegf Hes1 Hif1a Hoxa11 Hoxb2 Hoxc6 Hoxc9 Hoxd10 Hoxd9 Hspg2 Ift122 Igf1 Igf2 It…	2.55883e-14	23.268	2.32879
embryo development ending in birth or egg hatching	GO:0009792	180	Abl2 Ace Acvr1 Adamts3 Alx4 Anks6 Apba2 Arhgap35 Arhgdig Arl13b B9d1 Bmpr1a Capn2 Ccn1 Cdkn1c Chrd Cmtm3 Col11a1 Col1a1 Col3a1 Cthrc1 Cubn Dab2 Dact1 Dad1 Dbn1 Dchs1 Dlc1 Dlk1 Dvl3 Dzip1l Ece1 Ednra Egfr Emp2 Enah Erf Ext1 Fbxw8 Fgfr1 Fkbp10 Fosl1 Foxc1 Foxc2 Foxf1 Fzd1 Fzd2 Fzd6 Gas1 Gata6 Gdf7 Gja1 Gjb5 Gli3 Gnas Gpr161 Gsc Hbegf Hes1 Hif1a Hoxa11 Hoxb2 Hoxc6 Hoxc9 Hoxd10 Hoxd9 Hspg2 Ift122 Igf…	3.1615e-14	23.1362	2.31561
response to stimulus	GO:0050896	1056	3300005D01Rik Abca1 Abi3bp Abl2 Ace Ackr3 Acta2 Acvr1 Adam15 Adam23 Adam9 Adamts12 Adamts3 Adamts4 Adamts7 Adamts9 Adcy1 Adcy2 Adcy3 Adgra1 Adgra2 Adgra3 Adgrd1 Adgre1 Adgrg2 Adgrl1 Adgrl2 Adgrl4 Adh7 Adra2a Afap1 Agrn Agtr2 Ahnak Ahr Ajuba Akr1a1 Aldh18a1 Amotl2 Ang Angptl1 Angptl4 Ank2 Ankrd42 Ano1 Anxa2 Anxa4 Anxa5 Anxa6 Anxa8 Apbb1 Apln Aplnr Aplp1 Apod Apoe App Aqp2 Aqp5 Arf4 Arfgef3 Arhgap2…	4.91586e-14	14.867	1.48797
smoothened signaling pathway	GO:0007224	60	Arl13b B9d1 Boc Cdon Chrd Chsy1 Cibar1 Disp2 Dlg5 Dzip1 Dzip1l Enpp1 Evc Evc2 Ext1 Foxf1 Gas1 Gli3 Glis2 Gpc3 Gpr161 Hes1 Hhat Hspg2 Ift122 Ift20 Ift81 Kctd11 Kif3a Kif7 Map3k10 Megf8 Ndp Prrx1 Prrx2 Ptpdc1 Rab23 Rab34 Ror2 Rora Scube2 Septin2 Serpine2 Sfrp1 Shox2 Smo Stk36 Tctn2 Tctn3 Tgfbr2 Tmem17 Tmem231 Ttbk2 Ttc23 Ttc26 Tuba1a Tulp3 Wdr19 Wnt9a Zfp423	5.75568e-14	38.961	3.89944
chemotaxis	GO:0006935	134	Ackr3 Adgra2 Agrn Apbb1 App Arhgap35 Arhgef25 B4gat1 Bcar1 Bdnf Bmpr1b Boc Ccl21a Ccl8 Ccn1 Ccn3 Cdh13 Chga Cmtm3 Creb3 Cttn Cx3cl1 Cxcl16 Cyp7b1 Dag1 Dpysl2 Dysf Ece1 Ecscr Ednra Efna1 Efna2 Efna4 Efna5 Efnb1 Efnb2 Enah Epha3 Ephb2 Ephb3 Ephb6 Erbb2 Ext1 F2rl1 Fgf16 Fgf18 Fgf7 Fgfr1 Flrt2 Fn1 Foxd1 Gap43 Gas1 Gas6 Gdf7 Gli3 Hbegf Hsd3b7 Il17rc Itgav Jam3 Lama3 Lamb2 Lbp Lgmn Lmx1a Lox Lpar1 Lrp1…	1.52127e-13	24.5421	2.45631
supramolecular fiber organization	GO:0097435	169	Abl2 Acan Adamts12 Adamts14 Adamts2 Adamts7 Aebp1 Anxa2 Apoe App Aqp2 Arfip1 Arfip2 Arhgap28 Arhgap35 Arhgef10 Arpin Asap3 B4galt7 Baiap2 Baiap2l1 Bcar1 Bfsp1 Cald1 Cav1 Ccl21a Ccn2 Cdc42ep5 Cdh5 Cgnl1 Chrna7 Clip3 Clip4 Col11a1 Col14a1 Col18a1 Col1a1 Col1a2 Col3a1 Col5a1 Col5a2 Colgalt1 Comp Coro2b Crtap Csrp1 Csrp2 Cttn Cx3cl1 Daam2 Dbn1 Ddr2 Dlc1 Dpt Dpysl3 Dysf Efemp2 Efs Eln Emilin1 Emp2 Ena…	1.75614e-13	23.1824	2.32023
epithelial cell proliferation	GO:0050673	115	Ang Apln Aplnr Apoe B4galt1 Bmper Bmpr1a Cask Cav1 Ccn3 Cd109 Cd34 Cdh13 Cdh3 Cdk4 Cdkn1c Cdkn2b Col18a1 Col8a1 Col8a2 Ctsl Cyp7b1 Dab2 Dlk1 Dll4 Dysf Ecm1 Ednra Efnb2 Egfr Erbb2 Ereg Errfi1 Fap Fgf18 Fgf7 Fgfr1 Fzd7 Gas1 Gdf5 Gja1 Gpc3 Has2 Hes1 Hmgn1 Hspg2 Htra1 Ift122 Ift74 Igf1 Igf2 Igfbp3 Igfbp4 Igfbp5 Jag1 Jcad Jun Kif3a Lgr5 Lipa Loxl2 Lrp6 Maged1 Mcc Mdk Mmp12 Mydgf Ngfr Nr4a3 Nrarp Nupr1…	2.06822e-13	26.3761	2.63987
regulation of cellular component organization	GO:0051128	424	Abca1 Abi3bp Abl2 Ace Adam15 Adam9 Adamts1 Adamts16 Adgrl1 Adgrl2 Aebp1 Afap1 Agrn Ahnak Ahr Ajuba Ankrd13b Antxr1 Anxa2 Apbb1 Apln Aplnr Apod Apoe App Arf4 Arfip1 Arfip2 Arhgap22 Arhgap24 Arhgap28 Arhgap35 Arhgap44 Arhgef10 Arhgef19 Arpin Asap3 Atp8b1 Auts2 Avpr1a Bag5 Baiap2 Baiap2l1 Bdkrb1 Bdnf Bok Brsk1 C1ql3 Cacng7 Cand1 Capn2 Capn6 Cask Casp6 Cav1 Ccdc8 Ccl21a Ccl8 Ccn2 Ccn3 Ccn4 Ccn5 Cd63 …	2.07995e-13	18.1119	1.81274
regulation of cellular response to growth factor stimulus	GO:0090287	89	Adamts12 Adamts3 Adgra2 Agtr2 Apln Aspn Bcl9l Bmper Cask Cav1 Ccbe1 Ccn1 Cd109 Cd63 Cdh5 Cdkn1c Cdkn2b Chrd Creb3l1 Dab2 Dcn Dok5 Eid2 Emilin1 Fbn1 Fbn2 Fgf16 Fgf18 Fgfr1 Fgfrl1 Foxd1 Fstl1 Fstl3 Fzd1 Gata6 Gdf5 Glg1 Gpc1 Gpc3 Grb10 Hes1 Hif1a Htra1 Htra3 Itga3 Jcad Kcp Ldlrad4 Lox Lrp1 Ltbp1 Msx1 Myo1c Myof Nbl1 Nedd4 Neo1 Ngfr Peg10 Pmepa1 Ptprf Rasl11b Rbpj Rgma Robo1 Sfrp1 Sfrp2 Sfrp4 Ski Ski…	2.62387e-13	29.8658	2.98913
mesenchymal cell differentiation	GO:0048762	77	Acvr1 Adam15 Anxa6 Bcl9l Bmpr1a Chrd Col1a1 Cul7 Dab2 Dact3 Dag1 Dlg5 Ednra Efna1 Efnb1 Emp2 Epha3 Ext1 Fermt2 Fgfr1 Fn1 Foxc1 Foxc2 Frzb Gja1 Gsc Has2 Hes1 Hif1a Jag1 Ldlrad4 Loxl2 Loxl3 Lrp6 Mark1 Mcrip1 Mdk Msx1 Nrp2 Osr1 Pdpn Phldb1 Phldb2 Pofut2 Ptk2 Rbpj Ret Rian Sema3a Sema3b Sema3c Sema3f Sema4c Sema4f Sfrp1 Sfrp2 Six1 Six2 Smo Snai1 Snai2 Sox11 Sox9 Spred1 Tfap2a Tgfb1i1 Tgfb2 Tgfb3 Tgfb…	2.65883e-13	32.6271	3.26551
Wnt signaling pathway	GO:0016055	111	Abl2 Adgra2 Amotl2 Apoe App Barx1 Bcl9l Bicc1 Cav1 Ccn4 Ccnyl1 Cdh3 Cdk14 Col1a1 Cthrc1 Ctnnbip1 Daam2 Dab2 Dact1 Dact3 Dkk2 Dkk3 Dlx3 Dvl3 Ednra Egfr Enpp1 Ext1 Fermt2 Foxd1 Foxl1 Frzb Fzd1 Fzd2 Fzd6 Fzd7 Fzd8 Fzd9 Gli3 Gpc3 Gpc4 Gprc5b Grb10 Gsc Hic1 Ift20 Itga3 Klf4 Kremen1 Lgr5 Lmx1a Lrp1 Lrp6 Lzts2 Mark1 Mcc Mdfic Mdk Mitf Ndp Nfatc4 Nid1 Nkd1 Nkd2 Nrarp Peg12 Pkd1 Pkd2 Porcn Prickle1 Ptk7 P…	3.03842e-13	27.4752	2.74988
glycoprotein metabolic process	GO:0009100	96	A4galt Acan Adamts12 Adamts7 Aga Alg14 Alg5 B3galnt1 B3gnt9 B4galt1 B4galt5 B4galt7 B4gat1 Bace2 Bgn Bpnt2 Ccl21a Chpf Chpf2 Chst14 Chst7 Chsy1 Chsy3 Col11a1 Csgalnact1 Ctsl Dad1 Dcn Dpy19l3 Dse Dsel Eogt Ext1 Ext2 Extl2 Fbxo17 Foxl1 Fut10 Fut11 Gal3st4 Galnt1 Galnt16 Galnt17 Galnt18 Galnt5 Gfpt1 Gfpt2 Glce Gmppb Gpc1 Gxylt2 Hbegf Hif1a Hs2st1 Ids Igf1 Il33 Itm2a Itm2c Krtcap2 Large1 Mamdc2 Man1a…	3.18254e-13	28.8288	2.88535
cell development	GO:0048468	473	Abi3bp Abl2 Acan Ace Acvr1 Adamts1 Adamtsl4 Adarb1 Adcy1 Adgra2 Agrn Agtr2 Ahr Ank2 Ano1 Anxa2 Anxa6 Apbb1 Aplp1 Apoe App Arf4 Arhgap35 Arhgap44 Arhgef10 Arhgef25 Arid5b Arl13b Armc2 Atp8b1 Auts2 B4galt1 B4galt5 B4gat1 Bag5 Baiap2 Bcan Bdnf Bfsp1 Bhlhe40 Bmp15 Bmpr1a Bmpr1b Boc Bpnt2 Brinp1 Brsk1 Btbd3 Cacnb4 Cacng7 Camk4 Cask Casp6 Ccdc136 Ccl21a Ccn4 Cd109 Cd34 Cd81 Cdh11 Cdh5 Cdhr1 Cdkn1c Cdkn…	3.57417e-13	17.551	1.7566
cell-cell signaling by wnt	GO:0198738	111	Abl2 Adgra2 Amotl2 Apoe App Barx1 Bcl9l Bicc1 Cav1 Ccn4 Ccnyl1 Cdh3 Cdk14 Col1a1 Cthrc1 Ctnnbip1 Daam2 Dab2 Dact1 Dact3 Dkk2 Dkk3 Dlx3 Dvl3 Ednra Egfr Enpp1 Ext1 Fermt2 Foxd1 Foxl1 Frzb Fzd1 Fzd2 Fzd6 Fzd7 Fzd8 Fzd9 Gli3 Gpc3 Gpc4 Gprc5b Grb10 Gsc Hic1 Ift20 Itga3 Klf4 Kremen1 Lgr5 Lmx1a Lrp1 Lrp6 Lzts2 Mark1 Mcc Mdfic Mdk Mitf Ndp Nfatc4 Nid1 Nkd1 Nkd2 Nrarp Peg12 Pkd1 Pkd2 Porcn Prickle1 Ptk7 P…	4.37784e-13	27.3399	2.73633
positive regulation of developmental process	GO:0051094	264	Abi3bp Ace Acvr1 Adam12 Adam9 Adamts9 Adgrl1 Adgrl2 Agrn Agtr2 Aplnr Apoe App Atraid B4galt5 Baiap2 Bcl9l Bdnf Bmp1 Bmper Bmpr1a Bmpr1b Boc Brinp1 Brinp3 Cacng7 Capn2 Cask Casp6 Ccbe1 Ccl8 Ccn1 Ccn2 Ccn4 Cd276 Cd34 Cdh5 Cdon Clstn1 Col1a1 Crabp2 Cthrc1 Ctnnbip1 Ctsh Cul7 Cx3cl1 Cyp26b1 Dab2 Dact1 Dag1 Dbn1 Dcn Ddah1 Ddr2 Dlg4 Dlg5 Dlk1 Duoxa1 Dvl3 Ecm1 Ednra Efemp2 Efna5 Efnb2 Egfr Ehd2 Emilin1 E…	8.47756e-13	20.0152	2.00323
cell-cell adhesion via plasma-membrane adhesion molecules	GO:0098742	63	Acvr1 Adgrl1 Ajuba Cadm2 Cdh11 Cdh13 Cdh22 Cdh3 Cdh5 Cdhr1 Cldn2 Clstn1 Cx3cl1 Dchs1 Efna5 Epha3 Fat4 Fgfrl1 Gpc4 Hmcn1 Igsf9b Itga3 Itga5 Kifap3 Klf4 Lgals1 Lrfn3 Lrfn4 Mcam Mdga1 Myadm Nectin1 Nectin2 Nectin3 Ntng1 Palld Pcdh1 Pcdh12 Pcdh17 Pcdh19 Pcdhb14 Pcdhb16 Pcdhb18 Pcdhb8 Pcdhga12 Pcdhga4 Pcdhgc3 Pecam1 Plxnb2 Prtg Ptprf Ptprm Ptprs Pvr Ret Robo1 Scarf2 Sdk2 Slitrk2 Sparcl1 Tenm3 Tgfb2 Tg…	1.31756e-12	36.4162	3.64474
axon guidance	GO:0007411	72	Agrn Apbb1 App Arhgap35 Arhgef25 B4gat1 Bdnf Bmpr1b Boc Dag1 Dpysl2 Ece1 Ednra Efna1 Efna2 Efna4 Efna5 Efnb1 Efnb2 Enah Epha3 Ephb2 Ephb3 Ephb6 Erbb2 Ext1 Flrt2 Foxd1 Gap43 Gas1 Gdf7 Gli3 Lama3 Lamb2 Lmx1a Lrp1 Matn2 Megf8 Ndp Nectin1 Neo1 Nfasc Ngfr Nova2 Nr4a3 Nrp2 Ntn1 Ntn3 Plxna1 Plxna3 Plxnb1 Plxnb2 Prtg Ptprm Rac3 Robo1 Rtn4r Rtn4rl1 Ryk Sema3a Sema3b Sema3c Sema3f Sema4c Sema4f Smo Tgfb2 T…	1.67514e-12	33.4884	3.3517
embryonic limb morphogenesis	GO:0030326	52	Alx4 B9d1 Bmpr1a Bpnt2 Cacna1c Crabp2 Cyp26b1 Ece1 Fbn2 Fgfr1 Fzd6 Gas1 Gdf5 Gja1 Gli3 Gnas Gpc3 Hoxa10 Hoxa11 Hoxc10 Hoxd10 Hoxd9 Ift122 Lmbr1 Lrp6 Mecom Megf8 Msx1 Osr1 Osr2 Pitx1 Prickle1 Prrx1 Prrx2 Rab23 Rarg Reck Ror2 Rspo2 Sfrp2 Shox2 Ski Tbx4 Tfap2a Tgfb2 Tmem231 Ttbk2 Tulp3 Twist1 Wdr19 Wnt5a Wnt9a	2.03875e-12	39.3939	3.94277
neuron projection guidance	GO:0097485	72	Agrn Apbb1 App Arhgap35 Arhgef25 B4gat1 Bdnf Bmpr1b Boc Dag1 Dpysl2 Ece1 Ednra Efna1 Efna2 Efna4 Efna5 Efnb1 Efnb2 Enah Epha3 Ephb2 Ephb3 Ephb6 Erbb2 Ext1 Flrt2 Foxd1 Gap43 Gas1 Gdf7 Gli3 Lama3 Lamb2 Lmx1a Lrp1 Matn2 Megf8 Ndp Nectin1 Neo1 Nfasc Ngfr Nova2 Nr4a3 Nrp2 Ntn1 Ntn3 Plxna1 Plxna3 Plxnb1 Plxnb2 Prtg Ptprm Rac3 Robo1 Rtn4r Rtn4rl1 Ryk Sema3a Sema3b Sema3c Sema3f Sema4c Sema4f Smo Tgfb2 T…	2.16579e-12	33.3333	3.33619
epithelial tube morphogenesis	GO:0060562	100	Abl2 Acvr1 Adamts12 Adamts16 Agtr2 Ahr Aplnr Arhgap35 Arl13b Clic4 Col4a1 Cthrc1 Ctnnbip1 Ctsh Ctsz Dag1 Dchs1 Dlc1 Dlg5 Dll4 Dvl3 Ednra Efnb2 Enah Ext1 Fat4 Fmn1 Foxc2 Foxd1 Foxf1 Fzd1 Fzd2 Fzd6 Gdf7 Gja1 Gli3 Gpc3 Hes1 Hif1a Hoxa11 Hs2st1 Ift122 Igf1 Kif26b Kif3a Lgr5 Lrp6 Luzp1 Lzts2 Maged1 Mdk Megf8 Mgp Mmp14 Nckap1 Nfatc4 Nrarp Ntn1 Osr1 Pdgfra Pkd1 Pkd2 Plxnb2 Prickle1 Pthlh Ptk7 Rab23 Rarg…	2.22465e-12	27.8552	2.7879
wound healing	GO:0042060	97	Abi3bp Acta2 Adra2a Ahnak Ajuba Anxa2 Anxa5 Anxa6 Anxa8 Apoe Arhgap24 Arhgap35 Arhgef19 B4galt1 C1qtnf1 Cask Cav1 Ccn1 Ccn4 Cd109 Cd34 Cd9 Cdkn1a Col1a1 Col3a1 Col5a1 Comp Cx3cl1 Ddr2 Dst Duox1 Dysf Egfr Elk3 Entpd2 Ephb2 Erbb2 Ext1 F11r F2r F2rl1 Fermt2 Fgf7 Fkbp10 Fn1 Foxc2 Fzd6 Fzd7 Gas6 Gja1 Gnas Hbegf Hif1a Igf1 Itgb1 Lox Mmp12 Myof Ndnf Papss2 Pard3 Pdgfa Pdgfra Pdia3 Pdia4 Pdpn Pecam1 Phld…	3.16111e-12	27.1709	2.71941
cell junction assembly	GO:0034329	110	Abi3bp Ace Adgrl1 Adgrl2 Agrn Ajuba Aplnr Apod App Bdnf C1ql3 Cav1 Cd9 Cdh11 Cdh13 Cdh22 Cdh3 Cdh5 Cldn10 Cldn2 Clstn1 Col16a1 Coro2b Cttn Dlc1 Dlg5 Dock7 Dst Efna5 Efnb1 Efnb2 Epb41l3 Epha3 Ephb2 Ephb3 F11r Farp1 Fermt2 Flrt2 Fmn1 Fn1 Fscn1 Fzd1 Gabrb3 Gap43 Gja1 Gjc1 Gpc4 Gpm6b Hapln4 Itga5 Itgav Itgb1 Itgb4 Jam3 Lama3 Lamc1 Lrfn1 Lrfn3 Lrfn4 Lrp1 Lzts3 Mdga1 Mmp14 Myo1c Nectin1 Nfasc Nlgn2 Npt…	3.49477e-12	27.1605	2.71837
regulation of epithelial cell proliferation	GO:0050678	99	Ang Apln Aplnr Apoe B4galt1 Bmpr1a Cask Cav1 Cd109 Cdh13 Cdh3 Cdk4 Cdkn1c Cdkn2b Col18a1 Ctsl Cyp7b1 Dab2 Dlk1 Dll4 Dysf Ecm1 Ednra Efnb2 Egfr Erbb2 Errfi1 Fgf18 Fgf7 Fgfr1 Fzd7 Gas1 Gdf5 Gja1 Gpc3 Has2 Hes1 Hmgn1 Hspg2 Htra1 Ift122 Ift74 Igf1 Igf2 Jag1 Jcad Jun Kif3a Lrp6 Maged1 Mcc Mdk Mmp12 Mydgf Ngfr Nr4a3 Nrarp Nupr1 Osr1 Osr2 Prkd1 Prox1 Ptn Ptprm Ptprn Rbpj Rian Robo1 Scn5a Serpinf1 Sfrp1 …	3.49477e-12	26.9755	2.69986
embryonic skeletal system development	GO:0048706	52	Alx4 Col11a1 Col1a1 Dlk1 Ednra Ext1 Foxc2 Gas1 Gli3 Gnas Gsc Hoxa11 Hoxb2 Hoxc6 Hoxc9 Hoxd10 Hoxd9 Hspg2 Megf8 Mmp14 Mmp16 Nkx3-2 Osr1 Osr2 Pcsk5 Pdgfra Prrx1 Prrx2 Rbp4 Scx Shox2 Six1 Six2 Six4 Slc2a10 Slc39a1 Sox11 Sulf1 Sulf2 Tbx15 Tfap2a Tgfb2 Tgfb3 Tgfbr2 Tulp3 Twist1 Twist2 Wdr19 Wnt5a Wnt9a Xylt1 Zeb1	3.58971e-12	37.9562	3.79887
epithelial cell migration	GO:0010631	88	Adam9 Adamts9 Adgra2 Apoe Arhgap5 Bcar1 Bmper Ccbe1 Ccn3 Cd63 Cdh13 Cdh5 Clec14a Col18a1 Ctsh Daam2 Dcn Dll4 Efna1 Efnb2 Emp2 Ephb4 Fap Fgf16 Fgf18 Fgf7 Fgfr1 Foxc2 Fstl1 Has2 Hbegf Hif1a Igf1 Igf2 Irs1 Itga3 Itgav Itgb1 Jcad Jun Kank2 Klf4 Lgmn Loxl2 Mcc Meox2 Nos3 Nus1 Pecam1 Pik3r3 Pkn3 Plk2 Ppm1f Prkd1 Prox1 Ptgs2 Ptk2 Ptprm Rab13 Rhob Rhoj Rin2 Robo1 Rras Sash1 Sema3a Serpine1 Serpinf1 Smoc2…	3.66637e-12	29.0429	2.90678
epithelium migration	GO:0090132	88	Adam9 Adamts9 Adgra2 Apoe Arhgap5 Bcar1 Bmper Ccbe1 Ccn3 Cd63 Cdh13 Cdh5 Clec14a Col18a1 Ctsh Daam2 Dcn Dll4 Efna1 Efnb2 Emp2 Ephb4 Fap Fgf16 Fgf18 Fgf7 Fgfr1 Foxc2 Fstl1 Has2 Hbegf Hif1a Igf1 Igf2 Irs1 Itga3 Itgav Itgb1 Jcad Jun Kank2 Klf4 Lgmn Loxl2 Mcc Meox2 Nos3 Nus1 Pecam1 Pik3r3 Pkn3 Plk2 Ppm1f Prkd1 Prox1 Ptgs2 Ptk2 Ptprm Rab13 Rhob Rhoj Rin2 Robo1 Rras Sash1 Sema3a Serpine1 Serpinf1 Smoc2…	4.56968e-12	28.9474	2.89722
kidney development	GO:0001822	87	Ace Adamts1 Adamts16 Adamts6 Agtr2 Ahr Anks6 Anxa4 Aqp2 Arid5b Basp1 Bdnf Bicc1 Bmper Cdkn1c Crlf1 Ctnnbip1 Cys1 Dchs1 Dlg5 Ednra Efnb2 Enpp1 Ext1 Fat4 Fbn1 Fgfr1 Fmn1 Foxc1 Foxc2 Foxd1 Gcnt4 Gdf11 Gli3 Glis2 Gpc3 Hes1 Hoxa11 Hs2st1 Id3 Ift20 Itga3 Jag1 Kank2 Kif26b Kif3a Lamb2 Lif Lzts2 Maged1 Myo1e Nid1 Osr1 Osr2 Pcsk5 Pdgfa Pdgfd Pdgfra Pdgfrb Pkd1 Pkd2 Plce1 Ptk7 Pygo1 Ret Robo1 Sec61a1 Sfrp1…	5.38212e-12	29.3919	2.94171
embryonic organ morphogenesis	GO:0048562	84	Acvr1 Alx4 Aplnr Arl13b Col11a1 Cthrc1 Dvl3 Ednra Efna1 Enpp1 Ephb2 Fgfr1 Foxc2 Foxf1 Frzb Fzd2 Fzd6 Gas1 Gja1 Gli3 Gnas Gsc Hes1 Hif1a Hoxa11 Hoxb2 Hoxc9 Hoxd10 Hoxd9 Hspg2 Ift122 Kif3a Lrig3 Lrp6 Mafb Megf8 Mfap2 Mfap5 Mmp14 Mmp16 Msx1 Naglu Nckap1 Nkx3-2 Nr4a3 Ntn1 Osr1 Osr2 Pdgfra Pkd2 Prox1 Prrx1 Prrx2 Ptk7 Rarg Rbp4 Rbpj Ror2 Shox2 Six1 Six2 Six4 Slc39a1 Slitrk6 Smo Sobp Sox11 Sox9 Tbx15 Tb…	6.76439e-12	29.1667	2.91916
respiratory system development	GO:0060541	73	Ace Adamts2 Ano1 Bmpr1a Ccbe1 Ccn2 Col3a1 Ctsh Ctsz Dag1 Dlg5 Errfi1 Ext1 Fgf18 Fgf7 Fgfr1 Fgfrl1 Fndc3b Foxf1 Foxp4 Gata6 Gli3 Gng8 Gpc3 Hes1 Igf1 Igfbp5 Itga3 Klf2 Lif Lipa Lox Loxl3 Lrp6 Ltbp3 Man1a2 Man2a1 Meg3 Mgp Mmp12 Mmp14 Nos3 Pdgfa Pdgfra Pdgfrb Pdpn Pkdcc Plod3 Pthlh Ptk7 Rarg Rbp4 Rbpj Rcn3 Rspo2 Selenon Six1 Six4 Ski Sox11 Sox9 Sparc Tbx4 Tgfb3 Tgfbr2 Thra Tnc Tshz3 Tulp3 Vangl2 Wnt5…	6.81621e-12	31.8777	3.1905
developmental growth	GO:0048589	166	Abl2 Adarb1 Agrn Agtr2 Ahr Anxa6 Apba2 Apoe App Arid5b Auts2 Bcan Bdnf Bmpr1a Bmpr1b Bnc2 Cacna1c Cacng7 Ccn3 Ccn4 Cd81 Cd9 Cdk4 Cdkn1a Cdkn1c Chrna1 Clic4 Col14a1 Col3a1 Comp Crabp2 Cttn Dbn1 Dclk1 Ddr2 Dlk1 Dpysl2 Dysf Ecm1 Ednra Efna5 Enpp1 Ereg Evc Ext1 Fbln5 Fgf7 Fgfr1 Fmn1 Fn1 Foxc1 Foxc2 Fzd7 Fzd9 Gap43 Gas1 Gas2 Gata6 Gdf5 Gja1 Gli3 Gnas H19 Hbegf Hoxa11 Ier3ip1 Igf1 Igf2 Igsf10 Itgb1 Kif…	1.07647e-11	22.7709	2.27904
transmembrane receptor protein serine/threonine kinase signaling pathway	GO:0007178	95	Acvr1 Adam9 Aspn Bcl9l Bmp15 Bmper Bmpr1a Bmpr1b Cav1 Ccn1 Ccn3 Cd109 Cdh5 Cdkn1c Cdkn2b Chrd Col1a2 Col3a1 Comp Dab2 Dlx3 Eid2 Emilin1 Ext1 Fbn1 Fbn2 Fermt2 Foxd1 Fstl1 Fstl3 Fzd1 Gata6 Gdf11 Gdf5 Gdf7 Glg1 Gpc3 Hes1 Htra1 Htra3 Inhba Inhbb Itga3 Itgb5 Itgb8 Jun Kcp Ldlrad4 Lox Lrp1 Lrrc32 Ltbp1 Ltbp3 Ltbp4 Meg3 Megf8 Msx1 Nbl1 Ndp Neo1 Peg10 Pmepa1 Ptk2 Rasl11b Rbpj Rgma Rgmb Ror2 Scx Sfrp1 Sfr…	1.14593e-11	27.1429	2.71661
epithelial to mesenchymal transition	GO:0001837	55	Acvr1 Adam15 Bcl9l Chrd Col1a1 Cul7 Dab2 Dact3 Dag1 Dlg5 Ednra Efna1 Emp2 Epha3 Fermt2 Fgfr1 Foxc1 Gja1 Gsc Has2 Hif1a Jag1 Ldlrad4 Loxl2 Loxl3 Lrp6 Mark1 Mcrip1 Mdk Msx1 Pdpn Phldb1 Phldb2 Pofut2 Ptk2 Rbpj Rian Sfrp1 Sfrp2 Snai1 Snai2 Sox9 Spred1 Tgfb1i1 Tgfb2 Tgfb3 Tgfbr2 Tmem100 Trim62 Twist1 Vangl2 Vasn Wnt16 Wnt5a Wwtr1	1.73679e-11	36.1842	3.62152
growth	GO:0040007	208	Abl2 Adam15 Adarb1 Agrn Agtr2 Ahr Anxa6 Apba2 Apoe App Arid5b Auts2 Avpr1a Bcan Bdkrb1 Bdnf Bmpr1a Bmpr1b Bnc2 Cacna1c Cacng7 Ccn3 Ccn4 Ccn5 Cd81 Cd9 Cda Cdk4 Cdkn1a Cdkn1c Cgref1 Chrna1 Clic4 Clstn1 Col14a1 Col3a1 Comp Crabp2 Creb3 Cttn Cxcl16 Dab2 Dact3 Dbn1 Dclk1 Ddr2 Dlk1 Dpysl2 Dysf Ecm1 Ednra Efna5 Egfr Enpp1 Epb41l3 Erbb2 Ereg Evc Ext1 Fbln5 Fgf7 Fgfr1 Fmn1 Fn1 Foxc1 Foxc2 Frzb Fzd7 Fzd9 G…	2.65211e-11	20.8208	2.08386
osteoblast differentiation	GO:0001649	64	Acvr1 Ahr Atraid Bmpr1a Bmpr1b Ccn1 Ccn4 Cd276 Chrd Col1a1 Creb3l1 Cthrc1 Ctnnbip1 Ddr2 Dlk1 Enpp1 Fbn2 Fermt2 Fgfr1 Fhl2 Fndc3b Fzd1 Gja1 Gli3 Gnas Id3 Igf1 Igf2 Igfbp3 Igfbp5 Jag1 Jund Lmna Lox Lrp3 Prkd1 Pth1r Pthlh Ptk2 Rspo2 Scube2 Sfrp1 Sfrp2 Sh3pxd2b Shox2 Ski Smad1 Smad5 Smo Smoc1 Snai2 Sox11 Sox9 Tmem119 Tnfaip6 Tnn Trpm4 Twist1 Twist2 Twsg1 Vegfc Wwtr1 Yap1 Zhx3	3.08192e-11	32	3.20274
cellular response to BMP stimulus	GO:0071773	56	Acvr1 Adamts12 Adamts7 Bmp15 Bmper Bmpr1a Bmpr1b Cav1 Ccn1 Cdh5 Chrd Comp Dlx3 Ext1 Fbn1 Foxd1 Fstl1 Fstl3 Fzd1 Gata6 Gdf5 Gdf7 Gpc3 Hes1 Htra1 Htra3 Inhba Inhbb Itga3 Kcp Megf8 Msx1 Nbl1 Neo1 Nfix Rbpj Rgma Rgmb Ror2 Scx Sfrp1 Sfrp2 Sfrp4 Ski Skil Smad1 Smad5 Sox11 Sulf1 Tgfb2 Tgfb3 Tmem100 Tnfaip6 Twsg1 Wnt5a Zfp423	3.08218e-11	34.7826	3.48124
central nervous system development	GO:0007417	183	Abl2 Ackr3 Adarb1 Adgra2 Adgrl2 Agtr2 Ang Aplp1 App Arcn1 Arhgap35 Arl13b Arsa B4galt2 B4galt5 Bcan Bmpr1a Bmpr1b Btbd3 Cadm2 Cdh11 Cdon Cend1 Chrd Col3a1 Col4a1 Daam2 Dag1 Dclk1 Dlc1 Dlg5 Dll4 Dock7 Dpysl2 Dvl3 Ecrg4 Efhc1 Efna5 Egfr Eml1 Emx2 Enpp1 Ephb2 Ephb3 Ephb6 Erbb2 Ext1 Faim2 Fat4 Fgfr1 Foxc1 Fut10 Fzd6 Gabrb3 Gap43 Gas1 Gdf11 Gdf7 Gdpd5 Gli3 Glis2 Gpm6b Gsc Hes1 Hif1a Hoxb2 Hoxc10 Hoxd1…	4.89248e-11	21.7082	2.17268
cellular component organization	GO:0016043	858	A4galt Abca1 Abca5 Abi3bp Abl2 Acan Ace Adam15 Adam9 Adamts1 Adamts12 Adamts14 Adamts15 Adamts16 Adamts17 Adamts2 Adamts3 Adamts4 Adamts6 Adamts7 Adamts9 Adamtsl1 Adamtsl3 Adamtsl4 Adarb1 Adcy1 Adgrl1 Adgrl2 Adgrl4 Aebp1 Afap1 Agrn Ahnak Ahr Ajuba Amotl2 Ank2 Ankrd13b Ano1 Antxr1 Anxa2 Anxa6 Anxa8 Apbb1 Apln Aplnr Aplp1 Apod Apoe App Aqp2 Aqp5 Arf4 Arfgap3 Arfip1 Arfip2 Arhgap22 Arhgap24 Arhgap28…	4.9723e-11	15.316	1.53291
mesenchymal cell proliferation	GO:0010463	29	Arhgap5 Bmpr1a Chrd Ctnnbip1 Dchs1 Fat4 Fgf7 Fgfr1 Foxf1 Gas1 Gpc3 Irs1 Lmna Lrp6 Msx1 Osr1 Pdgfa Prrx1 Prrx2 Ptn Shox2 Six1 Six2 Smo Sox9 Tbx18 Tgfbr2 Wnt5a Zeb1	5.15519e-11	54.717	5.47638
extracellular matrix assembly	GO:0085029	26	Antxr1 Col1a2 Col3a1 Dag1 Efemp2 Eln Emilin1 Fbln5 Fkbp10 Gpm6b Has1 Has2 Lamb1 Lamb2 Lox Ltbp4 Mfap4 Phldb1 Phldb2 Plod3 Prickle1 Pxdn Qsox1 Ramp2 Sox9 Tie1	5.3894e-11	60.4651	6.05169
cell-matrix adhesion	GO:0007160	70	Adam15 Adam9 Adamts12 Adamts9 Ajuba Apod Bcan Cask Ccl21a Ccn2 Cd34 Cd63 Cdh11 Cdh13 Col16a1 Col3a1 Col5a3 Coro2b Cttn Dag1 Dlc1 Efemp2 Efna5 Emilin1 Emp2 Epdr1 Epha3 Fermt2 Fmn1 Fn1 Gpm6b Itga10 Itga11 Itga3 Itga5 Itgav Itgb1 Itgb4 Itgb5 Itgb8 Itgbl1 Jag1 Jam3 Lrp1 Mmp12 Mmp14 Nid1 Nid2 Pcsk5 Peak1 Pecam1 Phldb2 Postn Ppm1f Ptk2 Rhod Rin2 Rras S100a10 Sdc4 Serpine1 Sned1 Ston1 Tek Thbs1 Thsd1 Th…	5.8624e-11	31.5315	3.15585
heart morphogenesis	GO:0003007	78	Acvr1 Adam15 Adamts1 Ahr Aplnr Arl13b Bmpr1a Ccn1 Col11a1 Col5a1 Dchs1 Dhrs3 Dlc1 Dll4 Dvl3 Ednra Efna1 Eln Emp2 Ephb4 Ext1 Fat4 Fgfrl1 Fhl2 Fkbp1a Flrt2 Foxc1 Foxc2 Foxf1 Fzd1 Fzd2 Gata6 Gja1 Has2 Hes1 Hif1a Jag1 Jun Kif3a Lrp6 Megf8 Msx1 Naglu Nedd4 Nos3 Nrp2 Parva Pkd2 Prickle1 Prox1 Rbp4 Rbpj Robo1 S1pr1 Sema3c Sfrp2 Shox2 Six1 Slc8a1 Smo Snai1 Snai2 Sox11 Sox4 Sox9 Tead1 Tek Tfap2a Tgfb2 Tgf…	5.89757e-11	29.434	2.94592
respiratory tube development	GO:0030323	66	Ace Adamts2 Bmpr1a Ccbe1 Ccn2 Col3a1 Ctsh Ctsz Dag1 Dlg5 Errfi1 Ext1 Fgf18 Fgf7 Fgfr1 Fndc3b Foxf1 Foxp4 Gata6 Gli3 Gpc3 Hes1 Igf1 Igfbp5 Itga3 Klf2 Lif Lipa Lox Loxl3 Ltbp3 Man1a2 Man2a1 Meg3 Mgp Mmp12 Mmp14 Nos3 Pcsk5 Pdgfa Pdgfra Pdgfrb Pdpn Pkdcc Plod3 Pthlh Ptk7 Rbp4 Rbpj Rcn3 Rspo2 Selenon Sox11 Sox9 Sparc Tbx4 Tgfb3 Tgfbr2 Thra Tnc Tshz3 Tulp3 Vangl2 Wnt5a Yap1 Zfpm2	6.40413e-11	32.0388	3.20663
positive regulation of cell differentiation	GO:0045597	185	Abi3bp Ace Acvr1 Adamts9 Apoe App Atraid Baiap2 Bcl9l Bdnf Bmpr1a Bmpr1b Boc Brinp1 Brinp3 Cask Ccl8 Ccn1 Ccn2 Ccn4 Cd276 Cd34 Cdh5 Cdon Col1a1 Crabp2 Cthrc1 Ctnnbip1 Cul7 Cx3cl1 Cyp26b1 Dab2 Dact1 Dag1 Dbn1 Ddr2 Dlg4 Dlk1 Duoxa1 Efemp2 Efna5 Efnb2 Egfr Emp2 Ephb2 F11r Fbn2 Fbxw8 Fermt2 Fgf18 Fgfr1 Fn1 Fndc3b Foxc1 Frzb Gas6 Gdf5 Gdf7 Gdpd5 Gja1 Gli3 Glp1r Gnas Gpc1 Gper1 Gpr68 Gprc5b Hes1 Hif1a …	8.85448e-11	21.0706	2.10887
BMP signaling pathway	GO:0030509	53	Acvr1 Bmp15 Bmper Bmpr1a Bmpr1b Cav1 Ccn1 Cdh5 Chrd Comp Dlx3 Ext1 Fbn1 Foxd1 Fstl1 Fstl3 Fzd1 Gata6 Gdf5 Gdf7 Gpc3 Hes1 Htra1 Htra3 Inhba Inhbb Itga3 Kcp Megf8 Msx1 Nbl1 Neo1 Rbpj Rgma Rgmb Ror2 Scx Sfrp1 Sfrp2 Sfrp4 Ski Skil Smad1 Smad5 Sox11 Sulf1 Tgfb2 Tgfb3 Tmem100 Tnfaip6 Twsg1 Wnt5a Zfp423	1.09674e-10	34.8684	3.48983
regulation of angiogenesis	GO:0045765	78	Adam12 Adamts1 Adamts9 Adgra2 Aplnr Bmper Ccbe1 Cd34 Cdh5 Col4a2 Creb3l1 Ctsh Dcn Ddah1 Ecm1 Ecscr Efna1 Emilin1 Emp2 Fbln5 Fgf18 Foxc1 Foxc2 Gata6 Hif1a Igf2 Ism1 Itga5 Itgb1 Itgb8 Jcad Klf2 Klf4 Lif Mdk Mydgf Ngfr Nos3 Plk2 Prkd1 Ptn Ptprm Ramp2 Reck Rhob Rhoj Rras Runx1 Sash1 Serpine1 Serpinf1 Sfrp2 Slc12a2 Slc39a12 Smad1 Smoc2 Sparc Spred1 Stab1 Stard13 Sulf1 Tafa5 Tcf4 Tek Tgfb2 Tgfbr2 Thbs1…	1.6018e-10	27.6596	2.76833
regulation of Wnt signaling pathway	GO:0030111	83	Abl2 Adgra2 Apoe App Barx1 Bicc1 Cav1 Ccn4 Ccnyl1 Cdh3 Cdk14 Col1a1 Cthrc1 Ctnnbip1 Daam2 Dab2 Dact1 Dact3 Dkk2 Dkk3 Egfr Foxl1 Frzb Fzd1 Fzd6 Fzd7 Fzd9 Gli3 Gpc3 Gprc5b Grb10 Gsc Hic1 Ift20 Itga3 Kremen1 Lgr5 Lmx1a Lrp1 Lrp6 Lzts2 Mcc Mdfic Mdk Nfatc4 Nkd1 Nkd2 Nrarp Peg12 Prickle1 Ptk7 Rbms3 Rbpj Reck Ror2 Rspo2 Sfrp1 Sfrp2 Sfrp4 Snai2 Sox4 Sox7 Sox9 Sulf1 Sulf2 Tax1bp3 Tbx18 Thra Tmem132a Tmem…	1.89249e-10	28.2313	2.82555
lung development	GO:0030324	64	Ace Adamts2 Bmpr1a Ccbe1 Ccn2 Col3a1 Ctsh Ctsz Dag1 Dlg5 Errfi1 Ext1 Fgf18 Fgf7 Fgfr1 Fndc3b Foxf1 Foxp4 Gata6 Gli3 Gpc3 Hes1 Igf1 Igfbp5 Itga3 Klf2 Lif Lipa Lox Loxl3 Ltbp3 Man1a2 Man2a1 Meg3 Mgp Mmp12 Mmp14 Nos3 Pdgfa Pdgfra Pdgfrb Pdpn Pkdcc Plod3 Pthlh Ptk7 Rbp4 Rbpj Rcn3 Rspo2 Selenon Sox11 Sox9 Sparc Tbx4 Tgfb3 Tgfbr2 Thra Tnc Tshz3 Vangl2 Wnt5a Yap1 Zfpm2	2.90724e-10	31.5271	3.15541
regulation of vasculature development	GO:1901342	78	Adam12 Adamts1 Adamts9 Adgra2 Aplnr Bmper Ccbe1 Cd34 Cdh5 Col4a2 Creb3l1 Ctsh Dcn Ddah1 Ecm1 Ecscr Efna1 Emilin1 Emp2 Fbln5 Fgf18 Foxc1 Foxc2 Gata6 Hif1a Igf2 Ism1 Itga5 Itgb1 Itgb8 Jcad Klf2 Klf4 Lif Mdk Mydgf Ngfr Nos3 Plk2 Prkd1 Ptn Ptprm Ramp2 Reck Rhob Rhoj Rras Runx1 Sash1 Serpine1 Serpinf1 Sfrp2 Slc12a2 Slc39a12 Smad1 Smoc2 Sparc Spred1 Stab1 Stard13 Sulf1 Tafa5 Tcf4 Tek Tgfb2 Tgfbr2 Thbs1…	3.43576e-10	27.2727	2.72961
basement membrane organization	GO:0071711	22	Cav1 Col3a1 Col4a1 Dag1 Ext1 Flrt2 Gas2 Hmcn1 Itgb1 Lamb1 Lamb2 Lamc1 Mmp11 Nid1 Phldb1 Phldb2 Plod3 Pmp22 Prickle1 Pxdn Ramp2 Tfap2a	3.97697e-10	64.7059	6.47613
ear development	GO:0043583	66	Atp8b1 Bdnf Bmper C1qb C1qtnf5 Col11a1 Cthrc1 Cys1 Dchs1 Dvl3 Ece1 Ednra Enpp1 Ephb2 Fat4 Fgfr1 Frzb Fzd2 Fzd6 Gabrb3 Gas1 Gli3 Gsc Hes1 Ift20 Igf1 Igfbp7 Jag1 Kcnma1 Kif3a Lgr5 Lrig3 Maf Mafb Msx1 Naglu Nfix Nkx3-2 Nr4a3 Ntn1 Osr1 Osr2 Plppr4 Prox1 Prrx1 Prrx2 Ptk7 Rbpj Ror1 Ror2 Sdc4 Six1 Six2 Six4 Slitrk6 Sobp Sox9 Tbx18 Tfap2a Tgfb2 Tsku Ttc8 Vangl2 Wdr19 Wnt5a Zeb1	5.23926e-10	30.2752	3.03012
regulation of cartilage development	GO:0061035	32	Adamts12 Adamts7 Bmp1 Ccn1 Ccn2 Ccn4 Ctsk Fgf18 Frzb Gdf5 Glg1 Gli3 Hoxa11 Loxl2 Ltbp3 Maf Mdk Mkx Nkx3-2 Pkdcc Pthlh Rarg Scx Shox2 Six2 Smad1 Snai2 Sox9 Tgfb2 Trps1 Wnt5a Wnt9a	5.50461e-10	45.7143	4.57534
regulation of cell-substrate adhesion	GO:0010810	67	Abi3bp Adam15 Apod Bcar1 Cask Ccdc80 Ccl21a Ccn1 Cdh13 Col16a1 Col1a1 Col8a1 Coro2b Dab2 Dag1 Dbn1 Dlc1 Ecm2 Edil3 Efemp2 Efna5 Egfl6 Emilin1 Emp2 Epha3 Fbln2 Fermt2 Fmn1 Fn1 Foxf1 Fzd7 Gpm6b Has2 Itga3 Itga5 Itgb1 Jag1 Lgals1 Lrp1 Mdk Mmp12 Mmp14 Myadm Ndnf Nid1 P4hb Pcsk5 Pdpn Peak1 Phldb2 Postn Ppm1f Ptk2 Ptn Rac3 Rhod Rin2 Rras S100a10 Sdc4 Serpine1 Smoc1 Smoc2 Tek Thbs1 Thy1 Vtn	5.6896e-10	30.3167	3.03427
regulation of osteoblast differentiation	GO:0045667	49	Acvr1 Ahr Atraid Bmpr1a Bmpr1b Ccn1 Ccn4 Cd276 Chrd Cthrc1 Ctnnbip1 Ddr2 Dlk1 Fbn2 Fermt2 Fgfr1 Fndc3b Gli3 Gnas Id3 Igf1 Igfbp5 Jag1 Jund Lmna Lrp3 Prkd1 Ptk2 Scube2 Sfrp1 Sfrp2 Ski Smad1 Smad5 Smoc1 Snai2 Sox11 Sox9 Tmem119 Tnfaip6 Tnn Trpm4 Twist1 Twist2 Twsg1 Vegfc Wwtr1 Yap1 Zhx3	5.70631e-10	34.7518	3.47815
regulation of neuron projection development	GO:0010975	127	Abi3bp Abl2 Adamts1 Agrn Apbb1 Apoe Arhgap35 Arhgap44 Bag5 Baiap2 Bdnf Brsk1 Cask Crabp2 Creb3l2 Cspg4 Ctsz Cul7 Cx3cl1 Dab2 Dbn1 Ddr2 Dlg4 Dpysl2 Dpysl3 Efna1 Efna5 Efnb2 Enc1 Epha3 Ephb2 Ephb3 Fbxw8 Fgfr1 Fn1 Fzd1 Gprc5b Hes1 Itga3 Itgb1 Itm2c Klf4 Kremen1 Lgals1 Lif Lpar1 Lrp1 Lrp6 Lzts3 Map1b Map6 Marcks Mark1 Mdk Megf8 Ncs1 Ndnf Ndrg4 Nedd4 Neo1 Nfatc4 Ngef Ngfr Nme2 Nova2 Nsmf Ntn1 Ntng1 Nu…	6.12067e-10	23.694	2.37143
pattern specification process	GO:0007389	102	Acvr1 Alg5 Alx4 Anks6 Aplnr Arl13b Barx1 Bhlhe40 Bicc1 Bmp1 Bmpr1a Bmpr1b Cdon Chrd Chsy1 Ctnnbip1 Cyp26b1 Daam2 Dchs1 Dll4 Dnaaf4 Dync2li1 Dzip1l Ednra Efnb1 Emx2 Enkur Ext1 Fgfr1 Foxc1 Foxc2 Foxd1 Foxf1 Gas1 Gdf11 Gja1 Gli3 Gpc3 Gpr161 Gsc Hes1 Hif1a Hoxa10 Hoxa11 Hoxb2 Hoxc10 Hoxc6 Hoxc9 Hoxd10 Hoxd8 Hoxd9 Ift122 Ift74 Kif3a Lrp6 Mafb Megf8 Meis2 Meox1 Meox2 Msx1 Nat8f5 Nbl1 Nckap1 Nkx3-2 Nrar…	6.91961e-10	24.7573	2.47785
eye development	GO:0001654	94	Ahr Aqp5 Arhgap35 B9d1 Bdnf Bfsp1 Bmpr1b Cacna1c Casp6 Cdkn1c Cdon Clic4 Col4a1 Col5a1 Col5a2 Col8a1 Col8a2 Dll4 Egfr Ephb2 Fat1 Fjx1 Foxc1 Foxc2 Gas1 Gdf11 Gja1 Gli3 Hes1 Hif1a Hmgn1 Ift122 Inhba Inhbb Jag1 Jun Kera Klf4 Lamb2 Lif Lrp6 Mab21l1 Mab21l2 Maf Man2a1 Meis2 Mfap2 Mfap5 Mitf Naglu Ndp Nectin1 Nectin3 Nfix Osr2 Pdgfra Pdgfrb Prickle1 Prox1 Ptn Ptprm Pxdn Rarg Rbp4 Rcn1 Rhoj Sall2 Sdk2 S…	7.04968e-10	26.0388	2.60611
endothelial cell migration	GO:0043542	65	Adamts9 Adgra2 Apoe Bcar1 Bmper Ccbe1 Ccn3 Cdh13 Cdh5 Clec14a Col18a1 Dcn Dll4 Efna1 Efnb2 Emp2 Ephb4 Fap Fgf16 Fgf18 Fgfr1 Foxc2 Fstl1 Hif1a Igf1 Igf2 Itgav Itgb1 Jcad Klf4 Lgmn Loxl2 Meox2 Nos3 Nus1 Pecam1 Pik3r3 Plk2 Prkd1 Prox1 Ptgs2 Ptk2 Ptprm Rab13 Rhob Rhoj Rin2 Robo1 Rras Sash1 Serpinf1 Smoc2 Snai2 Sparc Spred1 Srpx2 Stard13 Stc1 Tek Thbs1 Vash1 Vegfc Vstm4 Wnt5a Zfp580	7.92521e-10	30.0926	3.01184
positive regulation of signal transduction	GO:0009967	267	Abl2 Ackr3 Acta2 Acvr1 Adam9 Adamts3 Adgra2 Adra2a Agtr2 Ajuba Apoe App Arl6ip5 Atf3 Auts2 Avpi1 Baiap2 Bdnf Bmp15 Bmper Bmpr1a Bmpr1b Bok C1qtnf1 C1qtnf2 C1qtnf3 Cacnb3 Cav1 Cavin3 Ccbe1 Ccl21a Ccl8 Ccn1 Ccn2 Ccn3 Ccn4 Cd300ld3 Cd63 Cd81 Cdh13 Cdh3 Cdh5 Cdkn1c Cdkn2b Cdon Chga Chrna7 Chsy1 Cibar1 Clec4n Cmtm3 Col1a1 Col3a1 Cspg4 Ctsh Ctsk Ctsl Cx3cl1 Daam2 Dab2 Dact1 Dbn1 Dcn Ddr2 Dgki Dkk2 Dlg4…	8.7992e-10	18.4647	1.84805
canonical Wnt signaling pathway	GO:0060070	78	Adgra2 Apoe App Bcl9l Bicc1 Cav1 Ccnyl1 Cdh3 Cdk14 Col1a1 Cthrc1 Ctnnbip1 Daam2 Dab2 Dact1 Dact3 Dkk2 Dkk3 Dvl3 Ednra Egfr Ext1 Foxd1 Frzb Fzd1 Fzd2 Fzd6 Fzd7 Fzd8 Fzd9 Gli3 Gpc3 Gprc5b Ift20 Klf4 Kremen1 Lgr5 Lmx1a Lrp6 Lzts2 Mcc Mdk Ndp Nid1 Nkd1 Nkd2 Nrarp Peg12 Prickle1 Ptk7 Pygo1 Rbms3 Rbpj Reck Ror2 Rspo2 Sdc1 Sfrp1 Sfrp2 Sfrp4 Snai2 Sox4 Sox7 Sox9 Sulf2 Tbx18 Thra Tmem88 Tnn Tpbg Trpm4 Wls…	9.98479e-10	28.0576	2.80816
endochondral bone morphogenesis	GO:0060350	31	Anxa6 Bpnt2 Col1a1 Col3a1 Comp Csgalnact1 Enpp1 Ext1 Ext2 Fgf18 Foxc1 Gnas Hoxa11 Hspg2 Mmp13 Mmp14 Mmp16 Nab2 Nfix Pthlh Rarg Scube2 Scx Serpinh1 Shox2 Sox9 Stc1 Tgfbr2 Thbs1 Thbs3 Tmem119	1e-09	46.9697	4.70099
visual system development	GO:0150063	94	Ahr Aqp5 Arhgap35 B9d1 Bdnf Bfsp1 Bmpr1b Cacna1c Casp6 Cdkn1c Cdon Clic4 Col4a1 Col5a1 Col5a2 Col8a1 Col8a2 Dll4 Egfr Ephb2 Fat1 Fjx1 Foxc1 Foxc2 Gas1 Gdf11 Gja1 Gli3 Hes1 Hif1a Hmgn1 Ift122 Inhba Inhbb Jag1 Jun Kera Klf4 Lamb2 Lif Lrp6 Mab21l1 Mab21l2 Maf Man2a1 Meis2 Mfap2 Mfap5 Mitf Naglu Ndp Nectin1 Nectin3 Nfix Osr2 Pdgfra Pdgfrb Prickle1 Prox1 Ptn Ptprm Pxdn Rarg Rbp4 Rcn1 Rhoj Sall2 Sdk2 S…	1.01798e-09	25.8242	2.58463
synapse organization	GO:0050808	122	Abi3bp Abl2 Adgrl1 Adgrl2 Agrn Apbb1 Apoe App Arf4 Arhgap22 Arhgap44 Baiap2 Bcan Bdnf C1qb C1ql3 Cacnb3 Cacnb4 Cask Chrd Chrna1 Chrna7 Clstn1 Col4a1 Col4a5 Cttn Dact1 Dag1 Dbn1 Dlg4 Dlg5 Dock7 Efna1 Efna5 Efnb1 Efnb2 Epha3 Ephb2 Ephb3 Erbb2 F2r Farp1 Flrt2 Frmpd4 Fzd1 Fzd9 Gabrb3 Gap43 Gpc4 Grin2a Hapln4 Igsf9b Itga3 Itgb1 Lamb2 Lgmn Lmx1a Lrfn1 Lrfn3 Lrfn4 Lzts3 Marcks Mdga1 Nectin1 Nedd4 Nfasc …	1.07218e-09	24.1584	2.41791
sensory system development	GO:0048880	94	Ahr Aqp5 Arhgap35 B9d1 Bdnf Bfsp1 Bmpr1b Cacna1c Casp6 Cdkn1c Cdon Clic4 Col4a1 Col5a1 Col5a2 Col8a1 Col8a2 Dll4 Egfr Ephb2 Fat1 Fjx1 Foxc1 Foxc2 Gas1 Gdf11 Gja1 Gli3 Hes1 Hif1a Hmgn1 Ift122 Inhba Inhbb Jag1 Jun Kera Klf4 Lamb2 Lif Lrp6 Mab21l1 Mab21l2 Maf Man2a1 Meis2 Mfap2 Mfap5 Mitf Naglu Ndp Nectin1 Nectin3 Nfix Osr2 Pdgfra Pdgfrb Prickle1 Prox1 Ptn Ptprm Pxdn Rarg Rbp4 Rcn1 Rhoj Sall2 Sdk2 S…	1.39083e-09	25.6831	2.57051
cell-cell adhesion	GO:0098609	164	Abl2 Acvr1 Adam9 Adgrl1 Ajuba Boc C1qtnf1 Cadm2 Cav1 Ccl21a Ccn1 Ccn3 Cd276 Cd34 Cd81 Cd9 Cd93 Cdh11 Cdh13 Cdh22 Cdh3 Cdh5 Cdhr1 Cdon Chst2 Cldn2 Clstn1 Comp Cx3cl1 Dchs1 Dlg5 Efna5 Efnb1 Efnb2 Egfr Epha3 Ephb3 Ephb4 Ephb6 Erbb2 Erf Ext1 F11r Fat1 Fat4 Fblim1 Fgfrl1 Foxf1 Fstl3 Gli3 Gnas Gpc4 Gpnmb Has2 Hes1 Hmcn1 Igdcc4 Igf1 Igf2 Igfbp2 Igsf9b Itga10 Itga11 Itga3 Itga5 Itgav Itgb1 Itgb5 Jag1 Jam…	1.42432e-09	20.9184	2.09363
regulation of epithelial cell migration	GO:0010632	68	Adam9 Adamts9 Adgra2 Apoe Arhgap5 Bcar1 Bmper Ccbe1 Cd63 Col18a1 Ctsh Dcn Dll4 Efna1 Emp2 Fgf16 Fgf18 Fgf7 Fgfr1 Foxc2 Has2 Hbegf Hif1a Igf1 Igf2 Irs1 Itga3 Jcad Jun Klf4 Lgmn Mcc Meox2 Nos3 Nus1 Plk2 Ppm1f Prkd1 Prox1 Ptgs2 Ptk2 Ptprm Rhob Rhoj Rin2 Rras Sash1 Sema3a Serpine1 Serpinf1 Smoc2 Snai2 Sox9 Sparc Spred1 Srpx2 Stard13 Stc1 Tac1 Tacr1 Tek Tgfb2 Tgfbr2 Thbs1 Vash1 Vegfc Wnt5a Zfp580	1.53593e-09	29.1845	2.92095
head development	GO:0060322	147	Abl2 Adgrl2 Agtr2 Aplp1 App Arcn1 Arhgap35 Arid5b Arl13b B4galt2 Bcan Bmpr1a Btbd3 Cadm2 Cdon Cend1 Chrd Col1a1 Col3a1 Col4a1 Crispld2 Dclk1 Dlc1 Dlg5 Dock7 Dpysl2 Dvl3 Ednra Efhc1 Efna5 Egfr Eml1 Emx2 Ephb2 Ephb3 Ext1 Faim2 Fat4 Fgfr1 Foxc1 Fut10 Fzd6 Gabrb3 Gas1 Gdf7 Gdpd5 Gli3 Gsc Hes1 Hif1a Hoxb2 Hspg2 Ier3ip1 Igf1 Il11ra1 Inhba Itgb1 Kif3a Lamb1 Lhx6 Lmx1a Lrp6 Macrod2 Macroh2a2 Mafb Mdga1 M…	1.63522e-09	22.3404	2.23596
regulation of response to wounding	GO:1903034	51	Acta2 Adra2a Anxa2 Anxa5 Apoe C1qtnf1 Cask Cav1 Ccn4 Cd109 Cd34 Cd9 Ddr2 Duox1 Ephb2 F2r F2rl1 Fermt2 Foxc2 Gja1 Hbegf Hif1a Itgb1 Klf4 Kremen1 Lrp1 Mdk Neo1 Pdgfa Pdgfra Phldb2 Plat Pros1 Ptk2 Ptn Ptprf Ptprs Rgma Rtn4r Rtn4rl1 Serpine1 Serpine2 Serping1 Slc12a2 Smoc2 Tafa5 Thbs1 Tnfrsf12a Vkorc1 Vtn Xylt1	2.1888e-09	32.4841	3.25119
proteoglycan metabolic process	GO:0006029	36	Acan Adamts12 Adamts7 B4galt7 Bgn Bpnt2 Chpf Chpf2 Chst14 Chst7 Chsy1 Chsy3 Col11a1 Csgalnact1 Dcn Dse Dsel Ext1 Ext2 Foxl1 Glce Gpc1 Hs2st1 Ids Igf1 Mamdc2 Man1c1 Naglu Ndnf Slc2a10 Sulf1 Sulf2 Ugdh Vangl2 Xylt1 Xylt2	2.38607e-09	41.3793	4.14147
regulation of cell projection organization	GO:0031344	157	Abi3bp Abl2 Adamts1 Adamts16 Agrn Apbb1 Apoe App Arhgap24 Arhgap35 Arhgap44 Atp8b1 Auts2 Bag5 Baiap2 Bdnf Brsk1 Cask Cav1 Ccl21a Cdc42ep5 Crabp2 Creb3l2 Cspg4 Ctsz Cttn Cul7 Cx3cl1 Daam2 Dab2 Dbn1 Ddr2 Dlg4 Dpysl2 Dpysl3 Dvl3 Dync2li1 Dzip1 Efna1 Efna5 Efnb2 Enc1 Epha3 Ephb2 Ephb3 Eps8 F2rl1 Fam98a Fbxw8 Fgfr1 Fn1 Fscn1 Fzd1 Gap43 Gprc5b Hes1 Ift20 Itga3 Itgb1 Itm2c Kctd17 Klf4 Kremen1 Lgals1 Lif…	2.38729e-09	21.6253	2.16439
negative regulation of signal transduction	GO:0009968	227	Abl2 Ackr3 Acvr1 Adamts12 Adgra2 Agtr2 Ajuba Apln Aplnr Aplp1 Apod Apoe App Arhgap24 Arhgap35 Arhgap42 Arhgap44 Aspn Atf3 Bag5 Barx1 Bcl9l Bdkrb2 Bdnf Bicc1 Bmper Bok C1qtnf3 Castor1 Castor2 Cav1 Cavin3 Ccn3 Cd109 Cgnl1 Chrd Chrna7 Cnksr3 Creb3 Creb3l1 Cthrc1 Ctnnbip1 Cttn Cx3cl1 Cyp26b1 Cyp2j6 Cyp7b1 Dab2 Dact1 Dact3 Dag1 Dcn Dhrs3 Dkk2 Dkk3 Dlc1 Dlg5 Dlk1 Dll4 Dnm1 Dusp16 Dusp9 E130311K13Rik Ec…	2.47056e-09	19.0917	1.9108
regulation of plasma membrane bounded cell projection organization	GO:0120035	155	Abi3bp Abl2 Adamts1 Adamts16 Agrn Apbb1 Apoe App Arhgap24 Arhgap35 Arhgap44 Atp8b1 Auts2 Bag5 Baiap2 Bdnf Brsk1 Cask Cav1 Ccl21a Cdc42ep5 Crabp2 Creb3l2 Cspg4 Ctsz Cul7 Cx3cl1 Daam2 Dab2 Dbn1 Ddr2 Dlg4 Dpysl2 Dpysl3 Dync2li1 Dzip1 Efna1 Efna5 Efnb2 Enc1 Epha3 Ephb2 Ephb3 Eps8 F2rl1 Fam98a Fbxw8 Fgfr1 Fn1 Fscn1 Fzd1 Gap43 Gprc5b Hes1 Ift20 Itga3 Itgb1 Itm2c Kctd17 Klf4 Kremen1 Lgals1 Lif Lpar1 Lrp…	2.94272e-09	21.648	2.16666
gastrulation	GO:0007369	52	Acvr1 Ahdc1 Apln Aplnr Bmpr1a Chrd Col12a1 Col5a1 Col5a2 Dact1 Dag1 Ext1 Ext2 Fgfr1 Fn1 Foxc1 Foxc2 Foxf1 Fzd7 Gata6 Hoxa11 Inhba Itga5 Itgav Klf4 Lrp6 Megf8 Myadm Nat8f3 Nat8f5 Nckap1 Nr4a3 Osr1 Osr2 Phldb1 Phldb2 Pofut2 Prickle1 Scx Sfrp1 Sfrp2 Six2 Smad1 Snai1 Sox7 Tgfbr2 Twsg1 Ugdh Vangl2 Vtn Wls Wnt5a	5.58673e-09	32.5	3.25278
epithelial cell differentiation	GO:0030855	123	Abl2 Acvr1 Adamtsl4 Apold1 B4galt1 B9d1 Barx1 Basp1 Bfsp1 Bmp15 Cav1 Cd109 Cd63 Cdh3 Cdh5 Cdkn1c Chrd Clic4 Col18a1 Cul7 Cyp26b1 Dab2 Dlg5 Dlx3 Ednra Errfi1 Ext1 F11r F2rl1 Fat1 Fat4 Fgfr1 Flnb Fndc3b Fosl2 Foxc1 Foxc2 Foxf1 Foxp4 Frmd6 Frzb Fstl1 Fzd1 Fzd2 Fzd7 Gata6 Gdf11 Gdf7 Gja1 Hes1 Hif1a Id3 Ift20 Ift74 Igf1 Jag1 Jun Kazn Kcnma1 Klf2 Klf4 Krt10 Lamb2 Lamc1 Lif Macroh2a2 Maf Mafb Maff Map1b…	6.05629e-09	22.5688	2.25881
regulation of ossification	GO:0030278	46	Acvr1 Atraid Bmpr1a Bmpr1b Ccn1 Cd276 Chsy1 Comp Creb3l1 Ddr2 Dhrs3 Dlk1 Ecm1 Enpp1 Fbn2 Fzd9 Gfra4 Gja1 Gpm6b Hif1a Kremen1 Lrp6 Ltbp3 Mdk Mgp Mkx Osr1 Osr2 P3h1 Pkdcc Ptn Rbpj S1pr1 Scube2 Sfrp1 Six2 Slc8a1 Sox11 Sox9 Tac1 Tacr1 Tfap2a Tmem119 Trpm4 Twist1 Wnt5a	6.08868e-09	33.5766	3.36054
regionalization	GO:0003002	92	Acvr1 Alg5 Alx4 Anks6 Aplnr Arl13b Barx1 Bhlhe40 Bicc1 Bmp1 Bmpr1a Bmpr1b Cdon Chrd Chsy1 Ctnnbip1 Cyp26b1 Daam2 Dll4 Dnaaf4 Dync2li1 Dzip1l Ednra Emx2 Enkur Ext1 Fgfr1 Foxc1 Foxc2 Foxd1 Foxf1 Gas1 Gdf11 Gja1 Gli3 Gpc3 Gpr161 Gsc Hes1 Hif1a Hoxa10 Hoxa11 Hoxb2 Hoxc10 Hoxc6 Hoxc9 Hoxd10 Hoxd8 Hoxd9 Ift122 Ift74 Kif3a Lrp6 Mafb Megf8 Meox1 Meox2 Msx1 Nat8f5 Nbl1 Nckap1 Nkx3-2 Nrarp Nrp2 Osr1 Pax1 P…	8.75797e-09	24.5333	2.45543
actin filament-based process	GO:0030029	160	Abi3bp Abl2 Acta2 Amotl2 Ank2 Antxr1 Aqp2 Arfip1 Arfip2 Arhgap28 Arhgap35 Arhgap44 Arhgef10 Arhgef17 Arhgef19 Arpin Asap3 Auts2 Baiap2 Baiap2l1 Bcar1 Cacna1c Cacna2d1 Cald1 Cav1 Cavin3 Ccl21a Ccn2 Cdc42bpa Cdc42bpb Cdc42ep5 Cgnl1 Cnn3 Coro2b Csrp1 Csrp2 Cttn Cx3cl1 Daam2 Dbn1 Dlc1 Dpysl3 Efna5 Efs Ehd2 Eln Emp2 Enah Epb41l1 Epb41l3 Epb41l4a Epdr1 Epha3 Eps8 F11r F2rl1 Fam171a1 Farp1 Farp2 Fat1 Fe…	8.86526e-09	20.8605	2.08784
negative regulation of cell differentiation	GO:0045596	137	Abca5 Adamts12 Adamts7 Ahr Apbb1 App Bdnf Bmpr1a Brinp1 Cav1 Ccn3 Ccn4 Cdkn2b Chrd Col5a1 Col5a2 Daam2 Dact3 Dlk1 Efna1 Egfr Enpp1 Ephb2 Erbb2 Ereg Fbn1 Fermt2 Fgfr1 Fndc3b Foxp4 Frzb Fstl3 Fzd7 Gdf11 Gdf5 Gli3 Gper1 Gpr137b Gpr68 Grb14 Hes1 Id3 Igf1 Igf2 Igfbp5 Il17d Itgav Itgb1 Jag1 Kctd11 Kifap3 Ldlrad4 Lmx1a Loxl3 Lrp3 Lrp6 Lrrc17 Ltbp3 Mafb Mark1 Mdk Meis2 Mkx Mmp11 Msx1 Nfatc2 Nfatc4 Nkx3-2…	9.17977e-09	21.4397	2.14581
glycoprotein biosynthetic process	GO:0009101	72	A4galt Acan Alg14 Alg5 B3galnt1 B3gnt9 B4galt1 B4galt5 B4galt7 B4gat1 Bace2 Ccl21a Chpf Chpf2 Chst14 Chst7 Chsy1 Chsy3 Csgalnact1 Dad1 Dpy19l3 Dse Eogt Ext1 Ext2 Extl2 Foxl1 Fut10 Fut11 Gal3st4 Galnt1 Galnt16 Galnt17 Galnt18 Galnt5 Gfpt1 Gfpt2 Glce Gmppb Gxylt2 Hbegf Hs2st1 Igf1 Il33 Itm2a Itm2c Krtcap2 Large1 Man1c1 Nus1 Ostc Pgm3 Plcb1 Plod3 Pofut2 Poglut2 Poglut3 Pomgnt1 Pomgnt2 Pomt2 Slc2a10 …	1.05217e-08	27.1698	2.71931
actin cytoskeleton organization	GO:0030036	146	Abi3bp Abl2 Amotl2 Antxr1 Aqp2 Arfip1 Arfip2 Arhgap28 Arhgap35 Arhgap44 Arhgef10 Arhgef17 Arhgef19 Arpin Asap3 Auts2 Baiap2 Baiap2l1 Bcar1 Cald1 Cavin3 Ccl21a Ccn2 Cdc42bpa Cdc42bpb Cdc42ep5 Cgnl1 Cnn3 Coro2b Csrp1 Csrp2 Cttn Cx3cl1 Daam2 Dbn1 Dlc1 Dpysl3 Efna5 Efs Ehd2 Eln Emp2 Enah Epb41l1 Epb41l3 Epb41l4a Epha3 Eps8 F11r F2rl1 Fam171a1 Farp1 Farp2 Fat1 Fermt2 Fgd1 Fgf7 Flnb Fmn1 Fmnl2 Fmnl3 Fr…	1.10275e-08	21.3139	2.13321
embryonic skeletal system morphogenesis	GO:0048704	38	Alx4 Col11a1 Foxc2 Gas1 Gli3 Gnas Gsc Hoxa11 Hoxb2 Hoxc9 Hoxd10 Hoxd9 Hspg2 Megf8 Mmp14 Mmp16 Osr1 Osr2 Pdgfra Prrx1 Prrx2 Shox2 Six1 Six2 Six4 Slc39a1 Sox11 Tbx15 Tfap2a Tgfb2 Tgfb3 Tgfbr2 Tulp3 Twist1 Twist2 Wdr19 Wnt9a Zeb1	1.45201e-08	37.2549	3.72868
artery development	GO:0060840	41	Adamts6 Adamts9 Aplnr Apoe Bmpr1a Chrd Col3a1 Comp Dll4 Ednra Efemp2 Efnb2 Enpp1 Ephb4 Fkbp10 Foxc1 Foxc2 Foxf1 Gli3 Hes1 Jag1 Kif7 Lox Lrp1 Ltbp1 Luzp1 Mdk Naglu Ngfr Pdgfrb Prickle1 Prox1 Prrx1 Prrx2 Rbpj Robo1 Six1 Slc2a10 Sox4 Tgfb2 Tgfbr2	1.46754e-08	36.6071	3.66385
camera-type eye development	GO:0043010	82	Ahr Aqp5 Arhgap35 B9d1 Bfsp1 Bmpr1b Cacna1c Cdkn1c Cdon Clic4 Col4a1 Col8a1 Col8a2 Dll4 Egfr Ephb2 Fat1 Fjx1 Foxc1 Foxc2 Gas1 Gdf11 Gja1 Gli3 Hes1 Hif1a Hmgn1 Ift122 Inhba Jag1 Jun Kera Klf4 Lamb2 Lif Lrp6 Mab21l1 Mab21l2 Maf Man2a1 Mitf Naglu Ndp Nectin1 Nectin3 Nfix Osr2 Pdgfra Pdgfrb Prickle1 Prox1 Ptn Ptprm Rarg Rbp4 Rcn1 Rhoj Sdk2 Six5 Ski Skil Slitrk6 Sox11 Sox9 Spred1 Tenm3 Tfap2a Tgfb2 Tg…	1.46754e-08	25.9494	2.59716
muscle structure development	GO:0061061	143	AW551984 Acvr1 Adamts15 Adarb1 Agtr2 Alx4 Ank2 Aplnr Arid5b Atf3 Barx2 Bcl9l Bdnf Bmpr1a Boc Bvht Cacnb4 Capn2 Cav1 Ccl8 Ccn3 Ccn4 Cd81 Cd9 Cdon Chrna1 Col11a1 Col14a1 Col3a1 Comp Csrp1 Csrp2 Cyp26b1 Dag1 Dll4 Dysf Ednra Efemp2 Efnb2 Ehd2 Eid2 Eln Ereg Fgfrl1 Fhl2 Fkbp1a Flnb Foxc1 Foxc2 Foxf1 Fzd1 Fzd2 Fzd7 Gata6 Gja1 Gpc1 Gper1 Gsc Hes1 Hmg20b Hoxd10 Hoxd9 Id3 Ift20 Igf1 Igf2 Igfbp3 Igfbp5 Itgb…	1.53869e-08	20.9985	2.10165
regulation of cell adhesion	GO:0030155	156	Abi3bp Abl2 Adam15 Adam9 Apod Bcar1 C1qtnf1 Cask Cav1 Ccdc80 Ccl21a Ccn1 Cd276 Cd63 Cd81 Cd9 Cdh13 Chrd Chst2 Col16a1 Col1a1 Col8a1 Coro2b Cx3cl1 Dab2 Dag1 Dbn1 Dlc1 Dlg5 Dysf Ecm2 Edil3 Efemp2 Efna1 Efna5 Efnb1 Efnb2 Egfl6 Emilin1 Emp2 Epha3 Ephb2 Ephb3 Ephb4 Ephb6 Erbb2 F11r Fbln2 Fermt2 Fmn1 Fn1 Foxc2 Foxf1 Frmd5 Fstl3 Fzd7 Gli3 Gpm6b Gpnmb Has2 Hes1 Hspg2 Ibsp Ift74 Igf1 Igf2 Igfbp2 Itga3 Itg…	2.06786e-08	20.4456	2.04631
biomineral tissue development	GO:0031214	51	Acvr1 Aspn Atraid Bmpr1a Bmpr1b Ccn1 Cd276 Col1a1 Col1a2 Comp Ddr2 Dlk1 Dnm3os Ecm1 Enpp1 Fam20a Fbn2 Fgfr1 Fzd9 Gas6 Gja1 Gpc3 Gpm6b Hif1a Ibsp Igf1 Lox Ltbp3 Mgp Mmp13 Nectin1 Nfix Nos3 Odaph Osr1 Osr2 Pkdcc Prickle1 Ptgs2 Pth1r Pthlh Ptn Rspo2 S1pr1 Slc8a1 Sox9 Tfap2a Tmem119 Trpm4 Twist1 Wls	2.06786e-08	30.9091	3.09356
negative regulation of signaling	GO:0023057	240	Abl2 Ackr3 Acvr1 Adamts12 Adgra2 Adra2a Agtr2 Ajuba Anxa5 Apln Aplnr Aplp1 Apod Apoe App Arhgap24 Arhgap35 Arhgap42 Arhgap44 Aspn Atf3 Bag5 Barx1 Bcl9l Bdkrb2 Bdnf Bicc1 Bmper Bok C1qtnf3 Castor1 Castor2 Cav1 Cavin3 Ccn3 Cd109 Cgnl1 Chga Chrd Chrna7 Cnksr3 Creb3 Creb3l1 Cthrc1 Ctnnbip1 Cttn Cx3cl1 Cyp26b1 Cyp2j6 Cyp7b1 Dab2 Dact1 Dact3 Dag1 Dcn Dgki Dhrs3 Dkk2 Dkk3 Dlc1 Dlg5 Dlk1 Dll4 Dnm1 Dusp16…	2.2172e-08	18.4049	1.84207
positive regulation of epithelial cell migration	GO:0010634	50	Adam9 Adgra2 Arhgap5 Bcar1 Ccbe1 Col18a1 Ctsh Fgf16 Fgf18 Fgf7 Fgfr1 Foxc2 Has2 Hbegf Hif1a Igf1 Igf2 Irs1 Itga3 Jcad Jun Lgmn Nos3 Nus1 Plk2 Ppm1f Prkd1 Prox1 Ptgs2 Ptk2 Rhob Rhoj Rin2 Rras Sash1 Serpine1 Smoc2 Snai2 Sox9 Sparc Srpx2 Tac1 Tacr1 Tek Tgfb2 Tgfbr2 Thbs1 Vegfc Wnt5a Zfp580	2.64658e-08	32.0513	3.20787
bone mineralization	GO:0030282	43	Acvr1 Aspn Atraid Bmpr1a Bmpr1b Ccn1 Cd276 Col1a2 Comp Ddr2 Dlk1 Dnm3os Ecm1 Enpp1 Fbn2 Fzd9 Gja1 Gpc3 Gpm6b Hif1a Ibsp Igf1 Lox Ltbp3 Mgp Mmp13 Nfix Osr1 Osr2 Pkdcc Prickle1 Ptgs2 Pth1r Pthlh Ptn Rspo2 S1pr1 Slc8a1 Sox9 Tfap2a Tmem119 Trpm4 Twist1	2.69495e-08	33.3333	3.33619
aorta development	GO:0035904	30	Adamts6 Adamts9 Aplnr Bmpr1a Chrd Col3a1 Dll4 Ednra Efemp2 Efnb2 Enpp1 Ephb4 Fkbp10 Hes1 Jag1 Kif7 Lox Lrp1 Ltbp1 Naglu Ngfr Pdgfrb Prickle1 Prox1 Rbpj Robo1 Six1 Sox4 Tgfb2 Tgfbr2	3.42298e-08	44.1176	4.41554
collagen biosynthetic process	GO:0032964	26	Adamts3 Ccn2 Col1a1 Col5a1 Creb3l1 Cygb Cyp2j6 Ddr2 Emilin1 Errfi1 F2r Fn1 Inhba Larp6 Ltbp1 Mkx P3h3 P3h4 Pdgfrb Rcn3 Scx Serpine1 Serpinh1 Tgfb3 Tram2 Vim	4.21167e-08	44.8276	4.4866
regulation of mesenchymal cell proliferation	GO:0010464	22	Arhgap5 Bmpr1a Chrd Ctnnbip1 Fgfr1 Foxf1 Gas1 Irs1 Lmna Lrp6 Pdgfa Prrx1 Prrx2 Ptn Shox2 Six1 Smo Sox9 Tbx18 Tgfbr2 Wnt5a Zeb1	5.14404e-08	53.6585	5.37045
outflow tract morphogenesis	GO:0003151	33	Bmpr1a Dhrs3 Dvl3 Ednra Eln Foxc1 Foxc2 Fzd1 Fzd2 Gata6 Hes1 Hif1a Jag1 Jun Lrp6 Nedd4 Nrp2 Parva Prickle1 Rbpj Robo1 Sema3c Sfrp2 Six1 Sox11 Tfap2a Tgfb2 Tgfbr2 Thbs1 Twist1 Vangl2 Wnt5a Zfpm2	6.19579e-08	40.2439	4.02784
regulation of animal organ morphogenesis	GO:2000027	41	Abl2 Agtr2 Bmpr1a Cd34 Cthrc1 Dab2 Dact1 Dvl3 Ednra Fgf7 Fgfr1 Fzd1 Fzd2 Fzd6 Gpc3 Hoxa11 Lrp6 Maged1 Msx1 Ngfr Nkd1 Pax9 Pdgfa Prickle1 Ptk7 Rbpj Robo1 Ror2 Rspo2 Ryk Sfrp1 Sfrp2 Six1 Six2 Six4 Smo Snai2 Sox9 Sulf1 Vangl2 Wnt5a	6.50444e-08	34.4538	3.44833
regulation of cell junction assembly	GO:1901888	63	Abi3bp Ace Adgrl1 Adgrl2 Agrn Aplnr Apod App Bdnf Cav1 Clstn1 Col16a1 Dlc1 Dlg5 Efna5 Epha3 Ephb2 Ephb3 F11r Farp1 Fermt2 Flrt2 Fmn1 Fzd1 Gja1 Gpc4 Gpm6b Lrfn1 Lrfn3 Lrfn4 Lrp1 Lzts3 Mdga1 Mmp14 Myo1c Nectin1 Nlgn2 Ntn1 Numbl Peak1 Phldb2 Ppm1f Prkch Ptk2 Ptpn13 Ptprs Rhod S100a10 Sdc4 Six1 Six4 Slitrk2 Slitrk6 Snai1 Snai2 Srcin1 Srpx2 Tek Thbs2 Thy1 Tpbg Vstm5 Wnt5a	6.60393e-08	28.5068	2.85312
kidney epithelium development	GO:0072073	45	Adamts16 Agtr2 Basp1 Bdnf Bmper Crlf1 Ctnnbip1 Dchs1 Ednra Efnb2 Ext1 Fat4 Fgfr1 Fmn1 Foxc1 Foxc2 Foxd1 Gdf11 Gli3 Gpc3 Hes1 Hoxa11 Hs2st1 Jag1 Kank2 Kif26b Lamb2 Lif Lzts2 Maged1 Myo1e Osr1 Ret Sfrp1 Six1 Six2 Six4 Smad1 Smad5 Smo Sox9 Tshz3 Vcan Wwtr1 Yap1	7.21767e-08	32.8467	3.28748
roof of mouth development	GO:0060021	35	Alx4 Arid5b Bmpr1a Bnc2 Dhrs3 Ephb2 Ephb3 Fzd1 Fzd2 Gabrb3 Gas1 Gdf11 Gli3 Inhba Itgb8 Loxl3 Lrp6 Lrrc32 Meox2 Msx1 Osr1 Osr2 Pdgfra Pkdcc Plekha1 Prrx1 Ski Snai1 Snai2 Sox11 Tfap2a Tgfb2 Tgfb3 Tgfbr2 Wnt5a	8.49402e-08	38.4615	3.84945
morphogenesis of a branching epithelium	GO:0061138	59	Acvr1 Adamts16 Agtr2 Ahr Clic4 Col4a1 Ctnnbip1 Ctsh Ctsz Dag1 Dchs1 Dlg5 Dll4 Ednra Ext1 Fat4 Fgf7 Fgfr1 Foxc2 Foxd1 Foxf1 Gdf7 Gli3 Gpc3 Hoxa11 Igf1 Lrp6 Maged1 Mdk Mgp Mmp14 Nfatc4 Nrarp Pdgfa Pdgfra Pkd1 Plxna1 Prox1 Rspo2 Sema3a Sema3c Sfrp1 Sfrp2 Six1 Six2 Six4 Slc12a2 Smo Snai2 Socs3 Sox9 Sulf1 Tek Tgfbr2 Tie1 Tnc Vangl2 Wnt5a Yap1	8.67333e-08	28.3654	2.83897
metanephros development	GO:0001656	32	Agtr2 Aqp2 Dlg5 Fat4 Fbn1 Fmn1 Foxc2 Foxd1 Gdf11 Gli3 Gpc3 Hes1 Hoxa11 Id3 Kif26b Lamb2 Lif Osr1 Osr2 Pdgfa Pdgfra Pdgfrb Ret Six1 Six2 Six4 Smo Sox9 Tfap2a Tshz3 Wwtr1 Yap1	9.64079e-08	39.5062	3.954
nerve development	GO:0021675	32	Ackr3 Adarb1 Atp8b1 Bdnf Dag1 Ece1 Ednra Ephb2 Ext1 Gabrb3 Gli3 Hes1 Hoxb2 Mafb Naglu Ndp Ngfr Nptx1 Nrp2 Plxna1 Plxna3 Ret Sema3a Sema3f Serpine2 Six1 Six4 Slc24a4 Slitrk6 Sulf1 Sulf2 Tfap2a	1.14977e-07	40	4.00342
homophilic cell adhesion via plasma membrane adhesion molecules	GO:0007156	34	Cadm2 Cdh11 Cdh13 Cdh22 Cdh3 Cdh5 Cdhr1 Clstn1 Dchs1 Fat4 Hmcn1 Igsf9b Nectin1 Nectin2 Nectin3 Palld Pcdh1 Pcdh12 Pcdh19 Pcdhb14 Pcdhb18 Pcdhb8 Pcdhga4 Pcdhgc3 Pecam1 Plxnb2 Prtg Ptprf Ptprm Pvr Ret Robo1 Sdk2 Tenm3	1.21289e-07	40	4.00342
tissue remodeling	GO:0048771	54	Abi3bp Ahr Cav1 Cspg4 Cthrc1 Ctsk Ddr2 Dlk1 Dll4 Ednra Efna2 Egfr Eln Enpp1 Ext1 F2r Foxc1 Foxc2 Gja1 Gpnmb Gpr137b Hif1a Igf1 Igfbp5 Il20ra Itgav Jag1 Lif Lipa Lrp1 Lrp6 Ltbp3 Mdk Mitf Mmp14 Mmp2 Ndp Nos3 Nox4 Oscar P3h4 Pth1r Ptn Rbpj S1pr1 Sema3c Sfrp1 Tgfb2 Thbs4 Tie1 Tmbim1 Tmem119 Tnfsf11 Wnt16	1.49717e-07	29.3478	2.9373
positive regulation of cell-substrate adhesion	GO:0010811	44	Abi3bp Ccdc80 Ccl21a Ccn1 Cdh13 Col16a1 Col8a1 Dab2 Dag1 Dbn1 Ecm2 Edil3 Efemp2 Egfl6 Emilin1 Emp2 Fbln2 Fermt2 Fmn1 Fn1 Foxf1 Has2 Itga3 Itga5 Itgb1 Mdk Myadm Ndnf Nid1 P4hb Pcsk5 Ppm1f Ptn Rac3 Rin2 Rras S100a10 Sdc4 Smoc1 Smoc2 Tek Thbs1 Thy1 Vtn	1.69038e-07	32.3529	3.23806
negative regulation of Wnt signaling pathway	GO:0030178	48	Apoe App Barx1 Bicc1 Cav1 Cthrc1 Ctnnbip1 Dab2 Dact1 Dact3 Dkk2 Dkk3 Frzb Fzd1 Fzd6 Gli3 Gpc3 Grb10 Gsc Hic1 Kremen1 Lrp1 Lrp6 Lzts2 Mcc Mdk Nfatc4 Nkd1 Nkd2 Prickle1 Rbms3 Ror2 Sfrp1 Sfrp2 Sfrp4 Snai2 Sox9 Tax1bp3 Tbx18 Tmem88 Tnn Tpbg Trabd2b Tsku Vgll4 Wnt5a Wnt5b Wwtr1	1.89888e-07	31.1688	3.11955
developmental growth involved in morphogenesis	GO:0060560	70	Ahr Apoe App Auts2 Bcan Bdnf Cacng7 Crabp2 Cttn Dbn1 Dclk1 Dpysl2 Ednra Efna5 Ext1 Fmn1 Fn1 Itgb1 Kif26b Lamb2 Lrp1 Lrp6 Lzts2 Map1b Megf8 Nat8f3 Ndn Nfix Nkd1 Nrn1 Nrp2 Ntn1 Plxna1 Plxna3 Postn Prickle1 Pthlh Ptk7 Ptprs Rarg Rgma Rnd2 Robo1 Rtn4r Ryk S1pr1 Sema3a Sema3b Sema3c Sema3f Sema4c Sema4f Sfrp1 Sfrp2 Shtn1 Six1 Six4 Slc12a2 Smo Sox9 Tgfbr2 Tnc Tnfrsf12a Tnn Trim46 Ttl Vangl2 Wasf1 Wnt5a…	2.10535e-07	26.5152	2.65379
regulation of canonical Wnt signaling pathway	GO:0060828	63	Adgra2 Apoe App Bicc1 Cav1 Ccnyl1 Cdh3 Cdk14 Col1a1 Cthrc1 Ctnnbip1 Daam2 Dab2 Dact1 Dact3 Dkk2 Dkk3 Egfr Frzb Fzd1 Fzd6 Fzd7 Fzd9 Gli3 Gpc3 Gprc5b Ift20 Kremen1 Lgr5 Lmx1a Lzts2 Mcc Mdk Nkd1 Nkd2 Nrarp Peg12 Prickle1 Ptk7 Rbms3 Rbpj Reck Ror2 Rspo2 Sfrp1 Sfrp2 Sfrp4 Snai2 Sox4 Sox7 Sox9 Sulf2 Tbx18 Thra Tmem88 Tnn Tpbg Trpm4 Wls Wnt5a Wnt5b Wwtr1 Yap1	2.27567e-07	27.2727	2.72961
regulation of wound healing	GO:0061041	39	Acta2 Adra2a Anxa2 Anxa5 Apoe C1qtnf1 Cask Cav1 Ccn4 Cd109 Cd34 Cd9 Ddr2 Duox1 Ephb2 F2r F2rl1 Fermt2 Foxc2 Gja1 Hbegf Hif1a Itgb1 Pdgfa Pdgfra Phldb2 Plat Pros1 Ptk2 Serpine1 Serpine2 Serping1 Slc12a2 Smoc2 Tafa5 Thbs1 Tnfrsf12a Vkorc1 Vtn	2.31049e-07	33.0508	3.30791
glycosaminoglycan metabolic process	GO:0030203	35	B4galt7 Bgn Bpnt2 Cemip Cemip2 Chpf Chpf2 Chst14 Chst7 Chsy1 Chsy3 Csgalnact1 Dcn Dse Dsel Ednra Ext1 Ext2 Foxc1 Glce Habp4 Has1 Has2 Hs2st1 Ids Itih2 Itih3 Mamdc2 Naglu Ndnf Pdgfrb Tnfaip6 Ugdh Xylt1 Xylt2	2.33723e-07	36.4583	3.64896
nephron development	GO:0072006	46	Adamts16 Agtr2 Ahr Basp1 Ctnnbip1 Dchs1 Ednra Ext1 Fat4 Fmn1 Foxc1 Foxc2 Foxd1 Gli3 Gpc3 Hes1 Hoxa11 Hs2st1 Itga3 Jag1 Kif26b Lamb2 Lif Lzts2 Maged1 Myo1e Nid1 Osr1 Pdgfd Pdgfra Pdgfrb Plce1 Ret Sec61a1 Six1 Six2 Six4 Smo Sox9 Sulf1 Sulf2 Tek Tfap2a Vangl2 Wwtr1 Yap1	2.37452e-07	31.7241	3.17513
mesonephros development	GO:0001823	35	Adamts16 Agtr2 Bdnf Bmper Crlf1 Ctnnbip1 Dchs1 Fat4 Fgfr1 Fmn1 Foxc1 Foxc2 Foxd1 Gdf11 Gli3 Gpc3 Hes1 Hoxa11 Hs2st1 Kif26b Lzts2 Maged1 Osr1 Osr2 Ret Sfrp1 Six1 Six2 Six4 Smad1 Smad5 Smo Sox9 Tshz3 Vcan	2.51965e-07	36.0825	3.61134
digestive system development	GO:0055123	40	Alx4 Barx1 Cdkn1c Clmp Col3a1 Dact1 Dchs1 Egfr Ephb3 Ext1 Fat4 Foxf1 Foxl1 Foxp4 Gata6 Gli3 Hes1 Hif1a Igf1 Igf2 Megf8 Nckap1 Nkx3-2 Pcsk5 Pdgfa Pdgfc Pdgfra Pkdcc Sfrp1 Sfrp2 Shox2 Six2 Smo Sox11 Sox9 Vangl2 Wdr19 Wls Wnt5a Yap1	2.7353e-07	33.8983	3.39273
inner ear development	GO:0048839	54	Atp8b1 Bdnf Bmper C1qb C1qtnf5 Col11a1 Cthrc1 Cys1 Dchs1 Dvl3 Ephb2 Fat4 Fgfr1 Frzb Fzd2 Fzd6 Gabrb3 Gli3 Hes1 Ift20 Igf1 Igfbp7 Jag1 Kcnma1 Kif3a Lgr5 Lrig3 Maf Mafb Naglu Nr4a3 Ntn1 Plppr4 Prox1 Prrx1 Prrx2 Ptk7 Rbpj Ror1 Ror2 Sdc4 Six1 Six4 Slitrk6 Sobp Sox9 Tbx18 Tfap2a Tgfb2 Tsku Ttc8 Vangl2 Wnt5a Zeb1	2.76179e-07	29.1892	2.92142
non-canonical Wnt signaling pathway	GO:0035567	25	Abl2 Cthrc1 Daam2 Dab2 Dact1 Dvl3 Frzb Fzd1 Fzd2 Fzd6 Fzd7 Fzd8 Fzd9 Gpc3 Lrp6 Nkd1 Prickle1 Ptk7 Ror2 Ryk Sfrp1 Sfrp2 Sfrp4 Vangl2 Wnt5a	3.23388e-07	45.4545	4.54935
regulation of extracellular matrix organization	GO:1903053	26	Abl2 Aebp1 Antxr1 Colgalt1 Cyp2j6 Dag1 Ddr2 Efemp2 Emilin1 Fap Fscn1 Has2 Ier3ip1 Lamb1 Lamb2 Lamc1 Nid1 Pdpn Phldb1 Phldb2 Prdm5 Slc2a10 Sox9 Tgfb2 Tie1 Zfp469	3.55823e-07	43.3333	4.33704
cardiac chamber development	GO:0003205	53	Acvr1 Adamts1 Adamts6 Ahr Ank2 Aplnr Bmpr1a Ccn1 Col11a1 Dhrs3 Dll4 Dvl3 Ednra Fgfrl1 Fhl2 Fkbp1a Foxc1 Foxc2 Foxf1 Fzd1 Fzd2 Gata6 Hes1 Hif1a Jag1 Kif7 Lrp1 Lrp6 Ltbp1 Luzp1 Naglu Nos3 Nrp2 Parva Pcsk5 Prox1 Ptk7 Rbp4 Rbpj Robo1 Scn5a Sema3c Sfrp2 Shox2 Smo Sox11 Sox4 Tek Tgfb2 Tgfbr2 Vangl2 Wnt5a Zfpm2	3.72443e-07	29.4444	2.94697
positive regulation of cell population proliferation	GO:0008284	167	Adamts1 Agtr2 Ang Anxa2 Apln Aplnr Arhgap5 Atf3 Avpr1a B4galt1 Bmpr1a Cav1 Ccn1 Ccn2 Ccn4 Cd248 Cd276 Cd81 Cdh13 Cdh3 Cdk4 Cdkn1a Cdon Chrd Clec11a Col18a1 Comp Crip2 Crlf1 Cthrc1 Ctsh Ctsz Cx3cl1 Cyp7b1 Ddr2 Dll4 Dysf Ecm1 Ednra Efnb1 Efnb2 Egfr Emp2 Ephb2 Erbb2 Ereg F2r Fam98a Fbln5 Fermt2 Fgf16 Fgf18 Fgf7 Fgfr1 Fn1 Fndc3b Fosl2 Foxf1 Fzd7 Fzd9 Gas1 Gas6 Gata6 Gli3 Glp1r Gnas Gper1 Has2 Hbegf H…	3.90928e-07	18.9342	1.89505
forelimb morphogenesis	GO:0035136	21	Alx4 Cacna1c Crabp2 Enpp1 Fmn1 Gdf5 Hoxa11 Hoxd10 Hoxd9 Ift122 Lrp6 Mecom Msx1 Osr1 Osr2 Reck Rspo2 Shox2 Tfap2a Twist1 Wnt9a	3.93082e-07	50	5.00428
regulation of nervous system development	GO:0051960	114	Ace Adgrl1 Adgrl2 Agrn Anxa2 Apoe Baiap2 Bdnf Bhlhe40 Bmpr1a Brinp1 Cask Cdkn2b Cdon Clstn1 Crabp2 Cul7 Cx3cl1 Daam2 Dag1 Dbn1 Dlg4 Dlg5 Dll4 Dock7 Efna5 Egfr Ephb2 Ephb3 Fbxw8 Flrt2 Fn1 Gli3 Gper1 Hes1 Hif1a Igf1 Il33 Itgb1 Kctd11 Kifap3 Lgi4 Lif Lrp1 Lrp6 Man2a1 Map1b Map6 Marcks Mdga1 Mdk Megf8 Mme Nfatc4 Ngfr Nlgn2 Ntn1 Numbl Obsl1 Pak3 Pard3 Plxna1 Plxna3 Plxnb1 Plxnb2 Prkch Prox1 Prtg Ptk2 …	3.93965e-07	21.9231	2.19418
regulation of epithelial to mesenchymal transition	GO:0010717	34	Acvr1 Bcl9l Col1a1 Dab2 Dact3 Dag1 Efna1 Emp2 Epha3 Fermt2 Foxc1 Jag1 Ldlrad4 Loxl2 Mark1 Mcrip1 Mdk Pdpn Phldb1 Phldb2 Pofut2 Ptk2 Sfrp1 Sfrp2 Snai1 Spred1 Tgfb1i1 Tgfb2 Tgfb3 Tgfbr2 Trim62 Twist1 Vasn Wwtr1	3.93965e-07	36.1702	3.62012
ureteric bud development	GO:0001657	34	Adamts16 Agtr2 Bdnf Bmper Crlf1 Ctnnbip1 Dchs1 Fat4 Fgfr1 Fmn1 Foxc1 Foxc2 Foxd1 Gdf11 Gli3 Gpc3 Hes1 Hoxa11 Hs2st1 Kif26b Lzts2 Maged1 Osr1 Ret Sfrp1 Six1 Six2 Six4 Smad1 Smad5 Smo Sox9 Tshz3 Vcan	3.93965e-07	36.1702	3.62012
mesonephric epithelium development	GO:0072163	34	Adamts16 Agtr2 Bdnf Bmper Crlf1 Ctnnbip1 Dchs1 Fat4 Fgfr1 Fmn1 Foxc1 Foxc2 Foxd1 Gdf11 Gli3 Gpc3 Hes1 Hoxa11 Hs2st1 Kif26b Lzts2 Maged1 Osr1 Ret Sfrp1 Six1 Six2 Six4 Smad1 Smad5 Smo Sox9 Tshz3 Vcan	3.93965e-07	36.1702	3.62012
mesonephric tubule development	GO:0072164	34	Adamts16 Agtr2 Bdnf Bmper Crlf1 Ctnnbip1 Dchs1 Fat4 Fgfr1 Fmn1 Foxc1 Foxc2 Foxd1 Gdf11 Gli3 Gpc3 Hes1 Hoxa11 Hs2st1 Kif26b Lzts2 Maged1 Osr1 Ret Sfrp1 Six1 Six2 Six4 Smad1 Smad5 Smo Sox9 Tshz3 Vcan	3.93965e-07	36.1702	3.62012
regulation of chondrocyte differentiation	GO:0032330	24	Adamts12 Adamts7 Ccn2 Ccn4 Fgf18 Gdf5 Glg1 Gli3 Hoxa11 Loxl2 Ltbp3 Maf Mdk Mkx Nkx3-2 Pkdcc Pthlh Rarg Shox2 Six2 Snai2 Sox9 Trps1 Wnt9a	4.01327e-07	44.4444	4.44825
positive regulation of osteoblast differentiation	GO:0045669	29	Acvr1 Atraid Bmpr1a Bmpr1b Ccn1 Ccn4 Cd276 Cthrc1 Ctnnbip1 Ddr2 Fbn2 Fermt2 Gli3 Gnas Igf1 Jag1 Jund Lmna Lrp3 Prkd1 Scube2 Sfrp2 Smad1 Smad5 Sox11 Tmem119 Wwtr1 Yap1 Zhx3	4.71944e-07	39.1892	3.92227
Wnt signaling pathway, planar cell polarity pathway	GO:0060071	19	Abl2 Cthrc1 Dab2 Dact1 Dvl3 Fzd1 Fzd2 Fzd6 Gpc3 Lrp6 Nkd1 Prickle1 Ptk7 Ror2 Ryk Sfrp1 Sfrp2 Vangl2 Wnt5a	5.51245e-07	54.2857	5.43322
positive regulation of epithelial cell proliferation	GO:0050679	55	Ang Apln Aplnr B4galt1 Bmpr1a Cav1 Cdh13 Cdh3 Cdk4 Col18a1 Cyp7b1 Dysf Ecm1 Egfr Erbb2 Fgf18 Fgf7 Fgfr1 Fzd7 Gas1 Has2 Hspg2 Htra1 Igf1 Igf2 Jcad Jun Kif3a Mdk Mmp12 Mydgf Nr4a3 Nrarp Osr1 Osr2 Prkd1 Prox1 Ptn Ptprn Rbpj Scn5a Sfrp1 Smo Sox11 Sox9 Tacr1 Tbx18 Thbs4 Twist1 Twist2 Vash2 Vegfc Wnt5a Yap1 Zfp580	5.5918e-07	27.2277	2.7251
cranial skeletal system development	GO:1904888	29	Chrd Ednra Ext1 Foxc2 Gas1 Gli3 Gna11 Gnas Megf8 Mmp14 Mmp16 Pdgfra Prrx1 Prrx2 Rab23 Sh3pxd2b Six1 Six2 Six4 Slc39a1 Tbx15 Tfap2a Tgfb2 Tgfb3 Tgfbr2 Tulp3 Twist1 Twist2 Wdr19	5.73848e-07	39.726	3.976
cellular response to transforming growth factor beta stimulus	GO:0071560	60	Acvr1 Adam9 Aspn Bcl9l Bmpr1b Cav1 Cd109 Cdh5 Cdkn1c Cdkn2b Col1a2 Col3a1 Col4a2 Dab2 Dbn1 Eid2 Emilin1 Fbn1 Fbn2 Fermt2 Glg1 Htra1 Htra3 Itga3 Itgb5 Itgb8 Jun Ldlrad4 Lox Lrp1 Lrrc32 Ltbp1 Ltbp3 Ltbp4 Ndp Nos3 Pdgfd Peg10 Pmepa1 Ptk2 Rasl11b Runx1 Scx Serpine1 Ski Skil Slc2a10 Smad1 Smad5 Sox9 Spred1 Tgfb1i1 Tgfb2 Tgfb3 Tgfbr2 Thbs1 Twsg1 Vasn Yes1 Zeb1	6.14145e-07	26.6667	2.66895
morphogenesis of a branching structure	GO:0001763	60	Acvr1 Adamts16 Agtr2 Ahr Clic4 Col4a1 Ctnnbip1 Ctsh Ctsz Dag1 Dchs1 Dlg5 Dll4 Ednra Ext1 Fat4 Fgf7 Fgfr1 Foxc2 Foxd1 Foxf1 Gdf7 Gli3 Gpc3 Hoxa11 Igf1 Lrp6 Maged1 Mdk Mgp Mmp14 Nfatc4 Nrarp Pdgfa Pdgfra Pkd1 Plxna1 Prox1 Rspo2 Sema3a Sema3c Sfrp1 Sfrp2 Shox2 Six1 Six2 Six4 Slc12a2 Smo Snai2 Socs3 Sox9 Sulf1 Tek Tgfbr2 Tie1 Tnc Vangl2 Wnt5a Yap1	6.32286e-07	26.7857	2.68086
brain development	GO:0007420	127	Abl2 Adgrl2 Agtr2 Aplp1 App Arcn1 Arhgap35 Arl13b B4galt2 Bcan Bmpr1a Btbd3 Cadm2 Cdon Cend1 Chrd Col3a1 Col4a1 Dclk1 Dlc1 Dlg5 Dock7 Dpysl2 Dvl3 Efhc1 Efna5 Egfr Eml1 Emx2 Ephb2 Ephb3 Ext1 Faim2 Fat4 Fgfr1 Foxc1 Fut10 Fzd6 Gabrb3 Gas1 Gdf7 Gdpd5 Gli3 Gsc Hes1 Hif1a Hoxb2 Hspg2 Ier3ip1 Igf1 Inhba Itgb1 Kif3a Lamb1 Lhx6 Lmx1a Lrp6 Macrod2 Macroh2a2 Mafb Mdga1 Mdk Mecom Meis2 Mnat1 Msx1 Naglu Ndnf …	6.39128e-07	21.2375	2.12556
regulation of chemotaxis	GO:0050920	56	Adgra2 Agrn App Ccl21a Ccn3 Cdh13 Creb3 Cttn Cx3cl1 Dysf Ednra Efnb2 F2rl1 Fgf16 Fgf18 Fgfr1 Fn1 Gas6 Jam3 Lbp Lgmn Lpar1 Mdk Megf8 Nbl1 Nova2 Pdgfd Pdgfra Pdgfrb Plxna3 Ppm1f Prkd1 Ptk2 Ptn Robo1 Ryk S1pr1 Sema3a Sema3b Sema3c Sema3f Sema4c Sema4f Serpine1 Smoc2 Snai2 Stk39 Thbs1 Thbs4 Tmem102 Tnfaip6 Tpbg Tubb2b Vegfc Wnt5a Zfp580	7.32747e-07	26.1682	2.61906
Rho protein signal transduction	GO:0007266	42	Abca1 Abl2 Apoe Arhgap35 Arhgap42 Arhgap5 Arhgdig Arhgef10 Arhgef25 Baiap2 Cdc42ep5 Cdh13 Col1a2 Col3a1 Dlc1 Ednra Eps8 F11r F2r F2rl1 Itga3 Itgb1 Kank2 Lpar1 Lpar4 Nfix Ngfr Ntn1 P2ry10b Pdgfrb Pdpn Pecam1 Rhoj Robo1 Rtkn Rtn4r Shtn1 Srgap1 Stard13 Tax1bp3 Tnfaip1 Vangl2	7.81872e-07	31.8182	3.18454
regeneration	GO:0031099	44	Ace Bdnf Ccn3 Cd81 Cd9 Cdkn1a Dysf Egfr Enpp1 Fzd7 Fzd9 Gap43 Gja1 Igf1 Igsf10 Jun Klf4 Kremen1 Lamb2 Large1 Lif Lrp1 Matn2 Mdk Mmp2 Mymk Neo1 Nfix Prrx1 Ptgfrn Ptn Ptprf Ptprs Rgma Rtn4r Rtn4rl1 Selenon Serpine1 Sulf2 Thy1 Tnc Vtn Xylt1 Yap1	8.02247e-07	30.137	3.01628
muscle tissue development	GO:0060537	99	AW551984 Acvr1 Adamts9 Agtr2 Ahr Atf3 Barx2 Bcl9l Bdnf Bmpr1a Boc Bvht Cav1 Ccn4 Cdon Chrna1 Col11a1 Col14a1 Col3a1 Csrp1 Csrp2 Cyp26b1 Dll4 Dysf Ednra Efemp2 Efnb2 Eln Eya2 Fgfr1 Fhl2 Fkbp1a Flnb Foxc1 Foxc2 Fzd7 Gata6 Gja1 Gjc1 Gpc1 Hmg20b Hoxd10 Hoxd9 Hspg2 Ift20 Igf1 Igf2 Igfbp5 Itgb1 Lmna Lox Lrp6 Maff Meg3 Meox2 Naglu Nebl Nfix Nox4 Nupr1 Osr1 Pdgfra Pdgfrb Pitx1 Plagl1 Pmp22 Prickle1 Prox1…	9.47374e-07	22.0982	2.21171
aorta morphogenesis	GO:0035909	19	Adamts9 Bmpr1a Col3a1 Dll4 Efemp2 Efnb2 Ephb4 Fkbp10 Hes1 Jag1 Lrp1 Naglu Pdgfrb Prox1 Rbpj Six1 Sox4 Tgfb2 Tgfbr2	1.04022e-06	52.7778	5.2823
positive regulation of mesenchymal cell proliferation	GO:0002053	18	Arhgap5 Bmpr1a Chrd Fgfr1 Foxf1 Gas1 Irs1 Lrp6 Pdgfa Prrx1 Prrx2 Shox2 Six1 Smo Sox9 Tbx18 Tgfbr2 Wnt5a	1.06837e-06	54.5455	5.45922
chondrocyte development	GO:0002063	18	Acan Bpnt2 Chsy1 Col11a1 Comp Ecm1 Ext1 Fgf18 Hoxa11 Pthlh Rarg Serpinh1 Sfrp2 Shox2 Sox9 Sulf1 Sulf2 Tgfbr2	1.09235e-06	52.9412	5.29865
sprouting angiogenesis	GO:0002040	39	Adamts9 Adgra2 Aplnr Bmper Cdh13 Clec14a Creb3l1 Dll4 Efnb2 Ephb4 Foxc2 Hif1a Itga5 Itgb1 Jcad Klf2 Klf4 Loxl2 Meox2 Ngfr Nrarp Parva Pik3r3 Plk2 Ptgs2 Ramp2 Reck Rhoj Robo1 Slc39a12 Smad1 Spred1 Srpx2 Stard13 Tek Thbs1 Tnn Vegfc Vstm4	1.09235e-06	32.2314	3.2259
regulation of BMP signaling pathway	GO:0030510	34	Bmper Cav1 Ccn1 Cdh5 Chrd Fbn1 Foxd1 Fstl1 Fstl3 Fzd1 Gata6 Gdf5 Gpc3 Hes1 Htra1 Htra3 Itga3 Kcp Msx1 Nbl1 Neo1 Rbpj Rgma Sfrp1 Sfrp2 Sfrp4 Ski Skil Sox11 Sulf1 Tnfaip6 Twsg1 Wnt5a Zfp423	1.09235e-06	34.6939	3.47236
body morphogenesis	GO:0010171	26	Arid5b Cdon Col1a1 Crispld2 Dag1 Gnas Gpc3 Ift122 Lrp6 Mab21l2 Mmp2 Msx1 Nckap1 Pax9 Pdgfra Phldb1 Phldb2 Plekha1 Prickle1 Rras Scx Ski Tfap2a Tgfb2 Tgfb3 Twist2	1.18878e-06	41.9355	4.19714
cell adhesion mediated by integrin	GO:0033627	31	Adam9 Ccl21a Ccn3 Col16a1 Efna1 Emilin1 Ext1 Fbn1 Foxc2 Ift74 Itga10 Itga11 Itga3 Itga5 Itgav Itgb1 Itgb4 Itgb5 Itgb8 Itgbl1 Jam3 Lif Piezo1 Podxl Ptk2 Rac3 Ret Serpine1 Snai2 Tgfb2 Vtn	1.2043e-06	36.0465	3.60774
collagen catabolic process	GO:0030574	18	Adam15 Adamts2 Ctsb Ctsk Ctsl Fap Itgb1 Mmp11 Mmp12 Mmp13 Mmp14 Mmp15 Mmp16 Mmp19 Mmp2 Mmp23 Mmp3 Mrc2	1.21013e-06	51.4286	5.14726
response to transforming growth factor beta	GO:0071559	60	Acvr1 Adam9 Aspn Bcl9l Bmpr1b Cav1 Cd109 Cdh5 Cdkn1c Cdkn2b Col1a2 Col3a1 Col4a2 Dab2 Dbn1 Eid2 Emilin1 Fbn1 Fbn2 Fermt2 Glg1 Htra1 Htra3 Itga3 Itgb5 Itgb8 Jun Ldlrad4 Lox Lrp1 Lrrc32 Ltbp1 Ltbp3 Ltbp4 Ndp Nos3 Pdgfd Peg10 Pmepa1 Ptk2 Rasl11b Runx1 Scx Serpine1 Ski Skil Slc2a10 Smad1 Smad5 Sox9 Spred1 Tgfb1i1 Tgfb2 Tgfb3 Tgfbr2 Thbs1 Twsg1 Vasn Yes1 Zeb1	1.21013e-06	26.2009	2.62233
establishment of planar polarity	GO:0001736	25	Abl2 Brsk1 Cthrc1 Dab2 Dact1 Dchs1 Dlg3 Dvl3 Fat4 Fzd1 Fzd2 Fzd6 Gpc3 Ift20 Lrp6 Nkd1 Prickle1 Ptk7 Ror2 Ryk Sfrp1 Sfrp2 Ttc8 Vangl2 Wnt5a	1.27511e-06	43.1034	4.31404
regulation of endothelial cell migration	GO:0010594	48	Adamts9 Adgra2 Apoe Bcar1 Bmper Ccbe1 Col18a1 Dcn Dll4 Efna1 Emp2 Fgf16 Fgf18 Fgfr1 Foxc2 Hif1a Igf1 Igf2 Jcad Klf4 Lgmn Meox2 Nos3 Nus1 Plk2 Prkd1 Prox1 Ptgs2 Ptprm Rhob Rhoj Rin2 Rras Sash1 Serpinf1 Smoc2 Snai2 Sparc Spred1 Srpx2 Stard13 Stc1 Tek Thbs1 Vash1 Vegfc Wnt5a Zfp580	1.32223e-06	28.9157	2.89404
negative regulation of locomotion	GO:0040013	78	Acan Adam15 Adamts9 Adarb1 Apod Apoe Bmpr1a Cav1 Ccl21a Ccn3 Cd63 Cdh11 Chrd Clic4 Col3a1 Cx3cl1 Cygb Dag1 Dbn1 Dcn Dlc1 Dlg5 Dll4 Dpysl3 Emilin1 Frmd5 Gpr173 Has1 Igfbp3 Igfbp5 Il33 Jag1 Klf4 Ldlrad4 Lrp1 Mcc Meox2 Mitf Nav3 Nbl1 Ndrg4 Ngfr Phldb2 Plcb1 Plxna3 Ptk2 Ptn Ptprm Reck Rhob Robo1 Rras Ryk S1pr2 Sema3a Sema3b Sema3c Sema3f Sema4c Sema4f Serpine1 Serpinf1 Sfrp1 Sfrp2 Spred1 Srgap1 Stard…	1.40667e-06	23.4234	2.34435
regulation of establishment of planar polarity	GO:0090175	19	Abl2 Cthrc1 Dab2 Dact1 Dvl3 Fzd1 Fzd2 Fzd6 Gpc3 Lrp6 Nkd1 Prickle1 Ptk7 Ror2 Ryk Sfrp1 Sfrp2 Vangl2 Wnt5a	1.66097e-06	51.3514	5.13953
establishment of tissue polarity	GO:0007164	25	Abl2 Brsk1 Cthrc1 Dab2 Dact1 Dchs1 Dlg3 Dvl3 Fat4 Fzd1 Fzd2 Fzd6 Gpc3 Ift20 Lrp6 Nkd1 Prickle1 Ptk7 Ror2 Ryk Sfrp1 Sfrp2 Ttc8 Vangl2 Wnt5a	1.89348e-06	42.3729	4.24092
artery morphogenesis	GO:0048844	29	Adamts9 Apoe Bmpr1a Chrd Col3a1 Comp Dll4 Ednra Efemp2 Efnb2 Ephb4 Fkbp10 Foxc1 Foxc2 Foxf1 Hes1 Jag1 Lrp1 Mdk Naglu Pdgfrb Prox1 Prrx1 Prrx2 Rbpj Six1 Sox4 Tgfb2 Tgfbr2	2.15287e-06	37.6623	3.76946
embryonic cranial skeleton morphogenesis	GO:0048701	22	Foxc2 Gas1 Gli3 Gnas Mmp14 Mmp16 Pdgfra Prrx1 Prrx2 Six1 Six2 Six4 Slc39a1 Tbx15 Tfap2a Tgfb2 Tgfb3 Tgfbr2 Tulp3 Twist1 Twist2 Wdr19	2.27614e-06	44.898	4.49364
hindlimb morphogenesis	GO:0035137	19	Alx4 Bmpr1a Fmn1 Gdf5 Gnas Gpc3 Hoxd10 Hoxd9 Lmbr1 Lrp6 Mecom Msx1 Osr1 Osr2 Pitx1 Rarg Rspo2 Tbx4 Twist1	2.39637e-06	50	5.00428
cellular response to acid chemical	GO:0071229	29	Anxa2 Aqp2 Bdnf Capn2 Castor1 Castor2 Col16a1 Col1a1 Col1a2 Col3a1 Col4a1 Col5a2 Col6a1 Egfr Grin2a Klf2 Mmp2 Mmp3 Nsmf Pdgfc Pdgfd Pdgfra Pkd2 S100a10 Sesn3 Sh3bp4 Six1 Socs1 Zeb1	2.44898e-06	36.25	3.6281
regulation of synapse structure or activity	GO:0050803	70	Abi3bp Adgrl1 Adgrl2 Agrn Apoe App Arf4 Arhgap22 Arhgap44 Baiap2 Bdnf C1ql3 Cask Chrna7 Clstn1 Dact1 Dag1 Dbn1 Dlg5 Efna1 Efna5 Ephb2 Ephb3 Farp1 Flrt2 Frmpd4 Fzd1 Gpc4 Itgb1 Lrfn1 Lrfn3 Lrfn4 Lzts3 Marcks Mdga1 Nectin1 Nedd4 Nfatc4 Ngef Nlgn2 Nrp2 Ntn1 Numbl Pak3 Pgrmc1 Prnp Ptk2 Ptn Ptpn13 Ptprf Ptprs Rhob Ror2 Sema3f Six1 Six4 Slitrk2 Slitrk6 Sparc Sparcl1 Srcin1 Srpx2 Sybu Syngap1 Tanc2 Thbs2…	3.53818e-06	24.911	2.49324
cell fate commitment	GO:0045165	60	AW551984 Acvr1 Bmpr1a Bvht Cdon Chd3 Chrd Ctsl Cyp26b1 Dll4 Dock7 Ebf2 Ednra Ext1 Fgfr1 Foxc2 Fzd7 Gap43 Gas1 Gata6 Gdf7 Gli3 Gsc Hes1 Hoxa11 Hoxc10 Hoxd10 Itgb1 Lhx6 Loxl3 Mitf Nfix Pdpn Pitx1 Prox1 Prrx1 Rbpj Ror2 Runx1 Sfrp1 Sfrp2 Sh3pxd2b Six1 Six2 Smad1 Smad5 Smo Sox18 Sox9 Tbx15 Tbx18 Tbx4 Tead3 Tgfb1i1 Tgfb2 Wnt16 Wnt5a Wnt5b Wnt9a Zfp521	3.58398e-06	25.4237	2.54455
neural tube development	GO:0021915	51	Abl2 Arhgap35 Arl13b Cthrc1 Dact1 Dchs1 Dlc1 Dvl3 Dzip1l Enah Fzd1 Fzd2 Fzd6 Gas1 Gdf7 Gli3 Gpr161 Gsc Hes1 Hif1a Ift122 Kif3a Lrp6 Luzp1 Marcks Nckap1 Plod3 Plxnb2 Prickle1 Ptk7 Rab23 Rarg Rgma Sall2 Sdc4 Sema3c Sema4c Sfrp1 Sfrp2 Ski Smo Sox11 Sox4 Tfap2a Tgfb2 Ttbk2 Tulp3 Twist1 Vangl2 Wdr19 Wnt5a	3.65366e-06	27.8689	2.78927
cell growth	GO:0016049	105	Adam15 Agtr2 Apoe App Auts2 Avpr1a Bcan Bdkrb1 Bdnf Cacng7 Ccn3 Ccn4 Ccn5 Cd81 Cda Cdkn1a Cgref1 Clstn1 Col14a1 Crabp2 Creb3 Cttn Cxcl16 Dab2 Dact3 Dbn1 Dclk1 Dpysl2 Ednra Efna5 Egfr Enpp1 Epb41l3 Erbb2 Ext1 Fn1 Frzb Gas1 Gja1 Hbegf Hsd3b7 Igf1 Igfbp3 Igfbp4 Igfbp5 Igfbp7 Inhba Itgb1 Lamb2 Lmx1a Lrp1 Map1b Megf8 Mmp14 Msx1 Ndn Nfix Nrn1 Nrp2 Ntn1 P3h1 Plxna1 Plxna3 Postn Prickle1 Prmt2 Ptk2 Ptprs…	3.87812e-06	21.1694	2.11875
negative regulation of angiogenesis	GO:0016525	34	Adamts1 Adamts9 Col4a2 Creb3l1 Dcn Ecscr Emilin1 Fbln5 Foxc1 Ism1 Klf2 Klf4 Lif Ngfr Plk2 Ptn Ptprm Serpine1 Serpinf1 Slc12a2 Sparc Spred1 Stab1 Stard13 Sulf1 Tafa5 Tcf4 Tek Tgfb2 Thbs1 Thbs2 Tie1 Tnmd Vash1	4.09748e-06	32.381	3.24087
embryonic forelimb morphogenesis	GO:0035115	17	Alx4 Cacna1c Crabp2 Hoxa11 Hoxd9 Ift122 Lrp6 Mecom Msx1 Osr1 Osr2 Reck Rspo2 Shox2 Tfap2a Twist1 Wnt9a	4.45879e-06	51.5152	5.15593
actin filament bundle organization	GO:0061572	48	Abl2 Arhgap28 Arhgef10 Asap3 Baiap2 Baiap2l1 Cald1 Ccn2 Cgnl1 Coro2b Cx3cl1 Dbn1 Dlc1 Dpysl3 Eln Eps8 F11r Fam171a1 Fermt2 Fscn1 Itgb5 Kank2 Lima1 Lpar1 Marcks Myo1b Nox4 Pdlim1 Pdlim4 Phldb2 Pls3 Ppm1f Rhoc Rhod S100a10 S1pr1 Sdc4 Sh3pxd2b Shank1 Shroom1 Shtn1 Sorbs3 Synpo Tac1 Tacr1 Tgfb3 Tnfaip1 Ttc8	4.68083e-06	28.4024	2.84267
negative regulation of cellular response to growth factor stimulus	GO:0090288	32	Adamts12 Adgra2 Agtr2 Apln Bmper Cask Cav1 Chrd Creb3l1 Dcn Emilin1 Fbn1 Fgfrl1 Fstl3 Fzd1 Gpc1 Htra1 Htra3 Nbl1 Nedd4 Ngfr Ptprf Sfrp1 Sfrp2 Ski Skil Sulf1 Sulf2 Thbs1 Tnfaip6 Twsg1 Wnt5a	4.70772e-06	33.6842	3.37131
cardiac septum morphogenesis	GO:0060411	28	Acvr1 Aplnr Bmpr1a Ccn1 Dhrs3 Dvl3 Fgfrl1 Fzd1 Fzd2 Gata6 Hes1 Jag1 Lrp6 Nos3 Nrp2 Parva Prox1 Rbpj Robo1 Sema3c Smo Sox11 Sox4 Tgfb2 Tgfbr2 Vangl2 Wnt5a Zfpm2	5.12183e-06	37.8378	3.78702
muscle cell proliferation	GO:0033002	62	Adamts1 Ang Apln Apod Apoe Bmpr1a Cav1 Ccn3 Ccn4 Cdh13 Cdkn1a Ctnnbip1 Cx3cl1 Ddr2 Ednra Efemp2 Egfr Enpp1 Ereg Fgfr1 Foxc1 Foxc2 Gata6 Gja1 Gper1 Hbegf Hif1a Igf1 Igfbp3 Igfbp5 Jun Klf4 Mmp2 Mnat1 Ndrg4 Nos3 Nr4a3 Ogn Pde1a Pdgfd Pdgfrb Ptgs2 Ptk2 Rbp4 Rbpj Rgs5 Rtl1 S1pr1 S1pr2 Selenon Six1 Six5 Smad1 Tacr1 Tafa5 Tgfb2 Tgfb3 Tgfbr2 Thbs1 Vgll4 Yap1 Zfpm2	5.42165e-06	24.8	2.48212
branching morphogenesis of an epithelial tube	GO:0048754	48	Acvr1 Adamts16 Agtr2 Ahr Clic4 Col4a1 Ctnnbip1 Ctsh Ctsz Dag1 Dchs1 Dlg5 Dll4 Ednra Ext1 Fat4 Foxc2 Foxd1 Foxf1 Gdf7 Gli3 Gpc3 Hoxa11 Igf1 Lrp6 Maged1 Mdk Mgp Mmp14 Nfatc4 Nrarp Pdgfra Pkd1 Rspo2 Sfrp2 Six1 Six2 Six4 Slc12a2 Smo Sox9 Tek Tgfbr2 Tie1 Tnc Vangl2 Wnt5a Yap1	5.55962e-06	27.907	2.79309
positive regulation of cellular component organization	GO:0051130	204	Abca1 Abl2 Adam9 Adamts1 Adgrl1 Adgrl2 Agrn Ahnak Ahr Ajuba Anxa2 Apbb1 Apln Apoe App Arhgap35 Arhgef10 Auts2 Baiap2 Baiap2l1 Bdnf Bok Cand1 Capn2 Cask Cav1 Ccl21a Ccl8 Ccn2 Cd63 Cdc16 Cdc42ep5 Cdh5 Clip3 Clstn1 Col16a1 Colgalt1 Crabp2 Creb3l2 Cttn Cul7 Cx3cl1 Cyp2j6 Daam2 Dab2 Dag1 Dbn1 Dcn Ddr2 Dlg4 Dlg5 Dnm1 Doc2b Dpysl3 Dvl3 Dzip1 Efemp2 Efna5 Ehd2 Emilin1 Enc1 Epha3 Ephb2 Ephb3 Eps8 Ereg F2r…	5.99034e-06	17.9736	1.7989
mesenchyme morphogenesis	GO:0072132	22	Acvr1 Aplnr Bmpr1a Dchs1 Fgfr1 Foxc1 Foxc2 Foxf1 Msx1 Nckap1 Nos3 Osr1 Rbpj Robo1 Snai1 Snai2 Sox9 Tgfb2 Tgfbr2 Tmem100 Twist1 Wnt5a	6.5717e-06	42.3077	4.23439
actin filament bundle assembly	GO:0051017	47	Abl2 Arhgap28 Arhgef10 Asap3 Baiap2 Baiap2l1 Cald1 Ccn2 Cgnl1 Coro2b Cx3cl1 Dbn1 Dlc1 Dpysl3 Eln Eps8 F11r Fam171a1 Fermt2 Fscn1 Itgb5 Kank2 Lima1 Lpar1 Marcks Myo1b Nox4 Pdlim1 Pdlim4 Phldb2 Pls3 Ppm1f Rhoc Rhod S100a10 S1pr1 Sdc4 Sh3pxd2b Shank1 Shroom1 Sorbs3 Synpo Tac1 Tacr1 Tgfb3 Tnfaip1 Ttc8	7.10541e-06	28.3133	2.83375
smooth muscle cell migration	GO:0014909	35	Ace Adamts1 Bmpr1a Cav1 Ccn3 Ccn4 Ddr2 Dock7 Enpp1 Grb10 Has2 Igf1 Igfbp3 Igfbp5 Lpar1 Lrp1 Mdk Ndrg4 Nox4 Nr4a3 Parva Pcsk5 Pdgfa Pdgfd Pdgfrb Plat Plxna1 Postn Ptk2 S1pr2 Serpine1 Smo Tacr1 Tafa5 Vtn	7.37825e-06	31.8182	3.18454
regulation of synapse organization	GO:0050807	68	Abi3bp Adgrl1 Adgrl2 Agrn Apoe App Arf4 Arhgap22 Arhgap44 Baiap2 Bdnf C1ql3 Cask Chrna7 Clstn1 Dact1 Dag1 Dbn1 Dlg5 Efna1 Efna5 Ephb2 Ephb3 Farp1 Flrt2 Frmpd4 Fzd1 Gpc4 Itgb1 Lrfn1 Lrfn3 Lrfn4 Lzts3 Marcks Mdga1 Nectin1 Nedd4 Nfatc4 Ngef Nlgn2 Nrp2 Ntn1 Numbl Pak3 Pgrmc1 Prnp Ptk2 Ptn Ptpn13 Ptprf Ptprs Rhob Ror2 Sema3f Six1 Six4 Slitrk2 Slitrk6 Sparc Sparcl1 Srcin1 Srpx2 Tanc2 Thbs2 Tpbg Tuba1a …	7.60447e-06	24.6377	2.46588
transforming growth factor beta receptor signaling pathway	GO:0007179	51	Acvr1 Adam9 Aspn Bcl9l Bmpr1b Cav1 Cd109 Cdh5 Cdkn1c Cdkn2b Col1a2 Col3a1 Dab2 Eid2 Emilin1 Fbn1 Fbn2 Fermt2 Glg1 Htra1 Htra3 Itga3 Itgb5 Itgb8 Jun Ldlrad4 Lox Lrp1 Lrrc32 Ltbp1 Ltbp3 Ltbp4 Ndp Peg10 Pmepa1 Ptk2 Rasl11b Ski Skil Slc2a10 Smad1 Smad5 Spred1 Tgfb1i1 Tgfb2 Tgfb3 Tgfbr2 Thbs1 Twsg1 Vasn Zeb1	7.65509e-06	26.8421	2.68651
negative regulation of cell migration	GO:0030336	68	Acan Adam15 Adamts9 Adarb1 Apod Apoe Bmpr1a Cav1 Ccl21a Ccn3 Cd63 Cdh11 Chrd Clic4 Col3a1 Cx3cl1 Cygb Dag1 Dcn Dlc1 Dlg5 Dll4 Dpysl3 Emilin1 Gpr173 Has1 Igfbp3 Igfbp5 Il33 Jag1 Klf4 Ldlrad4 Lrp1 Mcc Meox2 Mitf Nav3 Nbl1 Ndrg4 Ngfr Phldb2 Plcb1 Ptk2 Ptn Ptprm Reck Rhob Robo1 Rras S1pr2 Sema3a Serpine1 Serpinf1 Sfrp1 Sfrp2 Spred1 Srgap1 Stard13 Stc1 Sulf1 Tafa5 Tcaf1 Thbs1 Thy1 Tie1 Tnfaip6 Tnn Vas…	7.9593e-06	23.3677	2.33877
response to acid chemical	GO:0001101	32	Anxa2 Aqp2 Bdnf Capn2 Castor1 Castor2 Col16a1 Col1a1 Col1a2 Col3a1 Col4a1 Col5a2 Col6a1 Egfr Grin2a Klf2 Lrp11 Mmp2 Mmp3 Nsmf Pdgfc Pdgfd Pdgfra Pkd2 S100a10 Sesn3 Sh3bp4 Six1 Slc1a2 Socs1 Tuba1a Zeb1	8.22191e-06	32.6531	3.2681
muscle cell migration	GO:0014812	38	Ace Adamts1 Bmpr1a Cav1 Ccn3 Ccn4 Ddr2 Dock7 Enpp1 Grb10 Has2 Igf1 Igfbp3 Igfbp5 Lpar1 Lrp1 Mdk Ndrg4 Nox4 Nr4a3 Parva Pcsk5 Pdgfa Pdgfd Pdgfrb Plat Plxna1 Postn Ptk2 S1pr2 Serpine1 Six1 Six4 Smo Tacr1 Tafa5 Thbs4 Vtn	8.60595e-06	30.4	3.0426
learning or memory	GO:0007611	67	Abl2 Adcy1 Adcy3 Apoe App Arf4 Arl6ip5 B4galt2 Bdnf Brinp1 Brsk1 Cacna1c Camk4 Chrd Chrna7 Cyp7b1 Dgki Dnaaf4 Egfr Ephb2 Fzd9 Gabrb3 Glp1r Grin2a Hif1a Ift20 Igf1 Igf2 Itga3 Itga5 Itgb1 Jun Lamb1 Lgmn Lmx1a Map1a Mdk Meis2 Mme Ndrg4 Nfatc4 Nfix Nr4a2 Nrxn2 Nts Pgrmc1 Plcb1 Plk2 Prkar1b Prnp Ptgs2 Ptn Rcan1 Rin1 Scn2a Serpinf1 Shank1 Syngap1 Synpo Syt11 Tac1 Tacr1 Tafa2 Thra Tpbg Trpm4 Tuba1a	8.61962e-06	24.2754	2.42961
ear morphogenesis	GO:0042471	37	Col11a1 Cthrc1 Dvl3 Ednra Enpp1 Ephb2 Fgfr1 Frzb Fzd2 Fzd6 Gas1 Gsc Lrig3 Mafb Msx1 Naglu Nkx3-2 Nr4a3 Ntn1 Osr1 Osr2 Prrx1 Prrx2 Ptk7 Ror2 Six1 Six2 Six4 Slitrk6 Sobp Sox9 Tbx18 Tfap2a Vangl2 Wdr19 Wnt5a Zeb1	8.74567e-06	30.8333	3.08597
middle ear morphogenesis	GO:0042474	14	Ednra Enpp1 Fgfr1 Gas1 Gsc Msx1 Naglu Nkx3-2 Osr1 Osr2 Prrx1 Prrx2 Six1 Six2	8.90869e-06	53.8462	5.38923
formation of primary germ layer	GO:0001704	31	Acvr1 Ahdc1 Bmpr1a Chrd Col12a1 Col5a1 Col5a2 Ext2 Fgfr1 Fn1 Foxc1 Foxc2 Foxf1 Fzd7 Gata6 Hoxa11 Inhba Itga5 Itgav Nr4a3 Pofut2 Scx Sfrp2 Six2 Smad1 Snai1 Sox7 Twsg1 Vtn Wls Wnt5a	8.93323e-06	34.0659	3.40951
regulation of blood pressure	GO:0008217	46	Ace Acta2 Adamts16 Agtr2 Ahr Apln Arhgap42 Avpr1a Bdkrb1 Bdkrb2 Cacna1c Cd34 Chrna7 Col1a2 Coro2b Ddah1 Ece1 Ednra Emilin1 Emp2 Ext1 Ext2 F11r F2r F2rl1 Gas6 Gja1 Glp1r Gna11 Gnas Hsd11b2 Ier3 Manf Ncald Nos3 Postn Ptgs2 Ramp2 Rasl10b Scpep1 Smtn Stk39 Tac1 Tacr1 Uts2r Vegfc	9.03078e-06	27.0588	2.7082
morphogenesis of a polarized epithelium	GO:0001738	29	Abl2 Brsk1 Cthrc1 Dab2 Dact1 Dchs1 Dlg3 Dlg5 Dvl3 Fat1 Fat4 Foxf1 Fzd1 Fzd2 Fzd6 Gpc3 Ift20 Lama3 Lrp6 Nkd1 Prickle1 Ptk7 Ror2 Ryk Sfrp1 Sfrp2 Ttc8 Vangl2 Wnt5a	1.03562e-05	35.8025	3.58331
regulation of actin filament-based process	GO:0032970	85	Abi3bp Acta2 Ank2 Arfip1 Arfip2 Arhgap28 Arhgap35 Arhgap44 Arhgef10 Arhgef19 Arpin Asap3 Baiap2 Baiap2l1 Cacna1c Cav1 Ccl21a Ccn2 Cdc42ep5 Cgnl1 Coro2b Cttn Cx3cl1 Daam2 Dbn1 Dlc1 Efna5 Eln Epha3 Eps8 F11r F2rl1 Fermt2 Fmn1 Frmd6 Fscn1 Gja1 Gpm6b Jam3 Kank2 Kirrel Lima1 Lpar1 Lrp1 Mdk Myadm Myo1c Nckap1 Nox4 Pak3 Pam Pard3 Pdgfrb Pdlim4 Pdpn Pecam1 Phldb2 Plekhg2 Ppm1f Prox1 Rac3 Rgs4 Rhoc Rhod S…	1.05051e-05	21.7949	2.18135
negative regulation of cartilage development	GO:0061037	16	Adamts12 Adamts7 Ccn4 Ctsk Frzb Gdf5 Gli3 Ltbp3 Mkx Nkx3-2 Pthlh Rarg Snai2 Sox9 Tgfb2 Wnt9a	1.09881e-05	50	5.00428
regulation of neurogenesis	GO:0050767	93	Ace Anxa2 Apoe Baiap2 Bdnf Bhlhe40 Bmpr1a Brinp1 Cask Cdkn2b Cdon Crabp2 Cul7 Cx3cl1 Daam2 Dag1 Dbn1 Dlg4 Dll4 Dock7 Efna5 Egfr Ephb2 Fbxw8 Fn1 Gli3 Gper1 Hes1 Hif1a Igf1 Il33 Itgb1 Kctd11 Kifap3 Lif Lrp1 Man2a1 Map1b Map6 Marcks Mdk Megf8 Mme Nfatc4 Ntn1 Numbl Obsl1 Pak3 Plxna1 Plxna3 Plxnb1 Plxnb2 Prkch Prox1 Prtg Ptk2 Ptn Ptprf Ptprs Rgma Rnd2 Robo1 Rtn4r Ryk S100a10 Sema3a Sema3b Sema3c Sema3…	1.10405e-05	21.6783	2.16969
muscle organ development	GO:0007517	75	Adarb1 Alx4 Arid5b Atf3 Barx2 Bcl9l Bdnf Bmpr1a Boc Cav1 Cdon Chrna1 Col11a1 Col3a1 Cyp26b1 Dag1 Dll4 Dysf Ednra Efemp2 Eid2 Eln Fgfrl1 Fkbp1a Flnb Foxc1 Foxc2 Fzd1 Fzd2 Gja1 Gpc1 Gsc Hmg20b Hoxd10 Hoxd9 Id3 Igf2 Itgb1 Large1 Lif Lmna Lox Lrp6 Maff Meg3 Meox2 Mkx Msx1 Mymk Naglu Nfix Nupr1 Pitx1 Plagl1 Pmp22 Prox1 Rbpj Rcan1 Rtl1 S1pr1 Scx Selenon Sgcb Shox2 Six1 Six4 Ski Skil Smo Sox11 Tgfb2 Twi…	1.17354e-05	22.3881	2.24072
endothelial cell proliferation	GO:0001935	42	Ang Apln Aplnr Apoe Bmper Cav1 Cd34 Cdh13 Col18a1 Dlk1 Dll4 Dysf Ecm1 Fgf7 Fgfr1 Gja1 Hspg2 Igf1 Igf2 Jcad Jun Loxl2 Mdk Mydgf Ngfr Nrarp Prkd1 Prox1 Ptprm Sparc Sulf1 Tek Thbs1 Thbs4 Tie1 Tnmd Vash1 Vash2 Vegfc Vstm4 Wnt5a Zfp580	1.21828e-05	27.8146	2.78384
chondroitin sulfate metabolic process	GO:0030204	16	Bgn Bpnt2 Chpf Chpf2 Chst7 Chsy1 Chsy3 Csgalnact1 Dcn Dse Dsel Ext1 Mamdc2 Ndnf Ugdh Xylt1	1.21828e-05	51.6129	5.16571
negative regulation of epithelial cell proliferation	GO:0050680	42	Apoe B4galt1 Cask Cav1 Cd109 Cdkn1c Cdkn2b Ctsl Dab2 Dlk1 Dll4 Efnb2 Gas1 Gdf5 Gja1 Gpc3 Ift122 Ift74 Lrp6 Maged1 Mcc Ngfr Nupr1 Ptn Ptprm Rian Robo1 Serpinf1 Sfrp1 Sfrp2 Smo Snai2 Sox9 Sparc Sulf1 Tgfb2 Tgfb3 Thbs1 Tnmd Vash1 Wnt5a Zeb1	1.23803e-05	28.3784	2.84027
transforming growth factor beta production	GO:0071604	18	Bmpr1a Cd34 Cdh3 Col3a1 Cx3cl1 Fn1 Gata6 Hif1a Itgav Itgb8 Laptm4b Lrrc32 Ltbp1 Lum Ptgs2 Tgfb2 Thbs1 Tsku	1.24652e-05	47.3684	4.7409
synapse assembly	GO:0007416	52	Abi3bp Adgrl1 Adgrl2 Agrn App Bdnf C1ql3 Clstn1 Dlg5 Dock7 Efna5 Efnb1 Efnb2 Ephb2 Ephb3 Farp1 Flrt2 Fzd1 Gabrb3 Gap43 Gpc4 Hapln4 Lrfn1 Lrfn3 Lrfn4 Lzts3 Mdga1 Nectin1 Nlgn2 Nptx1 Nptxr Nrxn2 Ntn1 Numbl Pcdh17 Pcdhb16 Plxnb1 Plxnb2 Ptk2 Ptpn13 Ptprs Sdk2 Six1 Six4 Slitrk2 Slitrk6 Srcin1 Srpx2 Thbs2 Tpbg Vstm5 Wnt5a	1.28637e-05	27.3684	2.73919
digestive tract development	GO:0048565	34	Alx4 Clmp Col3a1 Dact1 Dchs1 Egfr Ephb3 Ext1 Fat4 Foxf1 Foxl1 Foxp4 Gata6 Gli3 Hes1 Hif1a Megf8 Nckap1 Nkx3-2 Pcsk5 Pdgfa Pdgfc Pdgfra Pkdcc Sfrp1 Sfrp2 Shox2 Six2 Smo Sox11 Sox9 Vangl2 Wnt5a Yap1	1.28809e-05	32.0755	3.21029
regulation of localization	GO:0032879	330	Abca1 Abca5 Ace Adam9 Adra2a Agrn Agtr2 Ahnak Ahr Ang Ank2 Ankrd13b Ano1 Anpep Anxa2 Anxa5 Anxa6 Apbb1 Apln Aplnr Apod Apoe App Aqp2 Arfip1 Arhgap44 Arhgap8 Arhgdig Arl6ip5 Atp8b1 Atp9a Avpr1a Azin2 B9d1 BC034090 Bdkrb1 Bmper Bok C1qtnf1 C1qtnf2 C1qtnf3 Cacna1c Cacna2d1 Cacnb3 Cacnb4 Cacng7 Camk4 Cask Casp6 Cav1 Ccl21a Ccn3 Cd63 Cd81 Cdh13 Cdh3 Cemip Cfb Chga Chrna7 Cldn10 Clic4 Clip3 Cnksr3 Cnpy…	1.3202e-05	16.1369	1.61507
heart valve development	GO:0003170	25	Acvr1 Adamts9 Aplnr Bmpr1a Ccn1 Dchs1 Dll4 Efna1 Eln Emilin1 Fgfrl1 Jag1 Naglu Nos3 Rbpj Robo1 Scx Shox2 Sox4 Sox9 Tgfb2 Tgfbr2 Tie1 Twist1 Zfpm2	1.36589e-05	38.4615	3.84945
proteoglycan biosynthetic process	GO:0030166	22	Acan B4galt7 Chpf Chpf2 Chst14 Chst7 Chsy1 Chsy3 Csgalnact1 Dse Ext1 Ext2 Foxl1 Glce Hs2st1 Igf1 Man1c1 Slc2a10 Ugdh Vangl2 Xylt1 Xylt2	1.45536e-05	40.7407	4.07756
negative regulation of cell motility	GO:2000146	69	Acan Adam15 Adamts9 Adarb1 Apod Apoe Bmpr1a Cav1 Ccl21a Ccn3 Cd63 Cdh11 Chrd Clic4 Col3a1 Cx3cl1 Cygb Dag1 Dcn Dlc1 Dlg5 Dll4 Dpysl3 Emilin1 Frmd5 Gpr173 Has1 Igfbp3 Igfbp5 Il33 Jag1 Klf4 Ldlrad4 Lrp1 Mcc Meox2 Mitf Nav3 Nbl1 Ndrg4 Ngfr Phldb2 Plcb1 Ptk2 Ptn Ptprm Reck Rhob Robo1 Rras S1pr2 Sema3a Serpine1 Serpinf1 Sfrp1 Sfrp2 Spred1 Srgap1 Stard13 Stc1 Sulf1 Tafa5 Tcaf1 Thbs1 Thy1 Tie1 Tnfaip6 T…	1.46131e-05	22.8477	2.28672
positive regulation of angiogenesis	GO:0045766	44	Adam12 Aplnr Bmper Ccbe1 Cd34 Cdh5 Ctsh Ddah1 Ecm1 Emilin1 Emp2 Fgf18 Foxc2 Gata6 Hif1a Igf2 Itga5 Itgb1 Itgb8 Jcad Klf4 Mdk Mydgf Nos3 Prkd1 Ramp2 Rhob Rras Runx1 Sash1 Serpine1 Sfrp2 Slc39a12 Smad1 Smoc2 Tek Tgfbr2 Thbs1 Tlr3 Tnn Uts2r Vash2 Vegfc Wnt5a	1.52826e-05	26.8293	2.68522
neural crest cell differentiation	GO:0014033	31	Acvr1 Anxa6 Bmpr1a Ednra Efnb1 Ext1 Fn1 Foxc1 Foxc2 Frzb Gsc Hes1 Hif1a Jag1 Lrp6 Nrp2 Ret Sema3a Sema3b Sema3c Sema3f Sema4c Sema4f Sfrp1 Six1 Smo Snai2 Sox11 Sox9 Tfap2a Twist1	1.54148e-05	32.9787	3.3007
embryonic digit morphogenesis	GO:0042733	25	Alx4 B9d1 Bmpr1a Bpnt2 Ece1 Fzd6 Gas1 Gja1 Gli3 Hoxa11 Ift122 Lmbr1 Lrp6 Msx1 Osr1 Osr2 Prickle1 Rab23 Ror2 Sfrp2 Tmem231 Ttbk2 Tulp3 Twist1 Wnt5a	1.7501e-05	37.3134	3.73454
renal filtration	GO:0097205	14	Coro2b Ednra Emp2 F2r F2rl1 Gas6 Gja1 Itga3 Kirrel Myo1e Sulf1 Sulf2 Tbc1d8b Uts2r	1.86006e-05	56	5.60479
regulation of tube size	GO:0035150	43	Ace Acta2 Adra2a Agtr2 Ahr Apln Apoe Arhgap42 Avpr1a Bdkrb2 Cacna1c Cav1 Chga Comp Cx3cl1 Ece1 Ednra Egfr Ext1 Ext2 F2r F2rl1 Foxc1 Foxc2 Gja1 Gper1 Hif1a Kcnma1 Klf2 Manf Mmp2 Nos3 Plod3 Ptgs2 Ptk2 Ptprm Scpep1 Slc8a1 Tacr1 Trpm4 Uts2r Vstm4 Wdr35	1.86006e-05	28.1046	2.81286
blood vessel diameter maintenance	GO:0097746	43	Ace Acta2 Adra2a Agtr2 Ahr Apln Apoe Arhgap42 Avpr1a Bdkrb2 Cacna1c Cav1 Chga Comp Cx3cl1 Ece1 Ednra Egfr Ext1 Ext2 F2r F2rl1 Foxc1 Foxc2 Gja1 Gper1 Hif1a Kcnma1 Klf2 Manf Mmp2 Nos3 Plod3 Ptgs2 Ptk2 Ptprm Scpep1 Slc8a1 Tacr1 Trpm4 Uts2r Vstm4 Wdr35	1.86006e-05	28.1046	2.81286
blood circulation	GO:0008015	94	Ace Acta2 Adamts16 Adra2a Agrn Agtr2 Ahr Ank2 Apln Apoe App Arhgap35 Arhgap42 Avpr1a Bdkrb1 Bdkrb2 Cacna1c Cacna2d1 Cav1 Ccn2 Cd34 Cdh5 Chga Chrna7 Col1a2 Comp Coro2b Ctnnbip1 Cx3cl1 Ddah1 Ece1 Ednra Egfr Emilin1 Emp2 Ext1 Ext2 F11r F2r F2rl1 Fermt2 Foxc1 Foxc2 Gas6 Gata6 Gja1 Gjc1 Glp1r Gna11 Gnao1 Gnas Gper1 Hbegf Hcn2 Hif1a Hsd11b2 Ier3 Kcne4 Kcnma1 Klf2 Manf Mmp2 Myl4 Ncald Nos3 Plod3 Plvap P…	1.89496e-05	20.6593	2.0677
heart valve morphogenesis	GO:0003179	22	Acvr1 Adamts9 Bmpr1a Ccn1 Dchs1 Dll4 Efna1 Eln Emilin1 Fgfrl1 Jag1 Naglu Nos3 Robo1 Scx Sox4 Sox9 Tgfb2 Tgfbr2 Tie1 Twist1 Zfpm2	2.06288e-05	40.7407	4.07756
protein localization to membrane	GO:0072657	113	Agrn Ank2 Ano1 Anxa2 Apoe Arhgap44 Arl13b Arl5b Arl6ip5 Blzf1 C1ql3 Cacnb3 Cacng7 Cask Cd81 Cemip Clip3 Clstn1 Cnpy4 Cyp46a1 Dab2 Dag1 Dbn1 Dchs1 Dlg4 Dusp18 Egfr Ehd2 Emp2 Epb41l3 Epha3 Ephb2 Erbb2 F11r Fermt2 Fzd9 Gas6 Glp1r Gorasp2 Gpc1 Gpc3 Gpc4 Gpc6 Gper1 Grin2a Ift122 Ift20 Iqsec2 Itga3 Itgb1 Lrp1 Lrp6 Lrrc15 Lyplal1 Mmp14 Mtcl1 Myadm Myo1c Nectin3 Nfasc Nkd2 Nlgn2 Nptx1 Nptxr Nrxn2 Nsg1 Pa…	2.08611e-05	19.7552	1.97722
negative regulation of canonical Wnt signaling pathway	GO:0090090	37	Apoe App Bicc1 Cav1 Cthrc1 Ctnnbip1 Dab2 Dact1 Dact3 Dkk2 Dkk3 Frzb Fzd1 Fzd6 Gli3 Gpc3 Kremen1 Lzts2 Mcc Mdk Nkd1 Nkd2 Prickle1 Rbms3 Ror2 Sfrp1 Sfrp2 Sfrp4 Snai2 Sox9 Tbx18 Tmem88 Tnn Tpbg Wnt5a Wnt5b Wwtr1	2.53804e-05	29.8387	2.98643
endochondral ossification	GO:0001958	17	Bpnt2 Col1a1 Csgalnact1 Enpp1 Ext1 Fgf18 Foxc1 Gnas Hspg2 Mmp13 Mmp14 Mmp16 Nab2 Nfix Pthlh Scx Tmem119	2.54906e-05	47.2222	4.72627
regulation of bone mineralization	GO:0030500	28	Acvr1 Atraid Bmpr1a Bmpr1b Ccn1 Cd276 Comp Ddr2 Ecm1 Enpp1 Fbn2 Fzd9 Gja1 Gpm6b Hif1a Ltbp3 Mgp Osr1 Osr2 Pkdcc Ptn S1pr1 Slc8a1 Sox9 Tfap2a Tmem119 Trpm4 Twist1	2.56565e-05	32.5581	3.2586
cranial nerve development	GO:0021545	20	Ackr3 Adarb1 Atp8b1 Ephb2 Ext1 Gli3 Hes1 Hoxb2 Mafb Ndp Nrp2 Plxna1 Plxna3 Sema3a Sema3f Six1 Six4 Slc24a4 Slitrk6 Tfap2a	2.66976e-05	42.5532	4.25896
cardiac septum development	GO:0003279	36	Acvr1 Adamts6 Ank2 Aplnr Bmpr1a Ccn1 Dhrs3 Dvl3 Fgfrl1 Fzd1 Fzd2 Gata6 Hes1 Jag1 Kif7 Lrp1 Lrp6 Ltbp1 Luzp1 Nos3 Nrp2 Parva Pcsk5 Prox1 Ptk7 Rbpj Robo1 Sema3c Smo Sox11 Sox4 Tgfb2 Tgfbr2 Vangl2 Wnt5a Zfpm2	2.85494e-05	31.0345	3.10611
regulation of endothelial cell proliferation	GO:0001936	38	Ang Apln Aplnr Apoe Cav1 Cdh13 Col18a1 Dlk1 Dll4 Dysf Ecm1 Fgf7 Fgfr1 Gja1 Hspg2 Igf1 Igf2 Jcad Jun Mdk Mydgf Ngfr Nrarp Prkd1 Prox1 Ptprm Sparc Sulf1 Tek Thbs1 Thbs4 Tie1 Tnmd Vash1 Vash2 Vegfc Wnt5a Zfp580	3.07345e-05	27.9412	2.79651
cell-substrate junction assembly	GO:0007044	32	Ajuba Apod Cdh11 Col16a1 Coro2b Cttn Dlc1 Dst Efna5 Epha3 Fermt2 Fmn1 Fn1 Gpm6b Itga5 Itgav Itgb4 Lama3 Lamc1 Lrp1 Mmp14 Peak1 Phldb2 Ppm1f Ptk2 Rhod S100a10 Sdc4 Ston1 Tek Thsd1 Thy1	3.15809e-05	32.9897	3.30179
negative regulation of cell projection organization	GO:0031345	53	Apoe App Arhgap24 Arhgap44 Bag5 Ccl21a Cspg4 Ctsz Dab2 Dpysl3 Efna1 Efnb2 Epha3 Ephb2 Hes1 Itga3 Itgb1 Itm2c Kremen1 Lgals1 Lpar1 Lrp1 Neo1 Nfatc4 Ngef Ngfr Ntn1 Plxna3 Pmp22 Prnp Ptk2 Ptprf Ptprs Rgma Rtn4r Rtn4rl1 Ryk Sema3a Sema3b Sema3c Sema3f Sema4c Sema4f Stmn2 Syngap1 Thy1 Trim46 Tsku Vim Wnt5a Xylt1 Yap1 Zfp365	3.45079e-05	25.4808	2.55026
cognition	GO:0050890	71	Abl2 Adcy1 Adcy3 Apoe App Arf4 Arl6ip5 B4galt2 Bdnf Brinp1 Brsk1 Cacna1c Camk4 Cbr3 Chrd Chrna7 Cyp7b1 Dgki Dnaaf4 Egfr Ephb2 Fzd9 Gabrb3 Glp1r Gnas Grin2a Hif1a Ift20 Igf1 Igf2 Itga3 Itga5 Itgb1 Jun Lamb1 Lgmn Lmx1a Map1a Mdk Meis2 Mme Ndrg4 Nfatc4 Nfix Nr4a2 Nrxn2 Nts Pgrmc1 Plcb1 Plk2 Prkar1b Prnp Ptgs2 Ptn Rcan1 Rin1 Scn2a Serpinf1 Shank1 Slc1a4 Sobp Syngap1 Synpo Syt11 Tac1 Tacr1 Tafa2 Thra …	3.59505e-05	23.0519	2.30717
positive regulation of endothelial cell migration	GO:0010595	33	Adgra2 Bcar1 Ccbe1 Col18a1 Fgf16 Fgf18 Fgfr1 Foxc2 Hif1a Igf1 Igf2 Jcad Lgmn Nos3 Nus1 Plk2 Prkd1 Prox1 Ptgs2 Rhob Rhoj Rin2 Rras Sash1 Smoc2 Snai2 Sparc Srpx2 Tek Thbs1 Vegfc Wnt5a Zfp580	3.6239e-05	30.8411	3.08675
glomerular filtration	GO:0003094	13	Coro2b Ednra Emp2 F2r F2rl1 Gas6 Gja1 Kirrel Myo1e Sulf1 Sulf2 Tbc1d8b Uts2r	3.70158e-05	56.5217	5.65701
regulation of body fluid levels	GO:0050878	64	Adra2a Ano1 Anxa2 Anxa5 Anxa8 Apln Aplnr Apoe Aqp2 Aqp5 C1qtnf1 Cav1 Cd34 Cd9 Comp Coro2b Cx3cl1 Egfr Emp2 Enpp1 Entpd2 Ephb2 Ext1 Ext2 F11r F2r F2rl1 Fzd6 Gas6 Gja1 Gnas Hif1a Hsd11b2 Kcnma1 Mmp13 Papss2 Pdgfa Pdgfra Pdia3 Pdia4 Pdpn Plat Prickle1 Prlr Procr Pros1 Serpine1 Serpine2 Serping1 Socs2 Stk39 Stxbp1 Sytl2 Tac1 Tacr1 Tfpi2 Thbs1 Trpc1 Tspan9 Tyro3 Uts2r Vkorc1 Vtn Wnk3	4.52367e-05	22.7758	2.27953
regulation of smoothened signaling pathway	GO:0008589	30	Chsy1 Cibar1 Dlg5 Enpp1 Evc Gas1 Gli3 Glis2 Gpc3 Gpr161 Ift122 Ift81 Kctd11 Kif7 Megf8 Prrx1 Prrx2 Rab23 Rab34 Rora Scube2 Serpine2 Sfrp1 Shox2 Smo Stk36 Ttbk2 Ttc23 Tulp3 Wnt9a	4.5789e-05	32.967	3.29953
cardiac epithelial to mesenchymal transition	GO:0060317	15	Acvr1 Adam15 Efna1 Emp2 Has2 Jag1 Msx1 Rbpj Snai1 Snai2 Tgfb2 Tgfbr2 Tmem100 Twist1 Wnt16	4.71723e-05	48.3871	4.84285
cell-substrate junction organization	GO:0150115	33	Ajuba Apod Cdh11 Col16a1 Coro2b Cttn Dlc1 Dst Efna5 Epha3 Fermt2 Fmn1 Fn1 Gpm6b Itga5 Itgav Itgb4 Lama3 Lamc1 Lrp1 Mmp14 Peak1 Phldb2 Ppm1f Prickle1 Ptk2 Rhod S100a10 Sdc4 Ston1 Tek Thsd1 Thy1	4.80778e-05	31.7308	3.17579
regulation of actin cytoskeleton organization	GO:0032956	75	Abi3bp Arfip1 Arfip2 Arhgap28 Arhgap35 Arhgap44 Arhgef10 Arhgef19 Arpin Asap3 Baiap2 Baiap2l1 Ccl21a Ccn2 Cdc42ep5 Cgnl1 Coro2b Cttn Cx3cl1 Daam2 Dbn1 Dlc1 Efna5 Eln Epha3 Eps8 F11r F2rl1 Fermt2 Fmn1 Fscn1 Gja1 Gpm6b Jam3 Kank2 Kirrel Lima1 Lpar1 Lrp1 Mdk Myadm Myo1c Nckap1 Nox4 Pak3 Pam Pdgfrb Pdlim4 Pecam1 Phldb2 Plekhg2 Ppm1f Prox1 Rac3 Rgs4 Rhoc Rhod S100a10 S1pr1 Sdc4 Sh3pxd2b Shank1 Snx9 So…	4.87616e-05	21.9298	2.19486
regulation of collagen metabolic process	GO:0010712	21	Ccn2 Creb3l1 Cygb Cyp2j6 Ddr2 Emilin1 Errfi1 F2r Fap Fn1 Inhba Itgb1 Larp6 Ltbp1 Mfap4 Mkx Pdgfrb Scx Serpine1 Tgfb3 Vim	5.31035e-05	36.8421	3.68737
endocardial cushion development	GO:0003197	20	Acvr1 Aplnr Bmpr1a Dchs1 Epha3 Foxf1 Jag1 Msx1 Nedd4 Nos3 Rbpj Robo1 Snai1 Snai2 Sox9 Tgfb2 Tgfbr2 Thbs1 Tmem100 Twist1	5.80451e-05	40	4.00342
regulation of synapse assembly	GO:0051963	37	Abi3bp Adgrl1 Adgrl2 Agrn App Bdnf Clstn1 Dlg5 Efna5 Ephb2 Ephb3 Farp1 Flrt2 Fzd1 Gpc4 Lrfn1 Lrfn3 Lrfn4 Lzts3 Mdga1 Nectin1 Nlgn2 Ntn1 Numbl Ptk2 Ptpn13 Ptprs Six1 Six4 Slitrk2 Slitrk6 Srcin1 Srpx2 Thbs2 Tpbg Vstm5 Wnt5a	5.93029e-05	29.8387	2.98643
negative regulation of neuron projection development	GO:0010977	43	Apoe Bag5 Cspg4 Ctsz Dab2 Dpysl3 Efna1 Efnb2 Epha3 Ephb2 Hes1 Itm2c Kremen1 Lgals1 Lpar1 Lrp1 Neo1 Ngef Ngfr Ntn1 Plxna3 Pmp22 Ptk2 Ptprs Rgma Rtn4r Rtn4rl1 Ryk Sema3a Sema3b Sema3c Sema3f Sema4c Sema4f Stmn2 Syngap1 Thy1 Trim46 Tsku Vim Wnt5a Xylt1 Zfp365	6.12963e-05	27.2152	2.72385
regulation of protein localization	GO:0032880	164	Adam9 Adra2a Agtr2 Ang Ano1 Anxa5 Apbb1 Apod Apoe App Arfip1 Arhgap44 Arhgdig B9d1 Bmper C1qtnf3 Cacna1c Cacnb3 Cacnb4 Camk4 Cask Ccn3 Cd81 Cemip Chga Clip3 Cnpy4 Coro2b Dab2 Dag1 Dbn1 Dclk1 Dlg4 Doc2b Dvl3 Dzip1 Dzip1l Ednra Efna5 Egfr Epha3 Ephb2 Erbb2 Ergic3 F2r F2rl1 Fbn1 Fbxo4 Fermt2 Fndc1 Fzd9 Gas6 Gja1 Gli3 Glis2 Glp1r Gna11 Gnao1 Gnas Gpc1 Gpc3 Gpc4 Gpc6 Gper1 Gpm6b Gpr137b Gpr27 Gpr68 Hi…	6.36014e-05	18.2628	1.82784
lymph vessel morphogenesis	GO:0036303	13	Ccbe1 Clec14a Foxc1 Foxc2 Pdpn Pkd1 Prox1 Ptpn14 Sox18 Svep1 Tie1 Vash1 Vegfc	6.36892e-05	54.1667	5.4213
skin development	GO:0043588	59	Adamts2 Ahdc1 Alx4 Barx2 Cd109 Cdh3 Clic4 Col1a1 Col1a2 Col3a1 Col5a1 Col5a2 Comp Ctsl Cyp26b1 Dlx3 Egfr Enpp1 Errfi1 Ext1 Fgf7 Flnb Fosl2 Foxc1 Fzd6 Gata6 Gnas Ift74 Igfbp5 Inhba Itga3 Itgb4 Kazn Klf4 Krt10 Lamc1 Lgr5 Macroh2a2 Mafb Naglu Ngfr Palld Pdgfa Prkch Ptgs2 Rbpj Runx1 Slc2a10 Smo Snai1 Sox18 Sox9 Tfap2a Tgfb2 Trps1 Vangl2 Wnt16 Wnt5a Yap1	6.63123e-05	23.6948	2.37151
lymphangiogenesis	GO:0001946	12	Ccbe1 Clec14a Foxc1 Foxc2 Pdpn Pkd1 Prox1 Ptpn14 Sox18 Tie1 Vash1 Vegfc	6.7942e-05	57.1429	5.71918
small GTPase mediated signal transduction	GO:0007264	88	Abca1 Abl2 Apoe Arfgef3 Arhgap24 Arhgap28 Arhgap35 Arhgap42 Arhgap44 Arhgap5 Arhgap8 Arhgdig Arhgef10 Arhgef25 Auts2 Baiap2 Cdc42bpa Cdc42ep5 Cdh13 Cdon Cgnl1 Col1a2 Col3a1 Dgki Dlc1 Dock6 Dock7 Dok5 Ednra Ephb2 Eps8 Erbb2 F11r F2r F2rl1 Farp2 Gabarap Igf1 Iqsec2 Itga3 Itgav Itgb1 Kank2 Lpar1 Lpar4 Mras Nckap1 Nfix Ngfr Ntn1 Nucb2 P2ry10b Pdgfrb Pdpn Pecam1 Plce1 Plk2 Psd3 Rab15 Rab30 Rab33b Rac3…	7.21471e-05	21.3075	2.13258
positive regulation of cell adhesion	GO:0045785	96	Abi3bp Abl2 Adam9 Cav1 Ccdc80 Ccl21a Ccn1 Cd276 Cd63 Cd81 Cdh13 Chrd Chst2 Col16a1 Col8a1 Cx3cl1 Dab2 Dag1 Dbn1 Dysf Ecm2 Edil3 Efemp2 Efnb1 Efnb2 Egfl6 Emilin1 Emp2 Ephb4 Ephb6 Erbb2 F11r Fbln2 Fermt2 Fmn1 Fn1 Foxc2 Foxf1 Frmd5 Fstl3 Gli3 Has2 Hes1 Ibsp Ift74 Igf1 Igf2 Igfbp2 Itga3 Itga5 Itgav Itgb1 Kif26b Kifap3 Lamb1 Lamb2 Lamc1 Lgals1 Lif Mdk Mex3b Myadm Ndnf Nid1 Nr4a3 P4hb Pcsk5 Pdpn Piezo1…	7.31067e-05	20.1258	2.0143
positive regulation of cell projection organization	GO:0031346	90	Abl2 Adamts1 Agrn Apbb1 Apoe Arhgap35 Auts2 Baiap2 Bdnf Cask Ccl21a Cdc42ep5 Crabp2 Creb3l2 Cul7 Cx3cl1 Dbn1 Ddr2 Dlg4 Dpysl3 Dvl3 Dzip1 Efna5 Enc1 Epha3 Ephb2 Eps8 F2rl1 Fam98a Fbxw8 Fgfr1 Fn1 Fscn1 Fzd1 Gprc5b Ift20 Itga3 Itgb1 Kctd17 Lif Lrp1 Lrp6 Map1b Map6 Marcks Mdk Megf8 Mien1 Nckap1 Ndnf Ndrg4 Ngfr Nme2 Ntn1 Numbl Obsl1 P3h1 Pak3 Plce1 Plxna1 Plxna3 Plxnb1 Plxnb2 Prkd1 Ptk7 Ptn Ptprf Ret …	7.61076e-05	21.1268	2.11449
metanephric nephron development	GO:0072210	15	Agtr2 Fmn1 Foxd1 Hes1 Kif26b Lamb2 Lif Osr1 Pdgfra Pdgfrb Ret Six2 Smo Sox9 Tfap2a	7.75305e-05	46.875	4.69151
establishment of planar polarity involved in neural tube closure	GO:0090177	10	Cthrc1 Dvl3 Fzd1 Fzd2 Lrp6 Ptk7 Sfrp1 Sfrp2 Vangl2 Wnt5a	8.13944e-05	66.6667	6.67237
bone growth	GO:0098868	16	Anxa6 Bnc2 Comp Ddr2 Ecm1 Enpp1 Evc Ext1 Fbln5 Mmp13 Rarg Sox9 Stc1 Tgfbr2 Thbs1 Thbs3	8.29075e-05	45.7143	4.57534
positive regulation of protein phosphorylation	GO:0001934	127	Ace Acvr1 Adam9 Adra2a Agrn Ajuba Ang Anxa2 Aplnr App Bdnf Bmp15 Bmpr1a Camkk1 Cav1 Ccl21a Ccn1 Ccn2 Cd81 Cdkn1a Cdon Cemip Chga Chrna7 Clec4n Clip3 Crlf1 Cspg4 Cx3cl1 Dab2 Dag1 Ddr2 Dlg3 Dlg4 Dock7 Dvl3 Ednra Efna1 Efna5 Egfr Emp2 Erbb2 Ereg Fam20a Fbn1 Fermt2 Fgf16 Fgf18 Fgf7 Fgfr1 Fndc1 Fzd1 Fzd8 Gas6 Gdf11 Gdf5 Gdf7 Gfra1 Gnas Gper1 Gpnmb Gprc5b Hbegf Hes1 Higd1a Igf1 Igf2 Inhba Inhbb Itga5 I…	8.31925e-05	18.8988	1.8915
negative regulation of chondrocyte differentiation	GO:0032331	13	Adamts12 Adamts7 Ccn4 Gdf5 Gli3 Ltbp3 Mkx Nkx3-2 Pthlh Rarg Snai2 Sox9 Wnt9a	8.40843e-05	52	5.20445
localization within membrane	GO:0051668	124	Agrn Ank2 Ankrd50 Ano1 Anxa2 Apoe Arhgap44 Arhgap8 Arl13b Arl4c Arl5b Arl6ip5 Atp9a Blzf1 C1ql3 Cacnb3 Cacng7 Cask Cd81 Cdh13 Cemip Clip3 Clstn1 Cnpy4 Cyp46a1 Dab2 Dag1 Dbn1 Dchs1 Dlg4 Dusp18 Egfr Ehd2 Emp2 Epb41l3 Epha3 Ephb2 Erbb2 Exoc6b F11r Fermt2 Fzd9 Gas6 Glp1r Gorasp2 Gpc1 Gpc3 Gpc4 Gpc6 Gper1 Grin2a Ift122 Ift20 Iqsec2 Itga3 Itgb1 Lmna Lrp1 Lrp6 Lrrc15 Lyplal1 Mmp14 Mtcl1 Myadm Myo1c Ndrg…	8.40843e-05	19.0769	1.90933
embryonic epithelial tube formation	GO:0001838	40	Abl2 Arhgap35 Cthrc1 Dlc1 Dvl3 Enah Fzd1 Fzd2 Fzd6 Gdf7 Hif1a Hs2st1 Ift122 Lrp6 Luzp1 Nckap1 Osr1 Plxnb2 Prickle1 Ptk7 Rab23 Rarg Ret Rgma Sdc4 Sema4c Sfrp1 Sfrp2 Six1 Six4 Ski Sox11 Sox4 Sox9 Tfap2a Tgfb2 Tulp3 Twist1 Vangl2 Wnt5a	8.91077e-05	27.7778	2.78016
regulation of cellular localization	GO:0060341	178	Adam9 Adra2a Agtr2 Ang Ano1 Anxa2 Anxa5 Apbb1 Apod Apoe App Arfip1 Arhgap44 Arhgap8 Arhgdig Atp9a B9d1 BC034090 Bmper C1qtnf3 Cacna1c Cacnb3 Cacnb4 Camk4 Cask Cav1 Ccn3 Cd81 Cemip Chga Clip3 Cnpy4 Coro2b Dab2 Dag1 Dbn1 Dclk1 Dlg4 Doc2b Dvl3 Dzip1 Dzip1l Ednra Efna5 Egfr Ehd2 Epha3 Ephb2 Erbb2 Ergic3 F2r F2rl1 Fbn1 Fbxo4 Fermt2 Fndc1 Fzd9 Gas1 Gas6 Gja1 Gli3 Glis2 Glp1r Gna11 Gnao1 Gnas Gpc1 Gpc3 …	8.94964e-05	17.8357	1.78509
glomerulus development	GO:0032835	23	Agtr2 Ahr Basp1 Ednra Ext1 Foxc1 Foxc2 Hes1 Jag1 Lamb2 Myo1e Nid1 Osr1 Pdgfd Pdgfra Pdgfrb Plce1 Ret Sulf1 Sulf2 Tek Vangl2 Wwtr1	9.33165e-05	36.5079	3.65392
ventricular septum morphogenesis	GO:0060412	19	Acvr1 Aplnr Bmpr1a Fgfrl1 Fzd1 Fzd2 Hes1 Lrp6 Nos3 Prox1 Rbpj Robo1 Sox11 Sox4 Tgfb2 Tgfbr2 Vangl2 Wnt5a Zfpm2	9.4542e-05	41.3043	4.13397
vascular endothelial growth factor signaling pathway	GO:0038084	17	Adamts3 Adgra2 Ccbe1 Cd63 Dcn Foxc1 Jcad Myo1c Nrp2 Nus1 Pdgfra Pdgfrb Prkd1 Robo1 Smoc2 Tcf4 Vegfc	0.000101535	43.5897	4.36271
renal tubule development	GO:0061326	30	Adamts16 Agtr2 Col4a1 Ctnnbip1 Dchs1 Fat4 Fmn1 Foxd1 Gli3 Gpc3 Hes1 Hoxa11 Hs2st1 Jag1 Kif26b Lgr5 Lif Lzts2 Maged1 Osr1 Pkd2 Prickle1 Six1 Six2 Six4 Smo Sox9 Ttc8 Wwtr1 Yap1	0.000101535	30.9278	3.09543
mesoderm morphogenesis	GO:0048332	22	Acvr1 Ahdc1 Bmpr1a Chrd Ext2 Fgfr1 Foxc1 Foxc2 Foxf1 Hoxa11 Inhba Nckap1 Nr4a3 Pofut2 Scx Sfrp2 Six2 Smad1 Snai1 Twsg1 Wls Wnt5a	0.000103185	36.6667	3.66981
mesoderm formation	GO:0001707	21	Acvr1 Ahdc1 Bmpr1a Chrd Ext2 Fgfr1 Foxc1 Foxc2 Foxf1 Hoxa11 Inhba Nr4a3 Pofut2 Scx Sfrp2 Six2 Smad1 Snai1 Twsg1 Wls Wnt5a	0.000107165	37.5	3.75321
endothelium development	GO:0003158	36	Acvr1 Adamts12 Apold1 Barx1 Cdh5 Clic4 Col18a1 Cul7 Dll4 Ednra F11r F2rl1 Foxc2 Fstl1 Fzd1 Fzd2 Jag1 Myadm Naglu Ndp Pdpn Pecam1 Plcb1 Plod3 Prox1 Ptprs Rbpj Rhob S1pr2 Sox18 Stard13 Stc1 Tie1 Tmem100 Tnmd Zeb1	0.000114361	28.125	2.81491
positive regulation of phosphorylation	GO:0042327	137	Ace Acvr1 Adam9 Adra2a Agrn Ajuba Ang Anxa2 Apln Aplnr App Bdnf Bmp15 Bmpr1a Camkk1 Cav1 Ccl21a Ccn1 Ccn2 Cd81 Cdkn1a Cdon Cemip Chga Chrna7 Clec4n Clip3 Crlf1 Cspg4 Cx3cl1 Dab2 Dag1 Ddr2 Dlg3 Dlg4 Dock7 Dvl3 Ednra Efna1 Efna5 Egfr Emp2 Ephb4 Erbb2 Ereg Fam20a Fbn1 Fermt2 Fgf16 Fgf18 Fgf7 Fgfr1 Fndc1 Fzd1 Fzd7 Fzd8 Gas6 Gdf11 Gdf5 Gdf7 Gfra1 Gnas Gper1 Gpnmb Gprc5b Grb10 Hbegf Hes1 Higd1a Igf1 Ig…	0.000114759	18.5637	1.85796
integrin-mediated signaling pathway	GO:0007229	30	Adam15 Arhgap35 Bcar1 Ccn2 Cd63 Col3a1 Dab2 Emp2 Fermt2 Fn1 Itga10 Itga11 Itga3 Itga5 Itgav Itgb1 Itgb4 Itgb5 Itgb8 Itgbl1 Lamb1 Lamb2 Lamc1 Loxl3 Nid1 Pcsk5 Ptk2 Ptn Slc2a10 Thy1	0.000114759	31.25	3.12768
actin filament organization	GO:0007015	88	Abl2 Aqp2 Arfip1 Arfip2 Arhgap28 Arhgap35 Arhgef10 Arpin Asap3 Baiap2 Baiap2l1 Bcar1 Cald1 Ccl21a Ccn2 Cdc42ep5 Cgnl1 Coro2b Cttn Cx3cl1 Daam2 Dbn1 Dlc1 Dpysl3 Efs Eln Emp2 Enah Eps8 F11r F2rl1 Fam171a1 Fat1 Fermt2 Fmn1 Fscn1 Gas2 Gja1 Hmcn1 Itgb5 Kank2 Kirrel Lima1 Lpar1 Marcks Mical2 Myadm Myo1b Myo1c Myo1d Myo1e Nckap1 Nebl Nox4 Ooep Pak3 Pdlim1 Pdlim4 Pecam1 Phldb2 Plekhg2 Pls3 Ppm1f Prox1 Ra…	0.00011489	20.6573	2.0675
behavior	GO:0007610	125	Abl2 Ace Adarb1 Adcy1 Adcy3 Agtr2 Apba2 Apln Apoe App Arcn1 Arf4 Arl6ip5 Auts2 Avpr1a B4galt2 Bdnf Brinp1 Brsk1 Cacna1c Cacnb4 Camk4 Capn2 Cend1 Cfap69 Chrd Chrna7 Cstb Cyp7b1 Dbn1 Dgki Dlg4 Dnaaf4 Dynlrb1 Ednra Egfr Enpp1 Ephb2 Eps8 Ext1 Fgf14 Fzd9 Gabrb3 Gcnt4 Gja1 Gjb4 Gli3 Glp1r Gnao1 Gng8 Gpr176 Gprc5b Grin2a Grin2d Hif1a Hoxd10 Hoxd9 Ift20 Igf1 Igf2 Itga3 Itga5 Itgb1 Jun Kcnma1 Lamb1 Lgi4 L…	0.000121217	19.1718	1.91882
odontogenesis	GO:0042476	32	Aspn Bmpr1a Cd34 Col1a1 Dlx3 Ednra Enpp1 Fam20a Fgfr1 Foxc1 Gas1 Gli3 Id3 Inhba Lamb1 Lrp6 Msx1 Nectin1 Ngfr Odaph Osr1 Osr2 Pax9 Pdgfra Rspo2 Serpine1 Slc24a4 Smo Ssu2 Tfap2a Tnfsf11 Wls	0.00012305	30.1887	3.02145
substrate adhesion-dependent cell spreading	GO:0034446	31	Antxr1 Bcar1 Dab2 Dbn1 Efna1 Efna5 Ephb3 Fermt2 Fn1 Fndc3b Fzd7 Has2 Itgav Lamb1 Lamb2 Lamc1 Mdk Myadm P4hb Parva Pdpn Peak1 Postn Ptk2 Rab1a Rac3 S100a10 Sfrp1 Srcin1 Tek Tyro3	0.000130217	30.3922	3.04182
positive regulation of chemotaxis	GO:0050921	37	App Ccl21a Cdh13 Creb3 Cttn Cx3cl1 Dysf Ednra F2rl1 Fgf16 Fgf18 Fgfr1 Fn1 Gas6 Lbp Lgmn Lpar1 Mdk Megf8 Pdgfd Pdgfrb Ppm1f Prkd1 Ptk2 Ptn S1pr1 Serpine1 Smoc2 Snai2 Stk39 Thbs1 Thbs4 Tmem102 Tpbg Vegfc Wnt5a Zfp580	0.000130428	25.8741	2.58963
cellular response to amino acid stimulus	GO:0071230	23	Capn2 Castor1 Castor2 Col16a1 Col1a1 Col1a2 Col3a1 Col4a1 Col5a2 Col6a1 Egfr Grin2a Mmp2 Mmp3 Nsmf Pdgfc Pdgfd Pdgfra Sesn3 Sh3bp4 Six1 Socs1 Zeb1	0.000144079	34.3284	3.43578
smooth muscle cell proliferation	GO:0048659	46	Adamts1 Ang Apln Apod Apoe Bmpr1a Cav1 Ccn3 Ccn4 Cdh13 Cdkn1a Ctnnbip1 Cx3cl1 Ddr2 Ednra Efemp2 Egfr Enpp1 Ereg Gper1 Hbegf Hif1a Igf1 Igfbp3 Igfbp5 Jun Klf4 Mmp2 Mnat1 Ndrg4 Nos3 Nr4a3 Ogn Pde1a Pdgfd Pdgfrb Ptgs2 Ptk2 Rgs5 S1pr1 S1pr2 Tacr1 Tafa5 Tgfb3 Tgfbr2 Thbs1	0.000145217	25	2.50214
muscle cell differentiation	GO:0042692	87	AW551984 Acvr1 Adamts15 Agtr2 Ank2 Aplnr Barx2 Bdnf Bmpr1a Bvht Cacnb4 Capn2 Ccl8 Ccn3 Ccn4 Cd81 Cd9 Cdon Col14a1 Comp Csrp1 Csrp2 Cyp26b1 Dysf Ednra Efemp2 Efnb2 Ehd2 Ereg Fhl2 Foxf1 Fzd7 Gata6 Gper1 Hes1 Ift20 Igf1 Igf2 Igfbp5 Itgb1 Lamb1 Lamb2 Lamc1 Lmna Lox Mmp14 Msx1 Mymk Myof Naglu Nebl Neo1 Nfatc2 Nfatc4 Nid1 Nox4 Ntn3 Pdgfra Pdgfrb Piezo1 Pmp22 Prickle1 Prox1 Ptgfrn Ramp2 Rbpj Rcan1 Rgs4 …	0.00014533	20.4706	2.04881
regulation of smooth muscle cell migration	GO:0014910	30	Ace Adamts1 Bmpr1a Cav1 Ccn4 Ddr2 Dock7 Has2 Igf1 Igfbp3 Igfbp5 Lpar1 Lrp1 Mdk Ndrg4 Nox4 Nr4a3 Pcsk5 Pdgfa Pdgfd Pdgfrb Plxna1 Postn Ptk2 S1pr2 Serpine1 Smo Tacr1 Tafa5 Vtn	0.000153661	30	3.00257
fibroblast proliferation	GO:0048144	37	Agtr2 Anxa2 B4galt7 Cav1 Cd248 Cdk4 Cdkn1a Col3a1 Ddr2 Ednra Egfr Ereg Fbxo4 Fn1 Fndc3b Fosl2 Gas6 Igf1 Jun Lif Lzts2 Ngfr Nupr1 Pdgfa Pdgfc Pdgfd Pdgfra Pdgfrb Prdx1 Serpine1 Sfrp1 Ski Socs1 Trim32 Uts2r Wnt5a Zfp469	0.000156876	26.8116	2.68346
morphogenesis of embryonic epithelium	GO:0016331	44	Abl2 Arhgap35 Cthrc1 Dlc1 Dvl3 Enah Fzd1 Fzd2 Fzd6 Gdf7 Hif1a Hs2st1 Ift122 Lrp6 Luzp1 Nckap1 Osr1 Plxnb2 Prickle1 Ptk7 Rab23 Rarg Ret Rgma Sdc4 Sema4c Sfrp1 Sfrp2 Six1 Six4 Ski Sox11 Sox4 Sox9 Sulf1 Tbx18 Tfap2a Tgfb1i1 Tgfb2 Tulp3 Twist1 Vangl2 Vegfc Wnt5a	0.000157551	26.1905	2.62129
positive regulation of ossification	GO:0045778	22	Acvr1 Atraid Bmpr1a Bmpr1b Ccn1 Cd276 Fbn2 Fzd9 Gpm6b Lrp6 Osr1 Osr2 Pkdcc Ptn Scube2 Slc8a1 Sox11 Tac1 Tacr1 Tfap2a Tmem119 Wnt5a	0.000161859	36.0656	3.60965
localization	GO:0051179	676	Abca1 Abca5 Abl2 Ace Ackr3 Adam9 Adra2a Agrn Agtr2 Ahnak Ahr Ajuba Ang Ank2 Ankrd13b Ankrd50 Ano1 Ano8 Anpep Antxr1 Anxa2 Anxa5 Anxa6 Anxa8 Apba2 Apbb1 Apln Aplnr Aplp1 Apod Apoe App Aqp2 Aqp5 Arcn1 Arf2 Arf4 Arfgap3 Arfip1 Arfip2 Arhgap44 Arhgap8 Arhgdig Arl1 Arl13b Arl4c Arl5b Arl6ip5 Armcx3 Atg10 Atp6v1a Atp8b1 Atp8b2 Atp9a Avpr1a Azin2 B9d1 BC034090 Baiap2 Bdkrb1 Bdkrb2 Bdnf Bet1 Blzf1 Bmper …	0.00017452	14.632	1.46446
planar cell polarity pathway involved in neural tube closure	GO:0090179	9	Dvl3 Fzd1 Fzd2 Lrp6 Ptk7 Sfrp1 Sfrp2 Vangl2 Wnt5a	0.000182998	69.2308	6.929
regulation of axonogenesis	GO:0050770	46	Apoe Arhgap35 Bdnf Brsk1 Crabp2 Dbn1 Efna1 Efna5 Ephb2 Ephb3 Fn1 Lrp1 Map1b Map6 Megf8 Ntn1 Pak3 Plxna1 Plxna3 Plxnb1 Plxnb2 Ptk2 Ptprs Ret Rgma Rnd2 Robo1 Rtn4r Ryk Sema3a Sema3b Sema3c Sema3f Sema4c Sema4f Shox2 Shtn1 Skil Syngap1 Thy1 Tiam2 Tnfrsf12a Trim46 Ust Vim Wnt5a	0.000183538	26.1364	2.61587
anterior/posterior pattern specification	GO:0009952	48	Alx4 Barx1 Bhlhe40 Bmpr1a Cdon Ctnnbip1 Emx2 Foxc1 Foxc2 Foxf1 Gdf11 Gli3 Gpc3 Hes1 Hoxa10 Hoxa11 Hoxb2 Hoxc10 Hoxc6 Hoxc9 Hoxd10 Hoxd8 Hoxd9 Kif3a Lrp6 Meox1 Meox2 Msx1 Nckap1 Nrarp Osr1 Pax1 Pcsk5 Prickle1 Rarg Rbpj Ror2 Sema3c Sfrp1 Sfrp2 Six2 Ski Smo Tbx18 Tulp3 Vangl2 Wls Wnt5a	0.000190342	23.8806	2.3901
positive regulation of smoothened signaling pathway	GO:0045880	17	Chsy1 Cibar1 Dlg5 Evc Gas1 Gpc3 Kif7 Prrx1 Prrx2 Rab34 Scube2 Sfrp1 Shox2 Smo Stk36 Ttc23 Wnt9a	0.000190687	41.4634	4.14989
positive regulation of epithelial to mesenchymal transition	GO:0010718	19	Acvr1 Bcl9l Col1a1 Dab2 Emp2 Fermt2 Foxc1 Jag1 Loxl2 Mdk Pdpn Ptk2 Snai1 Tgfb1i1 Tgfb2 Tgfb3 Tgfbr2 Twist1 Wwtr1	0.000190687	38	3.80325
regulation of fibroblast proliferation	GO:0048145	33	Agtr2 Anxa2 B4galt7 Cav1 Cd248 Cdk4 Cdkn1a Ddr2 Egfr Ereg Fbxo4 Fn1 Fndc3b Fosl2 Gas6 Igf1 Jun Lif Lzts2 Ngfr Nupr1 Pdgfa Pdgfc Pdgfd Pdgfra Pdgfrb Serpine1 Sfrp1 Ski Socs1 Trim32 Uts2r Wnt5a	0.000198887	28.2051	2.82293
endochondral bone growth	GO:0003416	14	Anxa6 Bnc2 Comp Ddr2 Ecm1 Evc Ext1 Mmp13 Rarg Sox9 Stc1 Tgfbr2 Thbs1 Thbs3	0.00021502	46.6667	4.67066
morphogenesis of an epithelial sheet	GO:0002011	21	Ajuba Arhgap24 Arhgap35 Ccn1 Col5a1 Dag1 Dll4 Fermt2 Hbegf Hoxb2 Jag1 Lrp6 Megf8 Mmp12 Pard3 Pdpn Phldb2 Snai2 Sox11 Vangl2 Wnt5a	0.000220403	36.8421	3.68737
face morphogenesis	GO:0060325	17	Arid5b Col1a1 Crispld2 Lrp6 Mmp2 Msx1 Pax9 Pdgfra Plekha1 Prickle1 Rras Scx Ski Tfap2a Tgfb2 Tgfb3 Twist2	0.000223055	41.4634	4.14989
renal system process	GO:0003014	31	Ace Agtr2 Anpep Aqp2 Avpr1a Cacna1c Clcn5 Coro2b Dab2 Ednra Emp2 F2r F2rl1 Gas6 Gja1 Gnas Hsd11b2 Itga3 Kcnma1 Kirrel Lgmn Maged2 Myo1e Pon3 Stc1 Sulf1 Sulf2 Tac1 Tacr1 Tbc1d8b Uts2r	0.000224376	28.972	2.89968
regulation of cell death	GO:0010941	257	Abl2 Ace Ackr3 Acvr1 Adamtsl4 Agrn Agtr2 Ahr Alx4 Angptl4 Ank2 Anxa5 Apbb1 Apoe App Arf4 Arl6ip5 Atf3 B4galt1 Bag5 Bcl2a1b Bdkrb2 Bdnf Bmpr1b Bok Capn2 Casp12 Casp6 Cav1 Ccl21a Ccn1 Ccn2 Ccn3 Ccn4 Ccn5 Cd248 Cd34 Cdh5 Cdk4 Cdkn1a Chga Chrna7 Clip3 Col18a1 Comp Creb3 Creb3l1 Crlf1 Ctsb Ctsh Ctsk Ctsl Ctsz Cttn Cul7 Cx3cl1 Dab2 Dad1 Ddr2 Dlc1 Dlg5 Ecscr Ednra Efhc1 Efna1 Efnb2 Egfr Eno2 Erbb2 Eya2 …	0.000231102	16.0125	1.60262
regulation of transport	GO:0051049	275	Abca1 Abca5 Ace Adam9 Adra2a Agrn Agtr2 Ahnak Ahr Ang Ank2 Ankrd13b Ano1 Anpep Anxa2 Anxa5 Apbb1 Apln Aplnr Apod Apoe App Aqp2 Arfip1 Arhgap44 Arhgap8 Arl6ip5 Atp8b1 Atp9a Avpr1a Azin2 Bdkrb1 Bok C1qtnf1 C1qtnf2 C1qtnf3 Cacna1c Cacna2d1 Cacnb3 Cacnb4 Cacng7 Camk4 Cask Casp6 Cav1 Ccl21a Ccn3 Cd63 Cd81 Cdh13 Cdh3 Cemip Cfb Chga Chrna7 Cldn10 Clic4 Clip3 Cnksr3 Creb3 Cttnbp2nl Cx3cl1 Cyp8b1 Dab2 Dbn…	0.000244321	16.148	1.61618
regulation of hemostasis	GO:1900046	21	Anxa2 Anxa5 Apoe C1qtnf1 Cav1 Cd34 Cd9 Comp Ephb2 F2r F2rl1 Pdgfa Pdgfra Plat Pros1 Serpine1 Serpine2 Serping1 Thbs1 Vkorc1 Vtn	0.000249799	33.871	3.39
keratinocyte proliferation	GO:0043616	19	Cask Cd109 Cdh13 Cdh3 Ctsl Efnb2 Ereg Fgf7 Has2 Ift122 Ift74 Kif3a Mdk Prkd1 Snai2 Twist2 Wnt16 Yap1 Zeb1	0.000252685	38	3.80325
protein localization to cell periphery	GO:1990778	76	Ank2 Anxa2 Arhgap44 Arl13b Arl6ip5 Blzf1 C1ql3 Cacnb3 Cacng7 Cask Cd81 Clip3 Clstn1 Cnpy4 Dab2 Dag1 Dchs1 Dlg4 Egfr Ehd2 Emp2 Epb41l3 Epha3 Ephb2 Erbb2 F11r Gas6 Gorasp2 Gpc4 Gpc6 Gper1 Grin2a Ift20 Iqsec2 Itga3 Itgb1 Lrp1 Lrp6 Lrrc15 Lyplal1 Mex3b Mmp14 Myadm Nectin3 Nfasc Nkd2 Nptx1 Nptxr Nsg1 Pgrmc1 Pkdcc Plekhf1 Prnp Rab13 Rab31 Rab34 Rab40b Ramp2 Rhoq S100a10 Sec23a Snap47 Stac Stac2 Stxbp1 …	0.00025735	21.1699	2.1188
eye morphogenesis	GO:0048592	42	Aqp5 Bdnf Casp6 Cdon Col5a1 Col5a2 Col8a1 Col8a2 Ephb2 Fat1 Fjx1 Gas1 Gdf11 Gli3 Hif1a Hmgn1 Ift122 Jag1 Lrp6 Man2a1 Mfap2 Mfap5 Naglu Ndp Nectin1 Nectin3 Prox1 Ptn Ptprm Rarg Rbp4 Sdk2 Ski Sox11 Sox9 Tenm3 Tfap2a Thy1 Tsku Ttc8 Twist1 Zeb1	0.000258277	26.087	2.61093
kidney morphogenesis	GO:0060993	28	Adamts16 Agtr2 Ahr Ctnnbip1 Dchs1 Fat4 Fmn1 Foxd1 Gcnt4 Gli3 Gpc3 Hes1 Hoxa11 Hs2st1 Kif26b Lif Lzts2 Maged1 Osr1 Six1 Six2 Six4 Smo Sox4 Sox9 Tshz3 Vangl2 Wwtr1	0.000258277	30.4348	3.04608
cell differentiation involved in kidney development	GO:0061005	18	Basp1 Ednra Ext1 Fat4 Foxc2 Gli3 Glis2 Hes1 Jag1 Lamb2 Lif Myo1e Osr1 Six2 Smo Tshz3 Wwtr1 Yap1	0.000274073	39.1304	3.91639
regulation of systemic arterial blood pressure	GO:0003073	27	Ace Adamts16 Agtr2 Ahr Apln Arhgap42 Avpr1a Chrna7 Coro2b Ddah1 Ece1 Emp2 F2r F2rl1 Gas6 Gja1 Hsd11b2 Ier3 Manf Ncald Nos3 Postn Rasl10b Smtn Tac1 Tacr1 Uts2r	0.00027909	29.6703	2.96957
cartilage development involved in endochondral bone morphogenesis	GO:0060351	16	Anxa6 Col1a1 Comp Ext1 Hoxa11 Hspg2 Mmp13 Rarg Scube2 Serpinh1 Shox2 Sox9 Stc1 Tgfbr2 Thbs1 Thbs3	0.00027909	42.1053	4.21413
embryonic hindlimb morphogenesis	GO:0035116	14	Alx4 Gnas Gpc3 Lmbr1 Lrp6 Mecom Msx1 Osr1 Osr2 Pitx1 Rarg Rspo2 Tbx4 Twist1	0.000282033	46.6667	4.67066
negative regulation of transmembrane receptor protein serine/threonine kinase signaling pathway	GO:0090101	36	Acvr1 Aspn Bcl9l Bmper Cav1 Ccn3 Cd109 Chrd Eid2 Emilin1 Fbn1 Fbn2 Fstl3 Fzd1 Glg1 Htra1 Htra3 Ldlrad4 Lrp1 Ltbp1 Nbl1 Peg10 Pmepa1 Rasl11b Sfrp1 Sfrp2 Ski Skil Slc2a10 Spred1 Tgfb1i1 Tgfb3 Tnfaip6 Twsg1 Vasn Wnt5a	0.000282843	26.6667	2.66895
epidermis morphogenesis	GO:0048730	15	Ctsl Dlx3 Ext1 Fgf7 Igfbp5 Klf4 Lamc1 Naglu Ngfr Plod3 Runx1 Smo Snai1 Tfap2a Tgfb2	0.000290177	44.1176	4.41554
organ growth	GO:0035265	48	Agtr2 Ahr Anxa6 Bmpr1a Bnc2 Cacna1c Ccn4 Col14a1 Comp Ddr2 Ecm1 Enpp1 Evc Ext1 Fbln5 Fgf7 Fgfr1 Foxc1 Foxc2 Gata6 Gja1 Ier3ip1 Igf1 Igf2 Mmp13 Pdgfra Pdgfrb Prlr Prox1 Ptk2 Rarg Rbp4 Rbpj Rgs4 Rspo2 S1pr1 Smad1 Smo Sox9 Stc1 Tgfb2 Tgfbr2 Thbs1 Thbs3 Vgll4 Wwc2 Yap1 Zfpm2	0.000292555	24.8705	2.48918
gland development	GO:0048732	82	Ahr Arhgap35 Arhgap5 Arid5b Bmpr1a Cacnb4 Cav1 Cdkn1c Cyp7b1 Dag1 Ednra Egfr Ephb3 Ext1 Fgf18 Fgf7 Fgfr1 Foxc1 Foxf1 Frzb Gata6 Gdf7 Gja1 Gli3 Hes1 Hif1a Hoxd9 Igf1 Igf2 Igf2r Igfbp5 Igsf3 Irs1 Jun Lrp6 Mafb Man2a1 Mdk Meg3 Mmp2 Msx1 Naglu Ntn1 Pax1 Pdgfa Pdgfra Pdgfrb Pitx1 Pkd1 Pkd2 Plxna1 Prlr Prox1 Pthlh Ptn Rarg Rbpj Robo1 Runx1 Sema3a Sema3c Serpine2 Serpinf1 Sfrp1 Six1 Six4 Slc12a2 Smo Sna…	0.000295006	20.8651	2.0883
transport	GO:0006810	575	Abca1 Abca5 Abl2 Ace Ackr3 Adam9 Adra2a Agrn Agtr2 Ahnak Ahr Ang Ank2 Ankrd13b Ankrd50 Ano1 Ano8 Anpep Antxr1 Anxa2 Anxa5 Anxa6 Anxa8 Apba2 Apbb1 Apln Aplnr Aplp1 Apod Apoe App Aqp2 Aqp5 Arcn1 Arf2 Arf4 Arfgap3 Arfip1 Arfip2 Arhgap44 Arhgap8 Arl1 Arl4c Arl5b Arl6ip5 Armcx3 Atg10 Atp6v1a Atp8b1 Atp8b2 Atp9a Avpr1a Azin2 Bdkrb1 Bdkrb2 Bdnf Bet1 Blzf1 Bok Brsk1 C1qtnf1 C1qtnf2 C1qtnf3 C1qtnf5 Cacfd1…	0.000333481	14.7739	1.47865
embryonic heart tube development	GO:0035050	26	Acvr1 Aplnr Arl13b Chrd Ece1 Ednra Foxc1 Foxc2 Gja1 Hes1 Hif1a Ift122 Kif3a Lrp6 Megf8 Nckap1 Pkd2 Rbpj Slc8a1 Smo Sox18 Tead1 Tgfbr2 Vangl2 Wnt5a Yap1	0.000340462	31.7073	3.17345
establishment of planar polarity of embryonic epithelium	GO:0042249	10	Cthrc1 Dvl3 Fzd1 Fzd2 Lrp6 Ptk7 Sfrp1 Sfrp2 Vangl2 Wnt5a	0.000346016	58.8235	5.88739
cardiac ventricle development	GO:0003231	37	Acvr1 Ahr Aplnr Bmpr1a Ccn1 Col11a1 Dll4 Ednra Fgfrl1 Fkbp1a Foxc1 Foxc2 Foxf1 Fzd1 Fzd2 Hes1 Hif1a Jag1 Lrp6 Ltbp1 Luzp1 Naglu Nos3 Prox1 Ptk7 Rbpj Robo1 Scn5a Sema3c Sfrp2 Sox11 Sox4 Tgfb2 Tgfbr2 Vangl2 Wnt5a Zfpm2	0.000365255	27.0073	2.70304
blood vessel endothelial cell migration	GO:0043534	33	Apoe Cdh5 Clec14a Col18a1 Dll4 Efna1 Efnb2 Emp2 Ephb4 Fgf18 Fgfr1 Foxc2 Hif1a Igf1 Igf2 Itgb1 Jcad Klf4 Meox2 Nos3 Nus1 Pik3r3 Plk2 Prkd1 Ptgs2 Rhoj Robo1 Spred1 Srpx2 Stard13 Thbs1 Vash1 Vegfc	0.000382283	27.7311	2.77548
response to amino acid	GO:0043200	25	Capn2 Castor1 Castor2 Col16a1 Col1a1 Col1a2 Col3a1 Col4a1 Col5a2 Col6a1 Egfr Grin2a Mmp2 Mmp3 Nsmf Pdgfc Pdgfd Pdgfra Sesn3 Sh3bp4 Six1 Slc1a2 Socs1 Tuba1a Zeb1	0.000393487	30.8642	3.08906
protein hydroxylation	GO:0018126	13	Crtap Fkbp10 P3h1 P3h3 P3h4 P4ha1 P4ha2 P4ha3 P4hb Plod1 Plod2 Plod3 Prdx4	0.000394216	46.4286	4.64683
cartilage condensation	GO:0001502	10	Acan Barx2 Bmpr1b Ccn2 Col11a1 Pkd1 Ror2 Sox9 Tgfb2 Thra	0.000403839	58.8235	5.88739
negative regulation of wound healing	GO:0061045	21	Anxa2 Anxa5 Apoe C1qtnf1 Cask Cd109 Cd34 Cd9 Gja1 Pdgfa Pdgfra Phldb2 Plat Pros1 Serpine1 Serpine2 Serping1 Slc12a2 Tafa5 Thbs1 Vtn	0.000419654	33.871	3.39
hair cycle process	GO:0022405	30	Alx4 Barx2 Cd109 Cdh3 Ctsl Dlx3 Egfr Ext1 Farp2 Fgf7 Fzd6 Gnas Igfbp5 Inhba Lamc1 Lgr5 Naglu Ngfr Pdgfa Ptgs2 Rbpj Runx1 Smo Snai1 Sox18 Sox9 Tgfb2 Trps1 Vangl2 Wnt5a	0.00042059	29.1262	2.91512
regulation of establishment of planar polarity involved in neural tube closure	GO:0090178	9	Dvl3 Fzd1 Fzd2 Lrp6 Ptk7 Sfrp1 Sfrp2 Vangl2 Wnt5a	0.00042435	64.2857	6.43408
negative regulation of hemostasis	GO:1900047	16	Anxa2 Anxa5 Apoe C1qtnf1 Cd34 Cd9 Comp Pdgfa Pdgfra Plat Pros1 Serpine1 Serpine2 Serping1 Thbs1 Vtn	0.000448188	39.0244	3.90578
negative regulation of fat cell differentiation	GO:0045599	20	Ccn4 Dlk1 Enpp1 Fbn1 Fermt2 Gper1 Jag1 Lrp3 Lrp6 Mkx Mmp11 Nucb2 Rora Runx1t1 Tgfb1i1 Trio Wnt5a Wwtr1 Yap1 Zfpm2	0.000452718	35.0877	3.51178
response to axon injury	GO:0048678	23	Dpysl3 Enpp1 Erbb2 Gap43 Jun Klf4 Kremen1 Lamb2 Lrp1 Matn2 Matn4 Mmp2 Morn4 Ndp Neo1 Ptn Ptprf Ptprs Rgma Rtn4r Rtn4rl1 Tnc Xylt1	0.000472237	31.9444	3.19718
regulation of blood coagulation	GO:0030193	20	Anxa2 Anxa5 Apoe C1qtnf1 Cav1 Cd34 Cd9 Ephb2 F2r F2rl1 Pdgfa Pdgfra Plat Pros1 Serpine1 Serpine2 Serping1 Thbs1 Vkorc1 Vtn	0.000483685	33.3333	3.33619
memory	GO:0007613	38	Adcy1 Apoe App B4galt2 Bdnf Brinp1 Camk4 Chrna7 Cyp7b1 Gabrb3 Glp1r Grin2a Igf1 Igf2 Itga3 Itga5 Lgmn Lmx1a Map1a Mdk Nfatc4 Nfix Pgrmc1 Plcb1 Plk2 Ptgs2 Ptn Rcan1 Rin1 Scn2a Serpinf1 Shank1 Syt11 Tac1 Tacr1 Tafa2 Trpm4 Tuba1a	0.000496958	26.3889	2.64115
protein glycosylation	GO:0006486	45	A4galt Alg14 Alg5 B3galnt1 B3gnt9 B4galt1 B4galt5 B4galt7 B4gat1 Dad1 Dpy19l3 Eogt Ext1 Ext2 Extl2 Fut10 Fut11 Galnt1 Galnt16 Galnt17 Galnt18 Galnt5 Gfpt1 Gfpt2 Gmppb Gxylt2 Krtcap2 Large1 Nus1 Ostc Pgm3 Plod3 Pofut2 Poglut2 Poglut3 Pomgnt1 Pomgnt2 Pomt2 St6galnac6 Stt3a Tmem165 Tmem59 Tmtc4 Uggt2 Xxylt1	0.000517151	24.3243	2.43452
Ras protein signal transduction	GO:0007265	70	Abca1 Abl2 Apoe Arfgef3 Arhgap24 Arhgap35 Arhgap42 Arhgap44 Arhgap5 Arhgdig Arhgef10 Arhgef25 Auts2 Baiap2 Cdc42ep5 Cdh13 Col1a2 Col3a1 Dgki Dlc1 Dok5 Ednra Ephb2 Eps8 Erbb2 F11r F2r F2rl1 Farp2 Gabarap Igf1 Iqsec2 Itga3 Itgb1 Kank2 Lpar1 Lpar4 Mras Nckap1 Nfix Ngfr Ntn1 P2ry10b Pdgfrb Pdpn Pecam1 Plce1 Plk2 Psd3 Rab15 Rab30 Rab33b Rac3 Ralgds Rgl1 Rhoj Robo1 Rtkn Rtn4r Shtn1 Srgap1 Stard13 Syde1…	0.000518188	21.3415	2.13597
positive regulation of Wnt signaling pathway	GO:0030177	36	Abl2 Adgra2 Cav1 Ccn4 Cdh3 Col1a1 Daam2 Dab2 Dact1 Dkk2 Egfr Fzd9 Gpc3 Gprc5b Lgr5 Lmx1a Nkd1 Nrarp Peg12 Ptk7 Rbpj Reck Ror2 Rspo2 Sfrp1 Sfrp2 Sfrp4 Sox4 Sulf1 Sulf2 Thra Tmem132a Trpm4 Wls Wnt5a Yap1	0.000538384	27.0677	2.70908
vasculogenesis	GO:0001570	27	Ackr3 Aplnr Cav1 Cd34 Cul7 Emp2 Enpp1 Fgfr1 Foxf1 Gjc1 Has2 Itgb8 Myo1e Pdgfrb Ptk2 Ramp2 Rin2 Rras Smo Sox18 Spred1 Tek Tgfbr2 Tie1 Tmem100 Yap1 Zfpm2	0.000543254	30.3371	3.03631
regulation of smooth muscle cell proliferation	GO:0048660	43	Adamts1 Ang Apln Apod Apoe Bmpr1a Cav1 Ccn4 Cdh13 Cdkn1a Ctnnbip1 Cx3cl1 Ddr2 Efemp2 Egfr Ereg Gper1 Hbegf Hif1a Igf1 Igfbp3 Igfbp5 Jun Klf4 Mmp2 Mnat1 Ndrg4 Nos3 Nr4a3 Ogn Pde1a Pdgfd Pdgfrb Ptgs2 Ptk2 Rgs5 S1pr1 S1pr2 Tacr1 Tafa5 Tgfb3 Tgfbr2 Thbs1	0.000553133	24.2938	2.43146
tendon development	GO:0035989	6	Col11a1 Col5a1 Comp Gdf7 Mkx Scx	0.000553133	85.7143	8.57877
lymph vessel development	GO:0001945	14	Ccbe1 Clec14a Efnb2 Foxc1 Foxc2 Pdpn Pkd1 Prox1 Ptpn14 Sox18 Svep1 Tie1 Vash1 Vegfc	0.000585169	43.75	4.37875
regulation of growth	GO:0040008	121	Adam15 Agrn Ahr Apoe App Avpr1a Bdkrb1 Bdnf Bmpr1a Cacna1c Cacng7 Ccn3 Ccn4 Ccn5 Cd81 Cda Cdk4 Cdkn1a Cgref1 Clstn1 Col14a1 Crabp2 Creb3 Cttn Cxcl16 Dab2 Dact3 Dbn1 Dpysl2 Efna5 Egfr Enpp1 Epb41l3 Erbb2 Fgfr1 Fn1 Foxc1 Foxc2 Frzb Gap43 Gas1 Gas6 Gata6 Gdf5 Gja1 Gnas Gpc3 H19 Hbegf Hif1a Hsd3b7 Igf1 Igf2 Igfbp2 Igfbp3 Igfbp4 Igfbp5 Igfbp7 Inhba Kctd11 Lgmn Lmx1a Lrp1 Map1b Megf8 Mmp14 Morf4l2 Msx1…	0.00058958	18.5015	1.85174
cellular response to vascular endothelial growth factor stimulus	GO:0035924	20	Adamts12 Adamts3 Adgra2 Ccbe1 Cd63 Dcn Dll4 Foxc1 Jcad Myo1c Nrp2 Nus1 Pdgfra Pdgfrb Prkd1 Ramp2 Robo1 Smoc2 Tcf4 Vegfc	0.000589998	35.0877	3.51178
autonomic nervous system development	GO:0048483	16	Ackr3 Adarb1 Ednra Erbb2 Fn1 Hes1 Hoxb2 Nrp2 Plxna3 Ret Sema3a Sema3f Six1 Sox11 Sox4 Tfap2a	0.000597812	40	4.00342
positive regulation of neuron differentiation	GO:0045666	27	App Bdnf Brinp1 Brinp3 Cdon Duoxa1 Fgfr1 Gdf5 Gdf7 Gdpd5 Gprc5b Hmg20b Itgb1 Kctd11 Lmx1a Map1b Nbl1 Ngfr Prox1 Sh3gl3 Socs2 Sox11 Tcf4 Timp2 Trim32 Zc4h2 Zeb1	0.000597812	30	3.00257
negative regulation of coagulation	GO:0050819	16	Anxa2 Anxa5 Apoe C1qtnf1 Cd34 Cd9 Pdgfa Pdgfra Plat Procr Pros1 Serpine1 Serpine2 Serping1 Thbs1 Vtn	0.000598151	38.0952	3.81279
regulation of cytoskeleton organization	GO:0051493	99	Abi3bp Afap1 Agrn Arfip1 Arfip2 Arhgap28 Arhgap35 Arhgap44 Arhgef10 Arhgef19 Arpin Asap3 Baiap2 Baiap2l1 Capn2 Capn6 Cav1 Ccl21a Ccn2 Cdc42ep5 Cdh5 Cgnl1 Clip3 Coro2b Cttn Cx3cl1 Daam2 Dbn1 Dlc1 Dysf Efna5 Eln Epha3 Eps8 F11r F2rl1 Fermt2 Fmn1 Fscn1 Gja1 Gpm6b Hdgfl3 Jam3 Kank2 Kirrel Lima1 Lpar1 Lrp1 Map1a Map1b Map6 Map9 Mdk Myadm Myo1c Nav3 Nckap1 Nox4 Pak3 Pam Parp3 Pdgfrb Pdlim4 Pecam1 Phldb…	0.000601752	19.2982	1.93148
regulation of protein phosphorylation	GO:0001932	173	Ace Acvr1 Adam9 Adarb1 Adra2a Agrn Ajuba Ang Anxa2 Aplnr Apoe App Bdkrb1 Bdkrb2 Bdnf Bmp15 Bmper Bmpr1a Camk2n2 Camkk1 Cav1 Ccl21a Ccn1 Ccn2 Ccnyl1 Cd109 Cd81 Cdh5 Cdkn1a Cdkn1c Cdkn2b Cdon Cemip Chga Chrna7 Clec4n Clip3 Cnksr3 Crlf1 Cspg4 Cx3cl1 Dab2 Dag1 Ddr2 Dlg3 Dlg4 Dock7 Dusp16 Dvl3 Ednra Efna1 Efna5 Egfr Emilin1 Emp2 Enpp1 Ephb2 Erbb2 Ereg Errfi1 Fam20a Fbn1 Fermt2 Fgf16 Fgf18 Fgf7 Fgfr1 F…	0.000605101	17.1627	1.71774
associative learning	GO:0008306	29	Abl2 Adcy3 App B4galt2 Bdnf Brsk1 Cacna1c Chrd Chrna7 Glp1r Grin2a Hif1a Ift20 Itgb1 Lgmn Map1a Meis2 Ndrg4 Nts Pgrmc1 Rin1 Shank1 Syngap1 Synpo Tac1 Tacr1 Tafa2 Tpbg Tuba1a	0.00061405	29.5918	2.96172
cochlea development	GO:0090102	17	Cthrc1 Dchs1 Dvl3 Frzb Fzd2 Gabrb3 Hes1 Ift20 Ptk7 Six1 Slitrk6 Sobp Sox9 Tbx18 Vangl2 Wnt5a Zeb1	0.000617687	38.6364	3.86694
regulation of cell-matrix adhesion	GO:0001952	34	Adam15 Apod Cask Ccl21a Cdh13 Col16a1 Dag1 Dlc1 Efemp2 Efna5 Emp2 Epha3 Fermt2 Fmn1 Gpm6b Jag1 Lrp1 Mmp12 Mmp14 Pcsk5 Peak1 Phldb2 Postn Ppm1f Ptk2 Rhod Rin2 Rras S100a10 Sdc4 Serpine1 Tek Thbs1 Thy1	0.000620983	27.2	2.72233
regulation of phosphatidylinositol 3-kinase signaling	GO:0014066	28	Dcn Ddr2 Egfr Erbb2 F2r F2rl1 Fn1 Gper1 Igf1 Klf4 Mydgf Nedd4 Pdgfa Pdgfc Pdgfd Pdgfrb Pld2 Plxnb1 Ptk2 Ptpn13 Ror1 Ror2 Serpine2 Sox9 Tek Tgfb2 Twist1 Wnt16	0.000652263	28.866	2.88907
positive regulation of extracellular matrix organization	GO:1903055	13	Colgalt1 Cyp2j6 Dag1 Ddr2 Efemp2 Emilin1 Fscn1 Ier3ip1 Pdpn Phldb1 Phldb2 Sox9 Tgfb2	0.000668089	44.8276	4.4866
endocardial cushion morphogenesis	GO:0003203	15	Acvr1 Aplnr Bmpr1a Dchs1 Msx1 Nos3 Rbpj Robo1 Snai1 Snai2 Sox9 Tgfb2 Tgfbr2 Tmem100 Twist1	0.000683496	40.5405	4.05753
tissue regeneration	GO:0042246	20	Ccn3 Cd81 Cd9 Cdkn1a Dysf Fzd7 Fzd9 Gap43 Gja1 Igf1 Igsf10 Large1 Mdk Mymk Nfix Ptgfrn Ptn Selenon Serpine1 Yap1	0.000684365	32.7869	3.2815
cytoskeleton organization	GO:0007010	222	Abi3bp Abl2 Afap1 Agrn Ajuba Amotl2 Antxr1 Aqp2 Arfip1 Arfip2 Arhgap28 Arhgap35 Arhgap44 Arhgef10 Arhgef17 Arhgef19 Armc2 Arpin Asap3 Auts2 BC034090 Baiap2 Baiap2l1 Bcar1 Bfsp1 Brsk1 Cald1 Capn2 Capn6 Cav1 Cavin3 Ccdc68 Ccdc8 Ccl21a Ccn2 Ccser2 Cdc42bpa Cdc42bpb Cdc42ep5 Cdh5 Cfap69 Cgnl1 Chd3 Clip3 Clip4 Cnn3 Coro2b Csrp1 Csrp2 Cttn Cul7 Cx3cl1 Daam2 Dag1 Dbn1 Dlc1 Dnaaf4 Dnah1 Dnal1 Dock7 Dpysl…	0.000691206	16.7169	1.67312
parasympathetic nervous system development	GO:0048486	10	Ackr3 Adarb1 Hes1 Hoxb2 Nrp2 Plxna3 Sema3a Sema3f Six1 Tfap2a	0.000695862	55.5556	5.56031
placenta development	GO:0001890	39	Ccn1 Cdkn1c Ctsb Ctsl Cul7 Dlx3 Egfr Erf Fbn2 Fbxw8 Fosl1 Gjb5 Hes1 Hif1a Htra1 Igf2 Il11ra1 Itgav Lif Ndp Nrk Pcdh12 Peg10 Pkd1 Pkd2 Plcd1 Plcd3 Ptgs2 Ptn Rbpj Rtl1 Serpine1 Slc8a1 Snai1 Socs3 Syde1 Tppp3 Vash1 Vash2	0.000698739	25.1613	2.51828
cranial nerve morphogenesis	GO:0021602	13	Adarb1 Atp8b1 Ephb2 Gli3 Hoxb2 Mafb Nrp2 Plxna1 Plxna3 Sema3a Sema3f Six1 Tfap2a	0.000700906	46.4286	4.64683
positive regulation of cartilage development	GO:0061036	13	Bmp1 Ccn1 Fgf18 Gdf5 Gli3 Hoxa11 Loxl2 Mdk Pkdcc Scx Smad1 Sox9 Wnt5a	0.000705243	43.3333	4.33704
neural crest cell development	GO:0014032	25	Acvr1 Anxa6 Bmpr1a Ednra Efnb1 Fn1 Foxc1 Foxc2 Hes1 Hif1a Jag1 Nrp2 Ret Sema3a Sema3b Sema3c Sema3f Sema4c Sema4f Smo Snai2 Sox11 Sox9 Tfap2a Twist1	0.000705243	30.4878	3.05139
hair follicle development	GO:0001942	29	Alx4 Barx2 Cd109 Cdh3 Ctsl Dlx3 Egfr Ext1 Fgf7 Fzd6 Gnas Igfbp5 Inhba Lamc1 Lgr5 Naglu Ngfr Pdgfa Ptgs2 Rbpj Runx1 Smo Snai1 Sox18 Sox9 Tgfb2 Trps1 Vangl2 Wnt5a	0.000710698	28.7129	2.87375
renal tubule morphogenesis	GO:0061333	24	Adamts16 Agtr2 Col4a1 Ctnnbip1 Dchs1 Fat4 Fmn1 Foxd1 Gli3 Gpc3 Hes1 Hoxa11 Hs2st1 Kif26b Lgr5 Lzts2 Maged1 Osr1 Pkd2 Six1 Six2 Six4 Smo Sox9	0.000718353	30.7692	3.07956
neural tube formation	GO:0001841	34	Abl2 Arhgap35 Cthrc1 Dlc1 Dvl3 Enah Fzd1 Fzd2 Fzd6 Gdf7 Hif1a Ift122 Lrp6 Luzp1 Nckap1 Plxnb2 Prickle1 Ptk7 Rab23 Rarg Rgma Sdc4 Sema4c Sfrp1 Sfrp2 Ski Sox11 Sox4 Tfap2a Tgfb2 Tulp3 Twist1 Vangl2 Wnt5a	0.000724176	27.2	2.72233
positive regulation of fibroblast proliferation	GO:0048146	23	Anxa2 Cd248 Cdk4 Cdkn1a Ddr2 Egfr Ereg Fn1 Fndc3b Fosl2 Gas6 Igf1 Jun Lif Ngfr Pdgfa Pdgfc Pdgfd Pdgfra Pdgfrb Serpine1 Uts2r Wnt5a	0.000731289	31.5068	3.15338
somite development	GO:0061053	25	Bmpr1a Foxc1 Foxc2 Foxf1 Frzb Loxl3 Lrp6 Meox1 Meox2 Nckap1 Nrarp Pax1 Rbpj Ror2 Scx Sema3c Sfrp1 Sfrp2 Six1 Six4 Smo Sox11 Tbx18 Wdr19 Wnt5a	0.000736933	29.7619	2.97874
contractile actin filament bundle assembly	GO:0030038	31	Arhgap28 Arhgef10 Asap3 Ccn2 Cgnl1 Coro2b Dlc1 Eln F11r Fam171a1 Fermt2 Itgb5 Kank2 Lpar1 Nox4 Pdlim1 Pdlim4 Phldb2 Ppm1f Rhoc S100a10 S1pr1 Sdc4 Sh3pxd2b Sorbs3 Synpo Tac1 Tacr1 Tgfb3 Tnfaip1 Ttc8	0.000749503	27.9279	2.79518
stress fiber assembly	GO:0043149	31	Arhgap28 Arhgef10 Asap3 Ccn2 Cgnl1 Coro2b Dlc1 Eln F11r Fam171a1 Fermt2 Itgb5 Kank2 Lpar1 Nox4 Pdlim1 Pdlim4 Phldb2 Ppm1f Rhoc S100a10 S1pr1 Sdc4 Sh3pxd2b Sorbs3 Synpo Tac1 Tacr1 Tgfb3 Tnfaip1 Ttc8	0.000749503	27.9279	2.79518
axis elongation	GO:0003401	14	Lrp6 Nat8f3 Nkd1 Prickle1 Ptk7 Sfrp1 Sfrp2 Six1 Six4 Sox9 Tnc Vangl2 Wnt5a Yap1	0.000803411	42.4242	4.24606
cellular localization	GO:0051641	477	Abca1 Abl2 Adam9 Adra2a Agrn Agtr2 Ajuba Ang Ank2 Ankrd50 Ano1 Anxa2 Anxa5 Anxa6 Anxa8 Apba2 Apbb1 Aplnr Apod Apoe App Arcn1 Arf2 Arf4 Arfgap3 Arfip1 Arfip2 Arhgap44 Arhgap8 Arhgdig Arl1 Arl13b Arl4c Arl5b Arl6ip5 Armcx3 Atg10 Atp6v1a Atp8b1 Atp9a B9d1 BC034090 Baiap2 Bdkrb1 Bet1 Blzf1 Bmper Bok Brsk1 C1ql3 C1qtnf3 C1qtnf5 Cacna1c Cacnb3 Cacnb4 Cacng7 Camk4 Cask Casp6 Cav1 Cavin1 Ccdc68 Ccl21a Cc…	0.000811881	15.0331	1.5046
postsynapse organization	GO:0099173	55	Abi3bp Abl2 Agrn Apoe App Arf4 Arhgap22 Arhgap44 Baiap2 C1ql3 Cask Chrna7 Cttn Dact1 Dbn1 Dlg4 Dlg5 Dock7 Efna1 Ephb2 Ephb3 Farp1 Frmpd4 Fzd9 Gap43 Grin2a Itga3 Itgb1 Lgmn Lrfn1 Lrfn4 Lzts3 Marcks Ngef Nlgn2 Nptx1 Nptxr Nrp2 Nrxn2 Numbl Pak3 Prnp Ptn Ptprf Ptprs Rac3 Ror2 Sema3f Shank1 Srcin1 Stk38l Syngap1 Tanc2 Wnt5a Zfp365	0.000811881	23.2068	2.32266
positive regulation of phosphatidylinositol 3-kinase signaling	GO:0014068	23	Dcn Ddr2 Erbb2 F2r F2rl1 Fn1 Gper1 Igf1 Mydgf Nedd4 Pdgfa Pdgfc Pdgfd Pdgfrb Pld2 Plxnb1 Ptk2 Ror1 Ror2 Sox9 Tek Tgfb2 Wnt16	0.000821115	31.0811	3.11077
regulation of fat cell differentiation	GO:0045598	36	Ccn4 Dact1 Dlk1 Enpp1 Fbn1 Fermt2 Fndc3b Frzb Gper1 Hes1 Igf1 Jag1 Lrp3 Lrp6 Mecom Medag Metrnl Mkx Mmp11 Nucb2 Ptgs2 Rora Runx1t1 Sfrp1 Sfrp2 Sh3pxd2b Six1 Snai2 Tgfb1i1 Trio Trpm4 Wnt5a Wnt5b Wwtr1 Yap1 Zfpm2	0.000884932	25.3521	2.53738
endothelial cell differentiation	GO:0045446	30	Acvr1 Apold1 Barx1 Cdh5 Clic4 Col18a1 Cul7 Ednra F11r F2rl1 Fstl1 Fzd1 Fzd2 Jag1 Myadm Ndp Pdpn Pecam1 Plcb1 Plod3 Prox1 Ptprs Rbpj S1pr2 Sox18 Stc1 Tie1 Tmem100 Tnmd Zeb1	0.000941068	27.5229	2.75465
ureter development	GO:0072189	10	Emx2 Foxf1 Lzts2 Mecom Osr1 Ret Six1 Sox9 Tbx18 Tshz3	0.000941068	52.6316	5.26766
positive regulation of MAPK cascade	GO:0043410	90	Abl2 Ackr3 Acta2 Adam9 Adra2a Ajuba Apoe App Arl6ip5 Avpi1 Bmper C1qtnf1 C1qtnf2 C1qtnf3 Cavin3 Ccl21a Ccl8 Ccn2 Cd81 Cdon Chrna7 Cspg4 Cx3cl1 Dab2 Dok5 Dvl3 Ednra Efna1 Egfr Erbb2 F2r F2rl1 Fermt2 Fgf18 Fgfr1 Fzd8 Gadd45b Gas6 Gper1 Gpnmb Igf1 Igf2 Igfbp3 Igfbp4 Inhba Jcad Jun Lif Lpar1 Lrp1 Maged1 Map3k10 Mapk8ip1 Mapkbp1 Mydgf Ndrg4 Nenf Ngfr Nox4 Nrk Pdgfa Pdgfc Pdgfd Pdgfra Pdgfrb Plcb1 Plce…	0.000941239	18.9873	1.90036
midbrain development	GO:0030901	15	Dlg5 Dvl3 Fgfr1 Fzd6 Gdf7 Hes1 Lmx1a Lrp6 Msx1 Ryk Sfrp1 Sfrp2 Smad1 Wls Wnt5a	0.000947166	39.4737	3.95075
G protein-coupled receptor signaling pathway	GO:0007186	107	Abca1 Ackr3 Adcy1 Adcy2 Adcy3 Adgra1 Adgra2 Adgra3 Adgrd1 Adgre1 Adgrg2 Adgrl1 Adgrl2 Adgrl4 Adra2a Agtr2 Ano1 Apln Aplnr Aplp1 Apoe App Avpr1a Bcar1 Bdkrb1 Bdkrb2 Cav1 Ccl21a Ccl8 Chga Cx3cl1 Dagla Dgki Dnm1 Ece1 Ecrg4 Ednra Entpd2 Ereg F2r F2rl1 Fzd1 Fzd2 Fzd6 Fzd7 Fzd8 Fzd9 Gkap1 Glp1r Gna11 Gnao1 Gnas Gnb4 Gng11 Gng8 Gper1 Gpr135 Gpr153 Gpr161 Gpr162 Gpr173 Gpr176 Gpr180 Gpr27 Gpr34 Gpr68 Gpr…	0.000949511	18.0438	1.80593
synaptic membrane adhesion	GO:0099560	14	Efna5 Epha3 Gpc4 Igsf9b Itga3 Lrfn3 Lrfn4 Mdga1 Ntng1 Pcdh17 Ptprf Ptprs Slitrk2 Sparcl1	0.000965118	43.75	4.37875
protein localization	GO:0008104	366	Abca1 Abl2 Adam9 Adra2a Agrn Agtr2 Ajuba Ang Ank2 Ano1 Anxa2 Anxa5 Apba2 Apbb1 Apod Apoe App Arcn1 Arf2 Arf4 Arfgap3 Arfip1 Arfip2 Arhgap44 Arhgdig Arl1 Arl13b Arl4c Arl5b Arl6ip5 Armcx3 Atg10 Atp8b1 B9d1 Baiap2 Bet1 Blzf1 Bmper C1ql3 C1qtnf3 C1qtnf5 Cacna1c Cacnb3 Cacnb4 Cacng7 Camk4 Cask Cav1 Cavin1 Ccdc68 Ccn3 Cd63 Cd81 Cdh5 Cdkn1a Cemip Cgnl1 Chga Chrd Clip3 Clstn1 Cltb Cnpy4 Col1a1 Comp Copb…	0.000992045	15.5085	1.55218
endoplasmic reticulum to Golgi vesicle-mediated transport	GO:0006888	31	Arcn1 Bet1 Copb1 Copb2 Copg1 Creb3l2 Ergic1 Ergic3 Gas1 Golt1b Ier3ip1 Kdelr1 Kdelr2 Kdelr3 Lman1 P4hb Rab1a Sar1a Sec16b Sec22a Sec22b Sec23a Sec24d Sec31a Tmed1 Tmed3 Tmed9 Uso1 Yif1a Yipf5 Ykt6	0.00102678	26.4957	2.65184
peptidyl-lysine oxidation	GO:0018057	5	Lox Loxl1 Loxl2 Loxl3 Loxl4	0.00105342	100	10.0086
positive regulation of canonical Wnt signaling pathway	GO:0090263	29	Adgra2 Cav1 Cdh3 Col1a1 Daam2 Dact1 Dkk2 Egfr Fzd9 Gpc3 Gprc5b Lgr5 Lmx1a Nrarp Peg12 Ptk7 Rbpj Reck Ror2 Rspo2 Sfrp1 Sfrp2 Sfrp4 Sox4 Sulf2 Thra Trpm4 Wls Yap1	0.00109687	28.4314	2.84557
head morphogenesis	GO:0060323	17	Arid5b Col1a1 Crispld2 Lrp6 Mmp2 Msx1 Pax9 Pdgfra Plekha1 Prickle1 Rras Scx Ski Tfap2a Tgfb2 Tgfb3 Twist2	0.00109687	36.9565	3.69882
basement membrane assembly	GO:0070831	8	Dag1 Lamb1 Lamb2 Phldb1 Phldb2 Plod3 Pxdn Ramp2	0.00111835	66.6667	6.67237
positive regulation of neurogenesis	GO:0050769	62	Ace Apoe Baiap2 Bdnf Cask Cdon Crabp2 Cul7 Cx3cl1 Dag1 Dbn1 Dlg4 Efna5 Egfr Ephb2 Fbxw8 Fn1 Gli3 Gper1 Hes1 Hif1a Igf1 Il33 Itgb1 Lif Lrp1 Man2a1 Map1b Map6 Marcks Mdk Megf8 Mme Ntn1 Numbl Obsl1 Pak3 Plxna1 Plxna3 Plxnb1 Plxnb2 Prkch Ptk2 Ptn Ptprf Rnd2 Robo1 Serpine2 Serpinf1 Shox2 Shtn1 Skil Smo Sox11 Tiam2 Tnfrsf12a Trim32 Vegfc Vim Wls Wnt5a Zfp365	0.00111835	21.831	2.18497
glycosaminoglycan biosynthetic process	GO:0006024	18	B4galt7 Chpf Chpf2 Chst14 Chst7 Chsy1 Chsy3 Csgalnact1 Dse Ext1 Ext2 Glce Has1 Has2 Pdgfrb Ugdh Xylt1 Xylt2	0.00112473	35.2941	3.53243
cell aggregation	GO:0098743	10	Acan Barx2 Bmpr1b Ccn2 Col11a1 Pkd1 Ror2 Sox9 Tgfb2 Thra	0.00114083	52.6316	5.26766
focal adhesion assembly	GO:0048041	26	Ajuba Apod Cdh11 Col16a1 Coro2b Cttn Dlc1 Efna5 Epha3 Fermt2 Fmn1 Gpm6b Itgav Lrp1 Mmp14 Peak1 Phldb2 Ppm1f Ptk2 Rhod S100a10 Sdc4 Ston1 Tek Thsd1 Thy1	0.00114083	30.2326	3.02584
regulation of cell development	GO:0060284	150	Ace Adgra2 Anxa2 Apoe Baiap2 Bdnf Bhlhe40 Bmpr1a Brinp1 Cask Cdh5 Cdkn2b Cdon Crabp2 Ctnnbip1 Cul7 Cx3cl1 Cyp26b1 Daam2 Dag1 Dbn1 Dlg4 Dlk1 Dll4 Dock7 Duxbl1 Efna5 Egfr Ephb2 Erbb2 F11r Fbn1 Fbxw8 Fn1 Frzb Fstl3 Gas6 Gja1 Gli3 Gnas Gper1 Gpr137b Gpr68 Grb14 Hes1 Hif1a Hoxa11 Igf1 Il17d Il33 Inhba Itgb1 Jag1 Jun Kctd11 Kifap3 Lif Lox Loxl3 Lrp1 Lrp6 Lrrc17 Mafb Man2a1 Map1b Map6 Marcks Mdk Megf8 M…	0.00114103	17.4419	1.74568
neuron projection regeneration	GO:0031102	20	Enpp1 Gap43 Jun Klf4 Kremen1 Lamb2 Lrp1 Matn2 Mmp2 Neo1 Prrx1 Ptn Ptprf Ptprs Rgma Rtn4r Rtn4rl1 Thy1 Tnc Xylt1	0.00119205	32.7869	3.2815
muscle organ morphogenesis	GO:0048644	25	Adarb1 Arid5b Bmpr1a Col11a1 Col3a1 Dll4 Ednra Efemp2 Fkbp1a Foxc1 Foxc2 Fzd1 Fzd2 Gsc Lif Lrp6 Naglu Prox1 Rbpj S1pr1 Shox2 Tgfb2 Vangl2 Wnt5a Zfpm2	0.0012076	28.7356	2.87602
positive regulation of integrin-mediated signaling pathway	GO:2001046	9	Cd63 Dab2 Emp2 Lamb1 Lamb2 Lamc1 Loxl3 Nid1 Pcsk5	0.00121311	60	6.00514
actomyosin structure organization	GO:0031032	47	Arhgap28 Arhgef10 Asap3 Ccn2 Cdc42bpa Cdc42bpb Cgnl1 Cnn3 Coro2b Csrp1 Csrp2 Dlc1 Eln Epb41l1 Epb41l3 Epb41l4a F11r Fam171a1 Fermt2 Frmd5 Itgb1 Itgb5 Kank2 Lpar1 Nebl Nox4 Pdgfra Pdgfrb Pdlim1 Pdlim4 Phldb2 Ppm1f Prox1 Rhoc Rtkn S100a10 S1pr1 Sdc4 Sh3pxd2b Six4 Sorbs3 Synpo Tac1 Tacr1 Tgfb3 Tnfaip1 Ttc8	0.00123179	23.1527	2.31725
hair cycle	GO:0042633	31	Alx4 Barx2 Cd109 Cdh3 Ctsl Dlx3 Egfr Ext1 Farp2 Fgf7 Fzd6 Gnas Igfbp5 Inhba Lamc1 Lgr5 Naglu Ngfr Pdgfa Ptgs2 Rbpj Runx1 Smo Snai1 Sox18 Sox9 Tgfb2 Trps1 Tsku Vangl2 Wnt5a	0.00123404	27.193	2.72163
negative regulation of blood coagulation	GO:0030195	15	Anxa2 Anxa5 Apoe C1qtnf1 Cd34 Cd9 Pdgfa Pdgfra Plat Pros1 Serpine1 Serpine2 Serping1 Thbs1 Vtn	0.00124025	37.5	3.75321
positive regulation of vascular endothelial growth factor signaling pathway	GO:1900748	6	Adamts3 Ccbe1 Jcad Myo1c Robo1 Smoc2	0.00126502	85.7143	8.57877
regulation of apoptotic process	GO:0042981	224	Abl2 Ace Ackr3 Acvr1 Adamtsl4 Agrn Agtr2 Alx4 Angptl4 Ank2 Anxa5 Apbb1 Apoe App Arf4 Arl6ip5 Atf3 B4galt1 Bag5 Bcl2a1b Bdkrb2 Bdnf Bmpr1b Bok Capn2 Casp12 Casp6 Cav1 Ccl21a Ccn1 Cd248 Cdh5 Cdk4 Cdkn1a Clip3 Col18a1 Comp Creb3 Creb3l1 Crlf1 Ctsh Ctsk Ctsl Ctsz Cttn Cul7 Cx3cl1 Dab2 Dad1 Ddr2 Dlc1 Dlg5 Ecscr Ednra Efhc1 Efna1 Egfr Erbb2 Eya2 F2r Faim2 Fam162a Fap Fgfr1 Fhl2 Fn1 Fndc1 Fosl1 Foxc1 Fo…	0.00143492	15.864	1.58776
endocardial cushion formation	GO:0003272	12	Acvr1 Aplnr Bmpr1a Dchs1 Msx1 Rbpj Robo1 Snai1 Snai2 Tgfb2 Tgfbr2 Tmem100	0.00144931	44.4444	4.44825
cardiocyte differentiation	GO:0035051	42	AW551984 Abi3bp Acvr1 Agtr2 Bmpr1a Bvht Ccn4 Col14a1 Ednra Efnb2 Egfr Fhl2 Fzd7 Gata6 Gper1 Hes1 Ift20 Igf1 Inhba Itgb1 Jag1 Lmna Lrp6 Naglu Nebl Nox4 Pdgfra Pdgfrb Prickle1 Prox1 Rbpj Rgs4 Sema3c Sgcb Sgcd Shox2 Slc8a1 Sox18 Tbx18 Tgfb2 Twist1 Vangl2	0.00146516	23.8636	2.38841
regulation of keratinocyte proliferation	GO:0010837	16	Cask Cd109 Cdh3 Ctsl Efnb2 Fgf7 Has2 Ift122 Ift74 Kif3a Mdk Prkd1 Snai2 Twist2 Yap1 Zeb1	0.00146672	37.2093	3.72412
learning	GO:0007612	39	Abl2 Adcy3 App Arf4 B4galt2 Bdnf Brsk1 Cacna1c Chrd Chrna7 Dgki Ephb2 Gabrb3 Glp1r Grin2a Hif1a Ift20 Itgb1 Jun Lgmn Map1a Meis2 Ndrg4 Nfix Nrxn2 Nts Pgrmc1 Ptgs2 Ptn Rin1 Shank1 Syngap1 Synpo Syt11 Tac1 Tacr1 Tafa2 Tpbg Tuba1a	0.00152544	25.1613	2.51828
establishment of localization	GO:0051234	588	Abca1 Abca5 Abl2 Ace Ackr3 Adam9 Adra2a Agrn Agtr2 Ahnak Ahr Ang Ank2 Ankrd13b Ankrd50 Ano1 Ano8 Anpep Antxr1 Anxa2 Anxa5 Anxa6 Anxa8 Apba2 Apbb1 Apln Aplnr Aplp1 Apod Apoe App Aqp2 Aqp5 Arcn1 Arf2 Arf4 Arfgap3 Arfip1 Arfip2 Arhgap44 Arhgap8 Arl1 Arl4c Arl5b Arl6ip5 Armcx3 Atg10 Atp6v1a Atp8b1 Atp8b2 Atp9a Avpr1a Azin2 Bdkrb1 Bdkrb2 Bdnf Bet1 Blzf1 Bok Brsk1 C1qtnf1 C1qtnf2 C1qtnf3 C1qtnf5 Cacfd1…	0.00153573	14.5401	1.45525
cochlea morphogenesis	GO:0090103	11	Cthrc1 Dvl3 Frzb Fzd2 Ptk7 Six1 Sox9 Tbx18 Vangl2 Wnt5a Zeb1	0.00153597	47.8261	4.7867
mesoderm development	GO:0007498	28	Acvr1 Ahdc1 Bmpr1a Chrd Ext1 Ext2 Fgfr1 Foxc1 Foxc2 Foxf1 Hoxa11 Inhba Megf8 Nckap1 Nr4a3 Osr1 Pofut2 Scx Sfrp2 Six2 Smad1 Smo Snai1 Tead1 Twsg1 Wls Wnt5a Yap1	0.00153597	27.1845	2.72077
cell-cell junction organization	GO:0045216	43	Ace Aplnr Cav1 Cd9 Cdh11 Cdh13 Cdh22 Cdh3 Cdh5 Cldn10 Cldn2 Dlg5 Efnb2 Epb41l3 Ephb2 Ext1 F11r F2r F2rl1 Fermt2 Fscn1 Gja1 Gjc1 Itgb1 Jam3 Kifc3 Kirrel Myo1c Nectin1 Nfasc Numbl Pard3 Pecam1 Pmp22 Prkch Rab13 Ramp2 Rhoc Snai1 Snai2 Svep1 Tgfb2 Tgfb3	0.00154289	23.7569	2.37772
regulation of actin filament organization	GO:0110053	57	Arfip1 Arfip2 Arhgap28 Arhgap35 Arhgef10 Arpin Asap3 Baiap2 Baiap2l1 Ccl21a Ccn2 Cdc42ep5 Cgnl1 Coro2b Cttn Cx3cl1 Daam2 Dbn1 Dlc1 Eln Eps8 F11r F2rl1 Fermt2 Fmn1 Gja1 Kank2 Kirrel Lima1 Lpar1 Myadm Myo1c Nckap1 Nox4 Pak3 Pdlim4 Pecam1 Phldb2 Plekhg2 Ppm1f Rgs4 Rhoc S100a10 S1pr1 Sdc4 Sh3pxd2b Shank1 Snx9 Sorbs3 Synpo Tac1 Tacr1 Tgfb3 Tmsb10 Ttc8 Twf1 Wasf1	0.00158295	21.4286	2.14469
regulation of cell growth	GO:0001558	81	Adam15 Apoe Avpr1a Bdkrb1 Bdnf Cacng7 Ccn3 Ccn4 Ccn5 Cd81 Cda Cdkn1a Cgref1 Clstn1 Col14a1 Crabp2 Creb3 Cttn Cxcl16 Dab2 Dact3 Dbn1 Dpysl2 Efna5 Egfr Enpp1 Epb41l3 Erbb2 Fn1 Frzb Gas1 Gja1 Hbegf Hsd3b7 Igf1 Igfbp3 Igfbp4 Igfbp5 Igfbp7 Inhba Lmx1a Lrp1 Map1b Megf8 Mmp14 Msx1 Ntn1 P3h1 Plxna3 Ptk2 Ptprs Rgma Rgs4 Rnd2 Rtn4r Ryk Sema3a Sema3b Sema3c Sema3f Sema4c Sema4f Serpine2 Sfrp1 Sfrp2 Sh3bp4 S…	0.0015953	19.5652	1.9582
forebrain development	GO:0030900	71	Aplp1 App Arhgap35 Arl13b Bcan Bmpr1a Btbd3 Cdon Chrd Col3a1 Dclk1 Dlc1 Dock7 Efhc1 Egfr Emx2 Ephb2 Ephb3 Ext1 Fat4 Fgfr1 Fut10 Gdf7 Gdpd5 Gli3 Gsc Hes1 Hif1a Inhba Kif3a Lamb1 Lhx6 Lmx1a Lrp6 Mdga1 Mdk Mecom Msx1 Ndnf Nfix Nr4a2 Nr4a3 Nrp2 Numbl Pfdn1 Pitx1 Plcb1 Plxna1 Plxna3 Prox1 Ptprs Rac3 Rbpj Robo1 Rtn4r Rtn4rl1 Ryk Sema3a Ski Slc1a2 Smo Tfap2a Tsku Ttbk2 Ttc8 Tuba1a Tubb2a Tubb2b Twsg1 Ty…	0.00160954	20.8211	2.08389
regulation of MAPK cascade	GO:0043408	117	Abl2 Ackr3 Acta2 Adam9 Adra2a Ajuba Apoe App Arl6ip5 Atf3 Avpi1 Bmper C1qtnf1 C1qtnf2 C1qtnf3 Cav1 Cavin3 Ccl21a Ccl8 Ccn1 Ccn2 Cd81 Cdon Chrna7 Cnksr3 Cspg4 Cx3cl1 Dab2 Dact1 Dag1 Dok5 Dusp16 Dusp9 Dvl3 E130311K13Rik Ece1 Ednra Efna1 Egfr Emilin1 Ephb2 Erbb2 Errfi1 F2r F2rl1 Fermt2 Fgf18 Fgfr1 Fn1 Fzd8 Gadd45b Gas6 Gper1 Gpnmb Igf1 Igf2 Igfbp3 Igfbp4 Inhba Jcad Jun Klf4 Lif Lpar1 Lrp1 Maged1 Map…	0.00163228	17.7542	1.77694
chondroitin sulfate proteoglycan biosynthetic process	GO:0050650	10	Chpf Chpf2 Chst7 Chsy1 Chsy3 Csgalnact1 Igf1 Ugdh Xylt1 Xylt2	0.00164618	50	5.00428
nervous system process	GO:0050877	162	Abl2 Ace Adarb1 Adcy1 Adcy3 Adra2a Agtr2 Ano1 Apoe App Arf4 Arl6ip5 Atp8b1 Avpr1a B4galt2 Baiap2 Bdkrb1 Bdnf Brinp1 Brsk1 Cacna1c Cacnb3 Cacnb4 Cacng7 Camk4 Cbr3 Ccn3 Cemip Cfap69 Chrd Chrna1 Chrna7 Col11a1 Col1a1 Comp Cx3cl1 Cyp7b1 Dag1 Dbn1 Dgki Dlg4 Dll4 Dnaaf4 Ednra Egfr Enpp1 Ephb2 F2r Fabp5 Fgf14 Fgfr1 Fzd2 Fzd9 Gabra3 Gabrb3 Gjb4 Gjc1 Glp1r Gnas Grin2a Grin2d Hif1a Homer3 Hoxc10 Hoxd10 Ift…	0.00167818	17.1792	1.71939
gland morphogenesis	GO:0022612	35	Cav1 Cyp7b1 Dag1 Egfr Fgf18 Fgf7 Fgfr1 Gdf7 Gli3 Igf1 Igfbp5 Lrp6 Mdk Mmp2 Ntn1 Pdgfa Plxna1 Prox1 Pthlh Ptn Rarg Robo1 Sema3a Sema3c Sfrp1 Slc12a2 Smo Snai2 Sox9 Sulf1 Sulf2 Tgfbr2 Tnc Twsg1 Wnt5a	0.00170313	25.3623	2.5384
positive regulation of collagen biosynthetic process	GO:0032967	13	Ccn2 Creb3l1 Ddr2 F2r Inhba Larp6 Ltbp1 Mkx Pdgfrb Scx Serpine1 Tgfb3 Vim	0.00171085	39.3939	3.94277
neuromuscular junction development	GO:0007528	19	Agrn App Cacnb3 Cacnb4 Chrna1 Col4a1 Col4a5 Erbb2 F2r Fzd9 Lamb2 Nedd4 Pdzrn3 Pmp22 Ppfibp1 Ptn Six1 Six4 Tnc	0.00172214	34.5455	3.4575
regulation of Rho protein signal transduction	GO:0035023	25	Abca1 Abl2 Apoe Arhgap35 Arhgap42 Arhgef10 Arhgef25 Col3a1 Dlc1 Eps8 F11r F2r F2rl1 Itga3 Itgb1 Kank2 Lpar1 Lpar4 Ngfr P2ry10b Pdgfrb Robo1 Rtn4r Stard13 Tnfaip1	0.00175779	29.0698	2.90947
response to retinoic acid	GO:0032526	23	Abca1 Abl2 Brinp1 Brinp3 Ctsh Cyp26b1 Epha3 Gata6 Igf2r Klf4 Mest Osr1 Ptk7 Rarg Rbp4 Ret Runx1 Sox9 Tead1 Tek Tie1 Yap1 Yes1	0.00175779	29.4872	2.95124
regulation of hydrolase activity	GO:0051336	146	Abl2 Agrn Agtr2 Ahr Ajuba Ang Angptl4 Antxr1 Anxa8 App Arf4 Arhgap22 Arhgap24 Arhgap29 Arhgap35 Arhgap42 Arhgap44 Arhgef10 Arhgef19 Arl1 Arl6ip5 Asap3 Bok Casp12 Casp6 Cav1 Ccl21a Ccl8 Ccn1 Ccn2 Cd109 Col7a1 Creb3 Cstb Ctsb Ctsh Ctsk Ctsl Cx3cl1 Dap Dgki Dlc1 Dock6 Dock7 Dvl3 Ecm1 Efna1 Efna5 Epha3 Ephb3 Erbb2 F11r F2r F2rl1 Fam162a Fermt2 Fgd1 Fgfr1 Gas6 Gnao1 Gnas Gpc3 Gper1 Gpr137b Igf1 Itgb1 …	0.00185681	16.8981	1.69126
neural tube closure	GO:0001843	29	Abl2 Arhgap35 Cthrc1 Dlc1 Dvl3 Enah Fzd1 Fzd2 Fzd6 Ift122 Lrp6 Nckap1 Plxnb2 Prickle1 Ptk7 Rab23 Rarg Rgma Sdc4 Sema4c Sfrp1 Sfrp2 Ski Tfap2a Tgfb2 Tulp3 Twist1 Vangl2 Wnt5a	0.00185681	27.619	2.76427
ureteric bud morphogenesis	GO:0060675	20	Adamts16 Agtr2 Ctnnbip1 Dchs1 Fat4 Fmn1 Foxd1 Gli3 Gpc3 Hes1 Hoxa11 Hs2st1 Kif26b Lzts2 Maged1 Six1 Six2 Six4 Smo Sox9	0.00185681	31.746	3.17732
negative chemotaxis	GO:0050919	16	Itgav Nrp2 Ntn1 Pdgfa Plxna3 Robo1 Rtn4r Rtn4rl1 Ryk Sema3a Sema3b Sema3c Sema3f Sema4c Sema4f Wnt5a	0.00189853	38.0952	3.81279
MAPK cascade	GO:0000165	126	Abl2 Ackr3 Acta2 Adam9 Adra2a Ajuba Apoe App Arl6ip5 Atf3 Avpi1 Bmper C1qtnf1 C1qtnf2 C1qtnf3 Cav1 Cavin3 Ccl21a Ccl8 Ccn1 Ccn2 Cd81 Cdc42ep5 Cdon Chrna7 Cnksr3 Cspg4 Ctsh Cx3cl1 Dab2 Dact1 Dag1 Dok5 Dusp16 Dusp9 Dvl3 E130311K13Rik Ece1 Ednra Efna1 Egfr Emilin1 Ephb2 Erbb2 Errfi1 F2r F2rl1 Fermt2 Fgf14 Fgf18 Fgfr1 Fn1 Fzd8 Gadd45b Gas6 Gper1 Gpnmb Grb10 Igf1 Igf2 Igfbp3 Igfbp4 Inhba Itgav Jcad Ju…	0.00191259	17.4757	1.74907
positive regulation of BMP signaling pathway	GO:0030513	15	Ccn1 Cdh5 Foxd1 Gata6 Gdf5 Gpc3 Hes1 Kcp Msx1 Neo1 Rbpj Sox11 Sulf1 Twsg1 Zfp423	0.00198628	37.5	3.75321
chondrocyte proliferation	GO:0035988	11	Ccn2 Ccn3 Comp Ddr2 Ext1 Mmp14 Mmp16 Scube2 Six2 Sox9 Stc1	0.00199878	45.8333	4.58726
regulation of programmed cell death	GO:0043067	227	Abl2 Ace Ackr3 Acvr1 Adamtsl4 Agrn Agtr2 Alx4 Angptl4 Ank2 Anxa5 Apbb1 Apoe App Arf4 Arl6ip5 Atf3 B4galt1 Bag5 Bcl2a1b Bdkrb2 Bdnf Bmpr1b Bok Capn2 Casp12 Casp6 Cav1 Ccl21a Ccn1 Cd248 Cdh5 Cdk4 Cdkn1a Clip3 Col18a1 Comp Creb3 Creb3l1 Crlf1 Ctsh Ctsk Ctsl Ctsz Cttn Cul7 Cx3cl1 Dab2 Dad1 Ddr2 Dlc1 Dlg5 Ecscr Ednra Efhc1 Efna1 Egfr Erbb2 Eya2 F2r Faim2 Fam162a Fap Fgfr1 Fhl2 Fn1 Fndc1 Fosl1 Foxc1 Fo…	0.0020571	15.7311	1.57446
developmental cell growth	GO:0048588	57	Agtr2 Apoe App Auts2 Bcan Bdnf Cacng7 Ccn4 Col14a1 Crabp2 Cttn Dbn1 Dclk1 Dpysl2 Ednra Efna5 Ext1 Fn1 Igf1 Itgb1 Lamb2 Lrp1 Map1b Megf8 Ndn Nfix Nrn1 Nrp2 Ntn1 Plxna1 Plxna3 Postn Prickle1 Prmt2 Ptprs Rarg Rgma Rgs4 Rnd2 Rtn4r Ryk Sema3a Sema3b Sema3c Sema3f Sema4c Sema4f Shtn1 Smo Sox9 Tgfbr2 Tnfrsf12a Tnn Trim46 Ttl Wasf1 Wnt5a	0.00210046	21.9231	2.19418
cell migration involved in sprouting angiogenesis	GO:0002042	18	Clec14a Dll4 Efnb2 Ephb4 Foxc2 Itgb1 Jcad Klf4 Meox2 Pik3r3 Plk2 Ptgs2 Rhoj Robo1 Spred1 Srpx2 Stard13 Thbs1	0.00210921	33.9623	3.39913
secretion	GO:0046903	156	Abca1 Ace Adam9 Adra2a Agtr2 Ang Ano1 Anpep Anxa2 Anxa5 Apbb1 Apln Apoe Aqp5 Arfip1 Atp9a Avpr1a Bdkrb2 Bdnf Brsk1 C1qtnf1 C1qtnf3 C1qtnf5 Cacna1c Cacnb4 Cask Cav1 Cavin1 Ccl8 Ccn2 Ccn3 Chga Chrna7 Comp Copg1 Creb3l1 Dab2 Dgki Doc2b Dpysl2 Ecrg4 Ednra Efna5 Egfr Enpp1 Exoc6b F2r F2rl1 Fbln5 Fbn1 Fgf7 Fgfr1 Foxd1 Foxf1 Gja1 Glp1r Gna11 Gnao1 Gnas Gper1 Gpr27 Gpr68 Hif1a Hmgn3 Ier3ip1 Igf1 Igfbp3 I…	0.00217016	17.012	1.70266
face development	GO:0060324	20	Arid5b Col1a1 Crispld2 Ednra Lrp6 Mmp2 Msx1 Pax9 Pdgfra Plekha1 Prickle1 Rarg Rras Scx Ski Tfap2a Tgfb2 Tgfb3 Twist2 Wnt5a	0.0021709	32.2581	3.22857
tube closure	GO:0060606	29	Abl2 Arhgap35 Cthrc1 Dlc1 Dvl3 Enah Fzd1 Fzd2 Fzd6 Ift122 Lrp6 Nckap1 Plxnb2 Prickle1 Ptk7 Rab23 Rarg Rgma Sdc4 Sema4c Sfrp1 Sfrp2 Ski Tfap2a Tgfb2 Tulp3 Twist1 Vangl2 Wnt5a	0.00218359	27.3585	2.73819
striated muscle tissue development	GO:0014706	57	AW551984 Acvr1 Adamts9 Agtr2 Bdnf Bmpr1a Boc Bvht Ccn4 Cdon Col11a1 Col14a1 Dll4 Ednra Efnb2 Eya2 Fgfr1 Fhl2 Fkbp1a Foxc1 Foxc2 Fzd7 Gata6 Gja1 Gjc1 Hspg2 Ift20 Igf1 Itgb1 Lmna Lox Lrp6 Naglu Nebl Nox4 Pdgfra Pdgfrb Prickle1 Prox1 Rbp4 Rbpj Rgs4 S1pr1 Sema3c Sgcb Sgcd Shox2 Slc8a1 Smad1 Tbx18 Tgfb2 Tgfbr2 Twist1 Vgll4 Wnt5a Yap1 Zfpm2	0.00220183	21.4286	2.14469
regulation of phosphorylation	GO:0042325	188	Ace Acvr1 Adam9 Adarb1 Adra2a Agrn Ajuba Ang Anxa2 Apln Aplnr Apoe App Bdkrb1 Bdkrb2 Bdnf Bmp15 Bmper Bmpr1a Camk2n2 Camkk1 Cav1 Ccl21a Ccn1 Ccn2 Ccnyl1 Cd109 Cd81 Cdh5 Cdkn1a Cdkn1c Cdkn2b Cdon Cemip Chga Chrna7 Clec4n Clip3 Cnksr3 Crlf1 Cspg4 Cx3cl1 Dab2 Dag1 Ddr2 Dlg3 Dlg4 Dock7 Dusp16 Dvl3 Ednra Efna1 Efna5 Egfr Emilin1 Emp2 Enpp1 Ephb2 Ephb4 Erbb2 Ereg Errfi1 Fam20a Fbn1 Fermt2 Fgf16 Fgf18 F…	0.0022215	16.5347	1.65489
positive regulation of cell adhesion mediated by integrin	GO:0033630	10	Adam9 Ccl21a Foxc2 Ift74 Lif Piezo1 Podxl Rac3 Ret Tgfb2	0.0022297	43.4783	4.35155
regulation of vascular endothelial growth factor signaling pathway	GO:1900746	10	Adamts3 Adgra2 Ccbe1 Cd63 Dcn Jcad Myo1c Robo1 Smoc2 Tcf4	0.00236999	50	5.00428
tube formation	GO:0035148	40	Abl2 Arhgap35 Cthrc1 Dlc1 Dvl3 Enah Fzd1 Fzd2 Fzd6 Gdf7 Hif1a Hs2st1 Ift122 Lrp6 Luzp1 Nckap1 Osr1 Plxnb2 Prickle1 Ptk7 Rab23 Rarg Ret Rgma Sdc4 Sema4c Sfrp1 Sfrp2 Six1 Six4 Ski Sox11 Sox4 Sox9 Tfap2a Tgfb2 Tulp3 Twist1 Vangl2 Wnt5a	0.00240414	23.9521	2.39726
protein localization to cell junction	GO:1902414	32	Arhgap44 Baiap2 C1ql3 Cacng7 Cdh5 Cgnl1 Clstn1 Dag1 Dlg4 Dlg5 Erbb2 F11r Fermt2 Gpc4 Gpc6 Grin2a Iqsec2 Jam3 Kif3a Klc1 Map1a Nectin1 Nectin3 Nlgn2 Nptx1 Nptxr Nrxn2 Nsg1 Pecam1 Shank1 Snap47 Tamalin	0.00250016	26.4463	2.64689
stem cell development	GO:0048864	25	Acvr1 Anxa6 Bmpr1a Ednra Efnb1 Fn1 Foxc1 Foxc2 Hes1 Hif1a Jag1 Nrp2 Ret Sema3a Sema3b Sema3c Sema3f Sema4c Sema4f Smo Snai2 Sox11 Sox9 Tfap2a Twist1	0.00253604	28.0899	2.81139
regulation of protein localization to membrane	GO:1905475	44	Arhgap44 Cacnb3 Cd81 Cemip Clip3 Cnpy4 Dab2 Dag1 Dbn1 Dlg4 Egfr Epha3 Ephb2 Erbb2 Fzd9 Gpc1 Gpc3 Gpc4 Gpc6 Gper1 Iqsec2 Itga3 Itgb1 Lrp1 Lrrc15 Lyplal1 Mmp14 Mtcl1 Myo1c Nkd2 Nlgn2 Pgrmc1 Pkdcc Prnp Ptn Rhoq Stac Stac2 Tamalin Tcaf1 Tmbim1 Tmem59 Tnfaip6 Wnk3	0.00254706	22.9167	2.29363
regulation of epithelial cell differentiation	GO:0030856	34	Apold1 Cav1 Cd109 Cdh5 Cdkn1c Cul7 Errfi1 F11r Fat4 Foxc1 Foxp4 Frzb Hes1 Jag1 Lif Macroh2a2 Maff Osr1 Plcb1 Prkch Prlr S1pr2 Serpine1 Sfrp4 Six2 Smo Sox9 Spred1 Tgfb2 Tmem100 Wnt9a Wwtr1 Yap1 Zeb1	0.00254918	24.6377	2.46588
nephron morphogenesis	GO:0072028	22	Adamts16 Agtr2 Ctnnbip1 Dchs1 Fat4 Fmn1 Foxd1 Gli3 Gpc3 Hes1 Hoxa11 Hs2st1 Kif26b Lif Lzts2 Maged1 Osr1 Six1 Six2 Six4 Smo Sox9	0.00255786	29.3333	2.93584
blood coagulation	GO:0007596	38	Adra2a Anxa2 Anxa5 Anxa8 Apoe C1qtnf1 Cav1 Cd34 Cd9 Comp Cx3cl1 Entpd2 Ephb2 F11r F2r F2rl1 Fzd6 Gas6 Gnas Papss2 Pdgfa Pdgfra Pdia3 Pdia4 Pdpn Plat Procr Pros1 Serpine1 Serpine2 Serping1 Stxbp1 Tfpi2 Thbs1 Tspan9 Tyro3 Vkorc1 Vtn	0.00256177	22.8916	2.29112
mitral valve morphogenesis	GO:0003183	8	Acvr1 Bmpr1a Dchs1 Efna1 Naglu Sox4 Twist1 Zfpm2	0.00266473	57.1429	5.71918
positive regulation of endothelial cell proliferation	GO:0001938	25	Ang Apln Aplnr Cav1 Cdh13 Col18a1 Dysf Ecm1 Fgf7 Fgfr1 Hspg2 Igf1 Igf2 Jcad Jun Mdk Mydgf Nrarp Prkd1 Prox1 Thbs4 Vash2 Vegfc Wnt5a Zfp580	0.00271974	26.8817	2.69047
hindbrain development	GO:0030902	38	Abl2 Agtr2 Arcn1 Arl13b B4galt2 Cend1 Dlc1 Ephb2 Faim2 Foxc1 Gabrb3 Gas1 Hes1 Hoxb2 Igf1 Itgb1 Lmx1a Lrp6 Mafb Mdk Naglu Nfix Pfdn1 Prox1 Ptprs Rbfox2 Rora Samd4b Sema4c Serpine2 Smad1 Smo Trnp1 Ttbk2 Tuba1a Wls Zfp365 Zfp423	0.00271974	24.359	2.43798
positive regulation of kinase activity	GO:0033674	77	Ace Adam9 Adra2a Agrn Ajuba Ang App Camkk1 Ccl21a Ccn1 Cd81 Cdkn1a Cemip Dag1 Ddr2 Dlg3 Dlg4 Dvl3 Efna1 Egfr Emp2 Ephb4 Erbb2 Ereg Fbn1 Fermt2 Fgf18 Fgfr1 Fzd8 Gas6 Gprc5b Hbegf Higd1a Igf1 Irs1 Maged1 Map3k10 Marcks Mnat1 Nab2 Nox4 Pdgfa Pdgfc Pdgfd Pdgfra Pdgfrb Pkd1 Pkd2 Prlr Prnp Prox1 Prrc1 Ptk2 Ret Robo1 Ror1 Ror2 Ryk Sash1 Sdc4 Snx9 Socs1 Srcin1 Tcim Tead1 Tek Tgfb2 Tgfbr2 Thbs1 Tie1 Tnfai…	0.00280038	19.5929	1.96097
nephron tubule development	GO:0072080	25	Adamts16 Agtr2 Ctnnbip1 Dchs1 Fat4 Fmn1 Foxd1 Gli3 Gpc3 Hes1 Hoxa11 Hs2st1 Jag1 Kif26b Lif Lzts2 Maged1 Osr1 Six1 Six2 Six4 Smo Sox9 Wwtr1 Yap1	0.00289934	27.7778	2.78016
chondroitin sulfate biosynthetic process	GO:0030206	8	Chpf Chpf2 Chst7 Chsy1 Chsy3 Csgalnact1 Ugdh Xylt1	0.00291981	57.1429	5.71918
inositol lipid-mediated signaling	GO:0048017	38	Dcn Ddr2 Egfr Erbb2 F2r F2rl1 Fn1 Gper1 Igf1 Irs1 Klf4 Mydgf Myo16 Ncs1 Nedd4 Pdgfa Pdgfc Pdgfd Pdgfra Pdgfrb Plcb1 Plcd1 Plce1 Pld2 Plekha1 Plxnb1 Prex2 Ptk2 Ptpn13 Ror1 Ror2 Serpine2 Sox9 Tek Tgfb2 Tnfaip8l3 Twist1 Wnt16	0.00294393	24.0506	2.40712
negative regulation of synapse organization	GO:1905809	8	Apoe Mdga1 Nfatc4 Pgrmc1 Ptk2 Ptn Ptpn13 Wnt5a	0.00298424	57.1429	5.71918
axon regeneration	GO:0031103	17	Enpp1 Gap43 Jun Klf4 Kremen1 Lamb2 Lrp1 Mmp2 Neo1 Ptn Ptprf Ptprs Rgma Rtn4r Rtn4rl1 Tnc Xylt1	0.00298424	33.3333	3.33619
protein kinase B signaling	GO:0043491	42	C1qtnf1 C1qtnf3 Cavin3 Ccl21a Cx3cl1 Dag1 Egfr Fermt2 Fgfr1 Gas6 Gper1 Hbegf Igf1 Igf2 Igfbp5 Irs1 Itgb1 Klf4 Lox Mmp3 Mydgf Ndp Ngfr Nox4 Nts Pdgfa Pik3r3 Plekha1 Plk3 Ptk2 Rcn3 Ret Rras Sesn3 Sox9 Tek Thbs1 Tmem100 Tnfaip8l3 Tnfsf11 Tpbg Tyro3	0.00298424	22.2222	2.22412
positive regulation of bone mineralization	GO:0030501	16	Acvr1 Atraid Bmpr1a Bmpr1b Ccn1 Cd276 Fbn2 Fzd9 Gpm6b Osr1 Osr2 Pkdcc Ptn Slc8a1 Tfap2a Tmem119	0.00299612	34.7826	3.48124
camera-type eye morphogenesis	GO:0048593	34	Aqp5 Cdon Col8a1 Col8a2 Ephb2 Fat1 Fjx1 Gdf11 Gli3 Hif1a Hmgn1 Ift122 Jag1 Lrp6 Man2a1 Naglu Ndp Nectin1 Nectin3 Prox1 Ptn Ptprm Rbp4 Sdk2 Ski Sox11 Sox9 Tenm3 Tfap2a Thy1 Tsku Ttc8 Twist1 Zeb1	0.0030567	25.1852	2.52067
substrate-dependent cell migration	GO:0006929	12	Abl2 Cspg4 Cttn Fgfr1 Fn1 Itga11 Ntn1 Robo1 Shtn1 Snai2 Ston1 Tnfrsf12a	0.00310576	42.8571	4.28938
vasoconstriction	GO:0042310	26	Ace Acta2 Adra2a Ahr Apln Arhgap42 Avpr1a Bdkrb2 Cacna1c Cav1 Chga Comp Cx3cl1 Ednra Egfr F2r Gja1 Hif1a Manf Mmp2 Ptgs2 Slc8a1 Tacr1 Trpm4 Uts2r Wdr35	0.00315677	27.3684	2.73919
cell death	GO:0008219	302	Abl2 Ace Ackr3 Acvr1 Adamtsl4 Adarb1 Agrn Agtr2 Ahr Alx4 Angptl4 Ank2 Anxa5 Anxa6 Apbb1 Aplp1 Apoe App Aqp2 Arf4 Arl6ip5 Atf3 B4galt1 Bag5 Bcl2a1b Bdkrb2 Bdnf Bmpr1b Bok Brinp1 Capn2 Casp12 Casp6 Cav1 Ccl21a Ccn1 Ccn2 Ccn3 Ccn4 Ccn5 Cd248 Cd34 Cdh5 Cdk4 Cdkn1a Chga Chrna7 Clip3 Col18a1 Comp Creb3 Creb3l1 Crip1 Crlf1 Ctsb Ctsh Ctsk Ctsl Ctsz Cttn Cul7 Cx3cl1 Cyp26b1 Dab2 Dad1 Dap Ddr2 Dlc1 Dlg5 Ec…	0.00322496	15.1151	1.51281
epithelial cell development	GO:0002064	46	Adamtsl4 B4galt1 Bfsp1 Bmp15 Cdh5 Clic4 Col18a1 Ednra F11r F2rl1 Fat1 Flnb Fosl2 Foxc2 Frmd6 Frzb Gdf11 Gja1 Hif1a Ift74 Jag1 Kcnma1 Krt10 Lamb2 Myadm Myo1e Nkx3-2 Palld Pard3 Pecam1 Plcb1 Plod3 Prox1 Ptprs Rab13 Rarg S1pr2 Smo Sox18 Sox9 Stc1 Tfap2a Tnmd Vim Wnt5a Yap1	0.00336544	22.439	2.24582
outflow tract septum morphogenesis	GO:0003148	11	Bmpr1a Dvl3 Gata6 Nrp2 Parva Robo1 Sema3c Tgfb2 Tgfbr2 Vangl2 Zfpm2	0.00338096	45.8333	4.58726
regulation of integrin-mediated signaling pathway	GO:2001044	10	Cd63 Dab2 Emp2 Lamb1 Lamb2 Lamc1 Loxl3 Nid1 Pcsk5 Slc2a10	0.0035265	47.619	4.76598
digestive tract morphogenesis	GO:0048546	16	Dact1 Egfr Ephb3 Foxf1 Foxp4 Gli3 Hif1a Nckap1 Pdgfra Sfrp1 Sfrp2 Shox2 Six2 Sox11 Vangl2 Wnt5a	0.00359495	34.7826	3.48124
collagen-activated signaling pathway	GO:0038065	9	Col1a1 Col4a1 Col4a2 Col4a5 Ddr2 Enpp1 Itga11 Oscar Tspan9	0.00359495	52.9412	5.29865
positive regulation of hormone secretion	GO:0046887	37	Ano1 Apln C1qtnf1 C1qtnf3 Cacna1c Cask Dab2 Doc2b Ecrg4 Egfr Fgfr1 Gja1 Glp1r Gna11 Gnas Gper1 Gpr27 Gpr68 Hif1a Inhbb Irs1 Lif Lrp1 Nlgn2 Nucb2 Plcb1 Rasl10b Rbp4 Runx1 Sox11 Sox4 Sybu Tac1 Tacr1 Tnfsf11 Trpc1 Trpm4	0.00359495	23.5669	2.35871
positive regulation of biomineral tissue development	GO:0070169	17	Acvr1 Atraid Bmpr1a Bmpr1b Ccn1 Cd276 Fbn2 Fzd9 Gpm6b Odaph Osr1 Osr2 Pkdcc Ptn Slc8a1 Tfap2a Tmem119	0.00362483	32.6923	3.27203
central nervous system neuron differentiation	GO:0021953	40	Adarb1 Arhgap35 B4galt5 Bmpr1a Bmpr1b Cdh11 Cend1 Dclk1 Dll4 Ephb2 Ephb3 Ephb6 Faim2 Fgfr1 Gdf7 Gdpd5 Gli3 Hes1 Hoxc10 Hoxd10 Inhba Lhx6 Lmx1a Ndnf Nfix Nova2 Nr4a2 Nrp2 Plxna1 Plxna3 Prox1 Ptk2 Rac3 Rora Sema3a Smo Sox4 Tfap2a Tsku Tulp3	0.00364098	23.8095	2.38299
nephron tubule morphogenesis	GO:0072078	21	Adamts16 Agtr2 Ctnnbip1 Dchs1 Fat4 Fmn1 Foxd1 Gli3 Gpc3 Hes1 Hoxa11 Hs2st1 Kif26b Lzts2 Maged1 Osr1 Six1 Six2 Six4 Smo Sox9	0.003678	29.1667	2.91916
hemostasis	GO:0007599	38	Adra2a Anxa2 Anxa5 Anxa8 Apoe C1qtnf1 Cav1 Cd34 Cd9 Comp Cx3cl1 Entpd2 Ephb2 F11r F2r F2rl1 Fzd6 Gas6 Gnas Papss2 Pdgfa Pdgfra Pdia3 Pdia4 Pdpn Plat Procr Pros1 Serpine1 Serpine2 Serping1 Stxbp1 Tfpi2 Thbs1 Tspan9 Tyro3 Vkorc1 Vtn	0.00371339	22.4852	2.25045
striated muscle cell differentiation	GO:0051146	63	AW551984 Acvr1 Adamts15 Agtr2 Barx2 Bdnf Bmpr1a Bvht Capn2 Ccl8 Ccn3 Ccn4 Cd81 Cd9 Cdon Col14a1 Csrp1 Csrp2 Cyp26b1 Dysf Efnb2 Ehd2 Fhl2 Fzd7 Gata6 Ift20 Igf1 Igf2 Igfbp5 Itgb1 Lmna Mmp14 Msx1 Mymk Myof Naglu Nebl Neo1 Nfatc2 Nox4 Ntn3 Pdgfra Pdgfrb Piezo1 Pmp22 Prickle1 Prox1 Ptgfrn Rbpj Rcan1 Rgs4 Selenon Sgcb Sgcd Shox2 Six1 Six4 Ski Slc8a1 Smo Tbx18 Tmem119 Trim32	0.003746	20	2.00171
establishment or maintenance of apical/basal cell polarity	GO:0035088	15	Arf4 Dlg3 Dlg5 Fat1 Foxf1 Fscn1 Ift20 Mtcl1 Ooep Pard3 Prickle2 Ptk7 Ttc8 Vangl2 Wnt5a	0.003746	35.7143	3.57449
phosphatidylinositol 3-kinase signaling	GO:0014065	32	Dcn Ddr2 Egfr Erbb2 F2r F2rl1 Fn1 Gper1 Igf1 Irs1 Klf4 Mydgf Myo16 Nedd4 Pdgfa Pdgfc Pdgfd Pdgfrb Pld2 Plekha1 Plxnb1 Prex2 Ptk2 Ptpn13 Ror1 Ror2 Serpine2 Sox9 Tek Tgfb2 Twist1 Wnt16	0.00379465	25	2.50214
negative regulation of fibroblast growth factor receptor signaling pathway	GO:0040037	9	Apln Creb3l1 Fgfrl1 Gpc1 Ngfr Sulf1 Sulf2 Thbs1 Wnt5a	0.00379607	50	5.00428
regulation of actin filament bundle assembly	GO:0032231	29	Arhgap28 Arhgef10 Asap3 Ccn2 Cgnl1 Coro2b Cx3cl1 Dbn1 Dlc1 F11r Fermt2 Kank2 Lpar1 Nox4 Pdlim4 Phldb2 Ppm1f Rhoc S100a10 S1pr1 Sdc4 Sh3pxd2b Shank1 Sorbs3 Synpo Tac1 Tacr1 Tgfb3 Ttc8	0.00387286	26.1261	2.61485
regulation of non-canonical Wnt signaling pathway	GO:2000050	11	Abl2 Daam2 Dab2 Dact1 Gpc3 Lrp6 Nkd1 Sfrp1 Sfrp2 Sfrp4 Wnt5a	0.00392262	44	4.40377
regulation of blood vessel endothelial cell migration	GO:0043535	25	Apoe Col18a1 Dll4 Efna1 Fgf18 Fgfr1 Foxc2 Hif1a Igf1 Igf2 Jcad Klf4 Meox2 Nos3 Nus1 Plk2 Prkd1 Ptgs2 Rhoj Spred1 Srpx2 Stard13 Thbs1 Vash1 Vegfc	0.00395823	27.1739	2.71972
epidermis development	GO:0008544	60	Alx4 Barx2 Cd109 Cdh3 Clic4 Ctsl Cyp26b1 Dlx3 Egfr Errfi1 Ext1 Fgf7 Fgfr1 Flnb Fosl2 Foxc1 Fzd6 Gata6 Gnas Hes1 Ift74 Igfbp5 Inhba Jag1 Kazn Kcnma1 Kif3a Klf4 Krt10 Lamc1 Lgr5 Macroh2a2 Mafb Maff Nab2 Naglu Ngfr Palld Pdgfa Plod1 Plod3 Prkch Ptgs2 Rbpj Runx1 Sfrp4 Slitrk6 Smo Snai1 Sox18 Sox9 Spink5 Svep1 Tfap2a Tgfb2 Trps1 Vangl2 Wnt16 Wnt5a Yap1	0.00395823	20.4082	2.04256
elastic fiber assembly	GO:0048251	7	Col3a1 Efemp2 Emilin1 Fbln5 Lox Ltbp4 Mfap4	0.00396213	63.6364	6.36909
glycosylation	GO:0070085	45	A4galt Alg14 Alg5 B3galnt1 B3gnt9 B4galt1 B4galt5 B4galt7 B4gat1 Dad1 Dpy19l3 Eogt Ext1 Ext2 Extl2 Fut10 Fut11 Galnt1 Galnt16 Galnt17 Galnt18 Galnt5 Gfpt1 Gfpt2 Gmppb Gxylt2 Krtcap2 Large1 Nus1 Ostc Pgm3 Plod3 Pofut2 Poglut2 Poglut3 Pomgnt1 Pomgnt2 Pomt2 St6galnac6 Stt3a Tmem165 Tmem59 Tmtc4 Uggt2 Xxylt1	0.00397507	22.1675	2.21865
semaphorin-plexin signaling pathway involved in neuron projection guidance	GO:1902285	9	Ece1 Ednra Nrp2 Plxna1 Plxna3 Plxnb1 Plxnb2 Sema3a Sema3f	0.00397673	52.9412	5.29865
phosphatidylinositol-mediated signaling	GO:0048015	37	Dcn Ddr2 Egfr Erbb2 F2r F2rl1 Fn1 Gper1 Igf1 Irs1 Klf4 Mydgf Myo16 Ncs1 Nedd4 Pdgfa Pdgfc Pdgfd Pdgfra Pdgfrb Plcb1 Plcd1 Plce1 Pld2 Plekha1 Plxnb1 Prex2 Ptk2 Ptpn13 Ror1 Ror2 Serpine2 Sox9 Tek Tgfb2 Twist1 Wnt16	0.00408017	23.871	2.38914
cellular response to fibroblast growth factor stimulus	GO:0044344	24	Apln Ccn2 Chrd Creb3l1 Dll4 Enpp1 Ext1 Ext2 Fat4 Fgf16 Fgf18 Fgf7 Fgfr1 Fgfrl1 Flrt2 Gpc1 Ndnf Ngfr Sfrp1 Smoc2 Sulf1 Sulf2 Thbs1 Wnt5a	0.00408125	27.907	2.79309
regulation of cell adhesion mediated by integrin	GO:0033628	15	Adam9 Ccl21a Efna1 Foxc2 Ift74 Jam3 Lif Piezo1 Podxl Ptk2 Rac3 Ret Serpine1 Snai2 Tgfb2	0.00410085	32.6087	3.26366
positive regulation of collagen metabolic process	GO:0010714	13	Ccn2 Creb3l1 Ddr2 F2r Inhba Larp6 Ltbp1 Mkx Pdgfrb Scx Serpine1 Tgfb3 Vim	0.0041085	36.1111	3.6142
coronary vasculature development	GO:0060976	21	Ace Adamts6 Apln Aplnr Fgfr1 Gata6 Gpc3 Gper1 Kif7 Lrp1 Ltbp1 Megf8 Pcsk5 Pdgfrb Prickle1 Ptk7 Robo1 Sgcd Spred1 Vangl2 Zfpm2	0.00411412	30.4348	3.04608
tissue homeostasis	GO:0001894	52	Bdkrb2 Ccn2 Cd34 Cdh3 Cdhr1 Col14a1 Col3a1 Comp Ctsk Dlk1 Egfr Enpp1 Ext1 F2r Foxc1 Gnas Gpr137b Il20ra Itgav Itgb1 Lipa Lrp6 Ltbp3 Map1a Naglu Ndp Nfix Nos3 Nox4 Nt5e Oscar Pdgfrb Prickle1 Ptgs2 Pth1r Rac3 Rbp4 S1pr1 Scx Slc12a2 Smo Sox9 Stk39 Tmem119 Tnfsf11 Trim32 Tub Tuba1a Vstm4 Wnk3 Wwtr1 Yap1	0.00414017	21.2245	2.12427
negative regulation of osteoblast differentiation	GO:0045668	17	Ahr Chrd Dlk1 Fgfr1 Fndc3b Id3 Igfbp5 Sfrp1 Ski Sox9 Tnfaip6 Tnn Trpm4 Twist1 Twist2 Twsg1 Vegfc	0.00414017	31.4815	3.15084
cell chemotaxis	GO:0060326	53	App Bcar1 Ccl21a Ccl8 Ccn3 Chga Creb3 Cx3cl1 Cxcl16 Cyp7b1 Dysf Ednra F2rl1 Fgf16 Fgf18 Fgfr1 Gas6 Hbegf Hsd3b7 Il17rc Jam3 Lbp Lgmn Lox Lpar1 Mdk Mmp2 Nbl1 Parva Pdgfd Pdgfra Pdgfrb Ppib Prkd1 Ptk2 Ptn Rab13 S1pr1 Serpine1 Slc12a2 Smoc2 Snai2 Stk39 Thbs1 Thbs4 Tmem102 Tnfaip6 Tnfsf11 Tpbg Trpm4 Vegfc Wnt5a Zfp580	0.00417914	19.2727	1.92892
regulation of stress fiber assembly	GO:0051492	26	Arhgap28 Arhgef10 Asap3 Ccn2 Cgnl1 Coro2b Dlc1 F11r Fermt2 Kank2 Lpar1 Nox4 Pdlim4 Phldb2 Ppm1f Rhoc S100a10 S1pr1 Sdc4 Sh3pxd2b Sorbs3 Synpo Tac1 Tacr1 Tgfb3 Ttc8	0.00420214	27.0833	2.71065
neuroblast proliferation	GO:0007405	22	Bdnf Cdon Cx3cl1 Dagla Dock7 Eml1 Fgfr1 Fzd9 Gli3 Hif1a Itgb1 Kctd11 Kifap3 Lrp6 Nfix Numbl Plxnb2 Prox1 Ptn Smo Tead3 Vegfc	0.00422347	29.7297	2.97552
positive regulation of membrane protein ectodomain proteolysis	GO:0051044	8	Adam9 Adra2a Apoe App Rgma Sh3d19 Snx33 Snx9	0.00425324	53.3333	5.3379
neuron recognition	GO:0008038	16	App Arhgap35 Bdnf Casp6 Epha3 Ephb2 Ephb3 Ext1 Gap43 Megf8 Ndn Prtg Robo1 Sema3a Tnn Wnt5a	0.0042804	35.5556	3.5586
regulation of pathway-restricted SMAD protein phosphorylation	GO:0060393	18	Acvr1 Bmp15 Bmper Bmpr1a Dab2 Emilin1 Gdf11 Gdf5 Gdf7 Inhba Inhbb Ldlrad4 Lrp1 Pmepa1 Tgfb2 Tgfb3 Tgfbr2 Twsg1	0.00430967	30.5085	3.05346
positive regulation of secretion	GO:0051047	67	Adam9 Agtr2 Ang Ano1 Anxa2 Apbb1 Apln Avpr1a C1qtnf1 C1qtnf3 Cacna1c Cask Dab2 Doc2b Dpysl2 Ecrg4 Egfr F2rl1 Fgfr1 Gja1 Glp1r Gna11 Gnas Gper1 Gpr27 Gpr68 Hif1a Ier3ip1 Igf1 Inhbb Irs1 Lif Lrp1 Mmp13 Ncs1 Nlgn2 Nucb2 Plcb1 Plcd1 Pld2 Ptges Rab15 Rab2b Rab34 Rasl10b Rbp4 Runx1 S100a10 Sdc1 Sdc4 Septin5 Slc12a2 Sox11 Sox4 Stxbp1 Sybu Sytl2 Tac1 Tacr1 Tgfb2 Tgfb3 Tmem132a Tnfsf11 Trpc1 Trpm4 Vegfc W…	0.00431239	19.4203	1.94369
protein oxidation	GO:0018158	7	Lox Loxl1 Loxl2 Loxl3 Loxl4 Naglu Trabd2b	0.00435972	58.3333	5.83833
regulation of sprouting angiogenesis	GO:1903670	14	Adamts9 Bmper Creb3l1 Hif1a Itga5 Jcad Klf2 Klf4 Rhoj Slc39a12 Smad1 Stard13 Thbs1 Tnn	0.00449841	35.8974	3.59282
wound healing, spreading of cells	GO:0044319	12	Ajuba Arhgap24 Arhgap35 Ccn1 Col5a1 Fermt2 Hbegf Mmp12 Pard3 Pdpn Phldb2 Snai2	0.00449841	40	4.00342
regulation of glomerular filtration	GO:0003093	7	Coro2b Emp2 F2r F2rl1 Gas6 Gja1 Uts2r	0.00450778	58.3333	5.83833
atrioventricular valve morphogenesis	GO:0003181	11	Acvr1 Bmpr1a Ccn1 Dchs1 Efna1 Naglu Sox4 Tgfb2 Tgfbr2 Twist1 Zfpm2	0.00452218	42.3077	4.23439
negative regulation of cell adhesion	GO:0007162	59	Abl2 Adam15 Apod Bcar1 C1qtnf1 Cask Ccl21a Cd276 Cd9 Cdh13 Col1a1 Coro2b Dlc1 Dlg5 Efna5 Ephb2 Erbb2 Fzd7 Gli3 Gpnmb Hspg2 Jag1 Jam3 Klf4 Lamb1 Lgals1 Loxl3 Lrp1 Lrrc32 Mdk Mmp12 Mmp14 Mmp2 Myadm Nat8f3 Nat8f5 Ndfip1 Nrarp Phldb2 Pla2g2e Plxna1 Plxna3 Plxnb1 Plxnb2 Podxl Postn Ppm1f Prnp Ptk2 Runx1 Sdc4 Serpine1 Serpine2 Snai2 Socs1 Srcin1 Thbs1 Tnc Twsg1	0.00460853	19.9324	1.99495
atrioventricular valve development	GO:0003171	12	Acvr1 Aplnr Bmpr1a Ccn1 Dchs1 Efna1 Naglu Sox4 Tgfb2 Tgfbr2 Twist1 Zfpm2	0.00463197	40	4.00342
inner ear morphogenesis	GO:0042472	26	Col11a1 Cthrc1 Dvl3 Ephb2 Fgfr1 Frzb Fzd2 Fzd6 Lrig3 Mafb Nr4a3 Ntn1 Prrx1 Prrx2 Ptk7 Ror2 Six1 Six4 Slitrk6 Sobp Sox9 Tbx18 Tfap2a Vangl2 Wnt5a Zeb1	0.00465351	27.0833	2.71065
mitral valve development	GO:0003174	8	Acvr1 Bmpr1a Dchs1 Efna1 Naglu Sox4 Twist1 Zfpm2	0.00469437	53.3333	5.3379
positive regulation of smooth muscle cell migration	GO:0014911	19	Adamts1 Ccn4 Ddr2 Dock7 Has2 Igf1 Igfbp5 Lpar1 Lrp1 Mdk Nox4 Nr4a3 Pcsk5 Pdgfd Pdgfrb Postn Ptk2 Smo Vtn	0.00470594	30.1587	3.01846
regulation of extracellular matrix assembly	GO:1901201	8	Antxr1 Dag1 Emilin1 Has2 Phldb1 Phldb2 Sox9 Tie1	0.00471204	53.3333	5.3379
hair follicle morphogenesis	GO:0031069	12	Ctsl Dlx3 Ext1 Fgf7 Igfbp5 Lamc1 Naglu Ngfr Runx1 Smo Snai1 Tgfb2	0.00481436	40	4.00342
fat cell differentiation	GO:0045444	52	Arid5b Ccn4 Clip3 Creb5 Dact1 Dlk1 Dysf Ebf2 Enpp1 Fbn1 Fermt2 Fndc3b Frzb Gper1 Hes1 Igf1 Inhbb Jag1 Klf4 Lama4 Lrp3 Lrp6 Mecom Medag Metrnl Mkx Mmp11 Nr4a2 Nr4a3 Nucb2 Pdgfra Plcb1 Ptgs2 Rora Runx1t1 Sfrp1 Sfrp2 Sh3pxd2b Six1 Snai2 Socs1 Tgfb1i1 Trim32 Trio Trpm4 Ttc8 Wnt5a Wnt5b Wwtr1 Yap1 Zfp423 Zfpm2	0.00481436	20.6349	2.06526
calcium-dependent cell-cell adhesion via plasma membrane cell adhesion molecules	GO:0016339	12	Ajuba Cdh11 Cdh13 Cdh22 Cdh3 Cdh5 Kifap3 Pcdh1 Pcdh12 Pcdhb16 Pcdhga12 Pcdhgc3	0.00484481	41.3793	4.14147
positive regulation of neuron projection development	GO:0010976	48	Abl2 Adamts1 Apbb1 Apoe Arhgap35 Baiap2 Bdnf Cask Creb3l2 Cx3cl1 Dbn1 Ddr2 Dpysl3 Enc1 Epha3 Ephb2 Fgfr1 Fzd1 Gprc5b Itga3 Itgb1 Lif Lrp1 Lrp6 Marcks Mdk Ndnf Ndrg4 Ngfr Nme2 P3h1 Pak3 Plxnb2 Prkd1 Ptk7 Ptn Ret Rgma Ror1 Ror2 Serpine2 Serpinf1 Stmn2 Tenm3 Tnn Tubb2b Twf1 Wnt5a	0.0048996	21.8182	2.18369
dendrite morphogenesis	GO:0048813	42	Abi3bp Abl2 Arhgap44 Baiap2 Btbd3 Cask Chrna7 Cul7 Dact1 Dbn1 Dclk1 Dlg4 Efna1 Ephb2 Ephb3 Farp1 Fbxw8 Itgb1 Lzts3 Map6 Marcks Nedd4 Nfatc4 Ngef Nsmf Numbl Obsl1 Pak3 Prex2 Ptn Ptprf Rbfox2 Robo1 Sdc2 Sema3a Shank1 Srcin1 Tanc2 Tpbg Wls Wnt5a Zfp365	0.0048996	23.7288	2.37491
cell-cell junction assembly	GO:0007043	31	Ace Aplnr Cav1 Cd9 Cdh11 Cdh13 Cdh22 Cdh3 Cdh5 Cldn10 Cldn2 Dlg5 Epb41l3 Ephb2 F11r Fscn1 Gja1 Gjc1 Itgb1 Jam3 Myo1c Nfasc Pard3 Pecam1 Pmp22 Prkch Rab13 Ramp2 Rhoc Snai1 Snai2	0.0048996	24.8	2.48212
in utero embryonic development	GO:0001701	91	Acvr1 Adamts3 Anks6 Apba2 Arhgdig B9d1 Bmpr1a Capn2 Ccn1 Cdkn1c Chrd Cmtm3 Col3a1 Cubn Dab2 Dad1 Dbn1 Ednra Egfr Erf Fbxw8 Fgfr1 Fkbp10 Fosl1 Foxc1 Foxf1 Gata6 Gja1 Gjb5 Gli3 Hbegf Hes1 Hif1a Igf1 Igf2 Itgav Itgb1 Kif3a Klf2 Klf4 Lif Maff Man2a1 Mecom Meg3 Msx1 Myo1e Nckap1 Nos3 Nrk Ooep Pcdh12 Pdgfra Pdgfrb Pkd1 Pkd2 Plcd1 Plcd3 Plod3 Pth1r Rbpj Rcn1 Rmrp Rtl1 Runx1 Sec24d Sh3pxd2a Skil Slc39a1 …	0.0048996	18.4959	1.85118
negative regulation of smooth muscle cell proliferation	GO:0048662	19	Ang Apln Apod Apoe Cav1 Cdkn1a Ctnnbip1 Efemp2 Gper1 Igfbp3 Igfbp5 Klf4 Ndrg4 Nos3 Ogn Rgs5 S1pr2 Tafa5 Tgfb3	0.00492243	29.2308	2.92558
placenta blood vessel development	GO:0060674	13	Ccn1 Fbxw8 Fosl1 Hes1 Pkd1 Pkd2 Plcd1 Plcd3 Rbpj Socs3 Syde1 Vash1 Vash2	0.00492243	37.1429	3.71747
ventricular septum development	GO:0003281	23	Acvr1 Aplnr Bmpr1a Ccn1 Fgfrl1 Fzd1 Fzd2 Hes1 Lrp6 Ltbp1 Luzp1 Nos3 Prox1 Ptk7 Rbpj Robo1 Sox11 Sox4 Tgfb2 Tgfbr2 Vangl2 Wnt5a Zfpm2	0.00493262	28.75	2.87746
positive regulation of protein kinase activity	GO:0045860	66	Ace Adam9 Adra2a Agrn Ajuba Ang App Camkk1 Ccl21a Ccn1 Cdkn1a Cemip Dag1 Ddr2 Dlg3 Dlg4 Dvl3 Efna1 Egfr Emp2 Erbb2 Ereg Fbn1 Fermt2 Fgf18 Fgfr1 Fzd8 Gas6 Gprc5b Hbegf Higd1a Igf1 Maged1 Map3k10 Marcks Mnat1 Nab2 Nox4 Pdgfa Pdgfc Pdgfd Pdgfrb Pkd1 Pkd2 Prlr Prnp Prox1 Prrc1 Ptk2 Robo1 Ror2 Sash1 Sdc4 Snx9 Socs1 Srcin1 Tcim Tead1 Tgfb2 Tgfbr2 Thbs1 Tnfsf11 Tnfsf15 Vangl2 Vegfc Wnt5a	0.00493892	19.7605	1.97774
negative regulation of cell development	GO:0010721	56	Bdnf Bmpr1a Brinp1 Cdkn2b Daam2 Ephb2 Erbb2 Fbn1 Frzb Fstl3 Gli3 Gpr137b Gpr68 Grb14 Hes1 Igf1 Il17d Kctd11 Kifap3 Loxl3 Lrrc17 Mafb Mdk Nfatc4 Nme2 Nrarp Ntn1 Plxna3 Prox1 Prtg Pthlh Ptk2 Ptn Ptprs Rgma Rtn4r Runx1 Ryk Sema3a Sema3b Sema3c Sema3f Sema4c Sema4f Sfrp1 Ski Snai2 Socs1 Sox11 Syngap1 Thy1 Tmem98 Tnfaip6 Trim46 Ttc3 Wnt5a	0.00496363	20.1439	2.01611
blood vessel remodeling	GO:0001974	18	Ahr Dll4 Ednra Eln Ext1 Foxc1 Foxc2 Gja1 Igf1 Jag1 Lif Lrp1 Ndp Nos3 Rbpj Sema3c Tgfb2 Tmbim1	0.00504899	31.5789	3.1606
negative regulation of transforming growth factor beta receptor signaling pathway	GO:0030512	24	Aspn Bcl9l Cav1 Cd109 Eid2 Emilin1 Fbn1 Fbn2 Glg1 Htra1 Htra3 Ldlrad4 Lrp1 Ltbp1 Peg10 Pmepa1 Rasl11b Ski Skil Slc2a10 Spred1 Tgfb1i1 Tgfb3 Vasn	0.00507103	26.9663	2.69894
neuron migration	GO:0001764	41	Apbb1 Auts2 Col3a1 Dclk1 Dnaaf4 Emx2 Flrt2 Gas6 Gja1 Gpr173 Igsf10 Il1r1 Itga3 Lhx6 Lrp12 Mark1 Matn2 Mdga1 Mdk Ndn Ndnf Neo1 Nr4a2 Nrp2 Nsmf Ntn1 Ntng1 Plxna1 Plxna3 Plxnb2 Pomgnt2 Ptk2 Sema3a Sh3rf1 Shtn1 Tnn Trim46 Tuba1a Tubb2b Twist1 Tyro3	0.00507337	23.4286	2.34486
smooth muscle cell differentiation	GO:0051145	22	Acvr1 Aplnr Comp Ednra Efemp2 Ereg Foxf1 Gata6 Gper1 Hes1 Nfatc2 Nfatc4 Pdgfrb Ramp2 Rcan1 Sgcb Six1 Sox9 Tbx18 Tshz3 Vangl2 Zeb1	0.00507337	28.2051	2.82293
stem cell differentiation	GO:0048863	51	Acvr1 Anxa6 Bmpr1a Bvht Chd3 Ednra Efnb1 Ext1 Fgfr1 Fn1 Foxc1 Foxc2 Frzb Fzd1 Gata6 Gsc Hes1 Hif1a Itgb1 Jag1 Krt10 Lif Lrp6 Ltbp3 Msx1 Nrp2 Osr1 Pdgfra Prickle1 Ptn Rbpj Ret Sema3a Sema3b Sema3c Sema3f Sema4c Sema4f Sfrp1 Sfrp2 Six1 Smo Snai2 Sox11 Sox18 Sox9 Tbx18 Tfap2a Tgfb2 Twist1 Yap1	0.0050855	20.9877	2.10056
regulation of basement membrane organization	GO:0110011	7	Dag1 Lamb1 Lamb2 Lamc1 Nid1 Phldb1 Phldb2	0.0050855	63.6364	6.36909
convergent extension	GO:0060026	8	Frzb Lrp6 Nkd1 Ptk7 Sfrp1 Sfrp2 Vangl2 Wnt5a	0.00512542	53.3333	5.3379
apoptotic process involved in heart morphogenesis	GO:0003278	4	Ccn1 Foxc1 Foxc2 Tgfb2	0.00517435	100	10.0086
eyelid development in camera-type eye	GO:0061029	8	Egfr Inhba Jun Osr2 Prickle1 Sox11 Tfap2a Twist1	0.00518137	53.3333	5.3379
cell projection assembly	GO:0030031	96	Abl2 Adamts16 Agrn Ajuba Arhgap24 Arhgap35 Arhgap44 Arl13b Armc2 Atp8b1 Auts2 B9d1 Cav1 Ccl21a Cdc42ep5 Cdh13 Cfap69 Cibar1 Cilk1 Cspg4 Cttn Daam2 Dbn1 Dnaaf4 Dnah1 Dnal1 Dpysl3 Dync2li1 Dzip1 Dzip1l Ehd2 Emp1 Emp2 Ephb2 Eps8 F2rl1 Fam98a Fbxw8 Fgd1 Fmnl3 Fscn1 Gap43 Ift122 Ift20 Ift43 Ift74 Ift81 Itgb1 Itgb4 Kctd17 Kif3a Lpar1 Mien1 Nckap1 Nme5 Ntn1 Parva Pdgfa Pdgfrb Plce1 Pmp22 Podxl Prickle1 …	0.00521439	18.3908	1.84066
secretion by cell	GO:0032940	139	Abca1 Adam9 Adra2a Agtr2 Ang Ano1 Anxa2 Anxa5 Apbb1 Apln Apoe Arfip1 Atp9a Avpr1a Bdnf Brsk1 C1qtnf1 C1qtnf3 C1qtnf5 Cacna1c Cacnb4 Cask Cavin1 Ccl8 Ccn2 Ccn3 Chga Chrna7 Comp Copg1 Creb3l1 Dab2 Dgki Doc2b Dpysl2 Ecrg4 Efna5 Egfr Exoc6b F2r F2rl1 Fbn1 Fgf7 Fgfr1 Foxd1 Foxf1 Gja1 Glp1r Gna11 Gnao1 Gnas Gper1 Gpr27 Gpr68 Hif1a Hmgn3 Ier3ip1 Igf1 Igfbp3 Inhba Inhbb Irs1 Lgi3 Lif Lrp1 Ltbp4 Mmp13 Ncs…	0.00521439	16.9719	1.69864
ephrin receptor signaling pathway	GO:0048013	13	Efna1 Efna2 Efna4 Efna5 Efnb1 Efnb2 Epha3 Ephb2 Ephb3 Ephb4 Ngef Ptk2 Rbpj	0.00522436	38.2353	3.8268
regulation of Wnt signaling pathway, planar cell polarity pathway	GO:2000095	8	Abl2 Dab2 Dact1 Gpc3 Lrp6 Nkd1 Sfrp1 Sfrp2	0.00523116	53.3333	5.3379
bone remodeling	GO:0046849	25	Cthrc1 Ctsk Dlk1 Efna2 Egfr Enpp1 Ext1 Gja1 Gpr137b Il20ra Itgav Lrp6 Ltbp3 Mdk Mitf Nox4 Oscar P3h4 Pth1r Ptn S1pr1 Sfrp1 Tmem119 Tnfsf11 Wnt16	0.00524045	26.5957	2.66185
cell fate specification	GO:0001708	23	Bmpr1a Cdon Chd3 Fgfr1 Fzd7 Gli3 Gsc Hoxa11 Hoxc10 Hoxd10 Itgb1 Nfix Rbpj Sfrp2 Six1 Six2 Smo Sox18 Sox9 Tbx15 Tbx18 Tbx4 Wnt5a	0.00526491	27.7108	2.77346
peptidyl-lysine hydroxylation	GO:0017185	6	Fkbp10 P3h3 P3h4 Plod1 Plod2 Plod3	0.00535294	66.6667	6.67237
muscle tissue morphogenesis	GO:0060415	22	Adarb1 Bmpr1a Col11a1 Col3a1 Dll4 Ednra Efemp2 Fkbp1a Foxc1 Foxc2 Fzd1 Fzd2 Lrp6 Naglu Prox1 Rbpj S1pr1 Shox2 Tgfb2 Vangl2 Wnt5a Zfpm2	0.00552414	27.8481	2.78719
positive regulation of protein kinase C activity	GO:1900020	6	Cemip Egfr Marcks Ror2 Tcim Wnt5a	0.00561728	66.6667	6.67237
ovulation cycle	GO:0042698	17	Adamts1 Bmpr1b Chrna7 Egfr Erbb2 Ereg Gas2 Inhba Mdk Nos3 Pdgfra Plekha1 Ptn Ptprn Runx1 Tnfaip6 Tyro3	0.00572795	31.4815	3.15084
skin epidermis development	GO:0098773	32	Alx4 Barx2 Cd109 Cdh3 Ctsl Cyp26b1 Dlx3 Egfr Ext1 Fgf7 Fzd6 Gata6 Gnas Igfbp5 Inhba Klf4 Lamc1 Lgr5 Naglu Ngfr Pdgfa Ptgs2 Rbpj Runx1 Smo Snai1 Sox18 Sox9 Tgfb2 Trps1 Vangl2 Wnt5a	0.00582984	24.2424	2.42632
epithelial to mesenchymal transition involved in endocardial cushion formation	GO:0003198	8	Acvr1 Msx1 Rbpj Snai1 Snai2 Tgfb2 Tgfbr2 Tmem100	0.0058857	50	5.00428
regulation of hormone levels	GO:0010817	87	Ace Adh7 Adra2a Agtr2 Ano1 Anxa5 Apln Bmpr1b C1qtnf1 C1qtnf3 Cacna1c Cask Ccn3 Chga Crabp2 Ctsb Ctsk Ctsl Cyp26b1 Cyp46a1 Dab2 Dhrs3 Dkk3 Doc2b Duoxa1 Ece1 Ece2 Ecrg4 Efna5 Egfr Enpp1 F2rl1 Fbn1 Fgfr1 Foxd1 Gcnt4 Gja1 Glp1r Gna11 Gnao1 Gnas Gper1 Gpr27 Gpr68 Hif1a Hmgn3 Igf1 Igf2 Igfbp3 Inhba Inhbb Irs1 Kcnma1 Lif Lrp1 Ltbp4 Mme Naglu Nlgn2 Nucb2 P4hb Papss2 Pcsk5 Pdgfra Plcb1 Plekha1 Ptprn Rab11…	0.00591687	18.3544	1.83701
axon extension	GO:0048675	33	Apoe Auts2 Bdnf Cttn Dbn1 Dclk1 Dpysl2 Ednra Fn1 Itgb1 Lamb2 Lrp1 Map1b Megf8 Ndn Nrp2 Ntn1 Plxna3 Ptprs Rtn4r Ryk Sema3a Sema3b Sema3c Sema3f Sema4c Sema4f Shtn1 Smo Tnfrsf12a Trim46 Ttl Wnt5a	0.0060767	24.6269	2.4648
response to fibroblast growth factor	GO:0071774	24	Apln Ccn2 Chrd Creb3l1 Dll4 Enpp1 Ext1 Ext2 Fat4 Fgf16 Fgf18 Fgf7 Fgfr1 Fgfrl1 Flrt2 Gpc1 Ndnf Ngfr Sfrp1 Smoc2 Sulf1 Sulf2 Thbs1 Wnt5a	0.00617706	26.9663	2.69894
mesodermal cell fate commitment	GO:0001710	7	Bmpr1a Fgfr1 Foxc2 Hoxa11 Sfrp2 Six2 Smad1	0.00630129	53.8462	5.38923
regulation of protein transport	GO:0051223	95	Adam9 Adra2a Agtr2 Ang Ano1 Anxa5 Apbb1 Apod Apoe App Arfip1 Arhgap44 C1qtnf3 Cacna1c Cacnb3 Camk4 Cask Ccn3 Cd81 Cemip Chga Doc2b Efna5 Egfr Erbb2 Ergic3 F2r F2rl1 Fbn1 Fndc1 Gas6 Gja1 Gli3 Glp1r Gna11 Gnao1 Gnas Gper1 Gpr27 Gpr68 Hif1a Hmgn3 Ier3ip1 Igf1 Inhbb Irs1 Kif3a Lrp1 Lyplal1 Mdfic Mmp13 Mtcl1 Myo1c Ndfip1 Neo1 Nlgn2 Oaz2 P3h1 Pam Peg12 Pkdcc Plcb1 Plk3 Ppm1f Prkd1 Prnp Ptgs2 Ptpn14 Rab…	0.00630677	18.1298	1.81453
platelet-derived growth factor receptor signaling pathway	GO:0048008	19	Abl2 Apod Arid5b Bcar1 Cspg4 Ift20 Lox Lrp1 Myo1e Ndrg4 Nr4a3 Pdgfa Pdgfc Pdgfd Pdgfra Pdgfrb Plat Plekha1 Ston1	0.00635329	30.6452	3.06714
positive regulation of wound healing	GO:0090303	16	Adra2a Ccn4 Ddr2 Duox1 F2r Fermt2 Foxc2 Hbegf Hif1a Itgb1 Plat Ptk2 Serpine1 Smoc2 Thbs1 Vtn	0.00637632	30.7692	3.07956
intracellular signal transduction	GO:0035556	353	Abca1 Abl2 Ackr3 Acta2 Adam9 Adcy1 Adcy2 Adcy3 Adgrl1 Adra2a Agtr2 Ahr Ajuba Amotl2 Ank2 Aplnr Apoe App Arfgef3 Arhgap24 Arhgap28 Arhgap35 Arhgap42 Arhgap44 Arhgap5 Arhgap8 Arhgdig Arhgef10 Arhgef25 Arl6ip5 Atf3 Auts2 Avpi1 Avpr1a Bag5 Baiap2 Bcl2a1b Bdkrb2 Bmp15 Bmper Bmpr1a Bok Brsk1 C1qtnf1 C1qtnf2 C1qtnf3 Camk4 Camkk1 Casp12 Casp6 Castor1 Castor2 Cav1 Cavin3 Ccdc68 Ccl21a Ccl8 Ccn1 Ccn2 Ccn3 …	0.00638636	14.9894	1.50022
positive regulation of catalytic activity	GO:0043085	164	Abl2 Ace Adam9 Adcy1 Adcy2 Adcy3 Adra2a Agrn Agtr2 Ajuba Ang Antxr1 Apoe App Arf4 Arhgap22 Arhgap24 Arhgap29 Arhgap35 Arhgap42 Arhgef10 Arhgef19 Arl1 Arl6ip5 Asap3 Azin2 Bok Cacna1c Camkk1 Casp12 Casp6 Cav1 Ccl21a Ccl8 Ccn1 Ccn2 Cd81 Cdh3 Cdkn1a Cemip Chrna7 Creb3 Ctsh Ctsk Ctsl Cx3cl1 Dag1 Dap Ddr2 Dlc1 Dlg3 Dlg4 Dock6 Dock7 Dvl3 Efna1 Egfr Emp2 Ephb4 Erbb2 Ereg F11r F2r F2rl1 Fam162a Fbn1 Fermt…	0.00642628	16.4164	1.64305
fibrinolysis	GO:0042730	7	Anxa2 Plat Pros1 Serpine1 Serping1 Thbs1 Vtn	0.00642628	53.8462	5.38923
trabecula morphogenesis	GO:0061383	17	Adamts1 Bmpr1a Col1a1 Dll4 Enpp1 Fbn2 Fhl2 Fkbp1a Mmp2 Plxnb1 Rbp4 Rbpj S1pr1 Sfrp1 Tek Tgfb2 Thbs3	0.0064347	31.4815	3.15084
negative regulation of hair follicle development	GO:0051799	4	Cdh3 Inhba Ngfr Smo	0.0064347	100	10.0086
embryonic body morphogenesis	GO:0010172	8	Cdon Dag1 Ift122 Mab21l2 Nckap1 Phldb1 Phldb2 Tfap2a	0.00646111	53.3333	5.3379
facial nerve morphogenesis	GO:0021610	7	Adarb1 Hoxb2 Nrp2 Plxna3 Sema3a Sema3f Six1	0.00649794	58.3333	5.83833
regulation of transforming growth factor beta receptor signaling pathway	GO:0017015	31	Aspn Bcl9l Cav1 Cd109 Cdkn1c Cdkn2b Dab2 Eid2 Emilin1 Fbn1 Fbn2 Glg1 Htra1 Htra3 Itga3 Ldlrad4 Lox Lrp1 Ltbp1 Peg10 Pmepa1 Rasl11b Ski Skil Slc2a10 Spred1 Tgfb1i1 Tgfb3 Thbs1 Vasn Zeb1	0.00660205	24.031	2.40516
positive regulation of cardiac epithelial to mesenchymal transition	GO:0062043	6	Acvr1 Emp2 Jag1 Tgfb2 Tgfbr2 Twist1	0.00667021	66.6667	6.67237
protein O-linked glycosylation	GO:0006493	22	A4galt B3galnt1 B3gnt9 B4gat1 Eogt Galnt1 Galnt16 Galnt17 Galnt18 Galnt5 Gxylt2 Large1 Pgm3 Plod3 Pofut2 Poglut2 Poglut3 Pomgnt1 Pomgnt2 Pomt2 Tmtc4 Xxylt1	0.00667021	28.2051	2.82293
mesodermal cell differentiation	GO:0048333	9	Bmpr1a Fgfr1 Foxc2 Foxf1 Hoxa11 Inhba Sfrp2 Six2 Smad1	0.00668205	45	4.50385
exocrine system development	GO:0035272	16	Dag1 Egfr Fgf7 Fgfr1 Foxc1 Igf1 Igf2 Igsf3 Pdgfa Plxna1 Sema3a Sema3c Snai2 Sox9 Twsg1 Wls	0.00668718	33.3333	3.33619
spinal cord patterning	GO:0021511	8	Chrd Dll4 Gdf11 Gli3 Ift122 Rab23 Smo Tulp3	0.00673239	53.3333	5.3379
dorsal/ventral pattern formation	GO:0009953	23	Acvr1 Arl13b Bmp1 Bmpr1a Bmpr1b Chrd Dll4 Gas1 Gli3 Gpr161 Gsc Hoxa11 Hoxb2 Ift122 Kif3a Lrp6 Nbl1 Rab23 Sfrp1 Smo Tll1 Tulp3 Wdr19	0.00674096	27.381	2.74044
cardiac ventricle morphogenesis	GO:0003208	21	Ahr Bmpr1a Col11a1 Dll4 Ednra Fkbp1a Foxc1 Foxc2 Foxf1 Hif1a Jag1 Naglu Prox1 Rbpj Sema3c Sfrp2 Sox11 Sox4 Tgfb2 Tgfbr2 Zfpm2	0.00674096	28.3784	2.84027
leukocyte migration	GO:0050900	65	Abl2 Apod App B4galt1 Bdkrb1 Ccl21a Ccl8 Ccn3 Cd34 Cd81 Cd9 Chga Chst2 Creb3 Cx3cl1 Cxcl16 Cyp7b1 Dysf Ecm1 Ednra Emilin1 Emp2 Enpp1 Eps8 Ext1 F11r F2rl1 Gas6 Hsd3b7 Il17rc Il1r1 Il33 Itga3 Itgb1 Jam3 Lbp Lgmn Mdk Mmp14 Mmp2 Nbl1 Pdgfd Pecam1 Plcb1 Plvap Podxl Ppib Ptk2 Ptn Ror2 S1pr1 Serpine1 Slc12a2 Stk39 Tacr1 Thbs1 Thbs4 Thy1 Tmem102 Tnfaip6 Tnfsf11 Trpm4 Vegfc Wnt5a Zfp580	0.0067775	18.2584	1.82741
heparin metabolic process	GO:0030202	7	Ednra Ext1 Ext2 Glce Hs2st1 Naglu Xylt2	0.00677884	58.3333	5.83833
lung alveolus development	GO:0048286	18	Ace Errfi1 Foxf1 Gata6 Igf1 Igfbp5 Lif Ltbp3 Man1a2 Man2a1 Meg3 Mmp12 Pdgfa Pdpn Pkdcc Pthlh Selenon Tgfb3	0.00713044	31.0345	3.10611
positive regulation of response to wounding	GO:1903036	19	Adra2a Ccn4 Ddr2 Duox1 F2r Fermt2 Foxc2 Hbegf Hif1a Itgb1 Lrp1 Mdk Plat Ptk2 Ptn Serpine1 Smoc2 Thbs1 Vtn	0.00721643	27.9412	2.79651
protein localization to plasma membrane	GO:0072659	58	Ank2 Anxa2 Arhgap44 Arl6ip5 Blzf1 Cacnb3 Cask Cd81 Clip3 Cnpy4 Dab2 Dchs1 Egfr Ehd2 Emp2 Epb41l3 Epha3 Ephb2 F11r Gas6 Gorasp2 Gper1 Ift20 Itga3 Itgb1 Lrp1 Lrp6 Lrrc15 Lyplal1 Mmp14 Nectin3 Nfasc Nkd2 Nsg1 Pgrmc1 Pkdcc Plekhf1 Prnp Rab13 Rab31 Rab34 Rab40b Ramp2 Rhoq S100a10 Sec23a Stac Stac2 Stxbp1 Sytl2 Tamalin Tmbim1 Tmem150a Tmem59 Tmem88 Tpbg Ttc8 Wnk3	0.00723047	20.0692	2.00864
establishment or maintenance of cell polarity	GO:0007163	46	Abl2 Amotl2 Arf4 Arhgap35 BC034090 Brsk1 Ccl21a Cdh5 Cyp26b1 Dlg3 Dlg5 Dock7 Dst Fat1 Foxf1 Fscn1 Gja1 Hes1 Ift20 Igf1 Itgb1 Jam3 Kif26b Kif3a Lmna Map1b Mtcl1 Nckap1 Ooep Pard3 Parva Pdlim1 Phldb2 Pkd1 Prickle1 Prickle2 Ptk7 Rac3 Rhoj Rhoq Shtn1 Tek Ttc8 Ust Vangl2 Wnt5a	0.0073441	21.4953	2.15137
segmentation	GO:0035282	25	Bmpr1a Chrd Ednra Foxc1 Foxc2 Foxf1 Lrp6 Mafb Meox1 Meox2 Nckap1 Nrarp Nrp2 Osr1 Pax1 Rbpj Ror2 Sema3a Sema3c Sema3f Sfrp1 Sfrp2 Six1 Tbx18 Wnt5a	0.00748296	25.5102	2.5532
positive regulation of protein metabolic process	GO:0051247	213	Ace Acvr1 Adam9 Adra2a Agrn Agtr2 Ajuba Ang Antxr1 Anxa2 Aplnr Apoe App Arl6ip5 Atg10 Auts2 Bdnf Bmp15 Bmpr1a Bok Camkk1 Casp12 Casp6 Cav1 Ccbe1 Ccl21a Ccn1 Ccn2 Cd300ld3 Cd81 Cdh5 Cdk4 Cdkn1a Cdon Cemip Chga Chrna7 Clec4n Clip3 Crlf1 Cspg4 Ctsh Ctsk Ctsl Cx3cl1 Dab2 Dact1 Dag1 Dap Ddr2 Dlc1 Dlg3 Dlg4 Dock7 Dvl3 Ecscr Ednra Efna1 Efna5 Egfr Emp2 Erbb2 Ereg F2r Fam162a Fam20a Fbn1 Fbxo4 Fbxw8 Ferm…	0.00779652	15.7778	1.57913
negative regulation of BMP signaling pathway	GO:0030514	16	Bmper Cav1 Chrd Fbn1 Fstl3 Fzd1 Htra1 Htra3 Nbl1 Sfrp1 Sfrp2 Ski Skil Tnfaip6 Twsg1 Wnt5a	0.0078689	31.3725	3.13994
peptidyl-tyrosine phosphorylation	GO:0018108	58	Abl2 Ace Acvr1 Adra2a Agrn App Cav1 Cd81 Clec4n Crlf1 Cspg4 Ddr2 Dlg3 Dlg4 Efna1 Efna5 Egfr Epha3 Ephb2 Erbb2 Ereg Errfi1 Fgf7 Fgfr1 Gas6 Gfra1 Gprc5b Hbegf Hes1 Igf1 Igf2 Itga5 Itgb1 Lif Nox4 Pdgfa Pdgfc Pdgfd Pdgfra Pdgfrb Pecam1 Pkdcc Prlr Prmt2 Prnp Ptk2 Sfrp1 Sfrp2 Socs1 Socs3 Srcin1 Tek Thbs4 Thy1 Tmem102 Tspan9 Vtn Yes1	0.00787095	19.863	1.988
left/right pattern formation	GO:0060972	28	Acvr1 Alg5 Anks6 Aplnr Arl13b Bicc1 Daam2 Dnaaf4 Dync2li1 Enkur Foxf1 Gja1 Hif1a Ift122 Ift74 Kif3a Lrp6 Megf8 Nat8f5 Nkx3-2 Pcsk5 Pkd2 Rbpj Smo Snai1 Tgfbr2 Vangl2 Wnt5a	0.00794847	24.7788	2.48
columnar/cuboidal epithelial cell differentiation	GO:0002065	27	Abl2 B9d1 Cav1 Dlg5 Dlx3 Ext1 Foxp4 Gata6 Gdf11 Gja1 Hes1 Hif1a Jag1 Kcnma1 Klf4 Map1b Nkx3-2 Prox1 Rarg Serpine1 Smo Sox11 Sox4 Sox9 Tmem231 Wnt5a Yap1	0.00795127	25.7143	2.57363
positive regulation of apoptotic process	GO:0043065	98	Ace Adamtsl4 Agrn Agtr2 Anxa5 Apbb1 App Arl6ip5 Atf3 B4galt1 Bcl2a1b Bmpr1b Bok Capn2 Casp12 Casp6 Cav1 Ccn1 Cd248 Cdk4 Clip3 Col18a1 Ctsh Ctsk Ctsl Ctsz Dlc1 Ecscr Efhc1 Fam162a Fap Fndc1 Fosl1 Frzb Gadd45b Gata6 Gper1 Grin2a Hif1a Htra1 Id3 Igf2r Igfbp3 Il20ra Inhba Inhbb Itgb1 Itm2c Jun Kcnma1 Lgals1 Lpar1 Lrp6 Maged1 Map3k10 Mmp2 Msx1 Mtch1 Nfatc4 Ngfr Nos3 Nox4 Nr4a3 Nupr1 Pak3 Pdgfrb Pdia3 …	0.0080561	17.2535	1.72683
cartilage morphogenesis	GO:0060536	6	Lrp6 Msx1 Rspo2 Snai1 Snai2 Stc1	0.00809061	60	6.00514
glomerular basement membrane development	GO:0032836	6	Ext1 Lamb2 Myo1e Nid1 Sulf1 Sulf2	0.00837291	66.6667	6.67237
negative regulation of ossification	GO:0030279	14	Chsy1 Dlk1 Ecm1 Enpp1 Gfra4 Hif1a Kremen1 Ltbp3 Mdk Mkx Rbpj Sfrp1 Sox9 Trpm4	0.00853036	32.5581	3.2586
regulation of receptor binding	GO:1900120	9	Adam15 Anxa2 App Bdnf Gper1 Lox Plcl1 Ptprf Rgma	0.00856272	42.8571	4.28938
transforming growth factor beta activation	GO:0036363	6	Gata6 Itgav Itgb8 Lrrc32 Ltbp1 Ltbp3	0.00858349	66.6667	6.67237
dendrite development	GO:0016358	62	Abi3bp Abl2 Apoe App Arf4 Arhgap44 Baiap2 Bdnf Btbd3 Cask Chrna7 Cul7 Dact1 Dbn1 Dclk1 Dlg4 Dlg5 Efna1 Ephb2 Ephb3 Farp1 Fbxw8 Itgb1 Lpar1 Lzts3 Map1a Map1b Map6 Marcks Mark1 Matn2 Ndp Nedd4 Nfatc4 Ngef Ngfr Nlgn2 Nsmf Ntn1 Ntn3 Numbl Obsl1 Pak3 Plk2 Prex2 Prickle1 Ptn Ptprf Ptprs Rbfox2 Robo1 Sdc2 Sdk1 Sema3a Shank1 Srcin1 Syngap1 Tanc2 Tpbg Wls Wnt5a Zfp365	0.00869063	20.5298	2.05474
regulation of protein secretion	GO:0050708	57	Adam9 Adra2a Ang Ano1 Anxa5 Apbb1 Apoe Arfip1 C1qtnf3 Cacna1c Cask Ccn3 Chga Doc2b Efna5 Egfr F2r F2rl1 Fbn1 Gja1 Glp1r Gna11 Gnao1 Gnas Gper1 Gpr27 Gpr68 Hif1a Hmgn3 Ier3ip1 Igf1 Inhbb Irs1 Lrp1 Mmp13 Neo1 Nlgn2 P3h1 Pam Plcb1 Rab11fip5 Rab34 Rbp4 Rhbdf1 Sfrp1 Slc12a2 Slc9b2 Sox4 Srcin1 Sybu Tgfb2 Tgfb3 Tmem132a Trpc1 Trpm4 Vegfc Wls	0.0087605	20.1413	2.01586
pathway-restricted SMAD protein phosphorylation	GO:0060389	18	Acvr1 Bmp15 Bmper Bmpr1a Dab2 Emilin1 Gdf11 Gdf5 Gdf7 Inhba Inhbb Ldlrad4 Lrp1 Pmepa1 Tgfb2 Tgfb3 Tgfbr2 Twsg1	0.00890155	28.5714	2.85959
negative regulation of plasminogen activation	GO:0010757	5	Ctsz Plat Serpine1 Serpine2 Thbs1	0.00907029	71.4286	7.14897
smooth muscle cell-matrix adhesion	GO:0061302	5	Apod Efemp2 Pcsk5 Serpine1 Vtn	0.00930579	71.4286	7.14897
secondary palate development	GO:0062009	10	Fzd1 Fzd2 Gabrb3 Itgb8 Lrrc32 Sox11 Tgfb2 Tgfb3 Tgfbr2 Wnt5a	0.00945032	43.4783	4.35155
carbohydrate derivative metabolic process	GO:1901135	151	A4galt Acan Adamts12 Adamts7 Adcy1 Adcy2 Adcy3 Aga Akr1a1 Alg14 Alg5 App Atp6v1a B3galnt1 B3gnt9 B4galt1 B4galt5 B4galt7 B4gat1 Bace2 Bgn Bpnt2 Cacnb4 Ccl21a Cda Cemip Cemip2 Chpf Chpf2 Chst14 Chst2 Chst7 Chsy1 Chsy3 Col11a1 Crem Csgalnact1 Ctsl Dad1 Dcn Dpy19l3 Dse Dsel Ednra Eno2 Enpp1 Enpp3 Entpd4 Eogt Ext1 Ext2 Extl2 Fbxo17 Foxc1 Foxl1 Fut10 Fut11 Gal3st4 Gale Galnt1 Galnt16 Galnt17 Galnt18 G…	0.00955193	15.9958	1.60095
positive regulation of molecular function	GO:0044093	218	Abl2 Ace Adam9 Adcy1 Adcy2 Adcy3 Adra2a Agrn Agtr2 Ajuba Ang Ank2 Ankrd42 Antxr1 Anxa2 Apoe App Arf4 Arhgap22 Arhgap24 Arhgap29 Arhgap35 Arhgap42 Arhgef10 Arhgef19 Arid5b Arl1 Arl6ip5 Asap3 Azin2 Bdnf Bok Cacna1c Cacna2d1 Cacnb3 Cacnb4 Cald1 Camkk1 Casp12 Casp6 Cav1 Ccl21a Ccl8 Ccn1 Ccn2 Cd81 Cdh3 Cdkn1a Cemip Chrna7 Cnksr3 Cnpy2 Creb3 Cthrc1 Ctsh Ctsk Ctsl Cx3cl1 Dact1 Dag1 Dap Ddr2 Dlc1 Dlg3 Dl…	0.0098902	15.6722	1.56856
neural precursor cell proliferation	GO:0061351	41	Bdnf Cdon Cend1 Ctsz Cx3cl1 Dagla Dbn1 Dll4 Dock7 Eml1 Emx2 Fgfr1 Fzd6 Fzd9 Gli3 Hif1a Ift20 Igf1 Itgb1 Kctd11 Kif3a Kifap3 Lrp6 Mdk Nfix Ngfr Numbl Plxnb2 Prox1 Ptn Rora Ryk Slc16a2 Smarca1 Smo Tead3 Trnp1 Vegfc Wnt5a Zfp423 Zfp503	0.0098902	22.043	2.20619
neuron maturation	GO:0042551	17	Abl2 App B4galt5 Cdkn1c Cspg4 Ednra Farp2 Gldn Kcnma1 Lgi4 Lhx6 Nfasc Nr4a2 Pmp22 Rac3 Ret Srrm4	0.0101708	30.9091	3.09356
planar cell polarity pathway involved in axis elongation	GO:0003402	5	Prickle1 Sfrp1 Sfrp2 Vangl2 Wnt5a	0.0102051	71.4286	7.14897
regulation of focal adhesion assembly	GO:0051893	19	Apod Col16a1 Dlc1 Efna5 Epha3 Fermt2 Fmn1 Gpm6b Lrp1 Mmp14 Peak1 Phldb2 Ppm1f Ptk2 Rhod S100a10 Sdc4 Tek Thy1	0.0102074	29.6875	2.97129
positive regulation of programmed cell death	GO:0043068	99	Ace Adamtsl4 Agrn Agtr2 Anxa5 Apbb1 App Arl6ip5 Atf3 B4galt1 Bcl2a1b Bmpr1b Bok Capn2 Casp12 Casp6 Cav1 Ccn1 Cd248 Cdk4 Cdkn1a Clip3 Col18a1 Ctsh Ctsk Ctsl Ctsz Dlc1 Ecscr Efhc1 Fam162a Fap Fndc1 Fosl1 Frzb Gadd45b Gata6 Gper1 Grin2a Hif1a Htra1 Id3 Igf2r Igfbp3 Il20ra Inhba Inhbb Itgb1 Itm2c Jun Kcnma1 Lgals1 Lpar1 Lrp6 Maged1 Map3k10 Mmp2 Msx1 Mtch1 Nfatc4 Ngfr Nos3 Nox4 Nr4a3 Nupr1 Pak3 Pdgfrb…	0.0103308	17.0984	1.71131
establishment or maintenance of epithelial cell apical/basal polarity	GO:0045197	13	Arf4 Dlg3 Dlg5 Fat1 Foxf1 Ift20 Mtcl1 Pard3 Prickle2 Ptk7 Ttc8 Vangl2 Wnt5a	0.0104348	35.1351	3.51652
negative regulation of cell-substrate adhesion	GO:0010812	18	Adam15 Apod Bcar1 Cask Col1a1 Coro2b Dlc1 Efna5 Fzd7 Jag1 Lgals1 Lrp1 Mmp12 Mmp14 Phldb2 Postn Serpine1 Thbs1	0.0104375	30	3.00257
reproductive structure development	GO:0048608	52	Ace Adamts1 Ahr Arid5b Bmp15 Bmpr1b Cdkn1c Cyp7b1 Ereg Fgf7 Foxc1 Gas2 Gdf7 Gja1 Hoxa10 Hoxa11 Igf1 Inhba Itgav Lrp6 Mmp2 Nos3 Nupr1 Osr1 Pdgfra Plekha1 Prdx4 Prlr Ptprn Rab13 Rarg Rbp4 Rhobtb3 Ror2 Runx1 Sema3a Serpinb6a Serpine1 Serpine2 Serpinf1 Sfrp1 Sfrp2 Six4 Sox9 Sulf1 Tgfb2 Tnc Tnfaip6 Tyro3 Wdr19 Wnt5a Zfpm2	0.0104458	20.155	2.01723
lateral mesoderm development	GO:0048368	7	Bmpr1a Fgfr1 Foxf1 Megf8 Smo Tead1 Yap1	0.0105465	53.8462	5.38923
positive regulation of blood vessel endothelial cell migration	GO:0043536	17	Col18a1 Fgf18 Fgfr1 Foxc2 Hif1a Igf1 Igf2 Jcad Nos3 Nus1 Plk2 Prkd1 Ptgs2 Rhoj Srpx2 Thbs1 Vegfc	0.0105653	30.3571	3.03831
apoptotic process	GO:0006915	266	Abl2 Ace Ackr3 Acvr1 Adamtsl4 Adarb1 Agrn Agtr2 Alx4 Angptl4 Ank2 Anxa5 Anxa6 Apbb1 Aplp1 Apoe App Aqp2 Arf4 Arl6ip5 Atf3 B4galt1 Bag5 Bcl2a1b Bdkrb2 Bdnf Bmpr1b Bok Capn2 Casp12 Casp6 Cav1 Ccl21a Ccn1 Cd248 Cdh5 Cdk4 Cdkn1a Clip3 Col18a1 Comp Creb3 Creb3l1 Crip1 Crlf1 Ctsh Ctsk Ctsl Ctsz Cttn Cul7 Cx3cl1 Dab2 Dad1 Dap Ddr2 Dlc1 Dlg5 Ece1 Ecscr Ednra Efhc1 Efna1 Egfr Enpp1 Epb41l3 Erbb2 Eya2 F2r …	0.0106649	15.0113	1.50241
response to mechanical stimulus	GO:0009612	33	Abl2 Bdkrb1 Cacnb3 Cav1 Col11a1 Col1a1 Dag1 Ednra F11r Habp4 Igf1 Jun Lrp11 Mdk Mkx Mmp2 Nos3 Nrxn2 Piezo1 Piezo2 Pkd1 Pkd2 Pkdrej Ptn Scx Serpine2 Slc12a2 Slc8a1 Slitrk6 Sox9 Tacr1 Thbs1 Tuba1a	0.0107155	23.0769	2.30967
fibroblast growth factor receptor signaling pathway	GO:0008543	20	Apln Ccn2 Chrd Creb3l1 Enpp1 Ext1 Fat4 Fgf16 Fgf18 Fgf7 Fgfr1 Fgfrl1 Flrt2 Gpc1 Ngfr Smoc2 Sulf1 Sulf2 Thbs1 Wnt5a	0.0108969	28.169	2.81931
dopaminergic neuron differentiation	GO:0071542	12	Dvl3 Hif1a Lmx1a Lrp6 Manf Nr4a2 Rspo2 Ryk Sfrp1 Sfrp2 Smo Wnt5a	0.0109516	35.2941	3.53243
regulation of phosphorus metabolic process	GO:0051174	201	Ace Acvr1 Adam9 Adarb1 Adra2a Agrn Agtr2 Ahr Ajuba Ang Anxa2 Apln Aplnr Apoe App Bdkrb1 Bdkrb2 Bdnf Bmp15 Bmper Bmpr1a Camk2n2 Camkk1 Capn2 Cav1 Ccl21a Ccn1 Ccn2 Ccnyl1 Cd109 Cd81 Cda Cdh5 Cdkn1a Cdkn1c Cdkn2b Cdon Cemip Chga Chrna7 Clec4n Clip3 Cnksr3 Crlf1 Cspg4 Cx3cl1 Dab2 Dag1 Ddr2 Dlc1 Dlg3 Dlg4 Dock7 Dusp16 Dvl3 Ednra Efna1 Efna5 Egfr Emilin1 Emp2 Enpp1 Ephb2 Ephb4 Erbb2 Ereg Errfi1 Fam20a …	0.0110531	15.7771	1.57906
lung morphogenesis	GO:0060425	18	Ctsh Ctsz Dag1 Dlg5 Ext1 Fgf7 Foxf1 Igf1 Lif Pdgfra Plod3 Rspo2 Sox11 Sox9 Tgfbr2 Tnc Vangl2 Yap1	0.0111415	29.0323	2.90571
endothelial cell-matrix adhesion	GO:0090673	5	Adamts9 Mmp12 Pecam1 Rin2 Rras	0.0114182	71.4286	7.14897
cerebellum development	GO:0021549	26	Abl2 Agtr2 Arcn1 B4galt2 Cend1 Faim2 Foxc1 Gabrb3 Gas1 Lmx1a Lrp6 Mdk Naglu Nfix Pfdn1 Prox1 Ptprs Rora Samd4b Sema4c Serpine2 Smo Trnp1 Ttbk2 Tuba1a Zfp365	0.0114182	25.7426	2.57646
negative regulation of transport	GO:0051051	82	Ace Adra2a Agrn Agtr2 Ahr Ankrd13b Anpep Anxa5 Apod Apoe Arfip1 Arhgap8 Arl6ip5 Atp9a Cacnb3 Cav1 Ccn3 Chga Cttnbp2nl Dlg4 Dysf Enpp1 Epha3 Ephb2 F2r F2rl1 Fabp5 Fbn1 Foxf1 Gem Gnao1 Gnas Gpm6b Grb10 Hes1 Igfbp3 Inhbb Irs1 Itgav Kcne4 Lif Lyplal1 Map1b Mdfic Ndfip1 Nedd4 Neo1 Nos3 Nucb2 Oaz2 Osr1 Pkd2 Pkdcc Ppm1f Ptgs2 Rab11fip5 Rab23 Rab33b Rgs4 Rhbdf1 Rhoq Sar1a Serpine2 Sestd1 Sfrp1 Sfrp4 Sh3g…	0.0114182	17.9825	1.79979
spinal cord development	GO:0021510	21	Adarb1 Chrd Daam2 Dll4 Enpp1 Gdf11 Gdf7 Gdpd5 Gli3 Hoxc10 Hoxd10 Ift122 Loxl3 Nfix Ptprs Rab23 Smo Sox11 Sox4 Tulp3 Vstm5	0.0115501	28	2.8024
telencephalon development	GO:0021537	47	Arl13b Bcan Btbd3 Cdon Col3a1 Efhc1 Egfr Emx2 Ephb2 Ephb3 Ext1 Fat4 Fgfr1 Fut10 Gli3 Hes1 Hif1a Inhba Kif3a Lamb1 Lhx6 Lmx1a Lrp6 Mdga1 Mdk Nfix Nr4a3 Numbl Pfdn1 Plcb1 Plxna3 Prox1 Ptprs Robo1 Rtn4r Rtn4rl1 Ryk Sema3a Ski Slc1a2 Smo Tsku Ttc8 Tuba1a Tubb2a Tubb2b Wnt5a	0.0117888	21.267	2.12852
ERK1 and ERK2 cascade	GO:0070371	57	Abl2 Ackr3 Acta2 Apoe App Atf3 Bmper C1qtnf3 Cav1 Cavin3 Ccl21a Ccl8 Ccn1 Ccn2 Chrna7 Cnksr3 Ctsh Cx3cl1 Dab2 E130311K13Rik Ece1 Ednra Egfr Emilin1 Ephb2 Erbb2 Errfi1 F2r F2rl1 Fermt2 Fgf18 Fn1 Gas6 Gper1 Gpnmb Grb10 Igf1 Inhba Itgav Jun Klf4 Lif Lrp1 Ndrg4 Nox4 Pdgfa Pdgfc Pdgfd Pdgfra Pdgfrb Rras Sox9 Spred1 Tek Tnfaip8l3 Tnfsf11 Tpbg	0.0121367	18.75	1.87661
regulation of neuron differentiation	GO:0045664	42	Apbb1 App Bdnf Brinp1 Brinp3 Cav1 Cdon Dpysl2 Duoxa1 Fgfr1 Gdf11 Gdf5 Gdf7 Gdpd5 Gli3 Gprc5b Hes1 Hmg20b Itgb1 Jag1 Kctd11 Lmx1a Map1b Nbl1 Ngfr Prox1 Rac3 Ret Sfrp1 Sfrp2 Sh3gl3 Six1 Socs2 Sox11 Sox9 Tcf4 Tfap2a Timp2 Trim32 Ttc3 Zc4h2 Zeb1	0.0121627	21.5385	2.15569
semaphorin-plexin signaling pathway involved in axon guidance	GO:1902287	8	Ece1 Ednra Plxna1 Plxna3 Plxnb1 Plxnb2 Sema3a Sema3f	0.0121627	50	5.00428
negative regulation of blood pressure	GO:0045776	15	Agtr2 Ahr Apln Arhgap42 Bdkrb1 Bdkrb2 Glp1r Gnas Ier3 Nos3 Scpep1 Smtn Tac1 Uts2r Vegfc	0.0122303	30	3.00257
negative regulation of growth	GO:0045926	50	Adam15 Bdkrb1 Ccn3 Cda Cdkn1a Cgref1 Dab2 Dact3 Enpp1 Frzb Gas1 Gja1 Gnas Gpc3 H19 Hif1a Igfbp5 Inhba Lgmn Msx1 Nkd1 Ntn1 P3h1 Plxna3 Ptk2 Ptprs Rbp4 Rgma Rgs4 Rtn4r Ryk Sema3a Sema3b Sema3c Sema3f Sema4c Sema4f Serpine2 Sfrp1 Sfrp2 Sh3bp4 Socs2 Tgfb2 Tgfbr2 Trim46 Tro Vgll4 Wnt5a Wwc2 Zmat3	0.0122303	20.1613	2.01786
negative regulation of cell death	GO:0060548	158	Abl2 Ackr3 Acvr1 Ahr Angptl4 Apoe App Arf4 Bag5 Bdkrb2 Bdnf Bok Cav1 Ccl21a Ccn1 Ccn2 Ccn3 Ccn4 Ccn5 Cd34 Cdh5 Cdkn1a Chga Comp Creb3 Creb3l1 Crlf1 Ctsb Ctsh Cttn Cx3cl1 Dab2 Dad1 Ddr2 Ednra Efna1 Egfr Eno2 Erbb2 Eya2 F2r Faim2 Fermt2 Fhl2 Fn1 Foxc1 Foxc2 Fstl1 Fzd1 Fzd9 Gabrb3 Gas1 Gas6 Gata6 Gdf5 Gli3 Glp1r Gpnmb Hif1a Higd1a Hspg2 Ier3 Igf1 Itga5 Itgav Itgb1 Jun Kank2 Kifap3 Klf4 Lgmn Lmna Lrp…	0.012378	15.8954	1.5909
inflammatory response	GO:0006954	110	Abi3bp Ace Acvr1 Adamts12 Adcy1 Adra2a Agtr2 Ankrd42 Apod Apoe App B4galt1 Bdkrb1 Bdkrb2 Bmpr1b C1qtnf3 Camk4 Casp6 Ccl21a Ccl8 Ccn3 Ccn4 Cd276 Cd81 Cdh5 Chrna7 Chst2 Cspg4 Ctnnbip1 Cx3cl1 Cyp26b1 Dagla Duoxa1 Ecm1 Ednra Egfr Enpp1 Enpp3 Ephb2 Ephb6 Ext1 F2r F2rl1 Fgfr1 Fn1 Fndc4 Foxf1 Gja1 Gper1 Gprc5b Hif1a Ier3 Igf1 Il17d Il17rc Il1r1 Il33 Itgav Itgb1 Jam3 Jun Lbp Lgals1 Lipa Loxl3 Lrp1 Lxn Md…	0.012407	16.129	1.61428
embryonic placenta development	GO:0001892	25	Ccn1 Cdkn1c Egfr Erf Fbxw8 Gjb5 Hes1 Hif1a Igf2 Itgav Lif Nrk Pcdh12 Pkd1 Pkd2 Plcd1 Plcd3 Rbpj Rtl1 Slc8a1 Snai1 Socs3 Syde1 Vash1 Vash2	0.0126902	25.2525	2.52741
reproductive system development	GO:0061458	52	Ace Adamts1 Ahr Arid5b Bmp15 Bmpr1b Cdkn1c Cyp7b1 Ereg Fgf7 Foxc1 Gas2 Gdf7 Gja1 Hoxa10 Hoxa11 Igf1 Inhba Itgav Lrp6 Mmp2 Nos3 Nupr1 Osr1 Pdgfra Plekha1 Prdx4 Prlr Ptprn Rab13 Rarg Rbp4 Rhobtb3 Ror2 Runx1 Sema3a Serpinb6a Serpine1 Serpine2 Serpinf1 Sfrp1 Sfrp2 Six4 Sox9 Sulf1 Tgfb2 Tnc Tnfaip6 Tyro3 Wdr19 Wnt5a Zfpm2	0.0129679	19.9234	1.99404
ureteric bud elongation	GO:0060677	5	Fmn1 Kif26b Lzts2 Six1 Six4	0.0129697	71.4286	7.14897
positive regulation of transport	GO:0051050	152	Abca1 Abca5 Adam9 Agtr2 Ang Ank2 Ano1 Anxa2 Apbb1 Apln Aplnr Apoe App Aqp2 Avpr1a Azin2 Bdkrb1 Bok C1qtnf1 C1qtnf2 C1qtnf3 Cacna1c Cacna2d1 Cacnb3 Cacnb4 Camk4 Cask Cav1 Ccl21a Cd63 Cd81 Cdh3 Cemip Cfb Clip3 Cnksr3 Creb3 Cx3cl1 Cyp8b1 Dab2 Dnm1 Doc2b Dpysl2 Ecrg4 Ednra Egfr Ehd2 Ephb2 Erbb2 Erfe Ergic3 F2r F2rl1 Fgf14 Fgfr1 Gas6 Gja1 Gli3 Glp1r Gna11 Gnas Gpc3 Gper1 Gpr27 Gpr68 Hif1a Ier3ip1 Igf1…	0.0133631	16.1702	1.61841
positive regulation of cell death	GO:0010942	108	Ace Adamtsl4 Agrn Agtr2 Anxa5 Apbb1 Apoe App Arl6ip5 Atf3 B4galt1 Bcl2a1b Bmpr1b Bok Capn2 Casp12 Casp6 Cav1 Ccn1 Ccn2 Cd248 Cdk4 Cdkn1a Clip3 Col18a1 Ctsh Ctsk Ctsl Ctsz Ddr2 Dlc1 Ecscr Efhc1 Efnb2 Fam162a Fap Fndc1 Fosl1 Frzb Gadd45b Gata6 Gper1 Grin2a Hebp2 Hif1a Htra1 Id3 Igf2r Igfbp3 Il20ra Inhba Inhbb Itgb1 Itm2c Jun Kcnma1 Lgals1 Lpar1 Lrp1 Lrp6 Lzts2 Maged1 Map3k10 Mmp2 Mmp3 Msx1 Mtch1 Nf…	0.0133683	16.7442	1.67585
positive regulation of protein localization to membrane	GO:1905477	26	Cacnb3 Cd81 Cemip Clip3 Cnpy4 Dlg4 Egfr Epha3 Ephb2 Erbb2 Gper1 Itga3 Itgb1 Lrp1 Mtcl1 Myo1c Nkd2 Nlgn2 Pgrmc1 Prnp Ptn Stac Stac2 Tcaf1 Tnfaip6 Wnk3	0.013695	24.5283	2.45493
spinal cord dorsal/ventral patterning	GO:0021513	7	Chrd Dll4 Gli3 Ift122 Rab23 Smo Tulp3	0.013815	53.8462	5.38923
sclerotome development	GO:0061056	4	Meox1 Pax1 Scx Sfrp2	0.0140404	80	8.00685
hippo signaling	GO:0035329	14	Ajuba Amotl2 Dchs1 Dlg5 Fat4 Frmd6 Sox11 Tead1 Tead3 Vgll4 Wtip Wwc2 Wwtr1 Yap1	0.0140684	34.1463	3.41756
positive regulation of protein localization	GO:1903829	87	Adam9 Ang Ano1 Apbb1 App C1qtnf3 Cacna1c Cacnb3 Cacnb4 Camk4 Cask Cd81 Cemip Clip3 Cnpy4 Coro2b Dlg4 Doc2b Dzip1 Egfr Epha3 Ephb2 Erbb2 Ergic3 F2rl1 Fermt2 Gas6 Gja1 Gli3 Glis2 Glp1r Gna11 Gnas Gper1 Gpr137b Gpr27 Gpr68 Hif1a Ier3ip1 Igf1 Itga3 Itgb1 Kif3a Lif Lrp1 Map1a Mmp13 Mtcl1 Myo1c Ngfr Nkd2 Nlgn2 Oaz2 Pecam1 Pgrmc1 Plcb1 Plk3 Prkd1 Prnp Ptgs2 Ptn Rab34 Rbp4 Sar1a Smo Snx33 Sox4 Stac Stac2…	0.0140684	17.9752	1.79906
regulation of establishment of protein localization	GO:0070201	97	Adam9 Adra2a Agtr2 Ang Ano1 Anxa5 Apbb1 Apod Apoe App Arfip1 Arhgap44 C1qtnf3 Cacna1c Cacnb3 Camk4 Cask Ccn3 Cd81 Cemip Chga Coro2b Doc2b Efna5 Egfr Erbb2 Ergic3 F2r F2rl1 Fbn1 Fndc1 Gas6 Gja1 Gli3 Glp1r Gna11 Gnao1 Gnas Gper1 Gpr27 Gpr68 Hif1a Hmgn3 Ier3ip1 Igf1 Inhbb Irs1 Kif3a Lrp1 Lyplal1 Mdfic Mmp13 Mtcl1 Myo1c Ndfip1 Neo1 Nlgn2 Oaz2 Ooep P3h1 Pam Peg12 Pkdcc Plcb1 Plk3 Ppm1f Prkd1 Prnp Ptgs…	0.0148359	17.5725	1.75875
regulation of developmental growth	GO:0048638	69	Agrn Ahr Apoe App Bdnf Bmpr1a Cacna1c Cacng7 Ccn4 Cdk4 Cdkn1a Col14a1 Crabp2 Cttn Dbn1 Dpysl2 Efna5 Fgfr1 Fn1 Foxc1 Foxc2 Gata6 Gdf5 Gja1 Gnas H19 Igf1 Igf2 Lgmn Lrp1 Map1b Megf8 Nkd1 Ntn1 Plcb1 Plxna3 Ppib Prox1 Ptk2 Ptprs Rbp4 Rbpj Rgma Rgs4 Rnd2 Rtn4r Ryk Sema3a Sema3b Sema3c Sema3f Sema4c Sema4f Serpine1 Sh3pxd2b Shtn1 Six1 Six4 Smo Socs2 Tgfbr2 Tnfrsf12a Trim46 Ttl Vgll4 Wnt5a Wwc2 Yap1 Zfpm2	0.0148887	19.1667	1.91831
positive regulation of protein tyrosine kinase activity	GO:0061098	14	Ace Adra2a Agrn App Dlg3 Dlg4 Efna1 Ereg Gas6 Gprc5b Hbegf Nox4 Prnp Srcin1	0.0150703	32.5581	3.2586
myoblast fusion involved in skeletal muscle regeneration	GO:0014905	4	Cd81 Cd9 Mymk Ptgfrn	0.0151553	80	8.00685
regulation of peptidyl-tyrosine phosphorylation	GO:0050730	48	Ace Acvr1 Adra2a Agrn App Cav1 Cd81 Clec4n Crlf1 Cspg4 Dlg3 Dlg4 Efna1 Efna5 Egfr Ereg Errfi1 Fgf7 Gas6 Gfra1 Gprc5b Hbegf Hes1 Igf1 Igf2 Itga5 Itgb1 Lif Nox4 Pdgfa Pdgfc Pdgfd Pdgfra Pdgfrb Pecam1 Prmt2 Prnp Sfrp1 Sfrp2 Socs1 Socs3 Srcin1 Thbs4 Thy1 Tmem102 Tspan9 Vtn Yes1	0.0152774	20	2.00171
cardiac muscle tissue development	GO:0048738	50	AW551984 Acvr1 Adamts9 Agtr2 Bmpr1a Bvht Ccn4 Col11a1 Col14a1 Dll4 Ednra Efnb2 Fgfr1 Fhl2 Fkbp1a Foxc1 Foxc2 Fzd7 Gata6 Gja1 Gjc1 Hspg2 Ift20 Igf1 Itgb1 Lmna Lrp6 Naglu Nebl Nox4 Pdgfra Pdgfrb Prickle1 Prox1 Rbp4 Rbpj Rgs4 S1pr1 Sgcb Sgcd Shox2 Slc8a1 Smad1 Tbx18 Tgfb2 Tgfbr2 Vgll4 Wnt5a Yap1 Zfpm2	0.015549	20.2429	2.02602
regulation of secretion	GO:0051046	109	Ace Adam9 Adra2a Agtr2 Ang Ano1 Anpep Anxa2 Anxa5 Apbb1 Apln Apoe Arfip1 Atp9a Avpr1a C1qtnf1 C1qtnf3 Cacna1c Cacnb4 Cask Ccn3 Chga Chrna7 Dab2 Doc2b Dpysl2 Ecrg4 Efna5 Egfr F2r F2rl1 Fbn1 Fgfr1 Foxf1 Gja1 Glp1r Gna11 Gnao1 Gnas Gper1 Gpr27 Gpr68 Hif1a Hmgn3 Ier3ip1 Igf1 Igfbp3 Inhba Inhbb Irs1 Lgi3 Lif Lrp1 Mmp13 Ncs1 Neo1 Nlgn2 Nucb2 P3h1 Pam Plcb1 Plcd1 Pld2 Pofut2 Ptges Ptprn Rab11fip5 Rab13 …	0.0155533	17.0047	1.70192
negative regulation of protein localization	GO:1903828	44	Adra2a Anxa5 Apod Apoe App Ccn3 Chga Coro2b Dab2 Dclk1 F2r F2rl1 Fbn1 Fbxo4 Fzd9 Gnao1 Gpm6b Inhbb Irs1 Leprot Lrrc15 Lyplal1 Lzts2 Maged1 Map1a Mdfic Ndfip1 Neo1 Pkdcc Plk2 Ppm1f Rab11fip5 Rab23 Rhbdf1 Rhoq Sfrp1 Snx33 Srcin1 Tax1bp3 Tmbim1 Tmem59 Tmem98 Ttbk2 Ufm1	0.0157162	20.7547	2.07725
monoatomic ion homeostasis	GO:0050801	97	Ace Agtr2 Ank2 Anpep Anxa6 Aplnr Apoe App Atp6v1a Avpr1a Bdkrb1 Bok Cacna1c Cacnb4 Car12 Cav1 Ccl21a Ccl8 Cdh5 Cemip Chga Ckb Clic4 Clstn1 Cx3cl1 Cyb561 Cybrd1 Ednra Efhc1 Egfr Enpp1 Erfe Ext1 Ext2 F2r Fam20a Fgfr1 Fkbp1a Fzd9 Glp1r Gnas Gper1 Hif1a Itgav Kcnma1 Kctd17 Mcub Naglu Ncs1 Ndfip1 Neo1 Nt5e Nucb2 Pkd2 Plcb1 Plcd1 Plce1 Prkd1 Prnd Prnp Pth1r Pthlh Ptk2 Scn7a Selenon Sgcd Slc12a2 Slc22a1…	0.0159099	17.0175	1.70321
cellular response to mechanical stimulus	GO:0071260	12	Cav1 Col1a1 Dag1 Ednra F11r Habp4 Mkx Nos3 Piezo1 Piezo2 Scx Sox9	0.0161025	34.2857	3.43151
fibroblast migration	GO:0010761	19	Acta2 Arid5b Ccn3 Cd248 Cygb Ddr2 Fgfr1 Fndc3b Has1 Itga11 Itgb1 Pak3 Pdlim1 Pmp22 Ptk2 Sdc4 Slc8a1 Tfap2a Thbs1	0.0164617	28.3582	2.83825
cell differentiation involved in metanephros development	GO:0072202	8	Fat4 Lamb2 Lif Osr1 Six2 Smo Wwtr1 Yap1	0.0164715	44.4444	4.44825
integrin activation	GO:0033622	10	Col16a1 Cx3cl1 Farp2 Fblim1 Fermt2 Fn1 Foxc2 Jam3 Pcsk5 Piezo1	0.0166403	38.4615	3.84945
regulation of transforming growth factor beta activation	GO:1901388	5	Gata6 Itgav Itgb8 Lrrc32 Ltbp1	0.0166685	71.4286	7.14897
regulation of hepatic stellate cell activation	GO:2000489	7	Acta2 Cygb Ddr2 Fgfr1 Pdgfrb Rian Smo	0.0166685	50	5.00428
cardiac left ventricle morphogenesis	GO:0003214	8	Ahr Ednra Foxf1 Naglu Rbpj Sfrp2 Tgfb2 Tgfbr2	0.0166685	44.4444	4.44825
regulation of extrinsic apoptotic signaling pathway	GO:2001236	34	Acvr1 Agtr2 Atf3 Bmpr1b Cav1 Cttn Cx3cl1 Dab2 Eya2 Faim2 Fgfr1 Gas1 Gper1 Igf1 Inhba Itgav Itm2c Lmna Pdia3 Ret Serpine1 Sfrp1 Sfrp2 Sh3rf1 Skil Snai2 Srpx Tgfb2 Thbs1 Tmbim1 Tnfrsf12a Tnfrsf23 Trps1 Yap1	0.0166685	22.0779	2.20968
growth plate cartilage development	GO:0003417	9	Anxa6 Comp Mmp13 Rarg Sox9 Stc1 Tgfbr2 Thbs1 Thbs3	0.0166923	40.9091	4.09441
regulation of neuron projection regeneration	GO:0070570	13	Klf4 Kremen1 Lrp1 Neo1 Prrx1 Ptn Ptprf Ptprs Rgma Rtn4r Rtn4rl1 Thy1 Xylt1	0.0168321	33.3333	3.33619
epithelial tube branching involved in lung morphogenesis	GO:0060441	12	Ctsh Ctsz Dag1 Dlg5 Ext1 Foxf1 Pdgfra Rspo2 Sox9 Tnc Vangl2 Yap1	0.0171104	34.2857	3.43151
sodium ion homeostasis	GO:0055078	14	Ace Agtr2 Anpep Avpr1a Ednra Ext1 Ext2 Gnas Scn7a Slc12a2 Slc8a1 Tac1 Tacr1 Uts2r	0.0172216	31.1111	3.11377
positive regulation of protein kinase B signaling	GO:0051897	26	C1qtnf1 C1qtnf3 Ccl21a Cx3cl1 Egfr Fermt2 Fgfr1 Gas6 Gper1 Hbegf Igf1 Igf2 Igfbp5 Itgb1 Mydgf Ngfr Nox4 Nts Pdgfa Ptk2 Ret Tek Thbs1 Tnfaip8l3 Tnfsf11 Tpbg	0.0172216	23.4234	2.34435
development of primary sexual characteristics	GO:0045137	40	Ace Adamts1 Ahr Arid5b Bmp15 Bmpr1b Ereg Fgf7 Foxc1 Gas2 Gja1 Hoxa10 Hoxa11 Inhba Itgav Lhfpl2 Mmp2 Nos3 Nupr1 Osr1 Pdgfra Plekha1 Prdx4 Ptprn Rab13 Rbp4 Rhobtb3 Runx1 Sema3a Serpinb6a Serpine1 Sfrp1 Sfrp2 Six4 Sox9 Tgfb2 Tnfaip6 Wdr19 Wnt5a Zfpm2	0.0172216	20.8333	2.08512
protein transport	GO:0015031	228	Abca1 Adam9 Adra2a Agtr2 Ang Ank2 Ano1 Anxa5 Apba2 Apbb1 Apod Apoe App Arcn1 Arf2 Arf4 Arfgap3 Arfip1 Arfip2 Arhgap44 Arl1 Arl4c Arl5b Arl6ip5 Atg10 Bet1 Blzf1 C1qtnf3 C1qtnf5 Cacna1c Cacnb3 Cacng7 Camk4 Cask Cav1 Cavin1 Ccn3 Cd63 Cd81 Cdkn1a Cemip Chga Chrd Clip3 Clstn1 Cltb Col1a1 Comp Copb1 Copb2 Copg1 Copz2 Cttn Cubn Dab2 Doc2b Duoxa1 Dusp16 Dusp18 Ednra Efna5 Egfr Ehbp1 Erbb2 Ergic3 Exoc6b F…	0.0172665	15.4786	1.54919
SMAD protein signal transduction	GO:0060395	21	Bmp15 Bmpr1a Ccn3 Dab2 Gdf11 Gdf5 Gdf7 Inhba Inhbb Jun Lrp1 Meg3 Ror2 Ski Slc2a10 Smad1 Smad5 Tgfb2 Tgfb3 Vim Wwtr1	0.0177707	25.3012	2.53229
gonadotrophin-releasing hormone neuronal migration to the hypothalamus	GO:0021828	5	Ndnf Nrp2 Plxna1 Plxna3 Sema3a	0.0177722	71.4286	7.14897
mesodermal cell fate specification	GO:0007501	5	Bmpr1a Fgfr1 Hoxa11 Sfrp2 Six2	0.0181509	62.5	6.25535
innervation	GO:0060384	11	Adarb1 Ece1 Ednra Gabrb3 Nptx1 Ret Sema3a Serpine2 Slitrk6 Sulf1 Sulf2	0.0181775	37.931	3.79635
regulation of protein kinase B signaling	GO:0051896	34	C1qtnf1 C1qtnf3 Cavin3 Ccl21a Cx3cl1 Dag1 Egfr Fermt2 Fgfr1 Gas6 Gper1 Hbegf Igf1 Igf2 Igfbp5 Itgb1 Klf4 Mmp3 Mydgf Ngfr Nox4 Nts Pdgfa Plekha1 Ptk2 Rcn3 Ret Rras Sesn3 Tek Thbs1 Tnfaip8l3 Tnfsf11 Tpbg	0.0181794	21.3836	2.1402
metanephric glomerulus development	GO:0072224	6	Agtr2 Lamb2 Osr1 Pdgfra Pdgfrb Ret	0.0181884	54.5455	5.45922
cardiac cell fate commitment	GO:0060911	6	AW551984 Acvr1 Bvht Itgb1 Rbpj Tbx18	0.0181937	54.5455	5.45922
regulation of ERK1 and ERK2 cascade	GO:0070372	53	Abl2 Ackr3 Acta2 Apoe App Atf3 Bmper C1qtnf3 Cav1 Cavin3 Ccl21a Ccl8 Ccn1 Ccn2 Chrna7 Cnksr3 Cx3cl1 Dab2 E130311K13Rik Ece1 Ednra Egfr Emilin1 Ephb2 Erbb2 Errfi1 F2r F2rl1 Fermt2 Fgf18 Fn1 Gas6 Gper1 Gpnmb Igf1 Inhba Jun Klf4 Lif Lrp1 Ndrg4 Nox4 Pdgfa Pdgfc Pdgfd Pdgfra Pdgfrb Rras Spred1 Tek Tnfaip8l3 Tnfsf11 Tpbg	0.0182822	18.662	1.8678
regulation of peptidase activity	GO:0052547	63	Antxr1 Anxa8 App Arl6ip5 Bok Casp12 Casp6 Cav1 Ccn1 Ccn2 Cd109 Col7a1 Cstb Ctsb Ctsh Ctsk Ctsl Dap Dlc1 Ecm1 Efna1 F2r Fam162a Gas6 Gpc3 Gper1 Igf1 Itih2 Itih3 Klf4 Lgmn Lxn Mtch1 Ngfr Pi15 Ppm1f Prr7 Ptgs2 Rcn3 Reck Ret Robo1 Serpinb6a Serpinb8 Serpinb9 Serpine1 Serpine2 Serpinf1 Serping1 Serpinh1 Sfrp2 Sh3rf1 Sox7 Spink5 Tbc1d10a Tfpi2 Thbs1 Timp2 Tnfrsf23 Tnfsf15 Vtn Wdr35 Wnt9a	0.0192026	17.5487	1.75638
mesenchymal cell migration	GO:0090497	17	Acvr1 Anxa6 Ednra Efnb1 Fn1 Hif1a Nrp2 Ret Sema3a Sema3b Sema3c Sema3f Sema4c Sema4f Smo Tpbg Twist1	0.0192354	28.8136	2.88382
regulation of smooth muscle cell-matrix adhesion	GO:2000097	4	Apod Efemp2 Pcsk5 Serpine1	0.0192682	80	8.00685
regulation of tissue remodeling	GO:0034103	20	Abi3bp Ddr2 Dlk1 Egfr Gja1 Gpnmb Gpr137b Il20ra Itgav Lrp1 Lrp6 Ltbp3 Mdk Oscar S1pr1 Sfrp1 Thbs4 Tmbim1 Tmem119 Tnfsf11	0.0193786	26.3158	2.63383
regulation of blood circulation	GO:1903522	47	Ace Adra2a Agrn Agtr2 Ahr Ank2 Apln App Arhgap42 Avpr1a Cacna1c Cacna2d1 Cav1 Ccn2 Chga Chrna7 Cx3cl1 Ednra Egfr F2r Gja1 Gjc1 Glp1r Gnao1 Hbegf Hcn2 Hif1a Kcne4 Mmp2 Myl4 Nos3 Ptgs2 Rgs4 Scn5a Sema3a Shox2 Slc8a1 Smtn Stc1 Tac1 Tacr1 Tbx18 Tgfb2 Thra Trpm4 Uts2r Wdr35	0.0193786	20.0855	2.01027
positive regulation of excitatory postsynaptic potential	GO:2000463	13	App Baiap2 Cacnb3 Chrna7 Dbn1 Dlg4 Grin2a Grin2d Ngfr Nlgn2 Prkar1b Rgs4 Shank1	0.0193786	34.2105	3.42398
vascular associated smooth muscle cell differentiation	GO:0035886	13	Aplnr Comp Ednra Efemp2 Gata6 Gper1 Hes1 Nfatc2 Nfatc4 Pdgfrb Ramp2 Sgcb Vangl2	0.0193786	32.5	3.25278
vesicle-mediated transport	GO:0016192	221	Abca1 Abl2 Ackr3 Adra2a Ank2 Ankrd13b Ankrd50 Anxa2 Anxa8 Apln Aplp1 Apoe App Arcn1 Arf2 Arf4 Arfgap3 Arfip1 Arhgap44 Arhgap8 Arl1 Arl4c Arl5b Atp6v1a Atp9a Bet1 Blzf1 Brsk1 Cacfd1 Cacna1c Cacnb4 Cacng7 Cask Cav1 Ccl21a Ccl8 Cd63 Cd81 Cd9 Cdh13 Cfb Chga Chrna7 Clcn5 Clip3 Clstn1 Cltb Cnih1 Colec12 Copb1 Copb2 Copg1 Copz2 Creb3l2 Cttn Cubn Cxcl16 Dab2 Dlg4 Dnm1 Doc2b Dpysl2 Dysf Efnb2 Ehbp1 Ehd2 E…	0.0194388	15.5306	1.55439
vasodilation	GO:0042311	16	Adra2a Agtr2 Apoe Bdkrb2 Egfr Ext1 Ext2 F2rl1 Gja1 Gper1 Kcnma1 Klf2 Plod3 Ptk2 Ptprm Vstm4	0.0195889	29.0909	2.91158
regulation of vasoconstriction	GO:0019229	20	Ace Adra2a Ahr Apln Arhgap42 Avpr1a Cacna1c Cav1 Chga Cx3cl1 Egfr F2r Gja1 Hif1a Mmp2 Ptgs2 Tacr1 Trpm4 Uts2r Wdr35	0.0196525	26.6667	2.66895
determination of left/right symmetry	GO:0007368	26	Acvr1 Alg5 Anks6 Aplnr Arl13b Bicc1 Daam2 Dnaaf4 Dync2li1 Enkur Foxf1 Gja1 Hif1a Ift74 Kif3a Lrp6 Megf8 Nat8f5 Nkx3-2 Pcsk5 Pkd2 Rbpj Smo Tgfbr2 Vangl2 Wnt5a	0.0200476	23.8532	2.38736
gonad development	GO:0008406	39	Ace Adamts1 Ahr Arid5b Bmp15 Bmpr1b Ereg Fgf7 Foxc1 Gas2 Gja1 Hoxa10 Hoxa11 Inhba Itgav Mmp2 Nos3 Nupr1 Osr1 Pdgfra Plekha1 Prdx4 Ptprn Rab13 Rbp4 Rhobtb3 Runx1 Sema3a Serpinb6a Serpine1 Sfrp1 Sfrp2 Six4 Sox9 Tgfb2 Tnfaip6 Wdr19 Wnt5a Zfpm2	0.0200492	20.7447	2.07624
regulation of stem cell proliferation	GO:0072091	23	Ace Cd109 Fermt2 Fgfr1 Gli3 Lrp6 Ltbp3 Mecom Osr2 Prrx1 Prrx2 Rarg Rbpj Shox2 Snai2 Sox11 Sox18 Sox9 Tbx18 Tgfbr2 Vegfc Wnt5a Yap1	0.0201915	25.2747	2.52964
ascending aorta development	GO:0035905	4	Hes1 Lox Sox4 Tgfb2	0.0202632	80	8.00685
neuron projection extension	GO:1990138	41	Apoe Auts2 Bcan Bdnf Cacng7 Cttn Dbn1 Dclk1 Dpysl2 Ednra Fn1 Itgb1 Lamb2 Lrp1 Map1b Megf8 Ndn Nrn1 Nrp2 Ntn1 Plxna1 Plxna3 Postn Prickle1 Ptprs Rtn4r Ryk Sema3a Sema3b Sema3c Sema3f Sema4c Sema4f Shtn1 Smo Tnfrsf12a Tnn Trim46 Ttl Wasf1 Wnt5a	0.0203802	21.5789	2.15974
positive regulation of protein secretion	GO:0050714	35	Adam9 Ang Ano1 Apbb1 C1qtnf3 Cacna1c Cask Doc2b Egfr F2rl1 Gja1 Glp1r Gna11 Gnas Gper1 Gpr27 Gpr68 Hif1a Ier3ip1 Igf1 Lrp1 Mmp13 Nlgn2 Plcb1 Rab34 Rbp4 Sox4 Sybu Tgfb2 Tgfb3 Tmem132a Trpc1 Trpm4 Vegfc Wls	0.0203802	21.875	2.18937
midgut development	GO:0007494	4	Foxf1 Foxl1 Smo Wnt5a	0.0207024	80	8.00685
regulation of morphogenesis of a branching structure	GO:0060688	17	Agtr2 Fgf7 Fgfr1 Maged1 Mdk Pdgfa Pdgfra Sfrp1 Shox2 Six1 Six2 Six4 Smo Snai2 Sox9 Sulf1 Wnt5a	0.0208487	27.4194	2.74428
renal system process involved in regulation of systemic arterial blood pressure	GO:0003071	9	Agtr2 Coro2b Emp2 F2r F2rl1 Gas6 Gja1 Hsd11b2 Uts2r	0.0208794	37.5	3.75321
visual behavior	GO:0007632	18	Abl2 App B4galt2 Cacna1c Chrd Dynlrb1 Grin2a Hif1a Ift20 Itgb1 Meis2 Ndrg4 Nts Slc1a2 Syngap1 Synpo Tafa2 Tuba1a	0.0210695	28.125	2.81491
protein secretion	GO:0009306	68	Abca1 Adam9 Adra2a Ang Ano1 Anxa5 Apbb1 Apoe Arfip1 C1qtnf3 C1qtnf5 Cacna1c Cask Cavin1 Ccn3 Chga Comp Copg1 Doc2b Efna5 Egfr F2r F2rl1 Fbn1 Gja1 Glp1r Gna11 Gnao1 Gnas Gper1 Gpr27 Gpr68 Hif1a Hmgn3 Ier3ip1 Igf1 Inhbb Irs1 Lrp1 Mmp13 Neo1 Nlgn2 P3h1 Pam Plcb1 Porcn Ptprn Rab11fip5 Rab13 Rab34 Rbp4 Rcn3 Rhbdf1 Sfrp1 Slc12a2 Slc9b2 Sox4 Srcin1 Steap3 Sybu Tgfb2 Tgfb3 Tmem132a Trpc1 Trpm4 Tvp23a Veg…	0.0215193	18.5792	1.85951
positive regulation of hydrolase activity	GO:0051345	88	Abl2 Agrn Agtr2 Ang Antxr1 App Arf4 Arhgap22 Arhgap24 Arhgap29 Arhgap35 Arhgap42 Arhgef10 Arhgef19 Arl1 Arl6ip5 Asap3 Bok Casp12 Casp6 Ccl21a Ccl8 Ccn1 Ccn2 Creb3 Ctsh Ctsk Ctsl Cx3cl1 Dap Dlc1 Dock6 Dock7 Dvl3 Efna1 Erbb2 F11r F2r F2rl1 Fam162a Fermt2 Fgfr1 Gnao1 Gnas Gper1 Itgb1 Lgmn Lpar1 Marcks Mex3b Mtch1 Ngef Ngfr Pdgfra Pdgfrb Plekhg4 Plxnb1 Ppm1f Prkd1 Prr7 Ralgds Rcn3 Ret Rgl1 Rgma Rgs16…	0.0215231	17.3228	1.73377
dendritic spine organization	GO:0097061	26	Abi3bp Abl2 Apoe App Arhgap44 Baiap2 Cask Chrna7 Cttn Dbn1 Dlg4 Efna1 Ephb2 Ephb3 Grin2a Itga3 Lgmn Lzts3 Marcks Ngef Pak3 Prnp Shank1 Srcin1 Tanc2 Zfp365	0.0215367	25	2.50214
endocytosis	GO:0006897	93	Abca1 Ackr3 Ank2 Ankrd13b Anxa2 Apln Aplp1 Apoe App Arfgap3 Atp9a Cacng7 Cav1 Ccl21a Cd63 Cd81 Cd9 Cdh13 Cfb Chrna7 Clcn5 Clip3 Cltb Colec12 Cttn Cubn Cxcl16 Dab2 Dlg4 Dnm1 Dpysl2 Efnb2 Ehbp1 Ehd2 Epha3 Epn3 F2rl1 Gpc3 Gulp1 Hspg2 Itgav Itgb1 Kif3a Lbp Ldlrad3 Lpar1 Lrp1 Lrp11 Lrp12 Lrp6 Masp1 Mrc2 Myo1e Ndp Nedd4 Nlgn2 Pard3 Pld2 Plk2 Rab1a Rab31 Rab34 Rac3 Ramp2 Reps2 Rhoj Rhoq Rin1 Rin2 Scarf2…	0.0216842	17.5141	1.75291
metanephric nephron tubule development	GO:0072234	7	Fat4 Hes1 Lif Osr1 Sox9 Wwtr1 Yap1	0.0216856	46.6667	4.67066
negative regulation of neuron projection regeneration	GO:0070571	8	Kremen1 Neo1 Ptprs Rgma Rtn4r Rtn4rl1 Thy1 Xylt1	0.0218482	44.4444	4.44825
limb joint morphogenesis	GO:0036022	4	Col3a1 Ext1 Osr1 Osr2	0.0219905	80	8.00685
regulation of cell-substrate junction organization	GO:0150116	19	Apod Col16a1 Dlc1 Efna5 Epha3 Fermt2 Fmn1 Gpm6b Lrp1 Mmp14 Peak1 Phldb2 Ppm1f Ptk2 Rhod S100a10 Sdc4 Tek Thy1	0.0219905	27.5362	2.75598
ossification involved in bone maturation	GO:0043931	10	Adamts12 Adamts7 Dchs1 Enpp1 Ext1 Fat4 Igf1 Plxnb1 Thbs3 Xylt1	0.0222019	38.4615	3.84945
neuroepithelial cell differentiation	GO:0060563	11	Abl2 B9d1 Dlg5 Dlx3 Hes1 Jag1 Map1b Serpine1 Sox11 Sox4 Tmem231	0.0227089	35.4839	3.55143
negative regulation of biomineral tissue development	GO:0070168	9	Aspn Ecm1 Enpp1 Gas6 Hif1a Ltbp3 Nos3 Sox9 Trpm4	0.0227224	37.5	3.75321
type B pancreatic cell proliferation	GO:0044342	11	Ccn3 Cdk4 Errfi1 Igf1 Igfbp3 Igfbp4 Igfbp5 Nr4a3 Nupr1 Ptprn Sfrp1	0.0227224	33.3333	3.33619
vascular associated smooth muscle cell development	GO:0097084	7	Comp Ednra Efemp2 Hes1 Nfatc4 Ramp2 Sgcb	0.0227224	46.6667	4.67066
myotube differentiation	GO:0014902	30	Adamts15 Barx2 Bdnf Capn2 Ccl8 Ccn3 Cd81 Cd9 Cdon Cyp26b1 Dysf Ehd2 Igf1 Mmp14 Mymk Myof Neo1 Nfatc2 Ntn3 Piezo1 Pmp22 Ptgfrn Rcan1 Selenon Shox2 Six1 Six4 Ski Smo Tmem119	0.0228642	22.2222	2.22412
dentate gyrus development	GO:0021542	7	Emx2 Kif3a Lmx1a Mdk Prox1 Smo Tuba1a	0.0231485	46.6667	4.67066
hematopoietic stem cell migration to bone marrow	GO:0097241	4	Enpp1 Ext1 Gas6 Jam3	0.023453	80	8.00685
cornea development in camera-type eye	GO:0061303	5	Kera Prickle1 Sox11 Tfap2a Twist2	0.0234634	62.5	6.25535
postsynaptic specialization assembly	GO:0098698	12	Abi3bp C1ql3 Dock7 Gap43 Lrfn1 Lrfn4 Nlgn2 Nptx1 Nptxr Nrxn2 Ptprs Wnt5a	0.0234634	34.2857	3.43151
semi-lunar valve development	GO:1905314	13	Dll4 Efna1 Eln Emilin1 Jag1 Nos3 Rbpj Robo1 Sox9 Tgfb2 Tgfbr2 Tie1 Twist1	0.0236787	32.5	3.25278
programmed cell death	GO:0012501	269	Abl2 Ace Ackr3 Acvr1 Adamtsl4 Adarb1 Agrn Agtr2 Alx4 Angptl4 Ank2 Anxa5 Anxa6 Apbb1 Aplp1 Apoe App Aqp2 Arf4 Arl6ip5 Atf3 B4galt1 Bag5 Bcl2a1b Bdkrb2 Bdnf Bmpr1b Bok Capn2 Casp12 Casp6 Cav1 Ccl21a Ccn1 Cd248 Cdh5 Cdk4 Cdkn1a Clip3 Col18a1 Comp Creb3 Creb3l1 Crip1 Crlf1 Ctsh Ctsk Ctsl Ctsz Cttn Cul7 Cx3cl1 Cyp26b1 Dab2 Dad1 Dap Ddr2 Dlc1 Dlg5 Ece1 Ecscr Ednra Efhc1 Efna1 Egfr Enpp1 Epb41l3 Erbb2 E…	0.0236906	14.7478	1.47604
regulation of osteoblast proliferation	GO:0033688	11	Ahr Atraid Ccn1 Cthrc1 Fbln5 Itgav Mn1 Plxnb1 Sfrp1 Tmem119 Tnn	0.0236906	35.4839	3.55143
presynapse assembly	GO:0099054	14	App Efnb1 Efnb2 Farp1 Fzd1 Gpc4 Lrfn3 Lrfn4 Mdga1 Nlgn2 Pcdh17 Ptprs Slitrk2 Slitrk6	0.0236906	31.8182	3.18454
sympathetic nervous system development	GO:0048485	8	Ednra Erbb2 Nrp2 Sema3a Sema3f Sox11 Sox4 Tfap2a	0.0237472	44.4444	4.44825
regulation of apoptotic signaling pathway	GO:2001233	68	Ackr3 Acvr1 Agtr2 Atf3 Bag5 Bdkrb2 Bdnf Bmpr1b Bok Cav1 Creb3 Creb3l1 Ctsh Ctsk Ctsl Cttn Cx3cl1 Dab2 Eya2 Faim2 Fgfr1 Gas1 Gper1 Hif1a Higd1a Ier3 Igf1 Il20ra Inhba Inhbb Itgav Itm2c Lmna Maged1 Mapk8ip1 Mpv17l Msx1 Nfatc4 Ngfr Nme5 Nr4a2 Nupr1 P4hb Pam16 Pdia3 Plekhf1 Pmp22 Ptgs2 Ret Selenos Serpine1 Sfrp1 Sfrp2 Sh3rf1 Skil Snai1 Snai2 Srpx Steap3 Tgfb2 Thbs1 Tmbim1 Tnfrsf12a Tnfrsf23 Trim32 Tr…	0.0240972	17.7083	1.77235
positive regulation of protein modification process	GO:0031401	148	Ace Acvr1 Adam9 Adra2a Agrn Agtr2 Ajuba Ang Anxa2 Aplnr App Atg10 Auts2 Bdnf Bmp15 Bmpr1a Camkk1 Cav1 Ccl21a Ccn1 Ccn2 Cd300ld3 Cd81 Cdh5 Cdkn1a Cdon Cemip Chga Chrna7 Clec4n Clip3 Crlf1 Cspg4 Cx3cl1 Dab2 Dag1 Ddr2 Dlc1 Dlg3 Dlg4 Dock7 Dvl3 Ednra Efna1 Efna5 Egfr Emp2 Erbb2 Ereg Fam20a Fbn1 Fbxo4 Fermt2 Fgf16 Fgf18 Fgf7 Fgfr1 Fndc1 Fzd1 Fzd8 Gabarap Gas6 Gdf11 Gdf5 Gdf7 Gfra1 Gnas Gper1 Gpnmb Gpr…	0.0240972	16.1749	1.61887
cellular response to retinoic acid	GO:0071300	13	Abca1 Abl2 Brinp1 Brinp3 Cyp26b1 Epha3 Osr1 Ptk7 Ret Sox9 Tead1 Yap1 Yes1	0.0240972	31.7073	3.17345
urogenital system development	GO:0001655	17	Acvr1 Ahr Cyp7b1 Ephb2 Ephb3 Igf1 Mmp2 Osr1 Osr2 Prlr Rarg Serpinf1 Sfrp1 Sox9 Sulf1 Tnc Wnt5a	0.0243071	28.3333	2.83576
glomerular epithelium development	GO:0072010	8	Basp1 Ednra Ext1 Foxc1 Foxc2 Jag1 Lamb2 Myo1e	0.024499	42.1053	4.21413
vascular endothelial growth factor receptor signaling pathway	GO:0048010	14	Bcar1 Clec14a Emilin1 Fgf18 Foxc1 Foxc2 Grb10 Hif1a Myof Nedd4 Prkd1 Sulf1 Tek Vegfc	0.0245375	29.1667	2.91916
determination of bilateral symmetry	GO:0009855	27	Acvr1 Alg5 Anks6 Aplnr Arl13b Bicc1 Daam2 Dnaaf4 Dync2li1 Enkur Foxf1 Gja1 Hif1a Ift74 Kif3a Lrp6 Megf8 Nat8f5 Nbl1 Nkx3-2 Pcsk5 Pkd2 Rbpj Smo Tgfbr2 Vangl2 Wnt5a	0.0257639	23.0769	2.30967
tight junction organization	GO:0120193	18	Cdh5 Cldn10 Cldn2 Ephb2 Ext1 F11r Gja1 Itgb1 Myo1c Pard3 Pecam1 Prkch Rab13 Ramp2 Snai1 Snai2 Svep1 Tgfb3	0.0260764	26.8657	2.68887
cellular response to organonitrogen compound	GO:0071417	93	Ahr Ano1 Anxa5 Aplp1 App Baiap2l1 Bcar1 Cacna2d1 Capn2 Casp6 Castor1 Castor2 Cav1 Cdk4 Chrna1 Chrna7 Col16a1 Col1a1 Col1a2 Col3a1 Col4a1 Col5a2 Col6a1 Ednra Egfr Enpp1 Erfe Foxc2 Gabrb3 Gja1 Gkap1 Gna11 Gnao1 Gnas Gper1 Gpr173 Grb10 Grb14 Grin2a Hcn2 Igf1 Igf2 Igfbp5 Inhbb Irs1 Jun Leprot Lgmn Lpin3 Lrp1 Ly6a Ly6c1 Marcks Mmp2 Mmp3 Myo1c Ngfr Nr4a2 Nr4a3 Nsg1 Nsmf Nucb2 Pdgfc Pdgfd Pdgfra Pik3r3 …	0.0261004	17.3832	1.73981
neuropeptide catabolic process	GO:0010813	4	Ace Ctsh Ece1 Mme	0.0261004	80	8.00685
regulation of metanephric nephron tubule epithelial cell differentiation	GO:0072307	4	Fat4 Lif Wwtr1 Yap1	0.0261004	80	8.00685
ovulation	GO:0030728	8	Adamts1 Ereg Gas2 Inhba Inhbb Nos3 Plat Ptgs2	0.0263821	42.1053	4.21413
positive regulation of keratinocyte proliferation	GO:0010838	6	Cdh3 Fgf7 Has2 Kif3a Mdk Twist2	0.0264674	50	5.00428
regulation of cell morphogenesis	GO:0022604	52	Arhgap35 Baiap2 Bcl9l Cacng7 Cask Cdc42ep5 Cul7 Dbn1 Dlc1 Dlg4 Dvl3 Efna5 Epb41l3 Ephb2 Eps8 F11r Fam171a1 Fblim1 Fbxw8 Fermt2 Fgd1 Fmnl2 Fmnl3 Fn1 Gas2 Kif3a Lpar1 Marcks Ntng1 Numbl Obsl1 Pak3 Palmd Parva Pdpn Plxna1 Plxna3 Plxnb1 Plxnb2 Ptk2 Ptn Ptprf Rac3 Rhoj Rhoq S100a13 Sh3d19 Sparc Ttc3 Wls Wnt5a Wtip	0.0266814	19.8473	1.98643
regulation of Ras protein signal transduction	GO:0046578	41	Abca1 Abl2 Apoe Arfgef3 Arhgap24 Arhgap35 Arhgap42 Arhgap44 Arhgef10 Arhgef25 Auts2 Col3a1 Dgki Dlc1 Ephb2 Eps8 Erbb2 F11r F2r F2rl1 Gabarap Igf1 Iqsec2 Itga3 Itgb1 Kank2 Lpar1 Lpar4 Ngfr P2ry10b Pdgfrb Plce1 Psd3 Robo1 Rtn4r Stard13 Syde1 Syngap1 Tgfb2 Timp2 Tnfaip1	0.0266814	20.9184	2.09363
angiogenesis involved in wound healing	GO:0060055	9	B4galt1 Cx3cl1 Foxc2 Hif1a Ndnf Serpine1 Slc12a2 Smoc2 Tafa5	0.0267143	37.5	3.75321
regulation of intracellular signal transduction	GO:1902531	231	Abca1 Abl2 Ackr3 Acta2 Adam9 Adra2a Ajuba Aplnr Apoe App Arfgef3 Arhgap24 Arhgap28 Arhgap35 Arhgap42 Arhgap44 Arhgef10 Arhgef25 Arl6ip5 Atf3 Auts2 Avpi1 Bag5 Bdkrb2 Bmper Bmpr1a Bok C1qtnf1 C1qtnf2 C1qtnf3 Castor1 Castor2 Cav1 Cavin3 Ccl21a Ccl8 Ccn1 Ccn2 Ccn3 Cd81 Cdc42bpa Cdh13 Cdon Cgnl1 Chga Chrna7 Clec4n Cnksr3 Col3a1 Creb3 Creb3l1 Cspg4 Cx3cl1 Dab2 Dact1 Dag1 Dcn Ddr2 Dgki Dlc1 Dlg5 Dok5 Du…	0.0267143	15.1178	1.51307
trans-synaptic signaling	GO:0099537	115	Ace Adarb1 Adcy1 Adra2a Agrn Apba2 Apoe App Arhgap44 Baiap2 Bdnf Brsk1 Cacna1c Cacnb3 Cacnb4 Cacng7 Camk4 Cask Cdh11 Chrd Chrna1 Chrna7 Clstn1 Cx3cl1 Cyp46a1 Dag1 Dagla Dbn1 Dgki Dlg3 Dlg4 Dnm1 Doc2b Egfr Enpp1 Ephb2 Ext1 F2r Fabp5 Farp1 Fgf14 Gabra3 Gabrb3 Gjc1 Gper1 Grin2a Grin2d Hapln4 Homer3 Igf1 Igsf9b Insyn1 Iqsec2 Itgb1 Kcnma1 Lgmn Lrp6 Map1a Mme Ncs1 Nedd4 Nfatc4 Ngfr Nlgn2 Nptx1 Nptxr Nr…	0.0267862	17.0877	1.71023
regulation of renal sodium excretion	GO:0035813	8	Ace Agtr2 Anpep Avpr1a Gnas Tac1 Tacr1 Uts2r	0.0269753	40	4.00342
embryonic heart tube morphogenesis	GO:0003143	17	Acvr1 Aplnr Arl13b Gja1 Hes1 Hif1a Kif3a Lrp6 Megf8 Pkd2 Rbpj Smo Tead1 Tgfbr2 Vangl2 Wnt5a Yap1	0.0269995	27.8689	2.78927
labyrinthine layer blood vessel development	GO:0060716	9	Ccn1 Fbxw8 Hes1 Plcd1 Plcd3 Rbpj Syde1 Vash1 Vash2	0.0275817	37.5	3.75321
positive regulation of leukocyte migration	GO:0002687	31	Abl2 App Bdkrb1 Ccl21a Creb3 Cx3cl1 Dysf Ednra F2rl1 Gas6 Il1r1 Jam3 Lbp Lgmn Mdk Mmp14 Pdgfd Pecam1 Plvap Ptk2 Ptn Serpine1 Stk39 Tacr1 Thbs1 Thbs4 Thy1 Tmem102 Vegfc Wnt5a Zfp580	0.0279417	20.3947	2.04122
oculomotor nerve development	GO:0021557	3	Ackr3 Hes1 Tfap2a	0.0279417	100	10.0086
synaptic signaling	GO:0099536	120	Ace Adarb1 Adcy1 Adra2a Agrn Apba2 Apoe App Arhgap44 Baiap2 Bdnf Brsk1 Cacna1c Cacnb3 Cacnb4 Cacng7 Camk4 Cask Cdh11 Chrd Chrna1 Chrna7 Clstn1 Cx3cl1 Cyp46a1 Dag1 Dagla Dbn1 Dgki Dlg3 Dlg4 Dnm1 Doc2b Egfr Enpp1 Ephb2 Ext1 F2r Fabp5 Farp1 Fgf14 Gabra3 Gabrb3 Gjc1 Gna11 Gper1 Grin2a Grin2d Hapln4 Homer3 Igf1 Igsf9b Insyn1 Iqsec2 Itgb1 Kcnma1 Lgmn Lrp6 Ly6a Ly6c1 Map1a Mme Ncs1 Nedd4 Nfatc4 Ngfr Nlg…	0.0282012	16.9014	1.69159
trigeminal ganglion development	GO:0061551	4	Nrp2 Sema3a Six1 Six4	0.0282012	80	8.00685
endothelial cell chemotaxis	GO:0035767	10	Ccn3 Fgf16 Fgf18 Fgfr1 Lgmn Prkd1 Rab13 Smoc2 Snai2 Thbs1	0.0284035	34.4828	3.45123
plasma membrane organization	GO:0007009	31	A4galt Agrn Ahnak Ank2 Anxa2 Anxa6 Atp8b1 Baiap2 Baiap2l1 Cav1 Cd9 Col5a1 Colec12 Dysf Ehd2 Emp2 Epb41l3 Fat4 Mafb Mymk Myof Plscr3 S100a10 Snx33 Snx9 Syt11 Tgfb2 Tie1 Tlcd2 Tmem95 Xkr4	0.0288008	21.5278	2.15462
positive regulation of leukocyte chemotaxis	GO:0002690	21	App Ccl21a Creb3 Cx3cl1 Dysf Ednra F2rl1 Gas6 Lbp Lgmn Mdk Ptk2 Ptn Serpine1 Stk39 Thbs1 Thbs4 Tmem102 Vegfc Wnt5a Zfp580	0.0288008	22.5806	2.26
regulation of cell shape	GO:0008360	30	Arhgap35 Baiap2 Cdc42ep5 Dlc1 Epb41l3 Eps8 F11r Fam171a1 Fblim1 Fermt2 Fgd1 Fmnl2 Fmnl3 Fn1 Gas2 Kif3a Lpar1 Palmd Parva Pdpn Plxna1 Plxna3 Plxnb1 Plxnb2 Ptk2 Ptn Rac3 Rhoj Rhoq S100a13	0.0290051	22.2222	2.22412
negative regulation of axon regeneration	GO:0048681	7	Kremen1 Neo1 Ptprs Rgma Rtn4r Rtn4rl1 Xylt1	0.029048	46.6667	4.67066
vocalization behavior	GO:0071625	8	Auts2 Brinp1 Dlg4 Ext1 Gli3 Nrxn2 Shank1 Srpx2	0.0292286	44.4444	4.44825
neural tube patterning	GO:0021532	14	Arl13b Dzip1l Gas1 Gli3 Gpr161 Gsc Hes1 Ift122 Kif3a Lrp6 Rab23 Smo Tulp3 Wdr19	0.0292831	29.7872	2.98127
carbohydrate derivative biosynthetic process	GO:1901137	93	A4galt Acan Adcy1 Adcy2 Adcy3 Akr1a1 Alg14 Alg5 B3galnt1 B3gnt9 B4galt1 B4galt5 B4galt7 B4gat1 Bace2 Ccl21a Cda Chpf Chpf2 Chst14 Chst7 Chsy1 Chsy3 Csgalnact1 Dad1 Dpy19l3 Dse Eogt Ext1 Ext2 Extl2 Foxl1 Fut10 Fut11 Gal3st4 Galnt1 Galnt16 Galnt17 Galnt18 Galnt5 Gfpt1 Gfpt2 Glce Gmppb Gnpnat1 Gxylt2 Has1 Has2 Hbegf Hs2st1 Igf1 Il33 Itm2a Itm2c Krtcap2 Large1 Man1c1 Mtap Nme2 Nme5 Nt5e Nus1 Ostc Pap…	0.0293319	16.4894	1.65035
midbrain dopaminergic neuron differentiation	GO:1904948	6	Dvl3 Lmx1a Ryk Sfrp1 Sfrp2 Wnt5a	0.0293464	50	5.00428
regulation of reproductive process	GO:2000241	34	Anxa5 B4galt1 Cfap69 Fbn2 Gja1 Grb14 Igf1 Inhba Inhbb Jag1 Lhfpl2 Lif Mmp12 Msx1 Nupr1 Ooep Pkdrej Plat Plcb1 Prdx4 Rbpj Runx1 Sema3a Serpinf1 Sfrp1 Snai1 Sox9 Stxbp1 Sulf1 Syde1 Tac1 Tacr1 Wnt5a Zfpm2	0.0294762	20.7317	2.07495
regulation of hormone secretion	GO:0046883	52	Adra2a Agtr2 Ano1 Anxa5 Apln C1qtnf1 C1qtnf3 Cacna1c Cask Ccn3 Chga Dab2 Doc2b Ecrg4 Efna5 Egfr F2rl1 Fbn1 Fgfr1 Gja1 Glp1r Gna11 Gnao1 Gnas Gper1 Gpr27 Gpr68 Hif1a Hmgn3 Igfbp3 Inhba Inhbb Irs1 Lif Lrp1 Nlgn2 Nucb2 Plcb1 Rab11fip5 Rasl10b Rbp4 Runx1 Sfrp1 Slc9b2 Sox11 Sox4 Sybu Tac1 Tacr1 Tnfsf11 Trpc1 Trpm4	0.029675	19.0476	1.90639
gliogenesis	GO:0042063	63	Abl2 Ano1 App Arhgef10 B4galt5 Cd9 Cdkn2b Col3a1 Cspg4 Cx3cl1 Daam2 Dag1 Egfr Enpp1 Erbb2 Fn1 Gap43 Gli3 Gpc1 Gpm6b Hes1 Igf1 Il33 Itgb4 Lamb1 Lamb2 Lgi4 Lif Lrp1 Lrp6 Matn2 Mdk Mxra8 Nab2 Naglu Ndn Ndp Nfix Ntn1 Pard3 Pmp22 Prkch Ptk2 Ptn Ror1 Ror2 Rras Serpine2 Ski Smo Sox11 Sox4 Sox9 Tgfb2 Tmem98 Tspan2 Tuba1a Vcan Vegfc Vim Vtn Zcchc24 Zfp365	0.030041	18.4211	1.84368
regulation of type B pancreatic cell proliferation	GO:0061469	7	Cdk4 Errfi1 Igf1 Nr4a3 Nupr1 Ptprn Sfrp1	0.0300429	43.75	4.37875
cerebellar granular layer development	GO:0021681	7	Cend1 Faim2 Mdk Nfix Prox1 Serpine2 Ttbk2	0.0300429	46.6667	4.67066
hypothalamus gonadotrophin-releasing hormone neuron development	GO:0021888	5	Ndnf Nrp2 Plxna1 Plxna3 Sema3a	0.030056	62.5	6.25535
axon extension involved in axon guidance	GO:0048846	12	Megf8 Nrp2 Plxna3 Ryk Sema3a Sema3b Sema3c Sema3f Sema4c Sema4f Smo Wnt5a	0.0300886	34.2857	3.43151
positive regulation of extrinsic apoptotic signaling pathway	GO:2001238	16	Agtr2 Atf3 Bmpr1b Cav1 Gper1 Inhba Itm2c Pdia3 Ret Sfrp1 Skil Srpx Tgfb2 Thbs1 Tnfrsf12a Trps1	0.0301502	27.5862	2.76098
regulation of leukocyte migration	GO:0002685	42	Abl2 Apod App Bdkrb1 Ccl21a Ccn3 Cd81 Cd9 Chst2 Creb3 Cx3cl1 Dysf Ecm1 Ednra Emilin1 F2rl1 Gas6 Il1r1 Il33 Jam3 Lbp Lgmn Mdk Mmp14 Nbl1 Pdgfd Pecam1 Plcb1 Plvap Ptk2 Ptn Serpine1 Stk39 Tacr1 Thbs1 Thbs4 Thy1 Tmem102 Tnfaip6 Vegfc Wnt5a Zfp580	0.030494	18.9189	1.89351
glial cell proliferation	GO:0014009	19	Cdkn2b Cx3cl1 Egfr Hes1 Igf1 Il33 Lgi4 Ndp Nfix Ntn1 Pmp22 Prkch Ptk2 Ptn Ski Sox11 Sox4 Vegfc Vim	0.0305146	25.6757	2.56977
cell migration in hindbrain	GO:0021535	8	Arl13b Cend1 Ephb2 Itgb1 Lrp6 Rbfox2 Sema4c Ttbk2	0.0306925	42.1053	4.21413
positive regulation of fibroblast migration	GO:0010763	9	Acta2 Ddr2 Fgfr1 Itgb1 Pak3 Ptk2 Slc8a1 Tfap2a Thbs1	0.0306938	39.1304	3.91639
protein processing	GO:0016485	46	Ace Adam9 Adamts2 Adamts3 Aebp1 Anpep Bace2 Bmp1 C1ra Capn2 Casp12 Casp6 Ccbe1 Comp Cpxm1 Cpxm2 Ctsh Ctsz Ece1 Ece2 Gas1 Glg1 Gli3 Ldlrad3 Lgmn Mafb Masp1 Mme Mmp14 Mmp16 Naglu Nkd2 P4hb Pcsk5 Plat Pthlh S100a10 Sec11a Serpine1 Serpine2 Spon1 Tbc1d10a Thbs1 Tll1 Tmem98 Yipf5	0.0313179	19.0083	1.90245
syncytium formation by plasma membrane fusion	GO:0000768	17	Adam9 Adamts15 Capn2 Ccl8 Cd109 Cd81 Cd9 Cdon Ehd2 Mymk Myof Neo1 Nfatc2 Ntn3 Ptgfrn Sh3pxd2a Vash2	0.0313179	26.1538	2.61762
cell-cell fusion	GO:0140253	17	Adam9 Adamts15 Capn2 Ccl8 Cd109 Cd81 Cd9 Cdon Ehd2 Mymk Myof Neo1 Nfatc2 Ntn3 Ptgfrn Sh3pxd2a Vash2	0.0313179	26.1538	2.61762
neural crest cell migration	GO:0001755	16	Acvr1 Anxa6 Ednra Efnb1 Fn1 Hif1a Nrp2 Ret Sema3a Sema3b Sema3c Sema3f Sema4c Sema4f Smo Twist1	0.0315289	28.0702	2.80942
venous blood vessel development	GO:0060841	8	Ahr Aplnr Chrd Efnb2 Ephb4 Foxf1 Prox1 Sema3c	0.0320972	42.1053	4.21413
osteoblast proliferation	GO:0033687	12	Ahr Atraid Ccn1 Cthrc1 Fbln5 Itgav Mn1 Osr2 Plxnb1 Sfrp1 Tmem119 Tnn	0.032465	32.4324	3.24602
regulation of small GTPase mediated signal transduction	GO:0051056	46	Abca1 Abl2 Apoe Arfgef3 Arhgap24 Arhgap28 Arhgap35 Arhgap42 Arhgap44 Arhgef10 Arhgef25 Auts2 Cdc42bpa Cdon Cgnl1 Col3a1 Dgki Dlc1 Ephb2 Eps8 Erbb2 F11r F2r F2rl1 Gabarap Igf1 Iqsec2 Itga3 Itgav Itgb1 Kank2 Lpar1 Lpar4 Ngfr P2ry10b Pdgfrb Plce1 Psd3 Robo1 Rtn4r Stard13 Syde1 Syngap1 Tgfb2 Timp2 Tnfaip1	0.0325032	20.2643	2.02817
neuron projection organization	GO:0106027	27	Abi3bp Abl2 Apoe App Arhgap44 Baiap2 Cask Chrna7 Cttn Dbn1 Dlg4 Efna1 Ephb2 Ephb3 Grin2a Itga3 Lgmn Lzts3 Map1a Marcks Ngef Pak3 Prnp Shank1 Srcin1 Tanc2 Zfp365	0.032589	23.8938	2.39143
negative regulation of intracellular signal transduction	GO:1902532	86	Abl2 Ackr3 Ajuba Aplnr Apoe Arhgap24 Arhgap35 Arhgap42 Arhgap44 Atf3 Bag5 Bdkrb2 C1qtnf3 Castor1 Castor2 Cav1 Cavin3 Ccn3 Cgnl1 Chrna7 Cnksr3 Creb3 Creb3l1 Dab2 Dact1 Dag1 Dlc1 Dlg5 Dusp16 Dusp9 E130311K13Rik Efna1 Emilin1 Ephb2 Errfi1 F2rl1 Fhl2 Gper1 Hif1a Homer3 Igf1 Itga3 Itgb1 Klf4 Lif Lpar1 Lrp1 Mapk8ip1 Mapkbp1 Mecom Mmp3 Myadm Nme5 Nuak1 Nucb2 Pcbp4 Plekha1 Prnp Ptgs2 Rcan1 Rnf152 Rora Se…	0.032602	17.1657	1.71804
renal vesicle development	GO:0072087	7	Fmn1 Kif26b Lif Osr1 Six2 Smo Sox9	0.0327075	43.75	4.37875
multicellular organismal response to stress	GO:0033555	23	Adra2a Apoe Bdnf Brinp1 Capn2 Ephb2 Ext1 Gja1 Lrp11 Mdk Npas2 Nr4a2 Prkar1b Ret Runx1 Scn3a Selenon Slc6a2 Tac1 Tacr1 Thbs1 Thbs4 Vwa1	0.0329563	24.4681	2.4489
positive regulation of protein transport	GO:0051222	58	Adam9 Ang Ano1 Apbb1 App C1qtnf3 Cacna1c Cacnb3 Camk4 Cask Cd81 Cemip Doc2b Egfr Erbb2 Ergic3 F2rl1 Gas6 Gja1 Gli3 Glp1r Gna11 Gnas Gper1 Gpr27 Gpr68 Hif1a Ier3ip1 Igf1 Kif3a Lrp1 Mmp13 Mtcl1 Myo1c Nlgn2 Oaz2 Plcb1 Plk3 Prkd1 Prnp Ptgs2 Rab34 Rbp4 Sar1a Smo Sox4 Sybu Tcaf1 Tek Tgfb2 Tgfb3 Tm9sf4 Tmem132a Tmem30b Trpc1 Trpm4 Vegfc Wls	0.0332647	18.6495	1.86655
somitogenesis	GO:0001756	17	Bmpr1a Foxc1 Foxc2 Foxf1 Lrp6 Meox1 Meox2 Nckap1 Nrarp Pax1 Rbpj Ror2 Sema3c Sfrp1 Sfrp2 Tbx18 Wnt5a	0.0336318	26.1538	2.61762
organic substance transport	GO:0071702	359	Abca1 Abca5 Ace Adam9 Adra2a Agtr2 Ahnak Ahr Ang Ank2 Ano1 Anxa2 Anxa5 Anxa6 Apba2 Apbb1 Apln Aplnr Apod Apoe App Aqp2 Aqp5 Arcn1 Arf2 Arf4 Arfgap3 Arfip1 Arfip2 Arhgap44 Arl1 Arl4c Arl5b Arl6ip5 Atg10 Atp8b1 Atp8b2 Atp9a Avpr1a Azin2 Bdkrb1 Bdkrb2 Bdnf Bet1 Blzf1 C1qtnf1 C1qtnf2 C1qtnf3 C1qtnf5 Cacna1c Cacna2d1 Cacnb3 Cacnb4 Cacng7 Camk4 Car12 Cask Cav1 Cavin1 Ccl21a Ccl8 Ccn2 Ccn3 Cd63 Cd81 Cdk…	0.0339312	14.5285	1.4541
positive regulation of Rho protein signal transduction	GO:0035025	11	Col3a1 F11r F2r F2rl1 Lpar1 Lpar4 Ngfr P2ry10b Pdgfrb Robo1 Rtn4r	0.0340568	32.3529	3.23806
hypothalamus cell migration	GO:0021855	5	Ndnf Nrp2 Plxna1 Plxna3 Sema3a	0.0342536	62.5	6.25535
semaphorin-plexin signaling pathway	GO:0071526	14	Ece1 Ednra Farp2 Nrp2 Plxna1 Plxna3 Plxnb1 Plxnb2 Sema3a Sema3b Sema3c Sema3f Sema4c Sema4f	0.0342536	30.4348	3.04608
apoptotic process involved in outflow tract morphogenesis	GO:0003275	3	Foxc1 Foxc2 Tgfb2	0.0346745	100	10.0086
regulation of apoptotic process involved in outflow tract morphogenesis	GO:1902256	3	Foxc1 Foxc2 Tgfb2	0.0346745	100	10.0086
positive regulation of cell junction assembly	GO:1901890	26	Adgrl1 Adgrl2 Agrn Bdnf Cav1 Clstn1 Col16a1 Dlg5 Efna5 Ephb2 Ephb3 Fermt2 Flrt2 Fmn1 Nlgn2 Ppm1f S100a10 Sdc4 Slitrk2 Slitrk6 Srpx2 Tek Thbs2 Thy1 Tpbg Vstm5	0.034889	23.4234	2.34435
metencephalon development	GO:0022037	26	Abl2 Agtr2 Arcn1 B4galt2 Cend1 Faim2 Foxc1 Gabrb3 Gas1 Lmx1a Lrp6 Mdk Naglu Nfix Pfdn1 Prox1 Ptprs Rora Samd4b Sema4c Serpine2 Smo Trnp1 Ttbk2 Tuba1a Zfp365	0.0349044	23.6364	2.36566
establishment of monopolar cell polarity	GO:0061162	8	Fat1 Foxf1 Fscn1 Ift20 Map1b Ptk7 Ttc8 Wnt5a	0.0355521	40	4.00342
branching involved in blood vessel morphogenesis	GO:0001569	13	Acvr1 Ahr Col4a1 Dll4 Ednra Foxc2 Mdk Nfatc4 Nrarp Sfrp2 Tek Tgfbr2 Vangl2	0.0358271	30.2326	3.02584
growth plate cartilage chondrocyte growth	GO:0003430	3	Rarg Sox9 Tgfbr2	0.0359831	100	10.0086
positive regulation of heart contraction	GO:0045823	11	Apln Avpr1a Ccn2 Chga Chrna7 Glp1r Rgs4 Scn5a Smtn Tgfb2 Trpm4	0.0359831	32.3529	3.23806
cell recognition	GO:0008037	29	Adam5 App Arhgap35 Arsa B4galt1 Bdnf Casp6 Ccl21a Cd81 Cd9 Cfb Colec12 Epha3 Ephb2 Ephb3 Ext1 Gap43 Masp1 Megf8 Ndn Prtg Robo1 Sema3a Spa17 Spon2 St6galnac6 Tnn Tub Wnt5a	0.0359831	21.8045	2.18232
positive regulation of sprouting angiogenesis	GO:1903672	8	Bmper Hif1a Itga5 Jcad Klf4 Slc39a12 Smad1 Tnn	0.0359831	38.0952	3.81279
regulation of endothelial cell apoptotic process	GO:2000351	13	Abl2 Angptl4 Cd248 Cdh5 Col18a1 Ecscr Gas6 Gper1 Ndnf Ramp2 Serpine1 Tek Thbs1	0.0359831	28.8889	2.89136
smooth muscle tissue development	GO:0048745	10	Ahr Col3a1 Efemp2 Osr1 Pdgfrb Prox1 Six1 Sox9 Tnn Tshz3	0.0359831	35.7143	3.57449
transforming growth factor beta1 production	GO:0032905	6	Col3a1 Cx3cl1 Gata6 Laptm4b Lum Tsku	0.0360057	46.1538	4.61934
regulation of leukocyte chemotaxis	GO:0002688	25	App Ccl21a Ccn3 Creb3 Cx3cl1 Dysf Ednra F2rl1 Gas6 Jam3 Lbp Lgmn Mdk Nbl1 Ptk2 Ptn Serpine1 Stk39 Thbs1 Thbs4 Tmem102 Tnfaip6 Vegfc Wnt5a Zfp580	0.0361744	21.0084	2.10264
negative regulation of axonogenesis	GO:0050771	18	Ephb2 Ntn1 Plxna3 Ptk2 Ptprs Rgma Rtn4r Ryk Sema3a Sema3b Sema3c Sema3f Sema4c Sema4f Syngap1 Thy1 Trim46 Wnt5a	0.0364806	27.2727	2.72961
regulation of cell migration involved in sprouting angiogenesis	GO:0090049	12	Dll4 Foxc2 Jcad Klf4 Meox2 Plk2 Ptgs2 Rhoj Spred1 Srpx2 Stard13 Thbs1	0.0365497	31.5789	3.1606
retina development in camera-type eye	GO:0060041	33	Bmpr1b Cdon Clic4 Col4a1 Dll4 Fjx1 Gdf11 Hes1 Hif1a Lamb2 Lif Lrp6 Man2a1 Naglu Ndp Nectin1 Nectin3 Nfix Pdgfra Pdgfrb Prox1 Ptn Ptprm Rbp4 Rhoj Sdk2 Ski Sox9 Tgfb2 Thy1 Ttc8 Tub Vstm4	0.0367678	21.5686	2.15871
lens development in camera-type eye	GO:0002088	19	Bfsp1 Cdkn1c Cdon Fat1 Gja1 Maf Ndp Nectin1 Nectin3 Prox1 Six5 Ski Skil Slitrk6 Sox11 Spred1 Tfap2a Tgfbr2 Vim	0.0371359	25.3333	2.5355
positive regulation of transferase activity	GO:0051347	83	Ace Adam9 Adra2a Agrn Ajuba Ang Apoe App Camkk1 Ccl21a Ccn1 Cd81 Cdkn1a Cemip Chrna7 Dag1 Ddr2 Dlg3 Dlg4 Dvl3 Efna1 Egfr Emp2 Ephb4 Erbb2 Ereg Fbn1 Fermt2 Fgf18 Fgfr1 Fzd8 Gas6 Gprc5b Hbegf Higd1a Hmgn1 Igf1 Igf2 Irs1 Klf4 Maged1 Map3k10 Marcks Mnat1 Nab2 Nox4 Pdgfa Pdgfc Pdgfd Pdgfra Pdgfrb Pkd1 Pkd2 Prlr Prnp Prox1 Prrc1 Ptk2 Ret Robo1 Ror1 Ror2 Ryk Sash1 Sdc4 Serinc5 Snx9 Socs1 Srcin1 Tcim Tea…	0.0378737	17.4004	1.74153
modulation of excitatory postsynaptic potential	GO:0098815	16	App Baiap2 Cacnb3 Chrna7 Dbn1 Dlg4 Grin2a Grin2d Ngfr Nlgn2 Plk2 Prkar1b Rgs4 S1pr2 Sh3gl1 Shank1	0.0382412	28.5714	2.85959
monoatomic cation homeostasis	GO:0055080	93	Ace Agtr2 Ank2 Anpep Anxa6 Aplnr Apoe App Atp6v1a Avpr1a Bdkrb1 Bok Cacna1c Cacnb4 Car12 Cav1 Ccl21a Ccl8 Cdh5 Cemip Chga Clic4 Clstn1 Cx3cl1 Cyb561 Cybrd1 Ednra Efhc1 Egfr Enpp1 Erfe Ext1 Ext2 F2r Fam20a Fgfr1 Fkbp1a Fzd9 Glp1r Gnas Gper1 Hif1a Itgav Kcnma1 Kctd17 Mcub Naglu Ncs1 Ndfip1 Neo1 Nt5e Nucb2 Pkd2 Plcb1 Plcd1 Plce1 Prkd1 Prnd Prnp Pth1r Pthlh Scn7a Selenon Sgcd Slc12a2 Slc22a17 Slc24a4…	0.0382412	16.548	1.65622
positive regulation of endothelial cell chemotaxis	GO:2001028	7	Fgf16 Fgf18 Fgfr1 Lgmn Prkd1 Smoc2 Snai2	0.0384109	41.1765	4.12117
regulation of development, heterochronic	GO:0040034	6	Gdpd5 Hes1 Hmgn1 Jag1 Rbpj Serpine2	0.0384385	50	5.00428
regulation of catalytic activity	GO:0050790	242	Abl2 Ace Adam9 Adarb1 Adcy1 Adcy2 Adcy3 Adra2a Agrn Agtr2 Ahr Ajuba Ang Angptl4 Antxr1 Anxa8 Apoe App Arf4 Arhgap22 Arhgap24 Arhgap29 Arhgap35 Arhgap42 Arhgap44 Arhgef10 Arhgef19 Arl1 Arl6ip5 Asap3 Azin2 Bag5 Bok Cacna1c Camk2n2 Camkk1 Cand1 Casp12 Casp6 Cav1 Ccl21a Ccl8 Ccn1 Ccn2 Ccnyl1 Cd109 Cd81 Cdh3 Cdkn1a Cdkn1c Cdkn2b Cemip Chrna7 Col7a1 Creb3 Cstb Ctsb Ctsh Ctsk Ctsl Cx3cl1 Dab2 Dag1 Dap D…	0.0385396	14.8923	1.49051
bone maturation	GO:0070977	10	Adamts12 Adamts7 Dchs1 Enpp1 Ext1 Fat4 Igf1 Plxnb1 Thbs3 Xylt1	0.0386476	35.7143	3.57449
hepatic stellate cell activation	GO:0035733	7	Acta2 Cygb Ddr2 Fgfr1 Pdgfrb Rian Smo	0.038667	43.75	4.37875
mesenchymal stem cell proliferation	GO:0097168	4	Fermt2 Ltbp3 Six2 Vegfc	0.038667	66.6667	6.67237
substance P catabolic process	GO:0010814	3	Ace Ece1 Mme	0.0388898	100	10.0086
positive regulation of synaptic transmission	GO:0050806	36	Adcy1 Apoe App Cacng7 Chrd Chrna7 Clstn1 Cyp46a1 Dlg4 Egfr Enpp1 Ephb2 Grin2a Grin2d Iqsec2 Lgmn Mme Ncs1 Nfatc4 Ngfr Nlgn2 Nsg1 Plk2 Prkar1b Prnp Ptgs2 Ptk2 Ptn Ror2 Serpine2 Snap47 Stxbp1 Syde1 Tac1 Tacr1 Tshz3	0.0388898	20.6897	2.07074
regulation of proteolysis	GO:0030162	103	Adam9 Adra2a Antxr1 Anxa8 Apoe App Arl6ip5 Bag5 Bok Casp12 Casp6 Cav1 Ccbe1 Ccn1 Ccn2 Cd109 Col7a1 Cstb Ctsb Ctsh Ctsk Ctsl Ctsz Dab2 Dap Dlc1 Dnaaf4 Ecm1 Ecscr Efna1 F2r Fam162a Fbxw8 Gabarap Gas1 Gas6 Glg1 Gpc3 Gper1 Igf1 Il33 Itih2 Itih3 Klf4 Ldlrad3 Lgmn Lxn Map1a Mmp14 Mtch1 Ngfr Nkd2 Nupr1 Pi15 Pkd1 Plat Plk2 Plk3 Ppm1f Prickle1 Prr7 Ptgs2 Ptk2 Rab23 Rcn3 Reck Ret Rgma Rhbdf1 Rhobtb3 Rnf180…	0.0392505	16.0686	1.60824
smooth muscle cell chemotaxis	GO:0071670	5	Lpar1 Mdk Parva Pdgfd Pdgfrb	0.0396942	50	5.00428
wound healing, spreading of epidermal cells	GO:0035313	7	Ajuba Arhgap24 Col5a1 Fermt2 Hbegf Mmp12 Phldb2	0.0402851	43.75	4.37875
convergent extension involved in axis elongation	GO:0060028	5	Nkd1 Sfrp1 Sfrp2 Vangl2 Wnt5a	0.0404932	55.5556	5.56031
retinal ganglion cell axon guidance	GO:0031290	7	Bmpr1b Efna5 Ephb2 Ephb3 Ndp Ptprm Sema4f	0.0407146	43.75	4.37875
regulation of axon regeneration	GO:0048679	11	Klf4 Kremen1 Lrp1 Neo1 Ptn Ptprf Ptprs Rgma Rtn4r Rtn4rl1 Xylt1	0.0407767	32.3529	3.23806
postsynaptic specialization organization	GO:0099084	15	Abi3bp C1ql3 Dbn1 Dock7 Gap43 Itgb1 Lrfn1 Lrfn4 Nlgn2 Nptx1 Nptxr Nrxn2 Ptprs Syngap1 Wnt5a	0.0407767	28.8462	2.88709
syncytium formation	GO:0006949	17	Adam9 Adamts15 Capn2 Ccl8 Cd109 Cd81 Cd9 Cdon Ehd2 Mymk Myof Neo1 Nfatc2 Ntn3 Ptgfrn Sh3pxd2a Vash2	0.0416349	25.3731	2.53949
establishment of protein localization	GO:0045184	240	Abca1 Adam9 Adra2a Agtr2 Ang Ank2 Ano1 Anxa5 Apba2 Apbb1 Apod Apoe App Arcn1 Arf2 Arf4 Arfgap3 Arfip1 Arfip2 Arhgap44 Arl1 Arl4c Arl5b Arl6ip5 Atg10 Bet1 Blzf1 C1qtnf3 C1qtnf5 Cacna1c Cacnb3 Cacng7 Camk4 Cask Cav1 Cavin1 Ccn3 Cd63 Cd81 Cdkn1a Cemip Chga Chrd Clip3 Clstn1 Cltb Col1a1 Comp Copb1 Copb2 Copg1 Copz2 Coro2b Cttn Cubn Dab2 Dlg4 Doc2b Duoxa1 Dusp16 Dusp18 Dzip1 Ednra Efna5 Egfr Ehbp1 Erb…	0.0421534	15.0849	1.50978
aortic valve morphogenesis	GO:0003180	10	Dll4 Efna1 Eln Emilin1 Nos3 Robo1 Sox9 Tgfbr2 Tie1 Twist1	0.0424418	34.4828	3.45123
positive regulation of pathway-restricted SMAD protein phosphorylation	GO:0010862	13	Acvr1 Bmp15 Bmpr1a Dab2 Gdf11 Gdf5 Gdf7 Inhba Inhbb Tgfb2 Tgfb3 Tgfbr2 Twsg1	0.0426193	28.2609	2.82851
intramembranous ossification	GO:0001957	4	Col1a1 Fgf18 Mmp2 Mn1	0.0426193	66.6667	6.67237
metanephric nephron morphogenesis	GO:0072273	7	Fmn1 Hes1 Kif26b Lif Six2 Smo Sox9	0.0426694	41.1765	4.12117
excitatory synapse assembly	GO:1904861	11	Abi3bp C1ql3 Lrfn1 Lrfn4 Nlgn2 Nptx1 Nrxn2 Plxnb2 Ptpn13 Ptprs Vstm5	0.0426789	33.3333	3.33619
planar cell polarity pathway involved in heart morphogenesis	GO:0061346	3	Lrp6 Vangl2 Wnt5a	0.0427831	100	10.0086
ganglion development	GO:0061548	6	Nrp2 Sema3a Sema3f Six1 Six4 Tulp3	0.0427831	50	5.00428
membrane depolarization during bundle of His cell action potential	GO:0086048	3	Cacna2d1 Scn5a Trpm4	0.0432741	100	10.0086
positive regulation of cytosolic calcium ion concentration	GO:0007204	35	Abl2 Avpr1a Bdkrb2 C1qtnf1 Cacna1c Cacna2d1 Cacnb3 Cav1 Dlg4 Ednra F2r F2rl1 Fzd2 Gja1 Glp1r Gper1 Itgav Lpar1 Lpar4 Lrp1 Lrp6 P2ry10b Pdgfra Pkd1 Pkd2 Plcd1 Ptgfr Pth1r Rxfp3 S1pr1 Slc8a1 Tac1 Tacr1 Trpm4 Uts2r	0.0433311	19.5531	1.95698
protein localization to synapse	GO:0035418	22	Arhgap44 Baiap2 C1ql3 Cacng7 Clstn1 Dag1 Dlg4 Erbb2 Gpc4 Gpc6 Grin2a Iqsec2 Klc1 Map1a Nlgn2 Nptx1 Nptxr Nrxn2 Nsg1 Shank1 Snap47 Tamalin	0.0434879	24.7191	2.47403
negative regulation of cell-matrix adhesion	GO:0001953	12	Adam15 Apod Cask Dlc1 Jag1 Lrp1 Mmp12 Mmp14 Phldb2 Postn Serpine1 Thbs1	0.0439206	31.5789	3.1606
sex differentiation	GO:0007548	45	Ace Adamts1 Ahr Arid5b Bmp15 Bmpr1a Bmpr1b Ereg Fgf7 Foxc1 Gas2 Gja1 Hoxa10 Hoxa11 Inhba Itgav Lhfpl2 Lrp6 Mmp2 Nos3 Nupr1 Osr1 Pdgfra Plekha1 Prdx4 Ptprn Rab13 Rbp4 Rhobtb3 Ror2 Runx1 Sema3a Serpinb6a Serpine1 Sfrp1 Sfrp2 Six4 Smad5 Sox9 Tgfb2 Tnfaip6 Tyro3 Wdr19 Wnt5a Zfpm2	0.0440155	19.1489	1.91653
negative regulation of developmental growth	GO:0048640	27	Cdkn1a Gja1 Gnas H19 Lgmn Nkd1 Ntn1 Plxna3 Ptk2 Ptprs Rbp4 Rgma Rgs4 Rtn4r Ryk Sema3a Sema3b Sema3c Sema3f Sema4c Sema4f Socs2 Tgfbr2 Trim46 Vgll4 Wnt5a Wwc2	0.0444811	22.5	2.25193
negative regulation of smoothened signaling pathway	GO:0045879	12	Enpp1 Gas1 Gli3 Glis2 Gpc3 Gpr161 Ift122 Kctd11 Kif7 Megf8 Serpine2 Tulp3	0.0445918	31.5789	3.1606
regulation of calcium ion transport	GO:0051924	48	Ace Ahnak Ahr Ank2 Aplnr Aqp2 Bdkrb1 Cacna1c Cacna2d1 Cacnb3 Cacnb4 Cask Cav1 Cemip Creb3 Cx3cl1 Dysf Ednra Efhb F2r Fgf14 Fkbp1a Gem Gja1 Glp1r Gnao1 Gper1 Hes1 Homer3 Igf1 Nos3 Pdgfrb Pkd2 Prkd1 Prnp Ptgs2 Rgs4 Selenon Serpine1 Sestd1 Slc8a1 Stac Stac2 Stc1 Tgfb2 Thy1 Trpc1 Wnk3	0.045141	18.4615	1.84773
positive regulation of ERK1 and ERK2 cascade	GO:0070374	37	Abl2 Ackr3 Acta2 Apoe App Bmper C1qtnf3 Cavin3 Ccl21a Ccl8 Ccn2 Chrna7 Cx3cl1 Ednra Egfr F2r F2rl1 Fermt2 Fgf18 Gas6 Gper1 Gpnmb Igf1 Inhba Jun Lrp1 Ndrg4 Nox4 Pdgfa Pdgfc Pdgfd Pdgfra Pdgfrb Tek Tnfaip8l3 Tnfsf11 Tpbg	0.0455088	18.9744	1.89906
aortic valve development	GO:0003176	11	Dll4 Efna1 Eln Emilin1 Nos3 Rbpj Robo1 Sox9 Tgfbr2 Tie1 Twist1	0.0458841	32.3529	3.23806
negative regulation of neurogenesis	GO:0050768	33	Bdnf Bmpr1a Brinp1 Cdkn2b Daam2 Ephb2 Hes1 Kctd11 Kifap3 Nfatc4 Ntn1 Plxna3 Prox1 Prtg Ptk2 Ptn Ptprs Rgma Rtn4r Ryk Sema3a Sema3b Sema3c Sema3f Sema4c Sema4f Ski Sox11 Syngap1 Thy1 Tmem98 Trim46 Wnt5a	0.0462259	21.0191	2.10371
positive regulation of peptide hormone secretion	GO:0090277	27	Ano1 Apln Cacna1c Cask Doc2b Ecrg4 Egfr Gja1 Glp1r Gna11 Gnas Gper1 Gpr27 Gpr68 Hif1a Irs1 Lif Lrp1 Nlgn2 Plcb1 Rasl10b Rbp4 Sox4 Sybu Tnfsf11 Trpc1 Trpm4	0.0469825	22.314	2.23332
cell adhesion involved in heart morphogenesis	GO:0061343	5	Acvr1 Flrt2 Rbpj Tgfb2 Tgfbr2	0.0470831	55.5556	5.56031
virion attachment to host cell	GO:0019062	4	Gas6 Lrrc15 Nectin1 Nectin2	0.0471186	66.6667	6.67237
regulation of integrin activation	GO:0033623	7	Farp2 Fblim1 Fermt2 Foxc2 Jam3 Pcsk5 Piezo1	0.0471186	41.1765	4.12117
noradrenergic neuron differentiation	GO:0003357	4	Ednra Sox11 Sox4 Zc4h2	0.0471542	66.6667	6.67237
collagen-activated tyrosine kinase receptor signaling pathway	GO:0038063	6	Col1a1 Col4a1 Col4a2 Col4a5 Ddr2 Tspan9	0.0472263	50	5.00428
non-canonical Wnt signaling pathway via JNK cascade	GO:0038031	4	Dvl3 Fzd7 Nkd1 Wnt5a	0.0472692	66.6667	6.67237
podocyte differentiation	GO:0072112	7	Basp1 Ednra Ext1 Foxc2 Jag1 Lamb2 Myo1e	0.0476178	41.1765	4.12117
positive regulation of vascular associated smooth muscle cell migration	GO:1904754	8	Adamts1 Ddr2 Dock7 Igfbp5 Lrp1 Nr4a3 Pcsk5 Smo	0.0480392	40	4.00342
establishment or maintenance of monopolar cell polarity	GO:0061339	8	Fat1 Foxf1 Fscn1 Ift20 Map1b Ptk7 Ttc8 Wnt5a	0.0481507	38.0952	3.81279
calcium ion transport	GO:0006816	69	Ace Ahnak Ahr Ank2 Anxa6 Aplnr Aqp2 Bdkrb1 Cacna1c Cacna2d1 Cacnb3 Cacnb4 Cacng7 Cask Cav1 Ccl21a Ccl8 Ccn2 Cemip Chrna7 Creb3 Cx3cl1 Dysf Ednra Efhb F2r Fgf14 Fkbp1a Gas6 Gem Gja1 Gja4 Glp1r Gnao1 Gper1 Grin2a Grin2d Hes1 Homer3 Igf1 Itgav Mcub Nos3 Pdgfrb Pkd1 Pkd2 Plcb1 Plcd1 Plce1 Prkd1 Prnp Ptgs2 Ramp2 Rgs4 Selenon Serpine1 Sestd1 Slc24a4 Slc8a1 Stac Stac2 Stc1 Tgfb2 Thy1 Tmem165 Trpc1 Trpm4…	0.0482765	17.2932	1.7308
positive regulation of cellular component biogenesis	GO:0044089	87	Abca1 Adgrl1 Adgrl2 Agrn Ahr Ajuba Apoe Arhgap35 Arhgef10 Auts2 Baiap2 Baiap2l1 Bdnf Cand1 Cav1 Ccl21a Ccn2 Cdc42ep5 Cdh5 Chga Clstn1 Col16a1 Cttn Cx3cl1 Dag1 Dlg5 Dpysl3 Dzip1 Efna5 Emilin1 Ephb2 Ephb3 Eps8 F2rl1 Fam98a Fermt2 Flrt2 Fmn1 Foxc2 Fscn1 Ift20 Kctd17 Kirrel Lpar1 Map1b Mien1 Mmp3 Myo1c Nav3 Nckap1 Nlgn2 Nox4 Pcsk5 Pdlim4 Phldb1 Phldb2 Piezo1 Plce1 Ppm1f Prkd1 Rhoc Rhoq S100a10 Sdc1 S…	0.0483904	17.1937	1.72084
positive regulation of peptidyl-tyrosine phosphorylation	GO:0050731	34	Ace Acvr1 Adra2a Agrn App Cd81 Clec4n Crlf1 Cspg4 Dlg3 Dlg4 Efna1 Efna5 Ereg Fgf7 Gas6 Gfra1 Gprc5b Hbegf Hes1 Igf1 Igf2 Itga5 Itgb1 Lif Nox4 Pdgfra Pecam1 Prnp Srcin1 Thbs4 Tspan9 Vtn Yes1	0.0485051	20.1183	2.01356
axonal fasciculation	GO:0007413	9	Arhgap35 Casp6 Epha3 Ephb2 Ephb3 Megf8 Ndn Sema3a Wnt5a	0.0488265	37.5	3.75321
neuron projection fasciculation	GO:0106030	9	Arhgap35 Casp6 Epha3 Ephb2 Ephb3 Megf8 Ndn Sema3a Wnt5a	0.0488265	37.5	3.75321
establishment of epithelial cell polarity	GO:0090162	11	Fat1 Foxf1 Gja1 Hes1 Ift20 Pard3 Pkd1 Ptk7 Ttc8 Vangl2 Wnt5a	0.0495578	31.4286	3.14555
regulation of calcium ion import	GO:0090279	9	Ace Cask Dysf Hes1 Pdgfrb Pkd2 Serpine1 Stc1 Wnk3	0.0495725	34.6154	3.4645
stem cell proliferation	GO:0072089	27	Ace Cd109 Cd34 Dab2 Fermt2 Fgfr1 Gli3 Lrp6 Ltbp3 Mecom Osr2 Prrx1 Prrx2 Rarg Rbpj Sfrp2 Shox2 Six2 Snai2 Sox11 Sox18 Sox9 Tbx18 Tgfbr2 Vegfc Wnt5a Yap1	0.0499348	22.1311	2.21501

## Sheet: GO.Down
Term	ID	numGenes	Genes	Adj.pvalue	PercentageCoverage	FoldEnrichment
cellular localization	GO:0051641	604	4931428L18Rik Aacs Aak1 Abca13 Abca7 Abcd2 Abcd4 Abce1 Abl1 Abr Acsl3 Actg1 Actn4 Actr10 Adora3 Aftph Agap2 Agap3 Akap11 Akap5 Akap8 Akt1 Alkbh5 Alms1 Alox5 Ank1 Ankle1 Ano6 Anp32a Ap1s1 Ap1s3 Ap2b1 Ap2s1 Ap3m1 Apba3 Appbp2 Aqp1 Arf1 Arf3 Arf6 Arfgap1 Arhgap1 Arhgdia Arhgef18 Arhgef5 Arl2bp Arl5a Arrb1 Arrb2 Arrdc3 Atg7 Atp1b3 Atp2a2 Atp2a3 Atp6ap1 Atp6ap2 Atp6v0a1 Atp6v0d2 Atp6v1d Atp6v1g1 Atp6v…	4.07816e-14	19.0356	1.5418
localization	GO:0051179	808	4931428L18Rik Aacs Aak1 Abca13 Abca7 Abcb10 Abcb4 Abcc2 Abcc5 Abcd2 Abcd4 Abce1 Abl1 Abr Ache Acsl1 Acsl3 Actg1 Actn4 Actr10 Add2 Adora3 Aftph Agap2 Agap3 Akap11 Akap5 Akap8 Akt1 Akt3 Alg10b Alkbh5 Alms1 Alox15 Alox5 Ank Ank1 Ankle1 Ano6 Anp32a Antxr2 Ap1s1 Ap1s3 Ap2b1 Ap2s1 Ap3m1 Apba3 Appbp2 Aqp1 Arf1 Arf3 Arf6 Arfgap1 Arhgap1 Arhgdia Arhgef18 Arhgef5 Arl2bp Arl5a Arrb1 Arrb2 Arrdc3 Atg7 Atp10a…	3.41051e-12	17.4892	1.41655
establishment of localization	GO:0051234	716	4931428L18Rik Aacs Aak1 Abca13 Abca7 Abcb10 Abcb4 Abcc2 Abcc5 Abcd2 Abcd4 Abce1 Abl1 Abr Ache Acsl1 Acsl3 Actg1 Actn4 Actr10 Add2 Adora3 Aftph Agap2 Agap3 Akap5 Akap8 Akt1 Akt3 Alg10b Alkbh5 Alms1 Alox15 Alox5 Ank Ank1 Ankle1 Ano6 Anp32a Antxr2 Ap1s1 Ap1s3 Ap2b1 Ap2s1 Ap3m1 Apba3 Appbp2 Aqp1 Arf1 Arf3 Arf6 Arfgap1 Arhgap1 Arhgdia Arhgef5 Arl5a Arrb1 Arrb2 Arrdc3 Atg7 Atp10a Atp11a Atp1a1 Atp1b3 A…	1.00482e-11	17.7052	1.43405
establishment of localization in cell	GO:0051649	406	4931428L18Rik Aak1 Abca13 Abcd2 Abcd4 Abce1 Abl1 Abr Actg1 Actn4 Actr10 Adora3 Aftph Agap2 Agap3 Akap5 Akt1 Alkbh5 Alms1 Ank1 Ankle1 Ano6 Anp32a Ap1s1 Ap1s3 Ap2b1 Ap2s1 Ap3m1 Appbp2 Aqp1 Arf1 Arf3 Arf6 Arhgap1 Arhgdia Arl5a Arrb1 Atg7 Atp2a2 Atp2a3 Atp6ap1 Atp6ap2 Atp6v0a1 Atp6v0d2 Atp6v1d Atp6v1g1 Atp6v1h Atp7a Atp7b Atxn1 Axl B3gat3 Bard1 Bcap31 Bccip Bcl2l1 Bcl2l2 Bcr Bet1l Bicd1 Bicd2 Bnip3l …	1.18435e-11	19.9117	1.61276
transport	GO:0006810	691	4931428L18Rik Aacs Aak1 Abca13 Abca7 Abcb10 Abcb4 Abcc2 Abcc5 Abcd2 Abcd4 Abce1 Abl1 Abr Ache Acsl1 Acsl3 Actg1 Actn4 Actr10 Add2 Adora3 Aftph Agap2 Agap3 Akap5 Akap8 Akt1 Akt3 Alg10b Alkbh5 Alms1 Alox15 Alox5 Ank Ank1 Ankle1 Ano6 Anp32a Antxr2 Ap1s1 Ap1s3 Ap2b1 Ap2s1 Ap3m1 Apba3 Appbp2 Aqp1 Arf1 Arf3 Arf6 Arfgap1 Arhgap1 Arhgdia Arhgef5 Arl5a Arrb1 Arrb2 Arrdc3 Atg7 Atp10a Atp11a Atp1a1 Atp1b3 A…	1.23023e-11	17.7544	1.43803
vesicle-mediated transport	GO:0016192	301	Aak1 Abca13 Abca7 Abl1 Abr Ache Acsl3 Actg1 Actn4 Adora3 Agap2 Akap5 Alms1 Alox15 Ank1 Ano6 Ap1s1 Ap1s3 Ap2b1 Ap2s1 Ap3m1 Arf1 Arf3 Arf6 Arfgap1 Arhgap1 Arhgdia Arl5a Arrb1 Arrb2 Atg7 Atp2a2 Atp6ap1 Atp6ap2 Atp6v0a1 Atp6v1d Atp6v1g1 Atp6v1h Axl Bcap31 Bcl2l1 Bcr Bet1l Bicd1 Bicd2 Bsn Btk Cacna1e Cacna1g Calr Camk1d Canx Cav2 Cbl Cd163 Cd24a Cd302 Cd36 Cd44 Cdc42 Cdh2 Cdk16 Cdk5 Chic2 Chm Chmp1b C…	2.55388e-11	21.1525	1.71326
protein localization	GO:0008104	454	Aacs Aak1 Abca7 Abl1 Acsl3 Actg1 Actn4 Aftph Agap2 Agap3 Akap11 Akap5 Akap8 Akt1 Alox5 Ank1 Ankle1 Ap1s1 Ap1s3 Ap2b1 Ap2s1 Ap3m1 Apba3 Appbp2 Arf1 Arf3 Arf6 Arfgap1 Arhgap1 Arhgdia Arhgef18 Arhgef5 Arl2bp Arl5a Arrb1 Arrb2 Arrdc3 Atg7 Atp1b3 Atp6ap1 Atp6v1d Aurka B3gat3 Bard1 Bcap31 Bcl2l1 Bcr Bet1l Bicd1 Bicd2 Bnip3l Brca2 Bsg Bsn C2cd3 Cacna1e Calr Camk1 Capn3 Carm1 Cav2 Cc2d2a Cc2d2b Ccdc88a C…	1.31993e-10	19.2373	1.55814
intracellular transport	GO:0046907	304	4931428L18Rik Abcd2 Abcd4 Abce1 Actn4 Actr10 Aftph Agap2 Agap3 Akap5 Akt1 Alkbh5 Alms1 Ank1 Ankle1 Anp32a Ap1s1 Ap1s3 Ap2b1 Ap2s1 Ap3m1 Appbp2 Arf1 Arf3 Arf6 Arhgap1 Arl5a Atp2a2 Atp2a3 Atp6ap1 Atp6v0d2 Atxn1 B3gat3 Bard1 Bcap31 Bcl2l1 Bcl2l2 Bcr Bet1l Bicd1 Bicd2 Bnip3l Borcs7 Bsn Calr Camk1 Ccdc88a Ccdc88c Cd24a Cd36 Cdc42 Cdh1 Cdk5 Cep120 Cert1 Chm Chmp1b Chmp2b Chmp3 Chmp4b Chmp6 Chmp7 Chtop …	1.4889e-10	20.6102	1.66933
nitrogen compound transport	GO:0071705	364	4931428L18Rik Aacs Abca13 Abcc2 Abcc5 Abcd4 Acsl3 Actn4 Adora3 Aftph Agap3 Akap5 Akap8 Akt1 Alkbh5 Alox5 Ankle1 Ap1s1 Ap1s3 Ap2b1 Ap2s1 Ap3m1 Apba3 Appbp2 Aqp1 Arf1 Arf3 Arf6 Arfgap1 Arhgap1 Arhgef5 Arl5a Arrb1 Arrb2 Arrdc3 Atg7 Atp6ap1 Atp8a1 B3gat3 Bard1 Bcap31 Bcr Bet1l Bicd2 Bnip3l Bsg Btk Cacna1e Calr Camk1 Car2 Cd24a Cd36 Cdc42 Cdh1 Cdk16 Cdk5 Cenpf Cert1 Chm Chmp1b Chmp2b Chmp3 Chmp4b Chmp…	9.27804e-10	19.5174	1.58083
organic substance transport	GO:0071702	448	4931428L18Rik Aacs Abca13 Abca7 Abcb4 Abcc2 Abcc5 Abcd2 Abcd4 Abl1 Acsl1 Acsl3 Actn4 Adora3 Aftph Agap3 Akap5 Akap8 Akt1 Alkbh5 Alox5 Ankle1 Ano6 Ap1s1 Ap1s3 Ap2b1 Ap2s1 Ap3m1 Apba3 Appbp2 Aqp1 Arf1 Arf3 Arf6 Arfgap1 Arhgap1 Arhgef5 Arl5a Arrb1 Arrb2 Arrdc3 Atg7 Atp10a Atp11a Atp2a2 Atp2a3 Atp6ap1 Atp8a1 B3gat3 Bard1 Bcap31 Bcr Bet1l Bicd2 Bnip3l Bsg Btk Cacna1e Cacna1g Calm1 Calm2 Calr Camk1 Cap…	5.05521e-08	18.1303	1.46848
protein transport	GO:0015031	288	Aacs Acsl3 Actn4 Aftph Agap3 Akap5 Akap8 Akt1 Alox5 Ankle1 Ap1s1 Ap1s3 Ap2b1 Ap2s1 Ap3m1 Apba3 Appbp2 Arf1 Arf3 Arf6 Arfgap1 Arhgap1 Arhgef5 Arl5a Arrb1 Arrb2 Arrdc3 Atg7 Atp6ap1 B3gat3 Bard1 Bcap31 Bcr Bet1l Bicd2 Bnip3l Bsg Cacna1e Calr Camk1 Cd24a Cd36 Cdc42 Cdh1 Cdk16 Cdk5 Cenpf Chm Chmp1b Chmp2b Chmp3 Chmp4b Chmp6 Chmp7 Clock Clta Cltc Cog6 Copa Cope Copz1 Coro7 Dennd4c Desi1 Dgkd Dmtn Dnajc…	2.36223e-07	19.5519	1.58362
establishment of protein localization	GO:0045184	306	Aacs Acsl3 Actn4 Aftph Agap3 Akap5 Akap8 Akt1 Alox5 Ankle1 Ap1s1 Ap1s3 Ap2b1 Ap2s1 Ap3m1 Apba3 Appbp2 Arf1 Arf3 Arf6 Arfgap1 Arhgap1 Arhgef5 Arl5a Arrb1 Arrb2 Arrdc3 Atg7 Atp6ap1 B3gat3 Bard1 Bcap31 Bcr Bet1l Bicd2 Bnip3l Brca2 Bsg Cacna1e Calr Camk1 Cd24a Cd36 Cdc42 Cdh1 Cdk16 Cdk5 Cenpf Cep120 Cep135 Chm Chmp1b Chmp2b Chmp3 Chmp4b Chmp6 Chmp7 Clock Clta Cltc Cog6 Copa Cope Copz1 Coro7 Ctsd Denn…	4.30835e-07	19.2332	1.5578
catabolic process	GO:0009056	395	Abca7 Abcc2 Abcd2 Abcd4 Abhd12 Abhd12b Abhd13 Abhd2 Abhd4 Abl1 Acap1 Acat1 Ache Acsl1 Adh1 Agap2 Agap3 Akt1 Alad Aldh1a1 Alkbh5 Amer1 Ampd3 Anapc11 Anapc2 Anapc4 Ankib1 Ankrd9 Appbp2 Arrb1 Arrb2 Asah1 Asah2 Asb11 Asb5 Atg7 Atp2a2 Atp6v0a1 Aurka Bcap31 Bfar Blmh Blvrb Bnip3l Bpgm Btk Btrc Calm1 Calr Cant1 Canx Capn3 Capns1 Cbfa2t3 Cbl Ccnf Ccny Cd36 Cd44 Cdc26 Cdh1 Cdk16 Cdk5 Cdk5rap3 Chac2 Chek2 …	1.10297e-06	17.7289	1.43596
endomembrane system organization	GO:0010256	119	Abca7 Abcd2 Acrbp Akt1 Ano6 Ap1s1 Ap1s3 Ap3m1 Aqp1 Atl1 Atl3 Atp10a Atp2a2 Cav2 Cdc42 Cert1 Chmp1b Chmp2b Chmp3 Chmp4b Chmp6 Chmp7 Cit Cltc Cog6 Coro7 Csnk1a1 Ctdnep1 Cxcr4 Dnm2 Dync2h1 Eif2ak3 Emc10 Emc3 Emc7 Esyt2 Fhdc1 Gbf1 Get3 Golga2 Golga5 Golph3 Hace1 Hdac3 Hikeshi Hook1 Hook3 Hps3 Hps6 Lamtor1 Lemd3 Lmnb1 Lysmd3 Mia3 Micall1 Mmgt1 Myo5a Nbeal2 Ndel1 Optn Osbp Pi4k2a Pi4k2b Plec Plekha3 Ps…	2.00569e-06	23.6111	1.9124
vesicle organization	GO:0016050	85	Acrbp Ap1s1 Ap1s3 Ap3m1 Aqp1 Arf1 Atp6ap1 Atp6ap2 Atp6v0a1 Atp6v1d Atp6v1g1 Atp6v1h Cav2 Chmp1b Chmp2b Chmp3 Chmp4b Chmp6 Chmp7 Clcn3 Coro1a Eea1 Fbxo5 Gbf1 Gnai3 Golph3 Gosr1 Gosr2 Hook1 Hook3 Hps3 Hps6 Klhl12 Lamtor1 Mia3 Myo7a Nbeal2 Osbp Pdcd6 Pdcd6ip Pi4k2a Pi4k2b Pip4k2a Pla2g5 Plekha3 Rab11a Rab7 Rimbp2 Rubcnl Sec13 Sec16a Sec23ip Sec24a Slamf1 Slc9a8 Snapin Snca Sort1 Sphk1 Sqstm1 Stx12 S…	2.72081e-06	25.8359	2.09259
protein catabolic process	GO:0030163	192	Abhd12 Abhd13 Agap2 Agap3 Akt1 Alad Amer1 Anapc11 Anapc2 Anapc4 Ankib1 Ankrd9 Appbp2 Arrb1 Arrb2 Asb11 Asb5 Atg7 Aurka Bcap31 Bfar Bnip3l Btk Btrc Calr Canx Capn3 Capns1 Cbfa2t3 Cbl Ccnf Cdc26 Cdh1 Cdk5rap3 Chek2 Chmp1b Chmp2b Chmp4b Chmp6 Chmp7 Clock Csnk1a1 Csnk1e Ctnnb1 Ctsa Ctsd Dab2ip Ddb1 Desi1 Dnajb2 Dnajb9 Dnajc10 Dnajc3 Dpp7 Dtl Edem3 Eif2ak3 Eloc Erlec1 Fbxo7 Fbxo8 Fbxo9 Fbxw11 Fem1b Fu…	3.68764e-06	20.3606	1.64912
organonitrogen compound catabolic process	GO:1901565	232	Abhd12 Abhd12b Abhd13 Acat1 Ache Agap2 Agap3 Akt1 Alad Amer1 Ampd3 Anapc11 Anapc2 Anapc4 Ankib1 Ankrd9 Appbp2 Arrb1 Arrb2 Asah1 Asah2 Asb11 Asb5 Atg7 Aurka Bcap31 Bfar Blmh Blvrb Bnip3l Btk Btrc Calr Canx Capn3 Capns1 Cbfa2t3 Cbl Ccnf Cd44 Cdc26 Cdh1 Cdk5rap3 Chek2 Chil4 Chmp1b Chmp2b Chmp4b Chmp6 Chmp7 Clock Cpq Csad Csnk1a1 Csnk1e Ctnnb1 Ctsa Ctsd Dab2ip Ddb1 Desi1 Dnajb2 Dnajb9 Dnajc10 Dnajc3 …	4.11901e-06	19.3172	1.56461
intracellular protein transport	GO:0006886	168	Agap3 Akap5 Akt1 Ankle1 Ap1s1 Ap1s3 Ap2b1 Ap2s1 Ap3m1 Appbp2 Arf1 Arf3 Arf6 Arl5a Atp6ap1 B3gat3 Bard1 Bcap31 Bcr Bnip3l Calr Camk1 Cd24a Cd36 Cdc42 Cdh1 Cdk5 Chm Chmp4b Clta Cltc Copa Copz1 Desi1 Dmtn Dnlz Eif3e Erbin Erlec1 Exoc6 Fam53b Fam53c Fam91a1 Fbxo7 Fyn Get3 Gga2 Gnptab Golga7 Gripap1 Hdac3 Hikeshi Hras Hspa5 Hyal2 Ice1 Ift27 Inpp5k Ipo8 Kif5c Macf1 Mapk8ip3 Micall1 Mpdz Myo5a Myo6 Myo7…	4.63828e-06	20.8178	1.68615
ubiquitin-dependent protein catabolic process	GO:0006511	134	Agap3 Akt1 Anapc11 Anapc2 Anapc4 Ankib1 Ankrd9 Appbp2 Arrb1 Arrb2 Atg7 Aurka Bcap31 Bfar Btrc Calr Canx Cbfa2t3 Cbl Ccnf Cdc26 Chmp1b Chmp2b Chmp4b Chmp6 Chmp7 Clock Csnk1a1 Csnk1e Ctnnb1 Ddb1 Desi1 Dnajb2 Dnajb9 Dnajc10 Dtl Edem3 Eif2ak3 Eloc Erlec1 Fbxo7 Fbxo8 Fbxo9 Fbxw11 Fem1b Fzr1 Gba Gclc Hace1 Hfe Hipk2 Hsp90b1 Hspa5 Itch Kbtbd6 Kctd10 Kctd5 Klhdc10 Klhl25 Klhl42 L3mbtl3 Lats1 Maea Man1b1 …	5.80201e-06	22.1854	1.79692
modification-dependent protein catabolic process	GO:0019941	135	Agap3 Akt1 Anapc11 Anapc2 Anapc4 Ankib1 Ankrd9 Appbp2 Arrb1 Arrb2 Atg7 Aurka Bcap31 Bfar Btrc Calr Canx Cbfa2t3 Cbl Ccnf Cdc26 Chmp1b Chmp2b Chmp4b Chmp6 Chmp7 Clock Csnk1a1 Csnk1e Ctnnb1 Ddb1 Desi1 Dnajb2 Dnajb9 Dnajc10 Dtl Edem3 Eif2ak3 Eloc Erlec1 Fbxo7 Fbxo8 Fbxo9 Fbxw11 Fem1b Fzr1 Gba Gclc Hace1 Hfe Hipk2 Hsp90b1 Hspa5 Itch Kbtbd6 Kctd10 Kctd5 Klhdc10 Klhl25 Klhl42 L3mbtl3 Lats1 Maea Man1b1 …	8.26772e-06	21.9156	1.77507
myeloid cell development	GO:0061515	33	Abcb10 Alas2 Ank1 Atp6ap1 Bpgm Dmtn Epb42 Fam210b Gata1 Gp1ba Gp1bb Gp5 Gp9 Hba-a1 Hba-a2 Kit Klf1 L3mbtl3 Maea Nbeal2 Ninj1 Pip4k2a Ptpn6 Rhag Rhd Slc4a1 Sox6 Src Tal1 Tjp2 Tmod3 Trim58 Zfpm1	1.27859e-05	37.0787	3.00321
regulation of intracellular signal transduction	GO:1902531	281	Abca7 Abl1 Actn4 Adgrg3 Adora3 Agap2 Aida Akap5 Akt1 Akt3 Alox15 Arf6 Arfgap1 Arhgdia Arhgdib Arhgef18 Arhgef5 Arrb1 Arrb2 Arrdc3 Atad5 Atp6ap2 Aurka Axl Bard1 Bcap31 Bcl2l1 Bcl2l2 Bcr Bmpr2 Bnip2 Brca2 Btrc Calm2 Calr Capn3 Cav2 Cbl Ccdc125 Cd24a Cd36 Cd44 Cdc42 Cdh2 Cdk5rap3 Chek2 Cit Cpne1 Cracr2a Crk Ctnnb1 Cxcr4 Cysltr2 Cyth2 Cyth3 Dab2ip Dapk2 Ddx3x Dennd4a Dennd4b Dennd4c Dgkd Dgkg Dnm2 Do…	3.49626e-05	18.3901	1.48951
Golgi vesicle transport	GO:0048193	71	Acsl3 Ank1 Arf1 Arf3 Bcap31 Bet1l Bicd2 Chic2 Cog6 Copa Cope Copz1 Cyth3 Dnm2 Exoc5 Exoc6 Gbf1 Gga2 Golga2 Golga5 Golga7 Golph3 Gosr1 Gosr2 Klhl12 Lamp1 Lmf1 Lypla1 Macf1 Mia3 Myo5a Nbas Nbea Nrbp1 Optn Pdcd6 Pitpnb Plcb3 Prepl Rab10 Rabep1 Rabif Rbsn Rer1 Scfd1 Scyl1 Sec13 Sec16a Sec24a Slc30a6 Snx12 Sorl1 Sort1 Spast Stx5a Tbc1d20 Tfg Tmed10 Tmed2 Tmed4 Tmed7 Tmem115 Trappc1 Trappc13 Trappc3 Tr…	3.50842e-05	26.2963	2.12988
erythrocyte development	GO:0048821	20	Abcb10 Alas2 Ank1 Bpgm Dmtn Epb42 Fam210b Gata1 Hba-a1 Hba-a2 Klf1 L3mbtl3 Maea Rhag Rhd Slc4a1 Sox6 Tal1 Tmod3 Trim58	3.94083e-05	47.619	3.85693
erythrocyte homeostasis	GO:0034101	46	Abcb10 Alas2 Ampd3 Ank1 Axl Bpgm Cd24a Cdk5rap3 Dmtn Dyrk3 Epb42 Exoc6 Fam210b Fech Foxo3 Gas2l1 Gata1 Gfi1b Hba-a1 Hba-a2 Ikzf1 Ireb2 Kdm1a Kit Klf1 L3mbtl3 Lmo2 Maea Ncapg2 Rb1 Rhag Rhd Rps14 Senp1 Slc25a38 Slc4a1 Sox6 Spi1 Stat3 Tal1 Tgfbr3 Tmod3 Trim10 Trim58 Tspo2 Zfpm1	4.76952e-05	29.8701	2.41935
proteolysis involved in protein catabolic process	GO:0051603	148	Agap3 Akt1 Alad Anapc11 Anapc2 Anapc4 Ankib1 Ankrd9 Appbp2 Arrb1 Arrb2 Atg7 Aurka Bcap31 Bfar Btrc Calr Canx Cbfa2t3 Cbl Ccnf Cdc26 Chmp1b Chmp2b Chmp4b Chmp6 Chmp7 Clock Csnk1a1 Csnk1e Ctnnb1 Dab2ip Ddb1 Desi1 Dnajb2 Dnajb9 Dnajc10 Dnajc3 Dtl Edem3 Eif2ak3 Eloc Erlec1 Fbxo7 Fbxo8 Fbxo9 Fbxw11 Fem1b Fzr1 Gba Gclc Hace1 Hfe Hipk2 Hsp90b1 Hspa5 Itch Kbtbd6 Kctd10 Kctd5 Klhdc10 Klhl25 Klhl42 L3mbtl3…	4.76952e-05	20.6128	1.66955
organic substance catabolic process	GO:1901575	324	Abcd2 Abcd4 Abhd12 Abhd12b Abhd13 Abhd2 Abhd4 Acap1 Acat1 Ache Adh1 Agap2 Agap3 Akt1 Alad Aldh1a1 Alkbh5 Amer1 Ampd3 Anapc11 Anapc2 Anapc4 Ankib1 Ankrd9 Appbp2 Arrb1 Arrb2 Asah1 Asah2 Asb11 Asb5 Atg7 Aurka Bcap31 Bfar Blmh Blvrb Bnip3l Bpgm Btk Btrc Calr Cant1 Canx Capn3 Capns1 Cbfa2t3 Cbl Ccnf Cd44 Cdc26 Cdh1 Cdk5 Cdk5rap3 Chac2 Chek2 Chil4 Chmp1b Chmp2b Chmp4b Chmp6 Chmp7 Clock Cpq Crat Csad Cs…	0.000107033	17.3448	1.40485
protein localization to organelle	GO:0033365	176	Abca7 Abl1 Agap3 Akap11 Akap5 Akt1 Arf6 Arl2bp Arl5a Atp6v1d Aurka Bard1 Bcap31 Bicd1 Bicd2 Bnip3l Brca2 C2cd3 Calr Carm1 Cav2 Cc2d2a Cc2d2b Ccdc88a Cd36 Cdh1 Cdk5 Cdk5rap3 Chmp4b Chmp7 Cnep1r1 Ctdnep1 Ctnna1 Dclk2 Dctn2 Ddx3x Dnlz Dync2h1 Eif2ak3 Emc10 Emc3 Emc7 Esco2 Fam53b Fam53c Fbxo7 Fyn Gas2l1 Gas8 Gbf1 Gdi2 Get3 Git1 Gnptab Golgb1 Golph3 Grk2 H2ac4 Hdac3 Hikeshi Hook3 Hras Hspa5 Hyal2 Ift1…	0.000159081	19.7975	1.60351
endosomal transport	GO:0016197	61	Agap2 Akap5 Alms1 Ap1s1 Arf6 Arhgap1 Atp6ap1 Bcl2l1 Bet1l Cdc42 Chmp1b Chmp2b Chmp3 Chmp4b Chmp6 Chmp7 Cltc Cracr2a Ehd4 Evi5 Gbf1 Gosr1 Gripap1 Lamtor1 Leprotl1 Micall1 Micall2 Plekha3 Prepl Ptpn23 Rab10 Rab11a Rab11b Rab7 Rbsn Rcsd1 Ric1 Snx12 Snx18 Snx4 Snx6 Sorl1 Sort1 Spag9 Stx12 Stx5a Tbc1d10c Tmcc1 Tmem50a Tmem87b Ube2o Vamp3 Vps13b Vps26a Vps36 Vti1b Was Washc3 Washc4 Washc5 Zfyve16	0.000187731	26.5217	2.14814
small GTPase mediated signal transduction	GO:0007264	97	Abi2 Abl1 Arf6 Arfgap1 Arhgap1 Arhgap30 Arhgap31 Arhgdia Arhgdib Arhgef11 Arhgef12 Arhgef18 Arrb1 Bcr Bnip2 Brk1 Cbl Ccdc125 Ccdc88a Ccdc88c Cdc42 Cdh2 Chm Crk Cyfip1 Cyth2 Cyth3 Dab2ip Dennd4a Dennd4b Dennd4c Dnm2 Dock1 Dock2 Dock4 Dock8 Dok1 Dok2 Dok4 Dynlt1c F2rl2 Fbxo8 Foxm1 Gdi2 Git1 Git2 Heg1 Hras Icmt Itpkb Kbtbd6 Kctd10 Ksr1 Lat Lztr1 Madd Map4k4 Myo9b Net1 Nf1 Nrp1 Nucb1 Ogt Pik3cg Plekh…	0.000203459	23.4867	1.90232
organelle organization	GO:0006996	529	Abcd2 Abcd4 Abi2 Abl1 Ablim2 Abr Acp2 Acpp Acrbp Acta1 Actg1 Actn1 Actn4 Add2 Agap2 Agap3 Akap11 Akap8 Akt1 Akt3 Alms1 Alox15 Anapc11 Anapc2 Anapc4 Ank1 Ankle1 Ankrd23 Ap1s1 Ap1s3 Ap3m1 Aqp1 Arf1 Arf6 Arhgdia Arhgdib Arhgef18 Arhgef5 Arrb1 Arrb2 Atg7 Atl1 Atl3 Atp2a2 Atp6ap1 Atp6ap2 Atp6v0a1 Atp6v1d Atp6v1g1 Atp6v1h Atp7a Aurka Bcap31 Bccip Bcl2l1 Bcl2l2 Bcl7c Bcr Bicd1 Bicd2 Blm Bnip2 Bnip3l Brc…	0.000203459	16.6772	1.35078
response to endoplasmic reticulum stress	GO:0034976	61	Abca7 Abl1 Alox15 Alox5 Atp2a3 Bcap31 Bcl2l1 Bfar Calr Canx Cdk5rap3 Cert1 Dab2ip Ddx3x Dnajb2 Dnajb9 Dnajc10 Dnajc3 Edem3 Eif2ak3 Eif4g1 Erlec1 Erp44 Ficd Grina Hsp90b1 Hspa5 Man1b1 Map3k5 Mbtps2 Nck1 Niban1 Nrbf2 Os9 Parp8 Pdia6 Pik3r2 Ppp1r15a Qrich1 Rasgrf1 Rnf103 Rnf185 Sec16a Sec61b Sel1l Selenok Serp1 Stt3b Svip Tbl2 Tmco1 Tmed2 Tmem258 Tmtc3 Ube2g2 Ube2j1 Ubqln2 Ubxn4 Vapb Xbp1 Yod1	0.000203459	24.898	2.01663
erythrocyte differentiation	GO:0030218	42	Abcb10 Alas2 Ank1 Bpgm Cdk5rap3 Dmtn Dyrk3 Epb42 Exoc6 Fam210b Fech Foxo3 Gas2l1 Gata1 Gfi1b Hba-a1 Hba-a2 Ikzf1 Kdm1a Kit Klf1 L3mbtl3 Lmo2 Maea Ncapg2 Rb1 Rhag Rhd Rps14 Senp1 Slc25a38 Slc4a1 Sox6 Spi1 Stat3 Tal1 Tgfbr3 Tmod3 Trim10 Trim58 Tspo2 Zfpm1	0.000245878	29.3706	2.37889
myeloid cell homeostasis	GO:0002262	53	Abcb10 Alas2 Ampd3 Ank1 Axl Bpgm Btk Cd24a Cd44 Cdk5rap3 Dmtn Dyrk3 Epb42 Exoc6 Fam210b Fech Foxo3 Gas2l1 Gata1 Gfi1b Hba-a1 Hba-a2 Ikzf1 Ireb2 Itpkb Kdm1a Kit Klf1 L3mbtl3 Lmo2 Maea Mpl Ncapg2 Ncstn Nf1 Pik3cd Rb1 Rhag Rhd Rps14 Senp1 Slc25a38 Slc4a1 Sox6 Spi1 Stat3 Tal1 Tgfbr3 Tmod3 Trim10 Trim58 Tspo2 Zfpm1	0.000251752	26.7677	2.16806
lysosome organization	GO:0007040	30	Acp2 Acpp Arf1 Atp6ap2 Chmp1b Chmp2b Chmp3 Chmp4b Chmp6 Chmp7 Coro1a Gaa Gba Gnptab Grn Hexa Hexb Hook1 Hook3 Lamtor1 Mbtps1 Myo7a Pla2g5 Ppt1 Rab7 Snapin Tasl Tmem106b Tmem9 Washc5	0.00025295	34.0909	2.76121
proteasome-mediated ubiquitin-dependent protein catabolic process	GO:0043161	90	Agap3 Akt1 Anapc11 Anapc4 Ankib1 Ankrd9 Appbp2 Arrb1 Arrb2 Atg7 Aurka Bcap31 Bfar Btrc Calr Canx Cbfa2t3 Ccnf Cdc26 Clock Csnk1a1 Csnk1e Ctnnb1 Ddb1 Desi1 Dnajb2 Dnajb9 Dnajc10 Dtl Edem3 Eif2ak3 Erlec1 Fbxo9 Fbxw11 Fem1b Fzr1 Gba Gclc Hfe Hsp90b1 Hspa5 Itch Kbtbd6 Kctd10 Kctd5 Klhdc10 Klhl42 Maea Man1b1 Nhlrc3 Ogt Os9 Phf20l1 Pja2 Ppp2r5c Psmc1 Psmc3 Psmc5 Psmd2 Psmd7 Psmd8 Rad23a Rffl Rnf103 Rnf…	0.000365539	22.5	1.8224
intracellular signal transduction	GO:0035556	405	Abca7 Abi2 Abl1 Abr Actn4 Adcy4 Adcy7 Adgrg3 Adora3 Agap2 Aida Akap5 Akr1b3 Akt1 Akt3 Alms1 Alox15 Aqp1 Arf6 Arfgap1 Arhgap1 Arhgap30 Arhgap31 Arhgdia Arhgdib Arhgef11 Arhgef12 Arhgef18 Arhgef5 Arrb1 Arrb2 Arrdc3 Asb1 Asb11 Asb5 Atad5 Atf7 Atp2a2 Atp2a3 Atp6ap2 Aurka Axl Bard1 Bcap31 Bcl2l1 Bcl2l2 Bcr Blm Bmpr2 Bnip2 Brca2 Brk1 Btk Btrc Calm2 Calr Capn3 Cav2 Cbl Ccdc125 Ccdc88a Ccdc88c Ccr3 Cd24a…	0.000386998	17.1975	1.39292
porphyrin-containing compound biosynthetic process	GO:0006779	15	Abcb10 Alad Alas2 Ank1 Cpox Fech Hmbs Iba57 Ireb2 Ppox Slc6a9 Spta1 Sptb Urod Uros	0.00039756	50	4.04978
tetrapyrrole biosynthetic process	GO:0033014	15	Abcb10 Alad Alas2 Ank1 Cpox Fech Hmbs Iba57 Ireb2 Ppox Slc6a9 Spta1 Sptb Urod Uros	0.00039756	50	4.04978
porphyrin-containing compound metabolic process	GO:0006778	17	Abcb10 Alad Alas2 Ank1 Blvrb Cpox Eif2ak1 Fech Hmbs Iba57 Ireb2 Ppox Slc6a9 Spta1 Sptb Urod Uros	0.000712089	43.5897	3.53058
immune system process	GO:0002376	362	Abcb10 Abl1 Abr Ackr4 Acp5 Actg1 Adcy7 Add2 Adgrg3 Adk Adora3 Akap8 Akt1 Alas2 Alox15 Alox5 Ampd3 Ank1 Ano6 Apbb1ip Arf6 Arhgef5 Arrb2 Atad5 Atg7 Atp7a Axl Bcap31 Bcl11a Bcr Blm Bpgm Brd7 Brpf3 Bsg Btk Btnl10 Btnl9 Calr Camk1d Capg Car2 Cbfb Ccr3 Ccr9 Ccrl2 Cd209c Cd226 Cd24a Cd36 Cd37 Cd44 Cd46 Cdc42 Cdk5rap3 Cfd Chid1 Clec4g Cnr2 Coro1a Cracr2a Crk Crp Csf3r Ctnnb1 Ctse Cxcr4 Dab2ip Dapk2 Ddost…	0.000868028	16.1104	1.30487
Ras protein signal transduction	GO:0007265	78	Abi2 Abl1 Arf6 Arfgap1 Arhgdia Arhgdib Arhgef11 Arhgef12 Arhgef18 Arrb1 Bcr Brk1 Cbl Ccdc125 Cdc42 Cdh2 Crk Cyfip1 Cyth2 Cyth3 Dab2ip Dennd4a Dennd4b Dennd4c Dnm2 Dock2 Dok1 Dok2 Dok4 Dynlt1c F2rl2 Fbxo8 Foxm1 Git1 Git2 Heg1 Hras Icmt Itpkb Kbtbd6 Kctd10 Ksr1 Lat Lztr1 Madd Map4k4 Myo9b Net1 Nf1 Nrp1 Ogt Pik3cg Plekhg5 Rab4b Rac1 Rala Ralb Ralgapa2 Ralgps1 Rap2a Rapgef6 Rasal3 Rasgrf1 Rasgrp2 Ras…	0.00106489	23.7805	1.92612
cellular response to stress	GO:0033554	316	Abca7 Abcb10 Abl1 Adnp2 Ado Agap3 Aida Akr1b3 Akt1 Akt3 Alox15 Alox5 Ankle1 Aqp1 Ascc1 Atad5 Atf7 Atg7 Atp2a2 Atp2a3 Atp7a Axl Bach1 Bard1 Bcap31 Bccip Bcl2l1 Bcl2l2 Bcl7c Bfar Blm Bnip3l Bpgm Brca2 Brd7 Brip1 Btk Calr Canx Capn3 Cbx1 Ccdc117 Ccdc88c Cd36 Cd44 Cdc42 Cdk5rap3 Cert1 Chek2 Clock Clspn Cpeb4 Cracr2a Crk Ctnnb1 Cyp1b1 Dab2ip Ddb1 Ddx3x Dna2 Dnajb2 Dnajb9 Dnajc10 Dnajc3 Dtl Dusp1 Dusp1…	0.00106489	17.2867	1.40014
regulation of Ras protein signal transduction	GO:0046578	53	Abl1 Arf6 Arfgap1 Arhgdia Arhgdib Arhgef18 Arrb1 Bcr Cbl Ccdc125 Cdh2 Crk Cyth2 Cyth3 Dab2ip Dennd4a Dennd4b Dennd4c Dnm2 Dock2 Dynlt1c F2rl2 Fbxo8 Foxm1 Git1 Git2 Heg1 Hras Icmt Itpkb Kbtbd6 Kctd10 Lztr1 Madd Map4k4 Myo9b Net1 Nf1 Nrp1 Ogt Pik3cg Ralgps1 Rasal3 Rasgrf1 Rasgrp4 Rasip1 Ripor1 Ripor2 Rtn4 Shoc2 Spry2 Src Tnk1	0.0014495	27.0408	2.19019
cell division	GO:0051301	121	Akna Anapc11 Anapc2 Anapc4 Arf1 Arf6 Aurka Bcl2l1 Blm Brca2 Brip1 Calm1 Calm2 Ccnd2 Ccne2 Ccnf Ccnt2 Ccny Cdc14a Cdc25b Cdc26 Cdc42 Cdk5 Chek2 Chmp1b Chmp2b Chmp3 Chmp4b Chmp6 Chmp7 Cit Clta Cltc Cntrl Csnk1a1 Dstn Dync1li1 Dynlt3 Dyrk3 E2f8 Epb41 Epb41l2 Ercc6l Evi5 Exoc5 Exoc6 Fbxo5 Fgfr2 Fign Fzr1 Garem1 Git1 Gnai3 Golga2 Incenp Jtb Kif11 Kif18b Kif3b Kit Klhl42 Klhl9 Knl1 Lats1 Lats2 Lbh Maea…	0.00155977	20.7192	1.67816
response to unfolded protein	GO:0006986	33	Abca7 Abcb10 Bfar Cdk5rap3 Dab2ip Dnajb9 Dnajc10 Dnajc3 Edem3 Eif2ak3 Erlec1 Erp44 Ficd Hspa13 Hspa2 Hspa5 Nck1 Optn Os9 Parp8 Pdia6 Ppp1r15a Qrich1 Serp1 Stt3b Tbl2 Tm7sf3 Tmed2 Tram1 Ubxn4 Vapb Xbp1 Yod1	0.00235259	28.6957	2.32422
protein localization to endoplasmic reticulum	GO:0070972	25	Bcap31 Chmp4b Gbf1 Get3 Hspa5 Macf1 Mia3 Os9 Ppp1r15a Rab10 Rab3gap2 Rer1 Rtn4 Sec16a Sec61b Sec62 Sec63 Spcs1 Spcs2 Srp54a Srp54c Srp68 Srp9 Srpr Tram1	0.00235259	33.3333	2.69985
vacuole organization	GO:0007033	51	Acp2 Acpp Arf1 Atg7 Atp2a2 Atp6ap2 Chmp1b Chmp2b Chmp3 Chmp4b Chmp6 Chmp7 Coro1a Ctsd Ehmt2 Fez2 Gaa Gba Gnptab Grn Hexa Hexb Hook1 Hook3 Lamtor1 Map1lc3b Mbtps1 Mtmr3 Myo7a Phf23 Pik3c2a Pip4k2a Pla2g5 Ppt1 Rab3gap2 Rab7 Ralb Scfd1 Smurf1 Snapin Snx18 Snx4 Stx12 Tasl Tmem106b Tmem9 Ubqln2 Ulk2 Vmp1 Washc5 Wdr45b	0.00235259	25.2475	2.04494
leukocyte migration	GO:0050900	75	Abl1 Abr Add2 Adora3 Akt1 Alox5 Ano6 Arhgef5 Bcr Bsg Calr Camk1d Ccr3 Cd24a Cdc42 Cnr2 Coro1a Crk Csf3r Dapk2 Dock8 Dusp1 Epx Fer Fut7 Gba Gbf1 Gcsam Golph3 Gp1ba Gpsm3 Il16 Itga1 Itga2b Itga4 Itgal Itgb2l Jaml Kit Mia3 Mpp1 Msn Mst1 Myo1f Myo1g Myo9b Nedd9 Nf1 Ninj1 P2rx4 Padi2 Pdgfb Plec Ppbp Prkca Ptk2b Rac1 Rac2 Rhoa Rin3 Ripor2 Rpl13a Rtn4 S100a8 S100a9 Selenok Slamf1 Spi1 Spp1 Syk Tnfrsf14 …	0.00310889	21.0674	1.70637
establishment of organelle localization	GO:0051656	92	Abce1 Actn4 Actr10 Adora3 Ap3m1 Arf1 Bccip Bicd1 Bicd2 Borcs7 Brca2 Btk Cdc42 Cdk5 Cenpf Cep120 Chmp1b Chmp2b Chmp4b Chmp6 Chmp7 Ctnnb1 Dctn2 Dynll1 Exoc5 Exoc6 Fam91a1 Fbxw11 Fer Fgfr2 Fgr Gata1 Gbf1 Hook3 Hsbp1 Incenp Itga4 Kif18a Kif22 Kif5c Kit Klhl12 Lamp1 Lat Lmnb1 Madd Map1s Map4 Map4k2 Mapt Mcph1 Myo1f Myo1g Myo5a Myo6 Myo7a Ndc80 Ndel1 Nuf2 Nusap1 Pclo Pdcd6 Pdcd6ip Rab11a Rab11b Rab44 R…	0.00341324	21.7494	1.76161
heme biosynthetic process	GO:0006783	12	Abcb10 Alad Alas2 Cpox Fech Hmbs Iba57 Ireb2 Ppox Slc6a9 Urod Uros	0.00366208	48	3.88779
proteasomal protein catabolic process	GO:0010498	98	Agap3 Akt1 Alad Anapc11 Anapc4 Ankib1 Ankrd9 Appbp2 Arrb1 Arrb2 Atg7 Aurka Bcap31 Bfar Btrc Calr Canx Cbfa2t3 Ccnf Cdc26 Clock Csnk1a1 Csnk1e Ctnnb1 Dab2ip Ddb1 Desi1 Dnajb2 Dnajb9 Dnajc10 Dtl Edem3 Eif2ak3 Erlec1 Fbxo9 Fbxw11 Fem1b Fzr1 Gba Gclc Hfe Hsp90b1 Hspa5 Itch Kbtbd6 Kctd10 Kctd5 Klhdc10 Klhl42 Maea Man1b1 Nhlrc3 Ogt Os9 Osbpl7 Phf20l1 Pja2 Ppp2r5c Psmc1 Psmc3 Psmc5 Psmd2 Psmd7 Psmd8 Rad…	0.003773	20.8068	1.68526
cellular macromolecule catabolic process	GO:0044265	171	Agap3 Akt1 Alkbh5 Anapc11 Anapc2 Anapc4 Ankib1 Ankrd9 Appbp2 Arrb1 Arrb2 Atg7 Aurka Bcap31 Bfar Btk Btrc Calr Canx Cbfa2t3 Cbl Ccnf Cdc26 Chmp1b Chmp2b Chmp4b Chmp6 Chmp7 Clock Csnk1a1 Csnk1e Ctnnb1 Ddb1 Desi1 Dna2 Dnajb2 Dnajb9 Dnajc10 Dnase1l3 Dtl Edem3 Eif2ak3 Eif3e Eif4a3 Eloc Erlec1 Etf1 Fbxo7 Fbxo8 Fbxo9 Fbxw11 Fem1b Fto Fzr1 Gba Gclc Gspt1 Gtpbp1 Gtpbp2 Gusb Hace1 Hfe Hipk2 Hnrnpa0 Hsp90b1…	0.003773	18.75	1.51867
organelle localization	GO:0051640	116	Abce1 Actn4 Actr10 Adora3 Ap3m1 Arf1 Atp2a2 Bccip Bcl2l1 Bicd1 Bicd2 Borcs7 Brca2 Bsn Btk Calm1 Cav2 Cdc42 Cdh2 Cdk5 Cenpf Cep120 Chmp1b Chmp2b Chmp4b Chmp6 Chmp7 Ctnnb1 Dctn2 Dynll1 Esyt2 Exoc5 Exoc6 Fam91a1 Fbxw11 Fer Fgfr2 Fgr Gata1 Gbf1 Golga2 Hook3 Hps6 Hsbp1 Incenp Itga4 Kif18a Kif22 Kif5c Kit Klhl12 Lamp1 Lamtor1 Lat Lmnb1 Madd Map1s Map4 Map4k2 Mapt Mcph1 Myo1f Myo1g Myo5a Myo6 Myo7a Ndc8…	0.00380653	20.7885	1.68378
tetrapyrrole metabolic process	GO:0033013	18	Abcb10 Abcd4 Alad Alas2 Ank1 Blvrb Cpox Eif2ak1 Fech Hmbs Iba57 Ireb2 Ppox Slc6a9 Spta1 Sptb Urod Uros	0.00391659	37.5	3.03734
phosphorus metabolic process	GO:0006793	417	Aak1 Abhd12 Abhd12b Abhd4 Abi2 Abl1 Acat1 Acnat1 Acot6 Acp2 Acp5 Acpp Acsl1 Acsl3 Acsm3 Adcy4 Adcy7 Adk Adsl Adssl1 Agap2 Aida Akap11 Akap5 Akt1 Akt3 Alox15 Ampd3 Ank Arf1 Arhgef5 Arl2bp Arrb1 Arrb2 Atp7a Atxn1 Aurka Axl Bard1 Bccip Bcl2l1 Bcr Blm Bmpr2 Bpgm Btk Btrc Calm1 Calm2 Camk1 Camk1d Cant1 Cav2 Cbfa2t3 Cbl Ccdc88a Ccdc88c Ccnd2 Ccne2 Ccnf Ccnt2 Ccny Cd24a Cd36 Cd44 Cdc14a Cdc25b Cdc42 Cdi…	0.00421203	16.5739	1.34242
membrane organization	GO:0061024	136	Abca7 Abcb4 Abcd2 Akap5 Akt1 Alox15 Ano6 Arf1 Atg7 Atl1 Atp10a Atp11a Atp2a2 Atp8a1 Bcl2l1 Bcl2l2 Bnip3l Cav2 Ccdc88a Cd24a Cd36 Cdc42 Cdh2 Cert1 Chmp1b Chmp2b Chmp3 Chmp4b Chmp6 Chmp7 Clcn3 Coro1a Ctdnep1 Cxcr4 Dnm2 Dock2 Dynlt1c Eea1 Emc10 Emc3 Emc7 Exoc5 Exoc6 Gba2 Gbf1 Gclc Get3 Gnai3 Golph3 Gosr1 Gosr2 Hace1 Havcr1 Hdac3 Hip1r Hyal2 Klhl12 Lemd3 Lmnb1 Mia3 Micall1 Mmgt1 Naxe Ndel1 Pdcd5 Pdcd…	0.00434788	19.3732	1.56915
phosphate-containing compound metabolic process	GO:0006796	413	Aak1 Abhd12 Abhd12b Abhd4 Abi2 Abl1 Acat1 Acnat1 Acot6 Acp2 Acp5 Acpp Acsl1 Acsl3 Acsm3 Adcy4 Adcy7 Adk Adsl Adssl1 Agap2 Aida Akap11 Akap5 Akt1 Akt3 Alox15 Ampd3 Arf1 Arhgef5 Arl2bp Arrb1 Arrb2 Atp7a Atxn1 Aurka Axl Bard1 Bccip Bcl2l1 Bcr Blm Bmpr2 Bpgm Btk Btrc Calm1 Calm2 Camk1 Camk1d Cant1 Cav2 Cbfa2t3 Cbl Ccdc88a Ccdc88c Ccnd2 Ccne2 Ccnf Ccnt2 Ccny Cd24a Cd36 Cd44 Cdc14a Cdc25b Cdc42 Cdipt C…	0.00493294	16.5531	1.34073
endoplasmic reticulum organization	GO:0007029	27	Atl1 Atl3 Cav2 Cert1 Eif2ak3 Emc10 Emc3 Emc7 Esyt2 Get3 Mia3 Mmgt1 Myo5a Rab10 Rab18 Rab3gap2 Reep3 Reep5 Rtn4 Sec16a Tmcc1 Tmed2 Tmem38b Tor1b Tram1 Vapb Zfyve27	0.00493294	31.7647	2.5728
cell activation	GO:0001775	184	Abl1 Abr Adgrg3 Adk Adora3 Alox12 Apbb1ip Atad5 Atp7a Axl Bcl11a Bcr Blm Brd7 Btk Capn3 Cbfb Ccr9 Cd209c Cd226 Cd24a Cd37 Cd44 Cd46 Clec4g Cnr2 Coro1a Cracr2a Ctnnb1 Cxcr4 Ddost Dmtn Dnajb9 Dnase1l3 Dock2 Dock8 Dusp3 Entpd1 Entpd7 Exo1 Fanca Fbxo7 Fcho1 Fcrl1 Fer Fermt3 Fgr Fnip1 Foxn1 Fut7 Fyn Gata1 Gba Gbf1 Gclc Git1 Gp1ba Gp1bb Gp5 Gp6 Gp9 Gps2 Grn Havcr1 Hfe Hyal2 Icosl Ifnar1 Ifngr2 Ikzf1 Il…	0.00631609	17.7093	1.43438
protein modification process	GO:0036211	512	Aak1 Abca7 Abhd12 Abhd13 Abi2 Abl1 Acsl1 Agap2 Aida Akap11 Akap5 Akap8 Akt1 Akt3 Alg10b Alg2 Alg6 Amer1 Anapc11 Anapc2 Anapc4 Ankib1 Ankrd9 Arhgef5 Arl2bp Arrb1 Arrb2 Arrdc3 Asb1 Asb11 Asb5 Atg7 Atp7a Aurka Axl B3gnt3 Bard1 Bccip Bcl11a Bcr Bfar Blm Bmpr2 Brca2 Brms1l Btk Btrc Calm1 Calm2 Camk1 Camk1d Capn3 Carm1 Cav2 Cbfb Cbl Ccdc88a Ccdc88c Ccnd2 Ccne2 Ccnf Ccnt2 Ccny Cd24a Cd36 Cd44 Cdc14a Cdc…	0.0066501	16.4103	1.32916
response to stress	GO:0006950	533	AI506816 Abca7 Abcb10 Abcd2 Abhd12 Abhd2 Abl1 Abr Acp5 Actg1 Adcy7 Adnp2 Ado Adora3 Agap3 Aida Akap8 Akna Akr1b3 Akt1 Akt3 Alas2 Aldh1a1 Aldh3a2 Alkbh5 Alox12 Alox15 Alox5 Ankle1 Ano6 Aqp1 Arf6 Arrb2 Ascc1 Atad5 Atf7 Atg7 Atp2a2 Atp2a3 Atp7a Aurka Axl Bach1 Bard1 Bcap31 Bccip Bcl2l1 Bcl2l2 Bcl7c Bcr Bfar Blm Bnip3l Bpgm Brca2 Brd7 Brip1 Btk Cacna1e Calr Camk1d Canx Capg Capn3 Cbfa2t3 Cbx1 Ccdc117…	0.00671867	15.6305	1.266
protein ubiquitination	GO:0016567	125	Abl1 Akt1 Amer1 Anapc11 Anapc2 Anapc4 Ankib1 Ankrd9 Arrb1 Arrb2 Arrdc3 Asb1 Asb11 Asb5 Atg7 Bard1 Bfar Brca2 Btrc Cbfb Cbl Ccnf Cdc26 Cdk5 Cdk5rap3 Ctnnb1 Ddb1 Ddx3x Dnajb2 Dtl Eloc Faap20 Fanca Fancf Fanci Fbxo5 Fbxo7 Fbxo9 Fbxw11 Fem1b Fgfr3 Fyn Fzr1 Gan Gclc Gps2 Hace1 Hdac3 Hspa5 Itch Kbtbd6 Kctd10 Kdm1a Klhl12 Klhl25 Klhl42 Klhl9 Lztr1 Marchf2 Marchf8 Mdm4 Mib1 Mkrn1 Ndfip2 Nhlrc3 Ogt Os9 Pc…	0.00679704	19.6541	1.5919
regulation of organelle organization	GO:0033043	208	Abi2 Abl1 Actg1 Add2 Akt1 Alms1 Alox15 Anapc11 Anapc2 Anapc4 Ank1 Ankrd23 Arf1 Arf6 Arhgdia Arhgdib Arhgef18 Arhgef5 Arrb2 Atl3 Aurka Bcl2l1 Bcl2l2 Bcl7c Bicd1 Bicd2 Bnip3l Brd7 Brk1 Calr Capg Capzb Ccdc88a Ccnf Cdc26 Cdc42 Cdh2 Cep120 Cep135 Cep70 Chmp1b Chmp2b Chmp4b Chmp6 Chmp7 Cit Cltc Cntrl Coro1a Cracd Crk Ctnnb1 Cyfip1 Cyria Dmtn Dnm2 Dnmt1 Dstn Dync1li1 Dynll1 Dynlt1c Ehmt2 Esam Evi5l Fbx…	0.00705263	18.4397	1.49354
protein modification by small protein conjugation	GO:0032446	133	Abl1 Akt1 Amer1 Anapc11 Anapc2 Anapc4 Ankib1 Ankrd9 Arrb1 Arrb2 Arrdc3 Asb1 Asb11 Asb5 Atg7 Bard1 Bcl11a Bfar Brca2 Btrc Capn3 Cbfb Cbl Ccnf Cdc26 Cdk5 Cdk5rap3 Cops9 Ctnnb1 Ddb1 Ddx3x Dnajb2 Dtl Eloc Faap20 Fanca Fancf Fanci Fbxo5 Fbxo7 Fbxo9 Fbxw11 Fem1b Fgfr3 Fyn Fzr1 Gan Gclc Gps2 Hace1 Hdac3 Hspa5 Itch Kbtbd6 Kctd10 Kdm1a Klhl12 Klhl25 Klhl42 Klhl9 Lztr1 Marchf2 Marchf8 Mdm4 Mib1 Mkrn1 Ndfip…	0.00710543	19.3878	1.57032
regulation of small GTPase mediated signal transduction	GO:0051056	57	Abl1 Arf6 Arfgap1 Arhgdia Arhgdib Arhgef18 Arrb1 Bcr Bnip2 Cbl Ccdc125 Cdh2 Crk Cyth2 Cyth3 Dab2ip Dennd4a Dennd4b Dennd4c Dnm2 Dock2 Dynlt1c F2rl2 Fbxo8 Foxm1 Git1 Git2 Heg1 Hras Icmt Itpkb Kbtbd6 Kctd10 Lztr1 Madd Map4k4 Myo9b Net1 Nf1 Nrp1 Ogt Pik3cg Ralgapa2 Ralgps1 Rasal3 Rasgrf1 Rasgrp4 Rasip1 Reln Ripor1 Ripor2 Rtn4 Shoc2 Sos2 Spry2 Src Tnk1	0.00802837	25.1101	2.03381
regulation of cellular component size	GO:0032535	82	Abl1 Add2 Akt1 Akt3 Alox15 Anapc2 Ano6 Aqp1 Arf6 Arhgap4 Atp7a Bcl11a Bmpr2 Borcs7 Brk1 Capg Capzb Cdh1 Cdk5 Chmp3 Cit Clcn3 Coro1a Cracd Cyfip1 Cyria Dip2b Dmtn Dnm2 Dstn Eif4g2 Esam Fer Gba2 Hip1r Inf2 Kdm1a Kel Lats1 Lrrc8a Macf1 Mapt Mgll Mtpn Nck1 Ndel1 Nrp1 Ogt Pclo Pik3ca Pik3r2 Plek Pls1 Ppp1r15a Ptk2b Rab11a Rab22a Rab5a Rac1 Rhoa Rin3 Rtn4 Sema4a Sema4b Sema6a Shank3 Slc12a4 Slc12a6 Smu…	0.00802837	21.9251	1.77584
regulation of signaling	GO:0023051	504	Aacs Aak1 Abca7 Abl1 Abr Ache Acpp Actn4 Adgrg3 Adora3 Agap2 Aida Akap5 Akr1b3 Akt1 Akt3 Alox15 Alox5 Amer1 Anapc2 Arf1 Arf6 Arfgap1 Arhgdia Arhgdib Arhgef18 Arhgef5 Arrb1 Arrb2 Arrdc3 Atad5 Atg7 Atp2a2 Atp6ap2 Atxn1 Aurka Axl Bace1 Bambi Bard1 Bcap31 Bcl2l1 Bcl2l2 Bcr Bfar Bicd1 Bmpr2 Bnip2 Brca2 Brms1l Btrc Bud31 C2cd3 Cacna1e Calm2 Calr Capn3 Car2 Carm1 Cav2 Cbl Ccdc125 Ccdc88a Ccdc88c Ccny Cd…	0.00917235	16.2581	1.31683
actin cytoskeleton organization	GO:0030036	136	Abi2 Abl1 Ablim2 Abr Acta1 Actg1 Actn1 Actn4 Add2 Agap2 Akap11 Alms1 Alox15 Ankrd23 Aqp1 Arf1 Arf6 Arhgdia Arhgdib Arhgef18 Arhgef5 Arrb1 Bcr Brk1 Calr Capg Capn3 Capzb Ccdc88a Cdc42 Cdh1 Cdk5 Cit Coro1a Coro7 Cracd Crk Ctnna1 Cyfip1 Cyria Dmtn Dock2 Dstn Elmo3 Epb41 Epb41l2 Esam Fer Fgr Fhdc1 Fmnl1 Gas2l1 Gba2 Ghrl Gmfb Hdac2 Hip1 Hip1r Hras Hsp90b1 Inf2 Inpp5k Inppl1 Iqgap1 Jmy Kit Lats1 Lpin1 …	0.00917235	19.854	1.60809
proteolysis	GO:0006508	255	Adam19 Agap3 Akt1 Alad Alox12 Anapc11 Anapc2 Anapc4 Ankib1 Ankrd9 Apeh Aph1a Aph1b Appbp2 Aqp1 Arrb1 Arrb2 Atg7 Atp2a3 Atp6ap2 Aurka Bace1 Bard1 Bcap31 Bfar Blmh Btrc C2cd3 Calr Canx Capn3 Capns1 Cbfa2t3 Cbl Ccnf Cd44 Cd46 Cdc26 Cdh1 Cdk5 Cfd Chmp1b Chmp2b Chmp4b Chmp6 Chmp7 Clca3a1 Cldn13 Clock Cndp1 Cops2 Cops7a Cpa6 Cpd Cpne1 Cpq Csnk1a1 Csnk1e Ctnnb1 Ctnnd1 Ctsa Ctsd Ctse Dab2ip Ddb1 Ddx3x De…	0.00963522	16.9774	1.37509
cellular response to unfolded protein	GO:0034620	26	Abca7 Abcb10 Bfar Cdk5rap3 Dnajc10 Dnajc3 Eif2ak3 Erlec1 Ficd Hspa13 Hspa2 Hspa5 Nck1 Optn Os9 Parp8 Pdia6 Ppp1r15a Qrich1 Serp1 Tbl2 Tm7sf3 Tmed2 Vapb Xbp1 Yod1	0.00976292	29.2135	2.36616
localization within membrane	GO:0051668	128	Acsl3 Akap5 Akt1 Ank1 Ap2b1 Arf6 Arhgap1 Arl5a Atp1b3 Atp6ap1 Bcl2l1 Bsg Capn3 Ccdc88a Cd24a Cdh1 Cdh2 Cdk5 Chic2 Chm Chmp4b Cltc Crk Dennd4c Dmtn Dnm2 Dock2 Dpp10 Efr3a Ehd4 Emc10 Emc3 Emc7 Exoc5 Exoc6 Fyb Fyn Get3 Gga2 Git1 Golga7 Golph3 Gripap1 Hps6 Hras Hspa5 Inpp5k Itga4 Itgal Itgb2l Kalrn Lama5 Lmnb1 Lypla1 Macf1 Micall1 Micall2 Mmgt1 Myl12a Myo5a Naxe Nbea Nme7 Ogt Optn Pdcd5 Pex3 Pik3r2 P…	0.00985033	19.6923	1.59499
regulation of signal transduction	GO:0009966	441	Aak1 Abca7 Abl1 Acpp Actn4 Adgrg3 Adora3 Agap2 Aida Akap5 Akr1b3 Akt1 Akt3 Alox15 Amer1 Arf6 Arfgap1 Arhgdia Arhgdib Arhgef18 Arhgef5 Arrb1 Arrb2 Arrdc3 Atad5 Atp6ap2 Atxn1 Aurka Axl Bambi Bard1 Bcap31 Bcl2l1 Bcl2l2 Bcr Bfar Bicd1 Bmpr2 Bnip2 Brca2 Brms1l Btrc Bud31 C2cd3 Calm2 Calr Capn3 Carm1 Cav2 Cbl Ccdc125 Ccdc88a Ccdc88c Ccny Cd226 Cd24a Cd36 Cd44 Cd46 Cdc42 Cdh1 Cdh2 Cdk5 Cdk5rap3 Chek2 Ch…	0.00985033	16.3636	1.32538
protein metabolic process	GO:0019538	722	Aak1 Abca7 Abcb10 Abce1 Abhd12 Abhd13 Abi2 Abl1 Acsl1 Adam19 Agap2 Agap3 Aida Akap11 Akap5 Akap8 Akt1 Akt3 Alad Alas2 Alg10b Alg2 Alg6 Alox12 Amer1 Anapc11 Anapc2 Anapc4 Ankib1 Ankrd9 Apeh Aph1a Aph1b Appbp2 Aqp1 Arhgef5 Arl2bp Arrb1 Arrb2 Arrdc3 Asb1 Asb11 Asb5 Atg7 Atp2a3 Atp6ap2 Atp7a Atp7b Aurka Axl B3gat3 B3gnt3 Bace1 Bard1 Bcap31 Bccip Bcl11a Bcr Bfar Blm Blmh Bmpr2 Bnip3l Brca2 Brms1l Btk …	0.0108899	15.4439	1.25088
ubiquitin-dependent ERAD pathway	GO:0030433	23	Bcap31 Calr Canx Dnajb2 Dnajb9 Dnajc10 Edem3 Eif2ak3 Erlec1 Hsp90b1 Hspa5 Man1b1 Os9 Rnf103 Rnf185 Sec61b Stt3b Svip Ube2g2 Ube2j1 Ubqln2 Ubxn4 Yod1	0.01321	30.2632	2.45118
phospholipid metabolic process	GO:0006644	70	Abhd12 Abhd12b Abhd4 Acsl3 Alox15 Arf1 Cdipt Crls1 Dgkd Dgkg Dgkh Dolk Fdft1 Gde1 Gpat4 Gpcpd1 Hdhd5 Hexb Hmgcs1 Idh1 Impa2 Inpp5k Inppl1 Itpkb Itpkc Lpcat1 Lpin1 Mtmr2 Mtmr3 Mtmr6 Mtmr9 Osbp Pcx Pdgfb Pi4k2a Pi4k2b Pigq Pigt Pigx Pik3c2a Pik3ca Pik3cd Pik3cg Pik3r2 Pip4k2a Pip4p2 Pip5k1a Pip5k1b Pla2g12a Pla2g15 Pla2g4c Pla2g5 Plaat3 Plbd1 Plcb2 Plcb3 Plcg1 Plcg2 Plek Pnpla7 Ptdss1 Selenoi Serin…	0.0134896	21.6049	1.74991
phosphorylation	GO:0016310	294	Aak1 Abi2 Abl1 Acsl1 Adk Agap2 Aida Akap11 Akap5 Akt1 Akt3 Arhgef5 Arl2bp Arrb1 Arrb2 Atxn1 Aurka Axl Bard1 Bccip Bcr Blm Bmpr2 Bpgm Btk Camk1 Camk1d Cav2 Cbfa2t3 Cbl Ccdc88a Ccdc88c Ccnd2 Ccne2 Ccnf Ccnt2 Ccny Cd24a Cd36 Cd44 Cdc25b Cdc42 Cdk16 Cdk2ap1 Cdk5 Cdk5rap3 Cdkl1 Chek2 Chmp6 Cit Clspn Cmpk1 Cops2 Csnk1a1 Csnk1e Csnk1g3 Ctdsp2 Ctnnd1 Cxcr4 Dab2ip Dapk2 Dclk2 Ddx3x Dgkd Dgkg Dgkh Dmtn Dna…	0.0137332	17.2738	1.3991
heme metabolic process	GO:0042168	13	Abcb10 Alad Alas2 Blvrb Cpox Fech Hmbs Iba57 Ireb2 Ppox Slc6a9 Urod Uros	0.0137438	39.3939	3.19074
regulation of cell communication	GO:0010646	502	Aacs Aak1 Abca7 Abl1 Abr Acpp Actn4 Adgrg3 Adora3 Agap2 Aida Akap5 Akr1b3 Akt1 Akt3 Alox15 Alox5 Amer1 Anapc2 Arf1 Arf6 Arfgap1 Arhgdia Arhgdib Arhgef18 Arhgef5 Arrb1 Arrb2 Arrdc3 Atad5 Atg7 Atp2a2 Atp6ap2 Atxn1 Aurka Axl Bace1 Bambi Bard1 Bcap31 Bcl2l1 Bcl2l2 Bcr Bfar Bicd1 Bmpr2 Bnip2 Brca2 Brms1l Btrc Bud31 C2cd3 Cacna1e Calm2 Calr Capn3 Car2 Carm1 Cav2 Cbl Ccdc125 Ccdc88a Ccdc88c Ccny Cd226 C…	0.0140264	16.1779	1.31034
protoporphyrinogen IX metabolic process	GO:0046501	5	Cpox Eif2ak1 Fech Ireb2 Ppox	0.0152216	100	8.09956
endosome organization	GO:0007032	21	Chmp1b Chmp2b Chmp3 Chmp4b Chmp6 Chmp7 Hook1 Hook3 Lamtor1 Pi4k2a Pi4k2b Plekha3 Rab11a Sqstm1 Stx12 Tmcc1 Tmem127 Tmem9 Usp8 Washc4 Washc5	0.0157271	31.8182	2.57713
negative regulation of protein serine/threonine kinase activity	GO:0071901	29	Abl1 Aida Cdk5rap3 Dab2ip Dusp1 Dusp19 Fbxo7 Gba Gstp1 Gstp3 Heg1 Hexim1 Hmgcr Hyal2 Inpp5k Inppl1 Lats1 Lats2 Nf1 Prkar1a Prkar2b Ptpn6 Rasip1 Rb1 Rgs14 Sorl1 Spry2 Tesk1 Tfap4	0.0157271	27.8846	2.25853
regulated exocytosis	GO:0045055	53	Abr Adora3 Arf1 Atp2a2 Bcl2l1 Bcr Btk Cacna1e Cacna1g Cdk5 Coro1a Dmtn Fer Fgr Gata1 Git1 Git2 Itgb2l Kit Lamp1 Lat Myo1f P2rx1 Pclo Pi4k2a Plek Pou5f1 Pram1 Prepl Prkca Prkcb Rab10 Rab11b Rab11fip2 Rab44 Rab5a Rac2 Rest Rimbp2 Sdf4 Slc18a2 Snapin Snca Snx4 Spi1 Stx1b Stxbp2 Stxbp5 Syk Tmed10 Unc13d Vamp3 Vps41	0.0158667	23.5556	1.9079
response to stimulus	GO:0050896	1053	AI506816 Aacs Aak1 Abca7 Abcb10 Abcb4 Abcc2 Abcd2 Abcd4 Abhd12 Abhd2 Abi2 Abl1 Abr Acap1 Ache Ackr4 Acp2 Acp5 Acpp Acsl1 Actg1 Actn4 Adcy4 Adcy7 Adgre4 Adgrg3 Adh1 Adk Adnp2 Ado Adora3 Adsl Aff3 Agap2 Agap3 Aida Akap5 Akap8 Akna Akr1b3 Akt1 Akt3 Alad Alas2 Aldh1a1 Aldh3a2 Alg2 Alkbh5 Alms1 Alox12 Alox15 Alox5 Amer1 Ank Ank1 Ankle1 Ankrd23 Ano6 Apbb1ip Aph1a Aph1b Aqp1 Arf1 Arf6 Arfgap1 Arhgap1 Ar…	0.0158943	14.8247	1.20074
mitotic cell cycle	GO:0000278	158	Abl1 Akap8 Akt1 Anapc11 Anapc2 Anapc4 Arf1 Atad5 Aurka Aven Bach1 Bard1 Bccip Bcl7c Blm Brca2 Brd7 Calm1 Calm2 Ccnd2 Ccne2 Ccnf Ccny Cdc14a Cdc25b Cdc26 Cdc42 Cdk16 Cdk5 Cdk5rap3 Cenpf Cenpk Chek2 Chmp1b Chmp2b Chmp4b Chmp6 Chmp7 Cit Clspn Cltc Ctdsp2 Ctnnb1 Dbf4 Dctn2 Ddb1 Ddx3x Dna2 Dscc1 Dtl Dusp3 Dync1li1 Dynlt3 E2f8 Eif4g1 Ercc3 Esco2 Exoc5 Exoc6 Fbxo5 Fbxo7 Fbxw11 Fgfr2 Fgfr3 Foxm1 Fzr1 Gbf…	0.0160853	18.6101	1.50734
mitotic cell cycle process	GO:1903047	137	Akap8 Akt1 Anapc11 Anapc2 Anapc4 Arf1 Atad5 Aurka Aven Bach1 Bard1 Bccip Bcl7c Blm Brca2 Brd7 Calm1 Calm2 Ccnd2 Ccne2 Ccnf Ccny Cdc14a Cdc25b Cdc26 Cdc42 Cdk16 Cdk5 Cdk5rap3 Cenpf Cenpk Chek2 Chmp1b Chmp2b Chmp4b Chmp6 Chmp7 Cit Clspn Cltc Ctdsp2 Dbf4 Dctn2 Ddb1 Ddx3x Dna2 Dscc1 Dtl Dync1li1 Eif4g1 Ercc3 Esco2 Exoc5 Exoc6 Fbxo5 Fbxo7 Fbxw11 Fgfr2 Fgfr3 Foxm1 Fzr1 Gen1 Golga2 Hacd1 Hspa2 Incenp Jt…	0.0181035	19.0808	1.54546
positive regulation of intracellular signal transduction	GO:1902533	165	Abca7 Abl1 Actn4 Adora3 Agap2 Akap5 Akt3 Alox15 Arhgef5 Arrb1 Arrb2 Arrdc3 Axl Bcap31 Bmpr2 Bnip2 Calr Cav2 Cbl Cd24a Cd36 Cd44 Cdc42 Cdh2 Cdk5rap3 Cpne1 Cracr2a Crk Ctnnb1 Cxcr4 Cysltr2 Dab2ip Ddx3x Dock2 Dok1 Dok2 Dok4 Dusp19 Dync1li1 Dynlt1c Eif2ak3 Eng Epor F2rl2 Fgd4 Fgfr2 Fgfr3 Fgr Flt4 Fnip1 Fyn Garem1 Gen1 Ghrl Golph3 Gsdme Hcst Hdac3 Hexim1 Hgf Hipk2 Hmgcr Hras Il6ra Incenp Ing4 Iqgap1 I…	0.0185856	18.0328	1.46058
establishment of protein localization to endoplasmic reticulum	GO:0072599	17	Chmp4b Get3 Hspa5 Macf1 Rab10 Rab3gap2 Sec61b Sec62 Sec63 Spcs1 Spcs2 Srp54a Srp54c Srp68 Srp9 Srpr Tram1	0.0185856	34.6939	2.81005
myeloid cell differentiation	GO:0030099	87	Abcb10 Actn1 Alas2 Ank1 Atp6ap1 Bpgm Car2 Cbfa2t3 Cbfb Cdk5rap3 Csf3r Ctnnb1 Dmtn Dyrk3 Eif2ak1 Epb42 Exoc6 Fam210b Fech Fgfr3 Foxo3 Gas2l1 Gata1 Gba Gfi1b Gp1ba Gp1bb Gp5 Gp9 Hba-a1 Hba-a2 Ikzf1 Ireb2 Irf8 Itpkb Kdm1a Kit Klf1 L3mbtl3 Lbr Lmo2 Maea Mpl Nbeal2 Ncapg2 Nedd9 Nf1 Nfatc1 Ninj1 Pip4k2a Pira2 Ppp3ca Prkca Prxl2a Ptk2b Ptpn6 Rb1 Rbm15 Relb Rhag Rhd Rnf41 Rps14 Senp1 Slc25a38 Slc4a1 Slc4…	0.0195437	19.7727	1.6015
actin filament organization	GO:0007015	89	Abi2 Abl1 Acta1 Actg1 Actn1 Actn4 Add2 Alms1 Alox15 Arf1 Arf6 Arhgef18 Arhgef5 Arrb1 Brk1 Capg Capzb Ccdc88a Cdc42 Cit Coro1a Coro7 Cracd Ctnna1 Cyfip1 Cyria Dmtn Dstn Elmo3 Esam Fer Fhdc1 Gas2l1 Gba2 Ghrl Gmfb Hip1 Hip1r Hsp90b1 Inpp5k Inppl1 Jmy Lats1 Marcksl1 Micall2 Mtpn Myo1f Myo1g Myo5a Myo6 Myo7a Nck1 Nedd9 Nf2 Nrap Nrp1 Pakap Pik3ca Pik3r2 Plec Plek Pls1 Prkcq Pstpip2 Ptk2b Rac1 Rac2 Rfln…	0.0195437	20.892	1.69216
cell cycle	GO:0007049	276	Abl1 Akap8 Akt1 Alms1 Anapc11 Anapc2 Anapc4 Ankle1 Arf1 Arf6 Atad5 Aurka Aven Bach1 Bard1 Bccip Bcl2l1 Bcl7c Bcr Blm Bnip2 Brca2 Brd7 Brip1 Btrc C2cd3 Calm1 Calm2 Calr Camk1 Capn3 Ccnd2 Ccndbp1 Ccne2 Ccnf Ccnt2 Ccny Cdc14a Cdc25b Cdc26 Cdc42 Cdk16 Cdk5 Cdk5rap3 Cenpf Cenpk Cep120 Cep135 Chek2 Chmp1b Chmp2b Chmp3 Chmp4b Chmp6 Chmp7 Ciao1 Cit Clock Clspn Clta Cltc Cntrl Csnk1a1 Ctdsp2 Ctnnb1 Dab2ip…	0.0215922	17.0792	1.38334
regulation of translation in response to stress	GO:0043555	10	Ddx3x Dnajc3 Eif2ak1 Eif2ak3 Eif4g1 Fech Impact Nck1 Ppp1r15a Tmed2	0.0216377	50	4.04978
regulation of cell cycle	GO:0051726	176	Abl1 Akt1 Alms1 Anapc11 Anapc2 Anapc4 Atad5 Aurka Aven Bard1 Bccip Bcl2l1 Bcl7c Bcr Blm Brca2 Brd7 Btrc Calm1 Calm2 Calr Ccnd2 Ccndbp1 Ccne2 Ccnf Ccny Cdc14a Cdc25b Cdc26 Cdc42 Cdk5 Cdk5rap3 Cenpf Cep120 Chek2 Chmp1b Chmp2b Chmp3 Chmp4b Chmp6 Chmp7 Cit Clock Clspn Cltc Ctdsp2 Ctnnb1 Dab2ip Dbf4 Ddb1 Ddx3x Dna2 Dtl Dusp3 Dync1li1 Dynlt3 Dyrk3 E2f2 E2f8 Eif4g1 Ercc3 Fbxo5 Fbxo7 Fem1b Fgfr2 Fgfr3 Fi…	0.0218338	18.107	1.46659
cytoskeleton organization	GO:0007010	238	Abi2 Abl1 Ablim2 Abr Acta1 Actg1 Actn1 Actn4 Add2 Agap2 Akap11 Akt1 Alms1 Alox15 Ankrd23 Aqp1 Arf1 Arf6 Arhgdia Arhgdib Arhgef18 Arhgef5 Arrb1 Aurka Bccip Bcr Bicd1 Bicd2 Bnip2 Brca2 Brk1 C2cd3 Calr Capg Capn3 Capzb Cc2d2a Ccdc88a Ccdc88c Ccnf Cdc14a Cdc42 Cdh1 Cdk5 Cep120 Cep135 Cep70 Chek2 Chmp1b Chmp2b Chmp4b Chmp6 Chmp7 Cit Clip2 Cltc Cntrl Coro1a Coro7 Cracd Crk Csnk1a1 Ctnna1 Ctnnb1 Cyfip1 …	0.0218338	17.9217	1.45158
regulation of inflammatory response to wounding	GO:0106014	5	Alox5 Cd24a Git1 Grn Siglecg	0.0218338	83.3333	6.74964
endoplasmic reticulum unfolded protein response	GO:0030968	21	Abca7 Bfar Cdk5rap3 Dnajc10 Dnajc3 Eif2ak3 Erlec1 Ficd Hspa5 Nck1 Os9 Parp8 Pdia6 Ppp1r15a Qrich1 Serp1 Tbl2 Tmed2 Vapb Xbp1 Yod1	0.0227677	30.4348	2.46508
regulation of protein exit from endoplasmic reticulum	GO:0070861	10	Bcap31 Erlec1 Os9 Slc35d3 Sorl1 Svip Tmem30a Ube2g2 Ube2j1 Yod1	0.0231046	45.4545	3.68162
endoplasmic reticulum to Golgi vesicle-mediated transport	GO:0006888	31	Ank1 Arf1 Bcap31 Copa Cope Golga2 Gosr1 Klhl12 Lmf1 Mia3 Nrbp1 Pdcd6 Scfd1 Sec13 Sec16a Sec24a Sorl1 Spast Stx5a Tbc1d20 Tfg Tmed10 Tmed2 Tmed4 Tmed7 Trappc1 Trappc13 Trappc3 Trappc4 Vapb Yif1b	0.0237196	26.4957	2.14604
positive regulation of cell cycle	GO:0045787	69	Abl1 Akt1 Anapc11 Atad5 Aurka Bard1 Brca2 Calr Ccnd2 Ccny Cdc14a Cdc25b Cdc42 Cep120 Chek2 Chmp3 Cit Dbf4 Ddx3x Dtl Dusp3 Dync1li1 Dynlt3 Dyrk3 E2f8 Eif4g1 Fbxo5 Fgfr2 Fnta Gen1 Hspa2 Incenp Kif3b Lmnb1 Lsm10 Mark4 Ncapd2 Ncapd3 Ncapg2 Ndc80 Nusap1 Pdgfb Pebp1 Phip Pkp4 Plcg2 Poc1a Prdm9 Prkca Rab11a Rad23a Rb1 Rhoa Rpl17 Rrm1 Sass6 Sirt2 Slc6a4 Slf1 Smc4 Spag5 Spast Sphk1 Src Stil Tal1 Tmod3 Usp…	0.0241004	21.7666	1.763
establishment of protein localization to membrane	GO:0090150	54	Acsl3 Akap5 Atp6ap1 Cd24a Cdk5 Chm Chmp4b Dmtn Emc10 Emc3 Emc7 Fyn Get3 Gga2 Golga7 Golph3 Gripap1 Hras Hspa5 Inpp5k Lypla1 Macf1 Micall1 Mmgt1 Ogt Optn Pdcd5 Pex3 Prepl Rab10 Rab11a Rab11b Rab3gap2 Rab7 Rilpl2 Samm50 Sec61b Sec62 Sec63 Sorl1 Srp54a Srp54c Srp68 Srp9 Srpr Stx1b Timm13 Timm22 Tram1 Vamp3 Yif1b Zdhhc15 Zdhhc22 Zdhhc6	0.0241387	22.1311	1.79253
leukocyte activation	GO:0045321	161	Abl1 Abr Adgrg3 Adk Adora3 Apbb1ip Atad5 Atp7a Axl Bcl11a Bcr Blm Brd7 Btk Cbfb Ccr9 Cd209c Cd226 Cd24a Cd37 Cd44 Cd46 Clec4g Cnr2 Coro1a Cracr2a Ctnnb1 Cxcr4 Ddost Dnajb9 Dnase1l3 Dock2 Dock8 Dusp3 Entpd7 Exo1 Fanca Fbxo7 Fcho1 Fcrl1 Fer Fgr Fnip1 Foxn1 Fut7 Fyn Gata1 Gba Git1 Gps2 Grn Havcr1 Hfe Hyal2 Icosl Ifnar1 Ifngr2 Ikzf1 Il16 Il18rap Il1rl2 Il27 Il6ra Il6st Impdh1 Irf8 Itch Itgad Itgal It…	0.0241387	17.4242	1.41129
regulation of cytoskeleton organization	GO:0051493	103	Abi2 Abl1 Actg1 Add2 Alms1 Alox15 Ankrd23 Arf1 Arf6 Arhgdia Arhgdib Arhgef18 Arhgef5 Bicd1 Bicd2 Brk1 Capg Capzb Ccdc88a Ccnf Cdc42 Cep120 Cep70 Chmp1b Chmp2b Chmp4b Chmp6 Chmp7 Cit Cltc Cntrl Coro1a Cracd Crk Cyfip1 Cyria Dmtn Dstn Dynlt1c Esam Fer Fgr Gas2l1 Gba2 Gda Git1 Gmfb Hdac2 Hip1r Hras Inpp5k Iqgap1 Kif15 Kif18a Lats1 Map1s Mapt Mpdz Mtpn Mylk3 Myo1f Nck1 Nedd9 Nf2 Nrp1 Phpt1 Pik3ca Pik…	0.0246277	20.078	1.62623
autophagy	GO:0006914	92	Abl1 Akt1 Atg7 Atp2a2 Atp6v0a1 Bnip3l Calm1 Calr Ccny Cdk16 Chmp1b Chmp2b Chmp4b Chmp6 Chmp7 Cltc Ctsa Ctsd Dram1 Ehmt2 Eif4g1 Eif4g2 Fbxo7 Fez2 Foxo3 Fundc1 Gaa Gba Gnai3 Golga2 Gopc Herc1 Irf8 Kdr Map1lc3b Mapt Mcl1 Mtdh Mtmr3 Mtmr9 Myo5a Nrbf2 Ogt Optn Phf23 Pik3c2a Pik3r2 Pip4k2a Rab3gap2 Rab7 Ralb Rasip1 Ripk2 Rnf185 Rnf41 Rraga Rragc Rubcnl S100a8 S100a9 Sbf2 Scfd1 Sec16a Sirt2 Slc25a46 Smu…	0.0260466	19.8276	1.60595
regulation of cell activation	GO:0050865	116	Abl1 Abr Adk Adora3 Alox12 Atad5 Axl Bcr Blm Brd7 Btk Capn3 Cbfb Cd209c Cd226 Cd24a Cd37 Cd44 Cd46 Clec4g Cnr2 Coro1a Ctnnb1 Dmtn Dock8 Dusp3 Fanca Fbxo7 Fcho1 Fer Fgr Foxn1 Gata1 Gclc Gp1ba Gp1bb Gp5 Gp9 Grn Havcr1 Hfe Icosl Il16 Il1rl2 Il27 Il6ra Il6st Itch Itgal Itgb2l Itpkb Klhl25 Lamp1 Lat Malt1 Mfsd2b Mmp8 Mmrn1 Mpl Muc5b Nck1 Nedd9 Nfam1 Pag1 Pdgfb Pik3r6 Pja2 Pla2g5 Plek Pms2 Ppp3ca Pram1…	0.026438	18.2965	1.48194
regulation of translational initiation by eIF2 alpha phosphorylation	GO:0010998	7	Dnajc3 Eif2ak1 Eif2ak3 Fech Nck1 Ppp1r15a Tmed2	0.026438	63.6364	5.15427
regulation of translational initiation in response to stress	GO:0043558	8	Dnajc3 Eif2ak1 Eif2ak3 Fech Impact Nck1 Ppp1r15a Tmed2	0.026438	57.1429	4.62832
glycerophospholipid metabolic process	GO:0006650	56	Abhd12 Abhd12b Abhd4 Acsl3 Alox15 Cdipt Crls1 Dgkd Dgkg Dgkh Gpat4 Gpcpd1 Hdhd5 Impa2 Inpp5k Inppl1 Itpkb Itpkc Lpcat1 Lpin1 Mtmr2 Mtmr3 Mtmr6 Mtmr9 Pdgfb Pi4k2a Pi4k2b Pigq Pigt Pigx Pik3c2a Pik3ca Pik3cd Pik3cg Pik3r2 Pip4k2a Pip4p2 Pip5k1a Pip5k1b Pla2g15 Pla2g4c Pla2g5 Plaat3 Plcb2 Plcb3 Plcg1 Plcg2 Plek Pnpla7 Ptdss1 Selenoi Serinc1 Sla2 Slc30a5 Socs5 Socs6	0.026438	22.4	1.8143
cellular lipid metabolic process	GO:0044255	149	Aacs Abcd2 Abcd4 Abhd12 Abhd12b Abhd15 Abhd2 Abhd4 Acat1 Acnat1 Acot6 Acsl1 Acsl3 Acsm3 Adh1 Akr1b3 Akt1 Aldh1a1 Aldh3a2 Alg10b Alg2 Alg6 Alox12 Alox15 Alox5 Ankrd23 Arf1 Asah1 Asah2 Atg7 Cdipt Cers5 Cert1 Cnep1r1 Crat Crls1 Ctdnep1 Cyp1b1 Cyp4f18 Dgkd Dgkg Dgkh Dolk Eif2ak3 Elovl5 Fads1 Fdft1 Fut7 Gba Gba2 Gde1 Ggt5 Gk Gm2a Gpat4 Gpcpd1 Gstp1 Gstp3 Hacd1 Hdhd5 Hexa Hexb Hmgcr Hmgcs1 Idh1 Il6st I…	0.026438	17.6331	1.42821
nucleoside diphosphate catabolic process	GO:0009134	8	Ampd3 Cant1 Entpd1 Entpd4b Entpd6 Entpd7 Nudt18 Nudt9	0.026438	57.1429	4.62832
negative regulation of retrograde protein transport, ER to cytosol	GO:1904153	6	Erlec1 Os9 Svip Ube2g2 Ube2j1 Yod1	0.026438	66.6667	5.39971
regulation of protein localization	GO:0032880	166	Aacs Aak1 Abca7 Acsl3 Agap2 Akap5 Akt1 Alox5 Ap2b1 Arf1 Arf6 Arhgdia Arhgef5 Arrb1 Atg7 B3gat3 Bard1 Bcap31 Bcl2l1 Bicd1 Bnip3l Bsg Cacna1e Camk1 Cav2 Ccdc88a Ccne2 Cd36 Cdc42 Cdh1 Cdh2 Cdk16 Cdk5 Cdk5rap3 Celsr2 Cep120 Cep135 Clock Clstn3 Cltc Csnk1e Ctnna1 Ctnnb1 Ctsd Dclk2 Dmtn Dnajb2 Dnajc1 Dpp10 Dynll1 Eif2ak3 Eif3e Eny2 Epb41 Epb41l2 Erlec1 F2rl2 Frmd4a Fyn Gas8 Gbf1 Gdi2 Ghrl Glud1 Gnaz Go…	0.0274196	18.4855	1.49725
T cell proliferation	GO:0042098	48	Abl1 Adk Blm Cd209c Cd24a Cd37 Cd44 Cd46 Clec4g Coro1a Ctnnb1 Cxcr4 Dock2 Dock8 Fyn Icosl Il27 Il6st Itch Itgad Itgal Malt1 Msn Nck1 Ncstn Pla2g5 Ppp3ca Prkar1a Prkcq Ptpn6 Ptprc Rac2 Rasal3 Ripk2 Ripor2 Satb1 Selenok Slamf1 Slc4a1 Slc4a2 Sos2 Spta1 Syk Tfrc Tmem131l Tnfrsf14 Tspan32 Vsir	0.0274624	21.7195	1.75918
regulation of vesicle size	GO:0097494	9	Borcs7 Chmp3 Pclo Rab11a Rab22a Rab5a Rin3 Snapin Washc5	0.0274624	47.3684	3.83663
positive regulation of molecular function	GO:0044093	240	Abi2 Abl1 Abr Acsl1 Adcy4 Adcy7 Add2 Agap2 Agap3 Akap5 Akt1 Alox12 Alox5 Aph1a Aph1b Arhgap45 Arhgef5 Arrb1 Arrb2 Arrdc3 Asap2 Atp1b3 Atp2a3 Atp7a Axl B3gat3 Bambi Bcap31 Bcr Btrc Bud31 Calm1 Calm2 Camk1 Camk1d Capn3 Carm1 Cav2 Ccdc125 Ccdc88a Ccnd2 Ccny Cd24a Cd36 Cdc25b Cdc42 Cdk5 Chtop Cldn13 Clock Clspn Cracr2a Crk Ctnnb1 Ctsd Cytl1 Dab2ip Ddx3x Dnajb11 Dnajb2 Dnajc10 Dnm2 Dock8 Dscc1 Dusp19 …	0.0274624	17.2538	1.39748
regulation of protein binding	GO:0043393	49	Abl1 Add2 Akt1 Arrb1 Arrb2 Atp2a2 Atp2a3 Aurka Bambi Camk1 Carm1 Cdc42 Cdk5 Crk Dnajb2 Eif2ak3 Epb41 Fam220a Gas8 Golga2 Hfe Hip1r Hipk2 Hnrnpk Itga4 Kdm1a Lrpap1 Map1lc3b Mark3 Mfng Pdgfb Plcl2 Plxnd1 Ralb Rfng Ripk2 Snapin Sorl1 Spta1 Src Stk3 Stk4 Tgfbr1 Tgfbr3 Tmc8 Tmed2 Traf3ip3 Usp9x Zfpm1	0.0275761	23.1132	1.87207
protein localization to membrane	GO:0072657	111	Acsl3 Akap5 Akt1 Ank1 Ap2b1 Arf6 Arl5a Atp1b3 Atp6ap1 Bcl2l1 Bsg Capn3 Ccdc88a Cd24a Cdh1 Cdh2 Cdk5 Chm Chmp4b Cltc Crk Dennd4c Dmtn Dpp10 Efr3a Ehd4 Emc10 Emc3 Emc7 Exoc5 Fyb Fyn Get3 Gga2 Git1 Golga7 Golph3 Gripap1 Hps6 Hras Hspa5 Inpp5k Itga4 Itgal Itgb2l Kalrn Lama5 Lypla1 Macf1 Micall1 Mmgt1 Myl12a Myo5a Nbea Nme7 Ogt Optn Pdcd5 Pex3 Pik3r2 Pip5k1a Pls1 Pram1 Prepl Ptpn9 Rab10 Rab11a Rab11b …	0.0282009	19.4056	1.57177
hemopoiesis	GO:0030097	169	Abcb10 Abl1 Actn1 Add2 Adgrg3 Alas2 Ank1 Ankle1 Atf7 Atg7 Atp6ap1 Atp7a Atxn1l Axl Bcl11a Bcr Blm Bpgm Brca2 Brd7 Brpf3 Btk Car2 Cbfa2t3 Cbfb Ccr9 Cd24a Cd44 Cd46 Cdk5rap3 Clec4g Cracr2a Csf3r Ctnnb1 Dmtn Dnajb9 Dock1 Dock2 Dyrk3 Eif2ak1 Entpd7 Epb42 Epor Esco2 Exoc6 Fam210b Fanca Fbxo7 Fech Fgfr2 Fgfr3 Fnip1 Foxn1 Foxo3 Fst Fut7 Gas2l1 Gata1 Gba Gfi1b Gp1ba Gp1bb Gp5 Gp9 Gps2 Hba-a1 Hba-a2 Hyal2…	0.0282009	17.6409	1.42884
leukocyte migration involved in inflammatory response	GO:0002523	10	Alox5 Cd24a Fut7 Itgb2l Ninj1 Ppbp Rtn4 S100a8 S100a9 Slamf1	0.0283099	40	3.23982
glycerolipid metabolic process	GO:0046486	69	Abhd12 Abhd12b Abhd2 Abhd4 Acsl1 Acsl3 Alox15 Cdipt Cnep1r1 Crls1 Ctdnep1 Dgkd Dgkg Dgkh Gk Gpat4 Gpcpd1 Hdhd5 Il6st Impa2 Inpp5k Inppl1 Itpkb Itpkc Lipe Lmf1 Lpcat1 Lpin1 Lpin2 Mgll Mtmr2 Mtmr3 Mtmr6 Mtmr9 Pdgfb Pi4k2a Pi4k2b Pigq Pigt Pigx Pik3c2a Pik3ca Pik3cd Pik3cg Pik3r2 Pip4k2a Pip4p2 Pip5k1a Pip5k1b Pla2g15 Pla2g4c Pla2g5 Plaat3 Plcb2 Plcb3 Plcg1 Plcg2 Plek Pnpla7 Ptdss1 Sel1l Selenoi Ser…	0.0284228	20.9726	1.69869
viral release from host cell	GO:0019076	10	Cav2 Chmp1b Chmp2b Chmp4b Chmp6 Chmp7 Ddb1 Pcx Rab7 Vapb	0.0287736	43.4783	3.52155
cell chemotaxis	GO:0060326	56	Alox5 Ano6 Arhgef5 Arrb2 Bsg Calr Camk1d Ccr3 Cnr2 Coro1a Crk Csf3r Dapk2 Dock4 Dusp1 Eng Gbf1 Gpsm3 Gstp1 Hgf Il16 Itga1 Itgb2l Jaml Kdr Kit Mpp1 Mst1 Myo9b Nedd9 Ninj1 Nrp1 P2rx4 Padi2 Pdgfb Pip5k1a Plec Plekhg5 Ppbp Prkca Prkcq Ptk2b Rac1 Rac2 Rin3 Ripor2 Rpl13a S100a8 S100a9 Slamf1 Spi1 Spp1 Syk Trem1 Trpv4 Vav3	0.0287793	20.3636	1.64937
phospholipid biosynthetic process	GO:0008654	48	Abhd4 Acsl3 Alox15 Cdipt Crls1 Dgkd Dgkg Dgkh Dolk Gpat4 Hdhd5 Hexb Hmgcs1 Idh1 Impa2 Inppl1 Itpkb Itpkc Lpcat1 Lpin1 Osbp Pcx Pdgfb Pi4k2a Pi4k2b Pigq Pigt Pigx Pik3c2a Pik3ca Pik3cd Pik3cg Pik3r2 Pip4k2a Pip5k1a Pip5k1b Pla2g4c Pla2g5 Plaat3 Plcg2 Ptdss1 Selenoi Serinc1 Sla2 Slc30a5 Socs5 Socs6 Tmem38b	0.0301065	22.9665	1.86019
negative regulation of peptidyl-threonine phosphorylation	GO:0010801	9	Dmtn Eif4g1 Grk2 Inpp5k Ogt Ppp1r15a Sirt2 Spred2 Spry2	0.0302948	50	4.04978
multivesicular body assembly	GO:0036258	7	Chmp1b Chmp2b Chmp3 Chmp4b Chmp6 Chmp7 Rab11a	0.0315836	53.8462	4.3613
cell activation involved in immune response	GO:0002263	57	Abl1 Abr Adora3 Apbb1ip Atad5 Atp7a Bcr Btk Cd46 Coro1a Cracr2a Dnase1l3 Dock2 Entpd7 Exo1 Fer Fgr Gata1 Gbf1 Grn Icosl Il27 Il6ra Irf8 Itgal Itgb2l Kit Lamp1 Lat Malt1 Mfng Myo1f Pi4k2a Plcg2 Plcl2 Pms2 Pram1 Ptk2b Ptpn6 Ptprc Rab44 Rac2 Relb Ripk2 Rorc Sema4a Slamf1 Slc18a2 Snx4 Socs5 Spi1 Stat3 Stxbp2 Syk Tfrc Unc13d Xbp1	0.0315836	20.8791	1.69112
regulation of stress-activated protein kinase signaling cascade	GO:0070302	45	Aida Akt1 Cdc42 Cracr2a Crk Dab2ip Dusp1 Dusp19 Dusp3 Fgd4 Flt4 Foxm1 Gps2 Gstp1 Gstp3 Hdac3 Hgf Hipk2 Hmgcr Hras Itch Klhdc10 Lmnb1 Map3k5 Map4k2 Map4k4 Mapk8ip3 Mmp8 Naip5 Phlpp1 Pja2 Ptk2b Rap2a Rell1 Ripk2 Rnf13 Slamf1 Sphk1 Spi1 Stk25 Stk3 Taok1 Taok3 Trpv4 Zfp622	0.0315836	23.1959	1.87876
regulation of cell cycle process	GO:0010564	127	Akt1 Alms1 Anapc11 Anapc2 Anapc4 Atad5 Aurka Aven Bard1 Bcl2l1 Bcl7c Blm Brca2 Brd7 Calm1 Calm2 Calr Ccnd2 Ccnf Cdc14a Cdc25b Cdc26 Cdc42 Cdk5rap3 Cenpf Cep120 Chek2 Chmp1b Chmp2b Chmp3 Chmp4b Chmp6 Chmp7 Cit Clock Clspn Cltc Ctdsp2 Ctnnb1 Dab2ip Dbf4 Ddb1 Ddx3x Dna2 Dtl Dync1li1 Dyrk3 E2f8 Eif4g1 Ercc3 Fbxo5 Fbxo7 Fem1b Fgfr2 Fgfr3 Fzr1 Gen1 Git1 Hacd1 Hspa2 Incenp Ing4 Kif11 Kif15 Kif3b Klhl9 L…	0.0315836	18.927	1.533
negative regulation of protein kinase activity	GO:0006469	44	Abl1 Aida Akt1 Cbl Cdk5rap3 Chmp6 Dab2ip Dnajc3 Dusp1 Dusp19 Dusp3 Fbxo7 Gba Gskip Gstp1 Gstp3 Heg1 Hexim1 Hmgcr Hyal2 Inpp5k Inppl1 Lats1 Lats2 Nf1 Nf2 Plec Prkar1a Prkar2b Prkca Ptk6 Ptpn6 Ptprb Ptprc Rasip1 Rb1 Rgs14 Rtraf Sh3bp5l Socs5 Sorl1 Spry2 Tesk1 Tfap4	0.0318777	23.0366	1.86587
vesicle fusion with vacuole	GO:0051469	6	Chmp1b Chmp2b Chmp3 Chmp4b Chmp6 Chmp7	0.032856	60	4.85974
multivesicular body-lysosome fusion	GO:0061763	6	Chmp1b Chmp2b Chmp3 Chmp4b Chmp6 Chmp7	0.032856	60	4.85974
leukocyte activation involved in immune response	GO:0002366	56	Abl1 Abr Adora3 Apbb1ip Atad5 Atp7a Bcr Btk Cd46 Coro1a Cracr2a Dnase1l3 Dock2 Entpd7 Exo1 Fer Fgr Gata1 Grn Icosl Il27 Il6ra Irf8 Itgal Itgb2l Kit Lamp1 Lat Malt1 Mfng Myo1f Pi4k2a Plcg2 Plcl2 Pms2 Pram1 Ptk2b Ptpn6 Ptprc Rab44 Rac2 Relb Ripk2 Rorc Sema4a Slamf1 Slc18a2 Snx4 Socs5 Spi1 Stat3 Stxbp2 Syk Tfrc Unc13d Xbp1	0.0336102	20.8178	1.68615
post-Golgi vesicle-mediated transport	GO:0006892	28	Acsl3 Chic2 Dnm2 Exoc5 Exoc6 Gbf1 Gga2 Golga7 Golph3 Lamp1 Lypla1 Macf1 Myo5a Nbea Optn Plcb3 Prepl Rab10 Rabep1 Rabif Rbsn Scfd1 Sec16a Slc30a6 Sorl1 Sort1 Vamp3 Vti1b	0.0339394	29.1667	2.36237
regulation of vesicle-mediated transport	GO:0060627	108	Aak1 Abca13 Abca7 Abr Acsl3 Actg1 Actn4 Adora3 Akap5 Alms1 Alox15 Ano6 Ap2b1 Arf1 Arfgap1 Arhgap1 Arhgdia Arrb1 Arrb2 Atg7 Atp2a2 Axl Bcl2l1 Bcr Bet1l Bicd1 Bsn Btk Cacna1e Cacna1g Calr Camk1d Cbl Cd36 Cdc42 Cdk5 Coro1a Dgkd Dnm2 Dock2 Ehd4 Fer Fgr Gata1 Git1 Git2 Gripap1 Hfe Hip1 Hip1r Hnrnpk Itgb2l Lamp1 Lrpap1 Lypla1 Mbtps1 Mib1 Msn Mtmr2 Myo5a Nf2 P2rx1 Pclo Pdcd6ip Pip4p2 Pla2g5 Plcg2 Pou5f1…	0.0340547	19.3896	1.57047
regulation of actin cytoskeleton organization	GO:0032956	72	Abi2 Abl1 Actg1 Add2 Alms1 Alox15 Ankrd23 Arf1 Arf6 Arhgdia Arhgdib Arhgef18 Arhgef5 Brk1 Capg Capzb Ccdc88a Cdc42 Cit Coro1a Cracd Crk Cyfip1 Cyria Dmtn Dstn Esam Fer Fgr Gba2 Gmfb Hdac2 Hip1r Hras Inpp5k Iqgap1 Lats1 Mtpn Mylk3 Myo1f Nck1 Nedd9 Nf2 Nrp1 Phpt1 Pik3ca Pik3r2 Plek Prkcq Ptk2b Rac1 Rhoa Shank3 Slc4a2 Smad3 Smad4 Specc1l Spta1 Sptan1 Sptb Ssh3 Taok1 Tesk1 Tgfbr1 Tjp1 Tmod1 Tmod3 Was…	0.0340768	21.0526	1.70517
protein targeting to ER	GO:0045047	15	Chmp4b Get3 Hspa5 Macf1 Sec61b Sec62 Sec63 Spcs1 Spcs2 Srp54a Srp54c Srp68 Srp9 Srpr Tram1	0.034487	33.3333	2.69985
secretion	GO:0046903	165	Aacs Abcb4 Abcc2 Abr Acsl3 Adora3 Akap5 Alox5 Ap1s1 Aqp1 Arf1 Arf6 Arrb1 Atg7 Atp2a2 Atp7b Axl Bcl2l1 Bcr Bsg Btk Cacna1e Cacna1g Car2 Cdk16 Cdk5 Celsr2 Clock Copa Coro1a Dmtn Dnajc1 Dynll1 Eif2ak3 Eng Entpd1 Eny2 Exoc5 Exoc6 F2rl2 Fer Fgr Frmd4a Furin Gata1 Ghrl Git1 Git2 Glud1 Gnaz Gnptab Golph3 Gpat4 Grk2 Hfe Hip1r Hmgcr Hrh2 Itgb2l Kalrn Kcna2 Kdm5b Kit Lamp1 Lat Lmf1 Lrp5 Madd Map1lc3b Map4k…	0.0354706	17.9935	1.45739
Golgi organization	GO:0007030	35	Atl3 Cdc42 Cit Cltc Cog6 Coro7 Csnk1a1 Dnm2 Dync2h1 Fhdc1 Gbf1 Golga2 Golga5 Golph3 Hace1 Hikeshi Hook1 Lysmd3 Optn Pi4k2a Pi4k2b Rbsn Sec16a Stk25 Stx5a Tango2 Tbc1d20 Tmed10 Tmed2 Tmed4 Tmed7 Vmp1 Vps13b Vrk1 Vti1b	0.0354706	26.3158	2.13146
late endosome to vacuole transport	GO:0045324	10	Chmp1b Chmp2b Chmp3 Chmp4b Chmp6 Chmp7 Leprotl1 Ptpn23 Tmem50a Vps36	0.0354706	40	3.23982
neutrophil aggregation	GO:0070488	3	Gstp1 S100a8 S100a9	0.0356161	100	8.09956
response to organic substance	GO:0010033	385	Aacs Abca7 Abcb10 Abcb4 Abcc2 Abcd4 Abhd2 Abl1 Abr Ache Acp2 Acp5 Acsl1 Actg1 Actn4 Adcy7 Adh1 Adnp2 Aff3 Agap2 Akap8 Akr1b3 Akt1 Akt3 Alad Aldh1a1 Alg2 Alox15 Aqp1 Arrb1 Asah1 Asah2 Atg7 Atp1a1 Atp2a2 Atp7a Axl Bcap31 Bcl2l1 Bcr Bfar Blm Btk Btrc Cacna1e Calm1 Calm2 Calr Canx Capg Capn3 Car2 Carm1 Cav2 Ccrl2 Cd24a Cd36 Cdc42 Cdh1 Cdk16 Cdk5 Cdk5rap3 Clock Cnga3 Cnr2 Commd7 Coro1a Cpeb4 Cpne1 Cra…	0.036625	15.9817	1.29445
regulation of stress-activated MAPK cascade	GO:0032872	44	Aida Akt1 Cdc42 Cracr2a Crk Dab2ip Dusp1 Dusp19 Dusp3 Fgd4 Flt4 Foxm1 Gps2 Gstp1 Gstp3 Hdac3 Hgf Hipk2 Hmgcr Hras Itch Klhdc10 Lmnb1 Map3k5 Map4k2 Map4k4 Mapk8ip3 Mmp8 Naip5 Phlpp1 Pja2 Ptk2b Rap2a Rell1 Ripk2 Slamf1 Sphk1 Spi1 Stk25 Stk3 Taok1 Taok3 Trpv4 Zfp622	0.0373129	23.0366	1.86587
mitotic nuclear division	GO:0140014	58	Akap8 Anapc11 Aurka Bccip Cdc14a Cdc42 Cenpk Chek2 Chmp1b Chmp2b Chmp4b Chmp6 Chmp7 Cit Cltc Dctn2 Dscc1 Dync1li1 Esco2 Fbxo5 Fgfr2 Fgfr3 Gen1 Golga2 Incenp Kif11 Kif15 Kif18a Kif18b Kif22 Kif3b Mki67 Ncapd2 Ncapd3 Ncapg2 Ndc80 Ndel1 Nfib Nuf2 Nusap1 Pdgfb Pebp1 Phip Rab11a Rb1 Reep3 Rhoa Ripor2 Slf1 Smc4 Spag5 Spast Spc25 Sphk1 Tom1l2 Tpx2 Wapl Zwilch	0.0380221	21.8045	1.76607
negative regulation of MAPK cascade	GO:0043409	40	Abca7 Abl1 Aida Akt1 Arrb1 Cdk5rap3 Dab2ip Dok1 Dok2 Dusp1 Dusp19 Dusp3 Foxm1 Gba Gps2 Gstp1 Gstp3 Hdac3 Hmgcr Hyal2 Inpp5k Inppl1 Itch Nf1 Nf2 Pebp1 Phlpp1 Pik3r2 Prkca Ptpn6 Ptprc Rgs14 Sema6a Smad4 Sorl1 Spred2 Spry2 Taok3 Tbc1d10c Xbp1	0.038025	23.5294	1.90578
response to reactive oxygen species	GO:0000302	40	Abl1 Agap3 Akr1b3 Akt1 Aldh3a2 Aqp1 Atg7 Atp7a Axl Btk Cd36 Crk Cyp1b1 Epor Fbxo7 Fer Foxo3 Fyn Gch1 Gstp1 Hdac2 Hgf Hyal2 Impact Map3k5 Mapk7 Mpv17 Net1 Pde8a Ppif Prkca Psap Ptk2b Ptprk Rela Slc4a1 Sphk1 Src Stk25 Txnrd2	0.038025	22.8571	1.85133
glycerophospholipid biosynthetic process	GO:0046474	38	Abhd4 Acsl3 Alox15 Cdipt Crls1 Dgkd Dgkg Dgkh Gpat4 Hdhd5 Impa2 Inppl1 Itpkb Itpkc Lpcat1 Pdgfb Pi4k2a Pi4k2b Pigq Pigt Pigx Pik3c2a Pik3ca Pik3cd Pik3cg Pik3r2 Pip4k2a Pip5k1a Pip5k1b Pla2g4c Pla2g5 Plcg2 Ptdss1 Selenoi Sla2 Slc30a5 Socs5 Socs6	0.0384324	24.2038	1.9604
cellular response to epidermal growth factor stimulus	GO:0071364	14	Akt1 Dab2ip Dusp3 Eef1a1 Garem1 Git1 Grk2 Inpp5k Iqgap1 Ireb2 Pde8a Plcg1 Snx6 Syap1	0.0384324	36.8421	2.98405
regulation of phosphorus metabolic process	GO:0051174	219	Abi2 Abl1 Acsl1 Acsl3 Agap2 Aida Akap11 Akap5 Akt1 Arf1 Arhgef5 Arl2bp Arrb1 Arrb2 Atxn1 Axl Bard1 Bccip Bcl2l1 Blm Bmpr2 Calm1 Calm2 Camk1 Cav2 Cbfa2t3 Cbl Ccdc88a Ccdc88c Ccnd2 Ccne2 Ccnf Ccny Cd24a Cd36 Cd44 Cdc25b Cdc42 Cdk2ap1 Cdk5 Cdk5rap3 Chek2 Chmp6 Clspn Cnep1r1 Ctdsp2 Ctnnd1 Cxcr4 Dab2ip Ddx3x Dmtn Dnajc10 Dnajc3 Dusp1 Dusp19 Dusp3 Dynll1 Eef1a1 Ehd4 Eif2ak1 Eif2ak3 Eif4g1 Eng Eno1 Entp…	0.0394783	17.19	1.39231
protein targeting	GO:0006605	58	Ap1s3 Bcap31 Bnip3l Cdk5 Chm Chmp4b Dmtn Dnlz Erbin Fbxo7 Fyn Get3 Gnptab Golga7 Hras Hspa5 Inpp5k Macf1 Micall1 Myo6 Nbea Ncoa4 Nucb1 Ogt Os9 Pdcd5 Pex3 Rab7 Samm50 Scarb2 Sec61b Sec62 Sec63 Smurf1 Snx16 Sorl1 Sort1 Spcs1 Spcs2 Srp54a Srp54c Srp68 Srp9 Srpr Timm13 Timm22 Trak2 Tram1 Usp9x Vps13a Vps41 Yif1b Ywhab Ywhag Zdhhc15 Zdhhc22 Zdhhc6 Zfyve16	0.0394783	21.0909	1.70827
protein exit from endoplasmic reticulum	GO:0032527	14	Bcap31 Erlec1 Os9 Sec13 Sec16a Sec61b Sel1l Slc35d3 Sorl1 Svip Tmem30a Ube2g2 Ube2j1 Yod1	0.0398405	34.1463	2.7657
negative regulation of phosphorylation	GO:0042326	76	Abl1 Aida Akt1 Arrb1 Arrb2 Atxn1 Cbfa2t3 Cbl Cdk5rap3 Chmp6 Ctdsp2 Dab2ip Dmtn Dnajc10 Dnajc3 Dusp1 Dusp19 Dusp3 Dynll1 Eif4g1 Eng Fbxo7 Gba Git1 Grk2 Gskip Gstp1 Gstp3 Heg1 Hexim1 Hgf Hmgcr Hyal2 Impact Inpp5k Inppl1 Lats1 Lats2 Mapt Midn Nck1 Nf1 Nf2 Niban1 Ogt Pebp1 Pip4k2a Plec Ppp1r15a Prkar1a Prkar2b Prkca Ptk6 Ptpn6 Ptprb Ptprc Rasip1 Rb1 Rgs14 Rtraf Samsn1 Sh3bp5l Sirt2 Slc4a1 Snca Socs5 …	0.0408696	20.1592	1.6328
stress-activated protein kinase signaling cascade	GO:0031098	53	Aida Akr1b3 Akt1 Atf7 Ccdc88c Cdc42 Cracr2a Crk Dab2ip Dusp1 Dusp19 Dusp3 Fgd4 Fgfr3 Flt4 Foxm1 Gps2 Gstp1 Gstp3 Hdac3 Hgf Hipk2 Hmgcr Hras Itch Klhdc10 Lmnb1 Map3k12 Map3k5 Map4k2 Map4k4 Mapk8ip3 Mmp8 Naip5 Phlpp1 Pja2 Ptk2b Rap2a Rell1 Rhoa Ripk2 Rnf13 Slamf1 Smad3 Sphk1 Spi1 Stk25 Stk3 Stradb Taok1 Taok3 Trpv4 Zfp622	0.0410292	21.9917	1.78123
nuclear chromosome segregation	GO:0098813	65	Akap8 Anapc11 Anapc2 Anapc4 Ankle1 Aurka Bccip Bcl7c Brca2 Brd7 Brip1 Ccne2 Cdc26 Cdc42 Cenpf Cenpk Chek2 Chmp1b Chmp2b Chmp4b Chmp6 Chmp7 Cit Cltc Dctn2 Dscc1 Dync1li1 Ehmt2 Esco2 Fbxo5 Gen1 Golga2 Incenp Kif11 Kif15 Kif18a Kif18b Kif22 Kif3b Knl1 Lats1 Map1s Ncapd2 Ncapd3 Ncapg2 Ndc80 Nuf2 Nusap1 Prdm9 Rab11a Rb1 Rhoa Ripor2 Rmi2 Sirt2 Slf1 Smarca2 Smc4 Spag5 Spc25 Top2a Tpx2 Wapl Washc5 Zwilch	0.0417382	21.1039	1.70932
ribonucleoside diphosphate catabolic process	GO:0009191	7	Ampd3 Cant1 Entpd1 Entpd4b Entpd7 Nudt18 Nudt9	0.0417382	58.3333	4.72474
negative regulation of protein exit from endoplasmic reticulum	GO:0070862	6	Erlec1 Os9 Svip Ube2g2 Ube2j1 Yod1	0.0417382	60	4.85974
regulation of MAPK cascade	GO:0043408	121	Abca7 Abl1 Aida Akt1 Alox15 Arhgef5 Arrb1 Arrb2 Atp6ap2 Bnip2 Cav2 Cd24a Cd36 Cd44 Cdc42 Cdh2 Cdk5rap3 Cracr2a Crk Ctnnb1 Cxcr4 Cysltr2 Dab2ip Dok1 Dok2 Dok4 Dusp1 Dusp19 Dusp3 Epor Fgd4 Fgfr2 Fgfr3 Flt4 Foxm1 Garem1 Gba Ghrl Gps2 Grap2 Gsdme Gstp1 Gstp3 Hdac3 Hgf Hipk2 Hmgcr Hras Hyal2 Il6ra Inpp5k Inppl1 Iqgap1 Itch Itga1 Kdr Kit Kl Klhdc10 Ksr1 Lamtor1 Lbh Lmnb1 Madd Map3k12 Map3k5 Map4k2 Map4…	0.0427981	18.3612	1.48717
endosome transport via multivesicular body sorting pathway	GO:0032509	11	Chmp1b Chmp2b Chmp3 Chmp4b Chmp6 Chmp7 Leprotl1 Ptpn23 Sort1 Tmem50a Vps36	0.0427981	36.6667	2.96984
sister chromatid segregation	GO:0000819	52	Akap8 Anapc11 Anapc2 Anapc4 Bccip Bcl7c Brd7 Cdc26 Cenpk Chek2 Chmp1b Chmp2b Chmp4b Chmp6 Chmp7 Cit Cltc Dctn2 Dscc1 Dync1li1 Esco2 Fbxo5 Gen1 Golga2 Incenp Kif11 Kif15 Kif18a Kif18b Kif22 Kif3b Lats1 Ncapd2 Ncapd3 Ncapg2 Ndc80 Nuf2 Nusap1 Rab11a Rb1 Rhoa Ripor2 Rmi2 Slf1 Smarca2 Smc4 Spag5 Spc25 Top2a Tpx2 Wapl Zwilch	0.0427981	22.4138	1.81542
cellular response to reactive oxygen species	GO:0034614	32	Abl1 Agap3 Akr1b3 Akt1 Aqp1 Atg7 Atp7a Axl Btk Cd36 Cyp1b1 Epor Fbxo7 Fer Foxo3 Fyn Gch1 Hdac2 Hgf Impact Map3k5 Mapk7 Mpv17 Net1 Pde8a Ppif Psap Ptprk Rela Sphk1 Src Stk25	0.0427981	24.2424	1.96353
leukocyte chemotaxis	GO:0030595	44	Alox5 Ano6 Arhgef5 Bsg Calr Camk1d Ccr3 Cnr2 Coro1a Csf3r Dapk2 Dusp1 Gbf1 Gpsm3 Il16 Itga1 Itgb2l Jaml Kit Mpp1 Mst1 Myo9b Nedd9 Ninj1 Padi2 Pdgfb Plec Ppbp Prkca Ptk2b Rac1 Rac2 Rin3 Ripor2 Rpl13a S100a8 S100a9 Slamf1 Spi1 Spp1 Syk Trem1 Trpv4 Vav3	0.0442408	20.5607	1.66533
pigment biosynthetic process	GO:0046148	15	Abcb10 Alad Alas2 Atp7a Cpox Fech Hmbs Iba57 Ireb2 Myo5a Ppox Slc6a9 Tyr Urod Uros	0.0443803	32.6087	2.64116
exocytosis	GO:0006887	71	Abr Adora3 Arf1 Atp2a2 Bcl2l1 Bcr Btk Cacna1e Cacna1g Cdk16 Cdk5 Coro1a Dmtn Exoc5 Exoc6 Fer Fgr Gata1 Git1 Git2 Itgb2l Kit Lamp1 Lat Mia3 Myo1f Myo1g Myo5a P2rx1 Pclo Pdcd6ip Pi4k2a Pik3c2a Plek Pou5f1 Pram1 Prepl Prkca Prkcb Rab10 Rab11a Rab11b Rab11fip2 Rab3c Rab44 Rab5a Rab7 Rac2 Rala Ralb Rest Rimbp2 Sdf4 Slc18a2 Snapin Snca Snx4 Spi1 Stx1b Stxbp2 Stxbp5 Syk Tmed10 Tmem167 Txlna Unc13d Vamp3…	0.0443803	20.6997	1.67659
positive regulation of protein metabolic process	GO:0051247	229	Abcb10 Abi2 Abl1 Acsl1 Agap2 Akap11 Akap5 Akap8 Akt1 Alox12 Amer1 Ankib1 Aph1a Aph1b Arhgef5 Arl2bp Arrb1 Arrb2 Arrdc3 Asb11 Asb5 Atg7 Atp2a3 Aurka Bcap31 Bmpr2 Btrc Calm1 Calm2 Camk1 Capn3 Cav2 Cbfa2t3 Ccdc88a Ccnd2 Ccny Cd24a Cd36 Cd44 Cd46 Cdc25b Cdk2ap1 Cdk5 Cdk5rap3 Chek2 Chtop Cldn13 Clspn Cnep1r1 Csnk1a1 Csnk1e Ctnnb1 Ctnnd1 Ctsd Cxcr4 Cyp1b1 Dab2ip Ddb1 Ddx3x Dip2a Dip2b Dnajb2 Dnajc3 Dtl…	0.0446959	16.963	1.37393
platelet activation	GO:0030168	25	Alox12 Axl Dmtn Entpd1 Fermt3 Gata1 Gp1ba Gp1bb Gp5 Gp6 Gp9 Il6ra Itga2b Mfsd2b Mmrn1 P2rx1 Pdgfb Plek Prkca Prkcq Ptpn6 Syk Treml1 Tspan32 Tubb1	0.0447832	26.3158	2.13146
positive regulation of cell cycle process	GO:0090068	53	Akt1 Anapc11 Atad5 Aurka Ccnd2 Cdc14a Cdc25b Cdc42 Cep120 Chek2 Chmp3 Cit Dbf4 Ddx3x Dtl Dync1li1 Dyrk3 E2f8 Eif4g1 Fbxo5 Gen1 Hspa2 Incenp Kif3b Lmnb1 Lsm10 Ncapd2 Ncapd3 Ncapg2 Ndc80 Nusap1 Pdgfb Pebp1 Phip Pkp4 Plcg2 Poc1a Prdm9 Rab11a Rb1 Rhoa Rpl17 Rrm1 Sass6 Sirt2 Slf1 Smc4 Spag5 Spast Sphk1 Stil Tmod3 Wiz	0.0447832	22.3629	1.81129
positive regulation of stress-activated protein kinase signaling cascade	GO:0070304	32	Cdc42 Cracr2a Crk Dab2ip Dusp19 Fgd4 Flt4 Hipk2 Hmgcr Hras Klhdc10 Lmnb1 Map3k5 Map4k2 Map4k4 Mapk8ip3 Mmp8 Naip5 Pja2 Ptk2b Rell1 Ripk2 Rnf13 Slamf1 Sphk1 Spi1 Stk25 Stk3 Taok1 Taok3 Trpv4 Zfp622	0.0447832	24.8062	2.00919
multivesicular body organization	GO:0036257	7	Chmp1b Chmp2b Chmp3 Chmp4b Chmp6 Chmp7 Rab11a	0.0447832	50	4.04978
regulation of JNK cascade	GO:0046328	35	Aida Akt1 Cdc42 Cracr2a Crk Dab2ip Dusp19 Dusp3 Fgd4 Flt4 Gps2 Gstp1 Gstp3 Hdac3 Hipk2 Hras Itch Lmnb1 Map3k5 Map4k2 Map4k4 Mapk8ip3 Mmp8 Naip5 Phlpp1 Pja2 Ptk2b Rap2a Ripk2 Slamf1 Stk3 Taok1 Taok3 Trpv4 Zfp622	0.0447832	24.4755	1.98241
actin polymerization or depolymerization	GO:0008154	43	Abi2 Abl1 Add2 Alox15 Arf6 Brk1 Capg Capzb Cit Coro1a Cracd Cyfip1 Cyria Dmtn Dstn Esam Fer Fhdc1 Gba2 Ghrl Hip1r Lats1 Micall2 Mtpn Nck1 Pik3ca Pik3r2 Plek Pstpip2 Ptk2b Rac1 Rhoa Specc1l Spta1 Sptan1 Sptb Ssh3 Tmod1 Tmod3 Was Washc3 Washc5 Wasl	0.0480774	22.9947	1.86247
negative regulation of protein phosphorylation	GO:0001933	67	Abl1 Aida Akt1 Arrb1 Arrb2 Cbl Cdk5rap3 Chmp6 Ctdsp2 Dab2ip Dmtn Dnajc10 Dnajc3 Dusp1 Dusp19 Dusp3 Eif4g1 Eng Fbxo7 Gba Grk2 Gskip Gstp1 Gstp3 Heg1 Hexim1 Hgf Hmgcr Hyal2 Impact Inpp5k Inppl1 Lats1 Lats2 Nck1 Nf1 Nf2 Niban1 Ogt Pebp1 Plec Ppp1r15a Prkar1a Prkar2b Prkca Ptk6 Ptpn6 Ptprb Ptprc Rasip1 Rb1 Rgs14 Rtraf Samsn1 Sh3bp5l Sirt2 Snca Socs5 Sorl1 Spag9 Spred2 Spry2 Terf2ip Tesk1 Tfap4 Tmed2 …	0.0486407	20.4893	1.65954
