# Supplementary material for: Comparative transcriptomic analysis of articular cartilage of post-traumatic osteoarthritis models
Source: Dis Model Mech. 2024 Oct 21;17(10):dmm050583. doi: 10.1242/dmm.050583 (PMC11524441; doi:10.1242/dmm.050583)
Supplement: Table S5. ACL data comparison with SkeletalVis [file dmm-17-050583-TableS5.xlsx]

## Sheet: Sheet1
accession	comparisonsText	zscore
GSE112641	Injured_STR_ort_1_week_post_injuryvsUninjured_STR_ort_1_week_post_injury	5.61894
GSE112641	Injured_STR_ort_2_weeks_post_injuryvsUninjured_STR_ort_2_weeks_post_injury	5.34291
GSE112641	Injured_C57BL_6_2_weeks_post_injuryvsUninjured_C57BL_6_2_weeks_post_injury	4.5153
GSE121033	Lentiviruses expressing LucvsNon surgery	4.42294
E-MTAB-2923	osteoblastvsimmature_osteoblast	4.03158
GSE121033	Lentiviruses expressing PC2vsNon surgery	4.02728
GSE41342	Gene expression data from DMM joints 2 weeks after surgeryvsGene expression data from sham controls 2 weeks after surgery	3.63062
GSE41342	Gene expression data from DMM joints 16 weeks after surgeryvsGene expression data from sham controls 16 weeks after surgery	3.265
GSE112641	Injured_MRL_MpJ_2_weeks_post_injuryvsUninjured_MRL_MpJ_2_weeks_post_injury	3.25884
GSE33656	Frzb -/-vswild-type	3.21748
E-GEOD-53105	metaphysis_KOvsmetaphysis_WT	3.03448
GSE22971	MMP-8 wild type arthritic mousevsMMP-8 wild type control mouse	2.86293
GSE66554	newbornvsadult	2.71216
GSE112641	Injured_C57BL_6_1_day_post_injuryvsUninjured_C57BL_6_1_day_post_injury	2.57752
GSE51588	OA-Subchondral bone from medial tibialvsNormal-Subchondral bone from medial tibial	2.56754
GSE41342	Gene expression data from DMM joints 4 weeks after surgeryvsGene expression data from sham controls 4 weeks after surgery	2.55576
GSE41898	Lkb1 mutant micevscontrol mice	2.54439
GSE112641	Injured_MRL_MpJ_1_day_post_injuryvsUninjured_MRL_MpJ_1_day_post_injury	2.32782
GSE66554	youthvsadult	2.29184
GSE29859	CorticalBone.Marrow_ExcessVitAvsCorticalBone.Marrow_Control	2.25345
GSE103416	monosodium iodoacetate (MIA).28vsnaive.0	2.14913
GSE22971	MMP-8 KO control mousevsMMP-8 wild type control mouse	2.12808
GSE112641	Injured_MRL_MpJ_1_week_post_injuryvsUninjured_MRL_MpJ_1_week_post_injury	2.04018
GSE27492	Synovial fluid.D12vsSynovial fluid.D03	1.95142
GSE22971	MMP-8 KO arthritic mousevsMMP-8 KO control mouse	1.89726
GSE21710	time: 6 hvstime: 0 h	1.89211
GSE21710	time: 12 hvstime: 0 h	1.8893
GSE103416	monosodium iodoacetate (MIA).14vsnaive.0	1.88435
GSE121029	Lentiviruses expressing mtDRBD DGCR8vsLentiviruses expressing Luc	1.83882
E-GEOD-54216	superficial zonevsresting zone	1.82736
GSE21710	time: 24 hvstime: 0 h	1.82128
GSE27492	Synovial fluid.D18vsSynovial fluid.D03	1.76821
GSE53857	X2.wks.post.surgery_treatedvsX2.wks.post.surgery_untreated	1.75381
GSE33754	age: 40 weeks.strain: Str/ortvsage: 40 weeks.strain: CBA	1.73153
GSE17569	ALCAM(-) Sca-1(+)vsALCAM(-) Sca-1(-)	1.69549
E-MTAB-6417	periosteum.fracturevsbone marrow.fracture	1.66626
E-MTAB-5879	InjuryReconstruct.Day28vsControl.Day0	1.58873
GSE27492	Synovial fluid.D07vsSynovial fluid.D03	1.58365
GSE33754	age: 18 weeks.strain: Str/ortvsage: 18 weeks.strain: CBA	1.56992
GSE51588	OA-Subchondral bone from lateral tibialvsNormal-Subchondral bone from lateral tibial	1.54546
E-GEOD-54216	superficial zonevsintermediate/deep zone	1.5316
GSE30322	subchondral bone,operation,1 week postsurgeryvssubchondral bone,sham operation,1 week postsurgery	1.52141
GSE102588	X13del.tg.mutant.with.bone.overgrowthvswild.type	1.51987
EGAD00001001331	OsteoarthritisvsNormal	1.51254
GSE128402	Col2Cre; Adgrg6f/fvswild type	1.47918
GSE7685	Manually.microdissected.embryonic.tibiae..zone.I.of.growth.platevsManually.microdissected.embryonic.tibiae..zone.II.of.growth.plate	1.47854
E-GEOD-51994	SZvsDZ	1.45797
E-MTAB-5879	InjuryRepair.Day28vsControl.Day0	1.45075
GSE51588	OA-Subchondral bone from medial tibialvsOA-Subchondral bone from lateral tibial	1.44524
GSE60451	TIMPlessvswild type	1.43701
E-MTAB-3186	Day9vsControl	1.40128
GSE125153	Wild-type_3 daysvsWild-type_1 day	1.39083
E-GEOD-2154	X6vsX3	1.37451
E-MTAB-3428	KO-5PMvsWT-5PM	1.33507
GSE93698	diffuse systemic sclerosisvsOsteoarthritis	1.29483
GSE93698	diffuse systemic sclerosisvsSeronegative arthritis	1.28136
GSE102292	6 daysvs2 days	1.28129
GSE17563	OsteoclastvsDifferentiating precursor	1.25952
GSE64141	after 15 days of differentiation in chondrogenic mediavsprior to differentiation	1.25572
E-MTAB-5879	Injury.Day7vsControl.Day0	1.2416
GSE125153	Bcl3 knockout_3 daysvsBcl3 knockout_1 day	1.23856
GSE104473	Mandibular Distraction_10_BCSPvsMandibular Fracture_10_BCSP	1.2314
E-GEOD-73372	P3vsE18.5	1.23101
GSE66862	Eed cKOvsWT	1.21598
GSE97118	Ezh2_cKO_D7vsEzh2_cKO_D3	1.21093
GSE102292	9 daysvs6 days	1.19288
GSE90127	osteoblasts in differentiation medium and cabozantinib for 30 daysvsdifferentiated 30 day mouse osteoblasts	1.17975
GSE125153	Bcl3 knockout_1 dayvsWild-type_1 day	1.17365
E-GEOD-33567	Mouse C2C12 cells (96h)vsMouse C2C12 cells (0h)	1.16465
E-MEXP-3890	CD14-positive macrophagevsCD14-positive monocyte	1.15313
GSE30322	subchondral bone,operation,2 weeks postsurgeryvssubchondral bone,sham operation,2 weeks postsurgery	1.13824
GSE45793	WT DMM 1wkvsWT Sham 1wk	1.10673
GSE99731	DMM.1 wkvssham.1 wk	1.10389
E-GEOD-51994	SZvsMZ	1.08838
GSE41342	Gene expression data from DMM joints 8 weeks after surgeryvsGene expression data from sham controls 8 weeks after surgery	1.08311
E-MEXP-2488	articular cartilagevsnucleus pulposus	1.07618
E-GEOD-51994	MZvsDZ	1.07244
E-MTAB-3186	Day5vsControl	1.07103
GSE51098	Intermediate interzonevsouter interzone	1.06036
GSE45793	WT DMM 2wkvsWT Sham 2wk	1.03817
GSE93698	Microcrystalline arthritisvsRheumatoid arthritis	1.03548
E-GEOD-18647	Cre.;Tgfbr2lox/wt.Intervertebral disc (IVD)vsCre.;Tgfbr2lox/wt.Vertebrae	1.03363
GSE110303	WT_PlbvsWT_E2	1.02765
E-GEOD-65077	Over expression day 1 (vsControl day 1 (	1.01722
E-GEOD-54216	intermediate/deep zonevsresting zone	1.00731
GSE29859	CorticalBone_ExcessVitAvsCorticalBone_Control	0.998012
GSE93698	Microcrystalline arthritisvsSystemic lupus erythematosus	0.996285
GSE27492	Ankle.D12vsAnkle.D00	0.994749
GSE110051	Mature_cartilagevsImmature_cartilage	0.993822
GSE57218_B	OAvsHealthy	0.993232
GSE45793	WT DMM 6wkvsWT Sham 6wk	0.990228
GSE120308	P5 Xbp1 KOvsP5 Xbp1 WT	0.980356
GSE93698	Seronegative arthritisvsSystemic lupus erythematosus	0.973061
GSE57218_B	PreservedvsHealthy	0.970639
E-GEOD-82107	osteoarthritisvsHealthy control	0.969684
GSE39340	osteoarthritisvsrheumatoid arthritis	0.969041
GSE17570	PDGFRa(+) Sca-1(+)vsPDGFRa(-) Sca-1(-)	0.960861
GSE47902	SHOX transgenevswildtype	0.94788
GSE53857	X4.wks.post.surgery_treatedvsX4.wks.post.surgery_untreated	0.947705
E-MTAB-2450	control.rhBMP2vscontrol.none	0.937558
E-MTAB-6266	OAvsnonOA	0.937032
GSE45793	Adamts5Dcat DMM 6wkvsAdamts5Dcat Sham 6wk	0.929583
E-GEOD-57723	co-culture with fibroblastvsnone	0.92878
E-MTAB-5879	InjuryReconstruct.Day7vsControl.Day0	0.913017
GSE93698	OsteoarthritisvsSeronegative arthritis	0.910275
GSE112694	Zfp384KO_7DayvsZfp384KO_3Day	0.907541
GSE59642	osteoarthiritisvsreference	0.894025
E-MTAB-5564	osteoarthritisvsnormal	0.88632
E-GEOD-55769	Ad-NERKI_E2vsAd-NERKI	0.874181
E-GEOD-18647	Cre.;Tgfbr2lox/lox.Intervertebral disc (IVD)vsCre.;Tgrbr2lox.lox.Vertebrae	0.872249
GSE125153	Bcl3 knockout_3 daysvsWild-type_3 days	0.869694
E-GEOD-73372	P1vsE18.5	0.863415
GSE60401	SXR_VK2vsDsRed_VK2	0.850082
GSE97118	WT_D7vsWT_D3	0.845083
E-MTAB-4294	synovitisvsControl	0.838447
22659600	OAvsNonOA	0.829138
GSE18394	chondrocytes_day28vsMSC_day28	0.825692
GSE27492	Ankle.D18vsAnkle.D00	0.823027
GSE112694	WT_7DaysvsWT_3Days	0.808989
GSE47799	meniscusvsarticular cartilage	0.804898
GSE42295	surgery: OA.time after surgery: 8 weeksvssurgery: OA.time after surgery: 2 weeks	0.782898
GSE7669	fibroblasts_RAvsfibroblasts_OA	0.781892
GSE23492	Cell culture of isolated chondrocytes from articular cartilage, day 20 of differentiationvsNative articular cartilage	0.780414
GSE93698	Rheumatoid arthritisvsSeronegative arthritis	0.771455
GSE109503	Day21vsDay14	0.757407
E-MTAB-5879	InjuryRepair.Day7vsControl.Day0	0.74911
GSE110051	BonevsImmature_cartilage	0.732755
GSE41997	Estrogen Receptor alpha knock-outvscontrol	0.72447
GSE97232	p21 misexpressionvsControl	0.707931
E-GEOD-43923	osteophytic cartilagevsarticular cartilage	0.704665
E-MTAB-4294	synovitis_with_corticosteroidvsControl	0.704231
E-MTAB-1391	X9vsX0	0.702467
E-MTAB-5879	InjuryRepair.Day28vsInjury.Day28	0.702113
GSE78980	TO-/- 0g treatedvsTO-/- 0g no treatment	0.700776
E-MTAB-6417	periosteum.fracturevsperiosteum.none	0.700754
GSE112641	Injured_STR_ort_1_day_post_injuryvsUninjured_STR_ort_1_day_post_injury	0.699406
GSE39795	cartilage, superficial zonevscartilage, deep zone	0.689591
E-GEOD-8488	UO126vsDMSO	0.688272
E-GEOD-15069	UO126-treated embryonic primary chondrocyte cultures, incubated for 24hrs.vsDMSO-treated embryonic primary chondrocyte cultures, incubated for 24hrs.	0.688272
E-MTAB-3201	psoriatic arthritis.synovial fluidvshealthy.synovial fluid	0.683297
E-MTAB-5879	InjuryReconstruct.Day7vsInjury.Day7	0.680114
GSE21093	RCCSvscontrol	0.678048
GSE104473	Mandibular Distraction_10_SSCvsMandibular Fracture_10_SSC	0.675793
E-MTAB-3186	Day14vsControl	0.673797
E-GEOD-8077	ipsilateral osteoarthritic inductionvssham surgery	0.666701
GSE26499	RANKlowFmshighvsRANKhighFmslow	0.666227
GSE80614	AD_4dvsAD_0hr	0.66431
GSE104793	IL-1b treatedvsUntreated	0.63911
GSE33754	age: 8 weeks.strain: Str/ortvsage: 8 weeks.strain: CBA	0.632945
E-GEOD-2154	X9vsX6	0.63102
E-MTAB-4304	DamagedvsIntact	0.620612
GSE13837	TGF stimulated synovial fibroblasts (4h).rheumatoid arthritisvsTGF stimulated synovial fibroblasts (4h).osteoarthritis	0.619055
E-GEOD-17473	tissue: TMJ condyle; developmental stage: embryo; age: E16.5vstissue: TMJ fossa; developmental stage: embryo; age: E16.5	0.616394
GSE45656	mature osteoclasts on platevspre-osteoclasts	0.613822
GSE22925	Wild type mice, osteoblasts, G-CSFvsWild type mice, osteoblasts, untreated	0.612302
GSE16749	RAW 264.7, RANKL + M-CSFvsRAW 264.7, Unstimulated	0.606382
GSE9329	OsteoarthritisvsRhumatoid arthritis	0.599859
GSE16981	Proliferative and early hypertrophic zone.9weeksvsProliferative and early hypertrophic zone.6weeks	0.599099
GSE7685	Manually.microdissected.embryonic.tibiae..zone.I.of.growth.platevsManually.microdissected.embryonic.tibiae..zone.III.of.growth.plate	0.57989
GSE80614	AD_2dvsAD_0hr	0.575972
GSE45793	Adamts5Dcat DMM 1wkvsAdamts5Dcat Sham 1wk	0.573016
GSE13837	TGF stimulated synovial fibroblasts (2h).rheumatoid arthritisvsTGF stimulated synovial fibroblasts (2h).osteoarthritis	0.572664
GSE21959	RASF (rheumatoid arthritis synovial fibroblasts) gene expression under hypoxic conditionsvsRASF (rheumatoid arthritis synovial fibroblasts) gene expression under normoxic conditions	0.57085
GSE10556	chondrocyte Slc39a13 knockoutvschondrocyte wild type	0.556322
GSE17160	Wild-type.HA-treatedvsWild-type.none	0.554088
GSE101909	E16.5_Fgf8vsE16.5_Ctrl	0.554026
GSE47799	meniscusvscruciate ligament	0.548387
GSE46390	CSF1vscontrol	0.548149
GSE16464	3D-cultured chondrocytes from OAvsmonolayer chondrocytes from OA	0.545797
E-MTAB-6417	periosteum.nonevsbone marrow.none	0.543682
GSE102292	15 daysvs12 days	0.532042
GSE74898	cartilage, exercised for 15 daysvscartilage, control	0.528034
GSE97118	Ezh2_cKO_D7vsWT_D7	0.521388
GSE58203	IL1.1vsIL1.0	0.520394
OANOF	OAvsNOF	0.519565
E-GEOD-33567	Mouse C2C12 cells treated with BMP2 (96h)vsMouse C2C12 cells (96h)	0.518641
GSE39795	cartilage, superficial zonevscartilage, middle zone	0.512279
GSE45656	mature resorbing osteoclasts on dentinvspre-osteoclasts	0.510585
GSE13837	TGF stimulated synovial fibroblasts (1h).osteoarthritisvsTGF stimulated synovial fibroblasts (0h).osteoarthritis	0.508872
GSE60651	overexpressing A-CEBPvsoverexpressing GFP	0.501547
E-GEOD-9451	chondrocytevsiliac	0.497236
GSE69531	Plastic-PelletvsPlastic-Cell	0.495975
GSE69531	Plastic-PelletvsPlastic-Cell	0.495975
GSE58203	IL1.2vsIL1.0	0.492142
GSE55235	synovial tissue from osteoarthritic jointvssynovial tissue from healthy joint	0.491754
GSE17160	TSG-6 knockout.TNFa-treatedvsWild-type.TNFa-treated	0.488401
GSE13837	TNF stimulated synovial fibroblasts (1h).rheumatoid arthritisvsTNF stimulated synovial fibroblasts (1h).osteoarthritis	0.484641
GSE23492	Cell culture of isolated chondrocytes from growth plate cartilage, day 20 of differentiationvsNative growth plate cartilage	0.479259
GSE17160	Wild-type.TSG6-treatedvsWild-type.none	0.476623
GSE114007	OAvsNonOA	0.476074
GSE30322	subchondral bone,operation,4 weeks postsurgeryvssubchondral bone,sham operation,4 weeks postsurgery	0.473505
GSE13837	TGF stimulated synovial fibroblasts (1h).rheumatoid arthritisvsTGF stimulated synovial fibroblasts (1h).osteoarthritis	0.470295
GSE53857	X8.wks.post.surgery_treatedvsX8.wks.post.surgery_untreated	0.468507
GSE42295	surgery: OA.time after surgery: 8 weeksvssurgery: Sham.time after surgery: 8 weeks	0.462596
GSE80614	OS_1dvsOS_0hr	0.461695
GSE60761	genotype: CalcrKO.treatment: Calcitoninvsgenotype: CalcrKO.treatment: untreated	0.457652
E-MEXP-2019	osteoclast derived from monocytesvsintermediate cell derived from monocytes	0.45564
GSE104473	Mandibular Distraction_10_OPvsMandibular Fracture_10_OP	0.450216
E-MEXP-2291	nucleus pulposusvsarticular cartilage	0.447859
E-MEXP-2291	nucleus pulposusvsannulus fibrosus	0.44106
E-GEOD-45893	Osr1MutvsOsr1WT	0.43757
GSE42235	passage: 2vspassage: 0	0.43687
GSE17160	Wild-type.TNFa-treatedvsWild-type.none	0.436558
GSE57218	OAvsPreserved	0.435976
GSE35546	Kartogenin_1nM_6hvsDMSO	0.435337
E-MEXP-3474	Kashin-beck diseasevsprimary osteoarthritis	0.429332
E-MTAB-3010	DMEM + beta-glycerol phosphate, ascorbic acid and dexamethasone for 21 daysvsDMEM + beta-glycerol phosphate, ascorbic acid and dexamethasone for 7 days	0.425719
GSE99306	X13del_UHZvsWT_UHZ	0.424068
GSE17569	ALCAM(+) Sca-1(-)vsALCAM(-) Sca-1(-)	0.423164
GSE80614	OS_12hrvsOS_0hr	0.416996
GSE114079	SMAD3KO_E11.5vsWT_E11.5	0.416774
GSE13837	TGF stimulated synovial fibroblasts (2h).osteoarthritisvsTGF stimulated synovial fibroblasts (0h).osteoarthritis	0.410706
GSE35546	Kartogenin_100nM_6hvsDMSO	0.410449
E-GEOD-57723	TNF and co-culture with fibroblastvsnone	0.405115
GSE93698	diffuse systemic sclerosisvsMicrocrystalline arthritis	0.404466
GSE35546	Kartogenin_10nM_6hvsDMSO	0.403506
GSE97118	WT_D14vsWT_D7	0.402611
GSE39795	cartilage, middle zonevscartilage, deep zone	0.401264
E-MEXP-2019	intermediate cell derived from dendritic cellsvsdendritic cell	0.396806
E-MTAB-5879	Injury.Day28vsControl.Day0	0.396692
GSE114919_Rat	Tibia_HZ_4wkvsTibia_HZ_1wk	0.3907
GSE37676	Mc3T3 cells_treated with AA_5 daysvsMc3T3_untreated_5 days	0.390289
GSE80614	AD_1dvsAD_0hr	0.384124
GSE120244	Cre recombinasevsGFP	0.383557
GSE29107	p62_P392Lvsp62_wild_type	0.38123
GSE80614	AD_05hrvsAD_0hr	0.380353
GSE99306	X13del_PZvsWT_PZ	0.380324
GSE93698	OsteoarthritisvsRheumatoid arthritis	0.376093
E-MEXP-2019	osteoclast derived from dendritic cellsvsintermediate cell derived from dendritic cells	0.37153
GSE30160	knockin mutantvswild type	0.370417
GSE72258	Rheumatoid.arthritis.synovial.fibroblast..C5orf30..50nm.siRNA..knockdown.24hvsRheumatoid.arthritis.synovial.fibroblast..NTC..50nm.siRNA..knockdown.24h	0.37031
GSE84609	X100.ng.ml.rGDF11vsVehicle.control	0.370198
GSE104113	Stem cells.Adultvschondrocyte.Juvenile	0.361198
GSE53982	differentiating MC3T3-E1 cells treated with control scramble shRNAvsproliferating MC3T3-E1 cells treated with control scramble shRNA	0.35823
GSE125167	Control_10_days_difvsControl_2_days_dif	0.357999
E-GEOD-15069	LY294002-treated embryonic primary chondrocyte cultures, incubated for 24hrs.vsDMSO-treated embryonic primary chondrocyte cultures, incubated for 24hrs.	0.357978
E-GEOD-8488	LYvsDMSO	0.357978
GSE55900	Lrp5KOvsLrp5WT	0.357848
GSE59642	degenerated cartilagevsreference	0.347545
GSE17160	TSG-6 knockout.HA-treatedvsTSG-6 knockout.none	0.344974
GSE43242	Osteoblast specific beta-catenin constitutively expressedvswild type	0.342513
GSE58203	PDGF.2vsPDGF.0	0.337464
E-GEOD-18648	TGF.beta1vsnone	0.333042
GSE92641	Uhrf1KOvsControl	0.32344
GSE78980	TO+/+ 1g treatedvsTO+/+ 1g no treatment	0.321294
GSE41038	osteoarthritisvsnormal control	0.315365
GSE13837	TGF stimulated synovial fibroblasts (4h).osteoarthritisvsTGF stimulated synovial fibroblasts (0h).osteoarthritis	0.309866
GSE58203	PDGF.1vsPDGF.0	0.30861
GSE80614	AD_2hrvsAD_0hr	0.306581
GSE16981	Resting zone.1 weekvsProliferative zone.1 week	0.303932
GSE5657	Hyp malevsNormal male	0.303654
GSE13837	TNF stimulated synovial fibroblasts (2h).rheumatoid arthritisvsTNF stimulated synovial fibroblasts (2h).osteoarthritis	0.303456
GSE54779	Bone marrow monocytes treated with M-CSF and sRANKLvsBone marrow monocytes treated with M-CSF alone	0.299788
GSE108721	WT_RANKLvsWT_Basal	0.296932
GSE121892	transfected.with.miR.320a.mimic..M.vstransfected.with.control.mimic..CM.	0.293417
GSE112694	Zfp384KO_7DayvsWT_7Days	0.291419
GSE62914	iPSC-derived chondrocytes (passage 3)vsadult chondrocyte	0.2908
E-GEOD-55769	Ad-NOER_E2vsAd-NOER	0.288356
GSE41039	proteoglycan-induced spondylitisvsnone (Control)	0.287385
E-MTAB-3010	DMEM + beta-glycerol phosphate, ascorbic acid and dexamethasone for 7 daysvsDMEM + beta-glycerol phosphate, ascorbic acid and dexamethasone for 2 days	0.284551
GSE107363	HobRAvsHob	0.282423
GSE74220	IL1BvsControl	0.280987
GSE110581	Zfp36l1 AdenovirusvsNull Control Adenovirus	0.279959
GSE41038	seronegative spondyloarthropyvsnormal control	0.277919
GSE23492	Cell culture of isolated chondrocytes from articular cartilage, day 10 of differentiationvsNative articular cartilage	0.272609
E-GEOD-14359	metastatis tissuevsconventional ostosarcoma tissue	0.271546
E-MEXP-2019	intermediate cell derived from monocytesvsmonocyte	0.271376
GSE57740	shRNA specific for CHADLvsscrambled negative control shRNA	0.27004
GSE44991	cartilage tissue from the condylus medialis femoris.affectedvscartilage tissue from the condylus medialis femoris.non-affected	0.267548
GSE52817	dOB (osteoblasts)vsosteoblasts (OB)	0.265727
E-MTAB-4152	direct co-culture with human umbilical vein endothelial cellsvsindirect co-culture with human umbilical vein endothelial cells	0.260598
GSE27492	Ankle.D07vsAnkle.D00	0.25626
E-GEOD-15118	The CH10T1/2 cell line transfected with the R150C variant PTHR1 treated with carriervsThe CH10T1/2 cell line transfected with the wild type PTHR1	0.255938
GSE99306	X13delChopKO_MHZvsX13del_MHZ	0.253625
GSE42235	passage: 6vspassage: 0	0.24204
GSE112413	Mutant_SkullvsWT_Skull	0.241798
GSE80614	OS_2dvsOS_0hr	0.239619
GSE9247	MS-275 treated MC3T3 micevsDMSO treated MC3T3 mice	0.237398
GSE43242	Osteoblast specific FoxO1 deletedvswild type	0.235588
GSE93698	Microcrystalline arthritisvsSeronegative arthritis	0.232566
E-MTAB-4879	chondrocyte_oldvschondrocyte_young	0.227046
GSE24742	EULAR Moderate-responder.12 weeks of RTX therapyvsEULAR Moderate-responder.baseline	0.225735
E-MTAB-1391	X27vsX0	0.221927
GSE93698	diffuse systemic sclerosisvsRheumatoid arthritis	0.218059
GSE29745	Gene expression of human adult re-differentiation chondrocytesvsGene expression of human fetal re-differentiation chondrocytes	0.213057
GSE78980	TO-/- 1g no treatmentvsTO+/+ 1g no treatment	0.207357
GSE84198	Ezh2 KO proximal tibia PZvsWT proximal tibia PZ	0.206171
GSE7683	DEX-treated embryonic primary chondrocyte cultures, incubated for 24vsDMSO-treated embryonic primary chondrocyte cultures, incubated for 24	0.203184
GSE35466	bone marrow cells, adiponectin, 10 hrsvsbone marrow cells, unterated, 10 hrs	0.201055
GSE46053	MSCs from healthy Donor cocultured with MM.1S cellsvsMSCs from healthy Donor cultured in solitary (i.e. no cocultured)	0.200036
GSE13837	TGF stimulated synovial fibroblasts (1h).rheumatoid arthritisvsTGF stimulated synovial fibroblasts (0h).rheumatoid arthritis	0.192768
GSE109108	mir181_day7vsNS_control_day7	0.192562
GSE17160	TSG-6 knockout.HA-treatedvsWild-type.HA-treated	0.192309
GSE80614	OS_4dvsOS_0hr	0.19193
GSE64394	OA chondrocytesvsNormal chondrocytes	0.190883
GSE58203	IL1.4vsIL1.0	0.190668
GSE99662	HighvsLow	0.188849
E-GEOD-19664	Pooled_8_MSCs_d14vsPooled_7_MSCs_d7	0.188829
GSE34570	osteoblasts_2uM PP1_24hrvsosteoblasts_DMSO_24hr	0.187449
GSE62914	iPSC differentiated to chondrocyte for 4 daysvsiPSC	0.18669
GSE121029	Lentiviruses expressing WT DGCR8vsLentiviruses expressing Luc	0.184073
GSE125167	PLZF_10_days_diffvsPLZF_2_days_diff	0.182613
GSE80614	OS_2hrvsOS_0hr	0.180576
GSE66416	MC3T3-E1_over-expressing_periostinvsMC3T3-E1_empty_vector	0.17407
E-GEOD-55769	Ad-Era_E2vsAd-Era	0.17109
E-GEOD-1919	osteoarthritis.non-steroidal anti-inflammatory drugsvsnormal.none	0.16871
E-GEOD-57723	TNFvsnone	0.16668
GSE74668	treated with IL-17A _4hvsnon-treated control_4h	0.164161
GSE42235	passage: 4vspassage: 0	0.160305
GSE35466	bone marrow cells, adiponectin, 120 hrsvsbone marrow cells, unterated, 120 hrs	0.159958
GSE80614	OS_6hrvsOS_0hr	0.155518
E-MTAB-6417	bone marrow.fracturevsbone marrow.none	0.155499
GSE78980	TO-/- 1g treatedvsTO+/+ 1g treated	0.154377
E-GEOD-37287	Growth Plate Chondrocyte Tgfbr2Prx1KO mutantsvsGrowth Plate Chondrocyte Controls	0.150682
E-GEOD-9451	osteoblastvsiliac	0.146066
GSE45656	pre-osteoclastsvsMouse bone marrow macrophage	0.145997
GSE80614	OS_1hrvsOS_0hr	0.143863
GSE121780	Apert syndrome_mandibular condylar cartilagevscontrol_mandibular condylar cartilage	0.143242
GSE42235	passage: 8vspassage: 0	0.139395
GSE24742	EULAR Poor-responder.12 weeks of RTX therapyvsEULAR Poor-responder.baseline	0.137914
GSE35546	Kartogenin_10nM_24hvsDMSO	0.136729
GSE93698	Microcrystalline arthritisvsOsteoarthritis	0.135995
GSE39796	cartilage, superficial zonevscartilage, middle zone	0.132867
E-GEOD-76988	STAT5_cKOvsSTAT5_WT	0.131902
GSE63017	Pax1KOPax9KOvsWT	0.128734
GSE89179	siCHD1_MSC_AdvssiCon_MSC_Ad	0.126974
GSE21959	HSF (healthy synovial fibroblasts) gene expression under hypoxic conditionsvsHSF (healthy synovial fibroblasts) gene expression under normoxic conditions	0.125631
GSE43861	Fibrogenesis imperfecta ossiumvscontrol	0.125486
E-MTAB-3428	KO-9AMvsWT-9AM	0.124717
E-MTAB-4879	msc_oldvsmsc_young	0.123197
GSE98295	miR-140 WT/G heterovsmiR-140 WT	0.116616
GSE103492	Lrp5KO_Wnt3avsWT	0.113038
GSE21639	RAW_RL_day1vsRAW_CTRL_day1	0.112135
GSE35546	Kartogenin_100nM_24hvsDMSO	0.110239
GSE104794	Ad-Epas1(HIF-2a) infectedvsAd-null infected	0.105338
GSE89179	siCon_FOB_ObvssiCon_FOB_Und	0.102207
GSE80614	AD_6hrvsAD_0hr	0.10027
E-GEOD-16007	microRNA-140 depletionvscontrol	0.0988002
GSE89179	siCHD1_MSC_UndvssiCon_MSC_Und	0.0963149
GSE13837	TNF stimulated synovial fibroblasts (2h).osteoarthritisvsTNF stimulated synovial fibroblasts (0h).osteoarthritis	0.0957602
GSE58203	PDGF.4vsPDGF.0	0.0890808
GSE17563	Differentiating precursorvsPrecursor	0.0889286
E-GEOD-19664	Pooled_12_Chondros_d14vsPooled_11_Chondros_d7	0.0886498
GSE13837	TNF stimulated synovial fibroblasts (12h).rheumatoid arthritisvsTNF stimulated synovial fibroblasts (12h).osteoarthritis	0.0858621
E-MEXP-1244	dexamethasonevsnone	0.0819824
GSE13604	mesenchymal stem cells treated 8 hours with BMP6vsmesenchymal stem cells cultured 8 hours without BMP6	0.0800873
GSE121780	Apert syndrome_Meckel's cartilagevscontrol_Meckel's cartilage	0.0799788
GSE103492	Lrp5_6_KOvsLrp5_6_Ctl	0.0790812
GSE21639	RAW_RL_day4vsRAW_CTRL_day4	0.0779731
GSE86578	IL.1.OSM.1.25vsnone (control).0	0.0750248
GSE19299	Rb KnockoutvsWild type	0.0709799
GSE100786	Bone marrow Monocytes from RA patientvsBone marrow Monocytes from OA patient	0.0644589
GSE16981	Proliferative and early hypertrophic zone.6weeksvsProliferative and early hypertrophic zone.3weeks	0.0616984
GSE69108	Nasal chondrocytevsRib Chondrocyte	0.0610749
E-MTAB-2450	miR-195 transfection.nonevscontrol.none	0.0589841
E-GEOD-1919	osteoarthritis.nonevsnormal.none	0.0579736
E-GEOD-54461	Day6vsDay2	0.0579457
GSE63017	Pax1KOPax9HETvsWT	0.0574934
GSE106631	galectin-8 treated (50nM, 24hrs)vsnone	0.0544191
GSE108771	Activinvscontrol	0.0542863
GSE13837	TNF stimulated synovial fibroblasts (2h).rheumatoid arthritisvsTNF stimulated synovial fibroblasts (0h).rheumatoid arthritis	0.0539991
GSE108771	Activin + Lapatinibvscontrol	0.0535987
GSE89179	siCHD1_FOB_ObvssiCon_FOB_Ob	0.0535281
E-GEOD-1919	rheumatoid arthritis.non-steroidal anti-inflammatory drugsvsnormal.none	0.0526976
GSE63017	Pax1KOvsWT	0.0522092
GSE109503	Day7vsDay3	0.0516192
GSE103492	Lrp6KO_Wnt3avsLrp6_KO	0.0449334
GSE60162	TBX5 overexpressionvsvector control	0.0413596
GSE18991	Hoxd4 transgenicvswild type	0.0413433
GSE72261	Xbp1Cart{delta}Ex2 HZvsWt HZ	0.0324037
GSE109503	Day14vsDay7	0.0252251
GSE109503	Day21vsDay0	0.0252251
GSE62914	iPSC differentiated to chondrocyte for 9 daysvsiPSC	0.0239995
GSE112694	Zfp384KO_3DayvsWT_3Days	0.0227924
GSE63017	Pax1HETvsWT	0.0199064
GSE46053	MSCs from MM patient cocultured with MM.1S cellsvsMSCs from healthy Donor cultured in solitary (i.e. no cocultured)	0.016951
GSE13837	TNF stimulated synovial fibroblasts (12h).osteoarthritisvsTNF stimulated synovial fibroblasts (0h).osteoarthritis	0.0151106
GSE41992	IL3vsnone	0.0119367
GSE35546	Kartogenin_1nM_24hvsDMSO	0.00927029
E-MTAB-4879	tendon_oldvstendon_young	0.00769778
GSE13837	TNF stimulated synovial fibroblasts (1h).rheumatoid arthritisvsTNF stimulated synovial fibroblasts (0h).rheumatoid arthritis	0.00564285
GSE99306	X13delChopKO_pHZvsX13del_pHZ	0.00549263
GSE35955	hMSC-old_elderlyvshMSC-C_middle-aged	0.00390624
GSE80614	AD_1hrvsAD_0hr	0.00306382
GSE18394	chondrocytes_day28vsMSC_day0	-0.00175877
GSE89179	siCHD1_MSC_ObvssiCon_MSC_Ob	-0.00187216
GSE35466	bone marrow cells, adiponectin, 4 hrsvsbone marrow cells, unterated, 4 hrs	-0.00283583
GSE99306	X13delChopKO_UHZvsX13del_UHZ	-0.00306007
E-GEOD-1919	osteoarthritis.non-steroidal anti-inflammatory drugsvsosteoarthritis.none	-0.00605099
GSE103492	WT_Wnt3avsWT	-0.00834201
GSE103697	ARP-1.5 ug/ml CRP for 24 hoursvsARP-1.Control	-0.0110646
GSE78980	TO+/+ 0g treatedvsTO+/+ 0g no treatment	-0.0149707
GSE68428	neg vehicle control + IL1vsuntreated	-0.0166486
E-MEXP-3129	X550vsX380	-0.018344
GSE108721	Mir182Gain_BasalvsWT_Basal	-0.0240473
GSE35956	diagnosis: primary osteoporosisvstissue: bone marrow	-0.0258763
E-GEOD-15118	The CH10T1/2 cell line transfected with the wild type PTHR1 treated with PTHrPvsThe CH10T1/2 cell line transfected with the wild type PTHR1	-0.0270596
GSE57104	Rs1 expressing osteoblastsvswild type osteoblasts	-0.0279306
GSE29233	TGFb treatedvsUntreated	-0.0281478
GSE110303	KO_E2vsWT_E2	-0.0285313
GSE48438	Scl-tTA::TRE-BCR/ABLvsControl	-0.0398032
GSE68428	untreated + IL1vsuntreated	-0.0414787
GSE104473	Mandibular Fracture_15_SSCvsMandibular Distraction_15_SSC	-0.0432134
E-GEOD-15118	The CH10T1/2 cell line transfected with the R150C variant PTHR1 treated for one hour with PTHrPvsThe CH10T1/2 cell line transfected with the wild type PTHR1 treated with PTHrP	-0.0441909
GSE24742	EULAR Good-responder.12 weeks of RTX therapyvsEULAR Good-responder.baseline	-0.0447453
GSE46750	cultured.cells.from.synovial.membrane..inflammatoryvscultured.cells.from.synovial.membrane.normal.reactive	-0.0450252
GSE114919	Tibia_PZ_4wkvsTibia_HZ_4wk	-0.0499954
GSE74898	cartilage, exercised for 2 daysvscartilage, control	-0.0531999
GSE45233	Knee meniscus, young, chondrosisvsKnee meniscus, young, no chondrosis	-0.0540461
GSE7116	Multiple Myeloma patient on bisphosphonate therapy without osteonecrosis of the jawvsHealthy volunteer	-0.0555474
GSE79176	low (0.01mg/ml) concentration of polyphosphatesvsnone (control)	-0.0601935
GSE39340	ankylosing spondylitisvsrheumatoid arthritis	-0.0603439
GSE78980	TO-/- 0g treatedvsTO+/+ 0g treated	-0.0605597
E-GEOD-26475	Murine knee joint_Operated (DMM)_3dayvsMurine knee joint_Operated (Sham)_3day	-0.0615486
E-ERAD-89	MELATONIN_24vsDMSO_24	-0.0639395
GSE35958	diagnosis: primary osteoporosisvstissue: bone marrow	-0.066535
E-ERAD-89	MELATONIN_6vsDMSO_6	-0.0670725
GSE112809	PBMC after 56 days of CPN10 treatmentvsPBMC at baseline	-0.0677484
GSE80614	AD_12hrvsAD_0hr	-0.0693684
GSE90127	osteoblasts in differentiation medium and cabozantinib for 30 daysvsundifferentiated mouse osteoblasts	-0.0734062
GSE103492	Lrp5KOvsWT	-0.0752078
E-MTAB-4294	synovitis_with_corticosteroidvssynovitis	-0.077673
E-GEOD-73372	P3vsP1	-0.0778935
GSE35466	bone marrow cells, adiponectin, 72 hrsvsbone marrow cells, unterated, 72 hrs	-0.0783082
GSE110051	BonevsMature_cartilage	-0.0805693
GSE52817	dOB (osteoblasts)vsmesenchymal stem cells (MSC)	-0.0810921
GSE13782	InflamedvsNormal	-0.0832596
E-ERAD-89	SEROTONIN_24vsDMSO_24	-0.083291
E-MTAB-4879	osteocyte_oldvsosteocyte_young	-0.0841241
GSE13837	TGF stimulated synovial fibroblasts (12h).rheumatoid arthritisvsTGF stimulated synovial fibroblasts (12h).osteoarthritis	-0.0847703
GSE13837	TGF stimulated synovial fibroblasts (12h).rheumatoid arthritisvsTGF stimulated synovial fibroblasts (0h).rheumatoid arthritis	-0.0874719
GSE78980	TO+/+ 1g no treatmentvsTO+/+ 0g no treatment	-0.0892173
GSE99306	X13delChopKO_PZvsX13del_PZ	-0.089905
GSE114469	Y1 deficient mousevsWT mouse	-0.0910211
GSE47799	cruciate ligamentvsarticular cartilage	-0.0922535
GSE114919	Tibia_PZ_1wkvsTibia_HZ_1wk	-0.0925227
GSE60761	genotype: CalcrKO.treatment: Calcitoninvsgenotype: wildtype.treatment: Calcitonin	-0.094244
GSE16749	RAW 264.7, RANKL + M-CSF, miR-155vsRAW 264.7, Unstimulated, miR-155	-0.0951394
GSE31980	MSC.aggregates.cultured.in.hanging.drop.culture.for.3.daysvsMSCs.in.a.monolayer.culture	-0.0962982
GSE60761	genotype: wildtype.treatment: Calcitoninvsgenotype: wildtype.treatment: untreated	-0.0975759
GSE36925	BMP2(-),LOXL2(+)vsBMP2(-),LOXL2(-)	-0.0982677
GSE27492	Ankle.D01vsAnkle.D00	-0.100207
GSE13837	TGF stimulated synovial fibroblasts (12h).osteoarthritisvsTGF stimulated synovial fibroblasts (0h).osteoarthritis	-0.101412
GSE27390	rheumatoid arthritisvsosteoarthritis	-0.101959
GSE97118	Ezh2_cKO_D14vsEzh2_cKO_D7	-0.102868
GSE109503	Day3vsDay1	-0.103652
GSE21639	RAW_RL_day2vsRAW_CTRL_day2	-0.103796
GSE105139	AhsgHETvsAhsgWT	-0.106637
GSE13837	TNF stimulated synovial fibroblasts (4h).rheumatoid arthritisvsTNF stimulated synovial fibroblasts (0h).rheumatoid arthritis	-0.106831
GSE13837	TNF stimulated synovial fibroblasts (1h).osteoarthritisvsTNF stimulated synovial fibroblasts (0h).osteoarthritis	-0.113533
GSE97118	Ezh2_cKO_D14vsWT_D14	-0.11364
GSE99731	DMM.6 wkvssham.6 wk	-0.114214
GSE68428	Lama4 + IL1vsuntreated	-0.116096
GSE106259	CCL5vsControl	-0.117604
GSE97118	Ezh2_cKO_D3vsWT_D3	-0.121466
GSE100786	Peripheral blood Monocytes from RA patientvsPeripheral blood Monocytes from OA patient	-0.121984
GSE84198	WT proximal tibia PZvsWT proximal tibia HZ	-0.123517
GSE87608	Runx2HET_vehiclevsWT_vehicle	-0.1256
GSE16981	Hypertrophic zone.1 weekvsProliferative zone.1 week	-0.126214
GSE103492	Lrp6KO_Wnt3avsLrp6_Ctl	-0.131594
GSE110300	WT_PlbvsWT_E2	-0.13457
GSE15083	persistentvsextended	-0.138869
E-MTAB-3186	Day1vsControl	-0.139414
GSE99306	X13delChopKO_PZvsWT_PZ	-0.142867
GSE18992	Hoxc8 transgenicvswild type	-0.144092
GSE110300	KO_PlbvsWT_Plb	-0.145086
GSE13837	TGF stimulated synovial fibroblasts (4h).rheumatoid arthritisvsTGF stimulated synovial fibroblasts (0h).rheumatoid arthritis	-0.148544
GSE103697	MM.1S.5 ug/ml CRP for 24 hoursvsMM.1S.Control	-0.150382
GSE13837	TNF stimulated synovial fibroblasts (4h).rheumatoid arthritisvsTNF stimulated synovial fibroblasts (4h).osteoarthritis	-0.150407
E-MTAB-6857	FournucleivsTwonuclei	-0.151377
GSE35003	Ift88-deletedvswild-type	-0.151655
GSE21639	RAW_RL_day5vsRAW_CTRL_day5	-0.153266
GSE66554	early-stage elderlyvsadult	-0.153953
GSE125167	NaivePLZFvsNaiveControl	-0.158685
GSE77916	EPZ.5676.3.µM.4.daysvsvehicle..DMSO..4.days	-0.16084
GSE65745	X10nM.E2vsvehicle..control.	-0.165195
GSE108771	Activin + TAKvscontrol	-0.172021
GSE81399	FACS sorted Dmp1-Cre targeted CAR cells from mouse bone marrowvsFACS sorted Dmp1-Cre non-targeted CAR cells from mouse bone marrow	-0.172619
E-MEXP-2291	annulus fibrosusvsarticular cartilage	-0.177103
GSE103492	Lrp5KO_Wnt3avsLrp5KO	-0.177489
GSE30628	Col10a1 p.Asn617Lysvswild type	-0.179512
GSE19060	OAvsNormal	-0.180453
GSE79176	high (1mg/ml) concentration of polyphosphatesvsnone (control)	-0.180457
GSE65745	X500.ng.ml.doxycycline.and.10nM.E2vsvehicle..control.	-0.185736
GSE15615	TNFalphavsno cytokine	-0.187507
GSE98295	miR-140 G/GvsmiR-140 WT	-0.187847
GSE110281	Sox9PosvsLrg5Pos	-0.188095
E-GEOD-1919	rheumatoid arthritis.disease modifying antirheumatic drugsvsnormal.none	-0.18819
GSE7116	Multiple Myeloma patient with osteonecrosis of the jawvsHealthy volunteer	-0.18869
E-MTAB-1123	mOL-AR knockout.12vswild type.12	-0.192691
GSE29106	Measles Virus Nucleocapsid ProteinvsEmpty Vector	-0.193759
GSE80614	OS_05hrvsOS_0hr	-0.199784
GSE70719	fluoride (8 ppm) for 30 daysvsnone (untreated control)	-0.200711
GSE86578	IL.1.OSM.1vsnone (control).0	-0.20158
GSE62914	iPSC-derived chondrocytes (passage 3)vsiPSC	-0.203284
GSE73087	MSC-Day5-Induction-ApoA-1vsMSC-Day5-Induction	-0.203918
GSE45233	Knee meniscus, old, chondrosisvsKnee meniscus, old, no chondrosis	-0.213597
GSE84907	pH8.4vspH7.8	-0.214492
GSE5657	Hyp femalevsNormal female	-0.215236
GSE102292	12 daysvs9 days	-0.218332
GSE109503	Day14vsDay0	-0.218698
GSE100609	normal - osteoporosis: Osteoporosisvsnormal - osteoporosis: Normal	-0.221842
GSE29107	p62_wild_typevsp62_empty_vector	-0.222599
GSE104459	E9.5_Pitx_KOvsE9.5WT	-0.224136
E-MTAB-4152	direct co-culture with human umbilical vein endothelial cellsvsmonoculture	-0.225268
GSE121780	Apert syndrome_mandibular bonevscontrol_mandibular bone	-0.225743
GSE89179	siCon_MSC_ObvssiCon_MSC_Und	-0.227224
GSE121892	transfected.with.miR.320a.inhibitor..I.vstransfected.with.control.inhibitor..CI.	-0.22851
GSE50549	SAHA2hrvsDMSO	-0.228813
GSE114919_Rat	Tibia_PZ_1wkvsTibia_HZ_1wk	-0.23264
GSE78980	TO-/- 0g no treatmentvsTO+/+ 0g no treatment	-0.233695
E-MTAB-5879	InjuryReconstruct.Day28vsInjury.Day28	-0.233908
GSE89179	siCon_MSC_AdvssiCon_MSC_Und	-0.236834
GSE16749	RAW 264.7, Unstimulated, miR-155vsRAW 264.7, Unstimulated	-0.237437
GSE69459	resFOP-iMSCs (+ActA)vsresFOP-iMSCs (-ActA)	-0.238157
GSE10575	migratory cells only found in diseased OA tissue with stem cell characteristicsvshealthy chondrocytes	-0.238222
GSE79176	high (1mg/ml) concentration of polyphosphatesvslow (0.01mg/ml) concentration of polyphosphates	-0.241867
GSE52992	human TNF transgenic and knockout in Rsk2 gene (Rsk2-/y FLS)vshuman TNF transgenic without knockout (Rsk2+/y FLS)	-0.242204
GSE13837	TNF stimulated synovial fibroblasts (4h).osteoarthritisvsTNF stimulated synovial fibroblasts (0h).osteoarthritis	-0.244171
GSE109108	mir181_day2vsNS_control_day2	-0.244874
GSE7116	Multiple Myeloma patient with osteonecrosis of the jawvsMultiple Myeloma patient on bisphosphonate therapy without osteonecrosis of the jaw	-0.248256
GSE10555	osteoblast Slc39a13 knockoutvsosteoblast wild type	-0.248732
GSE41038	ankylosing spondylitisvsnormal control	-0.249883
E-GEOD-9451	fibroblastvsiliac	-0.252369
GSE125167	Control_2_days_difvsNaiveControl	-0.253667
GSE103697	U266.5 ug/ml CRP for 24 hoursvsU266.Control	-0.256917
E-GEOD-10024	NDSF stimulated chondrocytesvsunstimulated chondrocytes	-0.257296
E-GEOD-54461	Day8vsDay2	-0.264411
GSE9247	VPA treated MC3T3 micevsDMSO treated MC3T3 mice	-0.265642
GSE64965	X482.cells.Sox2shRNA.vsX482.cells.scrambledshRNA	-0.26654
GSE104795	Ad-Zip8 infectedvsAd-null infected	-0.271715
GSE73087	MSC-Day1 Induction-ApoA1vsMSC-Day1-Induction	-0.276195
E-GEOD-51812	Remaining limb cells_6wks_LCMvsArticular_chondrocytes_17wks	-0.27669
E-GEOD-19664	Pooled_7_MSCs_d7vsPooled_6_MSCs_d3	-0.278414
GSE39796	cartilage, superficial zonevscartilage, deep zone	-0.28157
GSE84198	Ezh2 KO proximal tibia HZvsWT proximal tibia HZ	-0.287524
GSE87608	WT_MS275vsWT_vehicle	-0.294886
GSE108721	Mir182Loss_RANKLvsWT_RANKL	-0.302079
GSE4481	M.CNP at 10exp(-6) MvsM.vehicle: BSA/HCL 1.0 Mm	-0.306484
E-GEOD-83930	Pre-miR-17vsNC-Pre-miR	-0.306974
GSE10575	Osteocytes/-blasts in P2 from human bone chips of patients with OAvshealthy chondrocytes	-0.307797
GSE75181	cultured chondrocytes from cartilage_ctrl_IL1Bvscultured chondrocytes from cartilage_control	-0.309894
GSE13837	TNF stimulated synovial fibroblasts (12h).rheumatoid arthritisvsTNF stimulated synovial fibroblasts (0h).rheumatoid arthritis	-0.314175
GSE13837	TGF stimulated synovial fibroblasts (2h).rheumatoid arthritisvsTGF stimulated synovial fibroblasts (0h).rheumatoid arthritis	-0.315668
E-GEOD-75549	hdac3KOvsWT	-0.319511
E-GEOD-1919	rheumatoid arthritis.steroids, disease modifying antirheumatic drugs and non-steroidal anti-inflammatory drugsvsnormal.none	-0.319933
GSE98295	miR-140 KOvsmiR-140 WT	-0.321467
E-MTAB-5879	InjuryRepair.Day7vsInjury.Day7	-0.32199
GSE87605	Hypertrophic cell layervsFlat cell layer	-0.32767
GSE63939	Osteoblastic in vitro differentiation of Kusa4b10 mouse cell line.vsKusa4b10 mouse cell line	-0.328199
GSE105139	AhsgKOvsAhsgWT	-0.335043
E-GEOD-54461	Day10vsDay2	-0.337216
GSE108771	Activin + CP-724714vscontrol	-0.340958
24361742	damagedvsundamaged	-0.347954
GSE105139	AhsgKOvsAhsgHET	-0.351653
E-GEOD-1919	rheumatoid arthritis.steroids, disease modifying antirheumatic drugs and non-steroidal anti-inflammatory drugsvsrheumatoid arthritis.disease modifying antirheumatic drugs	-0.353028
GSE78980	TO-/- 1g no treatmentvsTO-/- 0g no treatment	-0.355374
GSE60761	genotype: CalcrKO.treatment: untreatedvsgenotype: wildtype.treatment: untreated	-0.36246
E-GEOD-54461	Day4vsDay2	-0.365857
GSE75230	OIM treated, grow at 39oCvsuntreated, grow at 39oC in BM	-0.366056
GSE60737	overexpressing HES1vsoverexpressing GFP	-0.369312
GSE108036	ANP32A KOvsWild.type	-0.370883
E-ERAD-89	MELATONIN_48vsDMSO_48	-0.377014
GSE111946	synthetic precursor miR-218vsscrambled control	-0.377692
GSE69531	ECM-PelletvsECM-Cell	-0.37772
GSE16981	Hypertrophic zone.1 weekvsResting zone.1 week	-0.381998
GSE16981	Hypertrophic zone.1 weekvsResting zone.1 week	-0.381998
GSE64922	PlGF siRNAvscontrol siRNA	-0.386635
E-GEOD-51812	Chondrocyte_condensation_6wks_LCMvsArticular_chondrocytes_17wks	-0.391288
GSE103492	Lrp6_KOvsLrp6_Ctl	-0.391996
E-MTAB-2450	miR-195 transfection.rhBMP2vsmiR-195 transfection.none	-0.392903
GSE93698	Rheumatoid arthritisvsSystemic lupus erythematosus	-0.393809
GSE21523	TERC-/-vsTERC+/+	-0.399403
GSE114919_Rat	Tibia_PZ_4wkvsTibia_PZ_1wk	-0.399893
GSE55457	rheumatoid arthritisvsnormal control	-0.405974
GSE108721	Mir182Loss_BasalvsWT_Basal	-0.41462
GSE17570	PDGFRa(+) Sca-1(-)vsPDGFRa(-) Sca-1(-)	-0.421282
GSE54749	treated.with.Hh.inhibitorvsnone	-0.425439
E-MTAB-5326	25 MPa pressure.1vsno hydrostatic pressure.NA	-0.432965
GSE4481	H.CNP at 10exp(-6) MvsH.vehicle: BSA/HCL 1.0 Mm	-0.433303
GSE115084	Flcn targeted siRNA transfectedvsscramble siRNA transfected	-0.438575
GSE43854	mutant (Gnptabc.3082insC)vswild-type	-0.440693
GSE125167	PLZF_2_days_diffvsNaivePLZF	-0.440996
E-GEOD-1919	rheumatoid arthritis.disease modifying antirheumatic drugsvsrheumatoid arthritis.non-steroidal anti-inflammatory drugs	-0.445113
GSE70667	Flow_2hvsControl_2h	-0.445365
GSE58203	IL1.12vsIL1.0	-0.450119
GSE65745	X500.ng.ml.doxycyclinevsvehicle..control.	-0.45446
E-GEOD-1919	rheumatoid arthritis.steroids, disease modifying antirheumatic drugs and non-steroidal anti-inflammatory drugsvsrheumatoid arthritis.non-steroidal anti-inflammatory drugs	-0.456493
GSE27372	co-cultured with the JJN3 human myeloma cell linevscontrol	-0.458737
GSE30628	ColXTgcogvswild type	-0.461434
GSE86578	IL.1.OSM.24vsnone (control).0	-0.464045
GSE31685	Interleukin.1beta.pre.stimulated.and.resveratrol.treatedvsNK..Interleukin.1beta.pre.stimulated	-0.468473
GSE58203	PDGF.12vsPDGF.0	-0.470872
GSE9247	TSA treated MC3T3 micevsDMSO treated MC3T3 mice	-0.471695
GSE125167	PLZF_2_days_diffvsControl_2_days_dif	-0.478653
GSE13590	siRNA-140vssiRNA-96	-0.482793
GSE109503	Day7vsDay0	-0.483812
GSE68038	cartilage from knee (tibial plateau)vscartilage from proximal interphalangeal joint (PIP)	-0.486685
GSE55235	synovial tissue from rheumatoid arthritis jointvssynovial tissue from healthy joint	-0.488084
GSE74898	cartilage, exercised for 5 daysvscartilage, control	-0.503361
GSE72575	IL-1β-stimulated MH7Avsnon-stimulated	-0.507901
GSE73087	MSC-Day3-Induction-ApoA1vsMSC-Day3-Induction	-0.527909
GSE35957	hMSC-senescentvshMSC-C_middle-aged	-0.530151
E-GEOD-2154	X12vsX9	-0.534366
E-MTAB-5326	25 MPa pressure.4vsno hydrostatic pressure.NA	-0.543421
GSE39796	cartilage, middle zonevscartilage, deep zone	-0.544991
GSE72258	Rheumatoid.arthritis.synovial.fibroblast..HDAC1..25.nm.siRNA.knockdown..48.hvsRheumatoid.arthritis.synovial.fibroblast..NTC..25.nm.siRNA.knockdown..48.h	-0.5462
GSE16981	Proliferative and early hypertrophic zone.12weeksvsProliferative and early hypertrophic zone.9weeks	-0.548466
GSE16464	monolayer chondrocytes from OAvsmonolayer chondrocytes from normal	-0.550366
GSE35466	bone marrow cells, adiponectin, 24 hrsvsbone marrow cells, unterated, 24 hrs	-0.554279
GSE18738	hypertrophic zonevsreserve zone	-0.558587
GSE99306	X13delChopKO_LHZvsWT_LHZ	-0.558636
E-MTAB-5023	Mesenchymal cell-specific homozygous deletion of SbdsvsSbds wildtype	-0.562681
GSE23492	Native articular cartilagevsNative growth plate cartilage	-0.567375
GSE71565	differentiated for 12 daysvsdifferentiated for 5 days	-0.570264
GSE97828	MUTvsWT	-0.580028
GSE111628	ovariectomizedvssham surgery	-0.590308
E-MTAB-5326	25 MPa pressure.24vsno hydrostatic pressure.NA	-0.591444
E-GEOD-18648	BMP4vsnone	-0.593803
GSE69459	FOP-iMSCs (+ActA)vsresFOP-iMSCs (-ActA)	-0.595185
GSE109503	Day3vsDay0	-0.595352
E-GEOD-18647	Cre.;Tgfbr2lox/wt.VertebraevsCre.;Tgrbr2lox.lox.Vertebrae	-0.599305
GSE37219	NFATc1 fl/fl MxCre+vsNFATc1 fl/fl MxCre-	-0.606474
GSE109108	mir138_day7vsNS_control_day7	-0.613575
E-GEOD-53105	diaphysis_KOvsdiaphysis_WT	-0.613668
GSE109503	Day1vsDay0	-0.615398
GSE99306	X13del_LHZvsWT_LHZ	-0.618334
GSE85254	chondrocytes, Gal-3, 50 µg/mlvschondrocytes, untreated	-0.625855
GSE43663	PG4P1vsWTP1	-0.628149
GSE66635	injured meniscusvsnormal articular cartilage	-0.628362
GSE7685	Manually.microdissected.embryonic.tibiae..zone.II.of.growth.platevsManually.microdissected.embryonic.tibiae..zone.III.of.growth.plate	-0.637781
GSE69459	FOP-iMSCs (+ActA)vsFOP-iMSCs (-ActA)	-0.640476
GSE18394	MSC_day28vsMSC_day0	-0.650963
GSE27492	Ankle.D03vsAnkle.D00	-0.651029
E-GEOD-15118	The CH10T1/2 cell line transfected with the R150C variant PTHR1 treated for one hour with PTHrPvsThe CH10T1/2 cell line transfected with the R150C variant PTHR1 treated with carrier	-0.652066
GSE114521	Sox9null_E11.5vsControl_E11.5	-0.654912
GSE13590	antimicroRNA-140vsantimicroRNA-449	-0.661617
E-GEOD-26475	Murine knee joint_Operated (DMM)_6hrvsMurine knee joint_Operated (Sham)_6hr	-0.664722
E-GEOD-37287	Interdigital Tissue Tbr2Prx1KO mutantsvsInterdigital Tissue Controls	-0.666235
GSE13104	Rhabdomyosarcoma arisen from p53+/- mouse. Non-treated.vsCell type: mc3T3 mouse osteoblast, non-tumorigenic. Non-treated.	-0.671432
E-GEOD-18647	Cre.;Tgfbr2lox/wt.Intervertebral disc (IVD)vsCre.;Tgfbr2lox/lox.Intervertebral disc (IVD)	-0.67253
GSE53982	differentiating MC3T3-E1 cells treated with Runx2-specific shRNAvsdifferentiating MC3T3-E1 cells treated with control scramble shRNA	-0.683663
GSE108035	chondrocyte-like cells (ChiPS)vshuman induced pluripotent stem cells (GPCCi001-A)	-0.686533
GSE85785	leptin-inducedvshealthy control	-0.689577
GSE72261	C/X HZvsWt HZ	-0.692518
GSE84907	pH7.8vspH7.4	-0.696505
GSE44991	cartilage tissue from the medial part of condylus humeri.affectedvscartilage tissue from the medial part of condylus humeri.non-affected	-0.698419
E-GEOD-10024	RASF stimulated chondrocytesvsunstimulated chondrocytes	-0.699862
GSE114079	SMAD3KO_E14.5vsWT_E14.5	-0.717236
GSE84907	pH8.4vspH7.4	-0.726844
GSE114079	SMAD3KO_E13.5vsWT_E13.5	-0.736874
GSE103492	Lrp5_6_KO_Wnt3avsLrp5_6_KO	-0.737131
GSE93698	OsteoarthritisvsSystemic lupus erythematosus	-0.750747
GSE69531	ECM-PelletvsPlastic-Pellet	-0.75473
GSE123076	Adamts17-/-vswild type	-0.756152
GSE111946	inhibitors of miR-218vsAnti-miR Negative Control	-0.756597
GSE103492	Lrp5_6_KO_Wnt3avsLrp5_6_Ctl	-0.762893
GSE90127	differentiated 30 day mouse osteoblastsvsundifferentiated mouse osteoblasts	-0.765859
GSE17348	conditioned medium of MDA-PCa2b cellsvsconditioned medium of PC-3 cells	-0.768231
E-GEOD-68760	X50.µg.ml.Galectin.1.for.24h.in.starvation.mediumvsuntreated	-0.77156
GSE72575	IL-1β-stimulated in the presence of alloxanvsnon-stimulated	-0.774899
GSE13104	Osteosarcoma arisen from p53+/- mouse. Non-treated.vsCell type: mc3T3 mouse osteoblast, non-tumorigenic. Non-treated.	-0.778728
E-GEOD-8077	contralateral osteoarthritis inductionvssham surgery	-0.781331
GSE114919_Rat	Phalanx_PZ_1wkvsPhalanx_HZ_1wk	-0.786356
GSE72575	IL-1β-stimulated in the presence of GlcNvsnon-stimulated	-0.793246
GSE101909	E14.5_Fgf8vsE14.5_Ctrl	-0.794234
E-GEOD-6119	glucosaminevscontrol	-0.79526
GSE17160	Wild-type.LPS-treatedvsWild-type.none	-0.798715
E-GEOD-54461	Day12vsDay2	-0.802197
GSE4481	R/P.CNP at 10exp(-6) MvsR/P.vehicle: BSA/HCL 1.0 Mm	-0.802623
GSE102856	Senp6-MutvsWT	-0.806348
GSE72261	ColXN617K HZvsWt HZ	-0.815549
GSE72575	IL-1β-stimulated in the presence of GlcN and alloxanvsnon-stimulated	-0.824782
GSE104473	Mandibular Distraction_15_BCSPvsMandibular Fracture_15_BCSP	-0.825861
GSE17160	TSG-6 knockout.LPS-treatedvsWild-type.LPS-treated	-0.831439
E-GEOD-6119	IL-1 and glucosaminevscontrol	-0.835868
GSE104113	chondrocyte.Adultvschondrocyte.Juvenile	-0.836158
GSE104113	chondrocyte.Adultvschondrocyte.Juvenile	-0.836158
E-MTAB-4152	indirect co-culture with human umbilical vein endothelial cellsvsmonoculture	-0.83746
GSE42295	surgery: OA.time after surgery: 2 weeksvssurgery: Sham.time after surgery: 2 weeks	-0.839344
GSE59642	degenerated cartilagevsosteoarthiritis	-0.839371
E-GEOD-6119	IL-1vscontrol	-0.840102
E-GEOD-37287	Interzone Tgfbr2Prx1KO mutantsvsInterzone Controls	-0.849223
GSE69459	FOP-iMSCs (+ActA)vsresFOP-iMSCs (+ActA)	-0.852367
GSE7683	DEX-treated embryonic primary chondrocyte cultures, incubated for 6vsDMSO-treated embryonic primary chondrocyte cultures, incubated for 6	-0.859489
E-GEOD-15069	TSA-treated embryonic primary chondrocyte cultures, incubated for 24hrs.vsDMSO-treated embryonic primary chondrocyte cultures, incubated for 24hrs.	-0.861727
E-GEOD-8488	TSAvsDMSO	-0.861727
GSE125167	PLZF_10_days_diffvsControl_10_days_dif	-0.871505
GSE120308	P5 Xbp1 WT Matn3 MUTvsP5 Xbp1 WT	-0.874725
GSE17160	TSG-6 knockout.TNFa-treatedvsTSG-6 knockout.none	-0.87596
E-MTAB-1391	X27vsX9	-0.877233
GSE114919	Tibia_HZ_4wkvsTibia_HZ_1wk	-0.88367
GSE120308	P5 Xbp1 WT Matn3 MUTvsP5 Xbp1 KO Matn3 MUT	-0.886352
GSE22925	Wild type mice, endothelial, G-CSFvsWild type mice, endothelial, untreated	-0.889532
GSE45233	Knee meniscus, old, no chondrosisvsKnee meniscus, young, no chondrosis	-0.899636
E-GEOD-19664	Pooled_10_Chondros_d3vsPooled_9_Chondros_d0	-0.905015
E-GEOD-15069	SB202190-treated embryonic primary chondrocyte cultures, incubated for 24hrs.vsDMSO-treated embryonic primary chondrocyte cultures, incubated for 24hrs.	-0.905894
E-GEOD-8488	SB90vsDMSO	-0.905894
GSE114919	Tibia_PZ_4wkvsTibia_PZ_1wk	-0.907679
GSE99306	X13del_pHZvsWT_pHZ	-0.913343
GSE110581	Zfp36l1 shRNA AdenovirusvsNull Control Adenovirus	-0.921171
E-GEOD-54461	Day14vsDay2	-0.940935
GSE104459	E11.5_Pitx_KOvsE11.5WT	-0.941841
GSE111628	ovariectomized mice with treadmill trainingvsovariectomized	-0.943181
GSE114919_Rat	Tibia_PZ_4wkvsTibia_HZ_4wk	-0.954916
E-MTAB-3010	DMEM-F12 + MIMIC miR450a-5pvsDMEM-F12	-0.959206
GSE110281	Sox9PosvsLrg5Neg	-0.959662
GSE114079	SMAD3KO_E12.5vsWT_E12.5	-0.96461
GSE23492	Cell culture of isolated chondrocytes from growth plate cartilage, day 10 of differentiationvsNative growth plate cartilage	-0.965262
GSE55457	rheumatoid arthritisvsosteoarthritis	-0.978544
GSE90890	Cdc73fKOvsWT	-0.978981
GSE17160	TSG-6 knockout.TSG6-treatedvsWild-type.TSG6-treated	-0.979806
GSE111628	ovariectomized mice with treadmill trainingvssham surgery	-0.980978
GSE36925	BMP2(+),LOXL2(+)vsBMP2(-),LOXL2(-)	-0.982969
GSE77753	EDS-HT/JHSvshealthy	-0.983187
E-GEOD-26475	Murine knee joint_Operated (DMM)_7daysvsMurine knee joint_Operated (Sham)_7days	-0.99163
GSE80285	treated with 40ng/ml recombinant a-Klotho for 7 daysvsuntreated	-1.01742
GSE50549	SAHA6hrvsDMSO	-1.02155
E-GEOD-12860	RASF stimulated chondrocytesvsNDSF stimulated chondrocytes	-1.02224
GSE36925	BMP2(+),LOXL2(-)vsBMP2(-),LOXL2(-)	-1.02388
GSE45233	Knee meniscus, old, chondrosisvsKnee meniscus, young, chondrosis	-1.02732
GSE110281	Lrg5PosvsLrg5Neg	-1.04233
GSE114919	Phalanx_PZ_1wkvsPhalanx_HZ_1wk	-1.05163
GSE17160	TSG-6 knockout.LPS-treatedvsTSG-6 knockout.none	-1.05414
E-GEOD-9451	adipocytevsiliac	-1.0562
GSE103416	monosodium iodoacetate (MIA).2vsnaive.0	-1.066
E-MTAB-2450	miR-195 transfection.rhBMP2vscontrol.rhBMP2	-1.06894
GSE13104	c2984, osteosarcoma from p53+/- mouse. Non-treated.vsCell type: mc3T3 mouse osteoblast, non-tumorigenic. Non-treated.	-1.0694
GSE78980	TO-/- 1g treatedvsTO-/- 1g no treatment	-1.06966
E-GEOD-19664	Pooled_8_MSCs_d14vsPooled_5_MSCs_d0	-1.0847
GSE110300	KO_E2vsWT_E2	-1.08833
E-GEOD-54461	Day16vsDay2	-1.0885
E-GEOD-12860	Chondrocytes stimulated with prioxicam treated RASFvsNDSF stimulated chondrocytes	-1.09515
GSE52817	osteoblasts (OB)vsgingival fibroblasts	-1.10456
GSE75181	cultured chondrocytes from cartilage_COT_IL1Bvscultured chondrocytes from cartilage_control	-1.11727
E-GEOD-54461	Day18vsDay2	-1.12458
GSE75181	cultured chondrocytes from cartilage_COTvscultured chondrocytes from cartilage_control	-1.12769
E-MEXP-2276	thanatophoric dysplasiavsnormal	-1.1294
GSE60762	OsteoarthriticvsHealthy	-1.13471
GSE104473	Mandibular Distraction_15_OPvsMandibular Fracture_15_OP	-1.14837
GSE17160	TSG-6 knockout.TSG6-treatedvsTSG-6 knockout.none	-1.15086
GSE100268	HPIP_KOvsControl	-1.15561
GSE63939	Osteoblastic in vitro differentiation of Kusa4b10 mouse cell line.vsOsteosarcoma cell line	-1.16373
GSE99414	Il15ra nullvsCtrl	-1.17348
GSE104459	E12.5_Pitx_KOvsE12.5WT	-1.17738
GSE112413	WT_Cranial_BasevsWT_Skull	-1.19897
GSE52817	dOB (osteoblasts)vsgingival fibroblasts	-1.20237
GSE99306	X13delChopKO_UHZvsWT_UHZ	-1.20283
E-GEOD-19664	Pooled_6_MSCs_d3vsPooled_5_MSCs_d0	-1.20938
E-GEOD-19664	Pooled_6_MSCs_d3vsPooled_5_MSCs_d0	-1.20938
GSE109108	mir138_day2vsNS_control_day2	-1.20963
E-MTAB-3010	DMEM + beta-glycerol phosphate, ascorbic acid and dexamethasone for 7 days + MIMIC miR28-5pvsDMEM + beta-glycerol phosphate, ascorbic acid and dexamethasone for 7 days	-1.22518
E-GEOD-14359	conventional ostosarcoma tissuevsNon-neoplastic primary osteoblast cells with limited live span in vitro	-1.23485
GSE69992	MSX1 siRNAvscontrol siRNA	-1.23606
GSE39340	ankylosing spondylitisvsosteoarthritis	-1.24338
GSE44325	Sost-/-; Sostdc1-/-vswild-type	-1.2502
GSE114237	MG-63, mineralized bonevsMG-63, demineralized bone	-1.25987
E-GEOD-12860	Chondrocytes stimulated with chloroquine phosphate (resochin) treated RASFvsNDSF stimulated chondrocytes	-1.26149
GSE99306	X13delChopKO_LHZvsX13del_LHZ	-1.27231
GSE114521	Sox9null_E12.5vsControl_E12.5	-1.27988
GSE60401	SXR_EtvsDsRed_Et	-1.28685
GSE93698	diffuse systemic sclerosisvsSystemic lupus erythematosus	-1.33295
E-GEOD-12860	Chondrocytes stimulated with azathioprine (imurek) treated RASFvsNDSF stimulated chondrocytes	-1.34395
E-GEOD-19664	Pooled_7_MSCs_d7vsPooled_5_MSCs_d0	-1.35975
E-GEOD-12860	Chondrocytes stimulated with methylprednisolone (urbason) treated RASFvsNDSF stimulated chondrocytes	-1.37385
E-GEOD-19664	Pooled_11_Chondros_d7vsPooled_10_Chondros_d3	-1.3848
GSE59387	Dnmt3a knockoutvswild type	-1.42757
GSE99306	X13delChopKO_pHZvsWT_pHZ	-1.42883
GSE55584	rheumatoid arthritisvsosteoarthritis	-1.43124
E-GEOD-12860	Chondrocytes stimulated with diclofenac treated RASFvsNDSF stimulated chondrocytes	-1.43421
E-GEOD-12860	Chondrocytes stimulated with sodium aurothiomalate (tauredon) treated RASFvsNDSF stimulated chondrocytes	-1.4344
E-GEOD-12860	Chondrocytes stimulated with prednisolone (solu-decortin) treated RASFvsNDSF stimulated chondrocytes	-1.43739
GSE66554	latter-stage elderlyvsadult	-1.45499
GSE55235	synovial tissue from rheumatoid arthritis jointvssynovial tissue from osteoarthritic joint	-1.46416
GSE22971	MMP-8 KO arthritic mousevsMMP-8 wild type arthritic mouse	-1.47727
GSE109503	Day1vsDay0	-1.48146
E-GEOD-2154	X15vsX12	-1.5229
E-GEOD-8077	contralateral osteoarthritis inductionvsipsilateral osteoarthritic induction	-1.53454
GSE87608	Runx2HET_MS275vsWT_MS275	-1.55831
GSE87605	Hypertrophic cell layervsRound cell layer	-1.62754
GSE120308	P5 Xbp1 KO Matn3 MUTvsP5 Xbp1 KO	-1.66737
GSE107849	RORB_KOvsControl	-1.69115
GSE85761	EVvsCells	-1.70234
GSE87608	Runx2HET_MS275vsRunx2HET_vehicle	-1.73609
GSE32163	del175k mutantvswild-type	-1.74122
GSE10575	T/C-28 cells (fetal human sternal chondrocytes, immortalized, M.Goldring)vshealthy chondrocytes	-1.8864
GSE87605	Flat cell layervsRound cell layer	-1.89671
GSE29745	Gene expression of human amnion infected 5 genesvsGene expression of human amnion	-2.03033
GSE80285	transfected with siRNA against a-Klothovstransfected with siRNA control	-2.05871
E-MTAB-2923	osteoblastvsmesenchymal_stem_cell	-2.10092
GSE107592	Adult CartilagevsEmbryonic Cartilage	-2.16489
E-MTAB-1123	mOL-AR knockout.6vswild type.6	-2.31765
E-MTAB-1123	mOL-AR knockout.12vsmOL-AR knockout.6	-2.36926
GSE104828	Tet2KOvsWT	-2.38095
GSE110303	KO_PlbvsWT_Plb	-2.46531
GSE108035	chondrocyte-like cells (ChiPS)vschondrocyte cell line: HC-402-05a	-2.49185
GSE29745	Gene expression of human amnion infected 5 genesvsGene expression of human fetal re-differentiation chondrocytes	-2.51954
GSE108035	chondrocyte-like cells (ChiPS)vsprimary articular cartilage chondrocyte cell culture	-2.57956
GSE19950	prothrombin adherent cells from long bonevsosteopontin adherent cells from long bone	-2.8057
E-MTAB-3428	KO-9PMvsWT-9PM	-2.85525
E-MTAB-3428	KO-5AMvsWT-5AM	-2.99342
GSE112641	Injured_C57BL_6_1_week_post_injuryvsUninjured_C57BL_6_1_week_post_injury	-3.08669
E-MTAB-1123	wild type.12vswild type.6	-3.14354
GSE99731	DMM.6 wkvsDMM.1 wk	-3.24894
E-MTAB-2923	osteoblastvsosteoprogenitor	-3.35045
E-MTAB-2923	immature_osteoblastvsosteoprogenitor	-5.09535
