# Supplementary material for: Comparative transcriptomic analysis of articular cartilage of post-traumatic osteoarthritis models
Source: Dis Model Mech. 2024 Oct 21;17(10):dmm050583. doi: 10.1242/dmm.050583 (PMC11524441; doi:10.1242/dmm.050583)
Supplement: Table S6. DMM gene expression data [file dmm-17-050583-TableS6.xlsx]

## Sheet: d42DMMvD0
ID	logFC	adj.P.Val	lfcSE	gene_name	gene_biotype
ENSMUSG00000093769	-2.63053	7.63704e-35	0.199933	H3c14	protein_coding
ENSMUSG00000043613	2.80679	2.11781e-18	0.286995	Mmp3	protein_coding
ENSMUSG00000041559	1.92574	2.59634e-18	0.199392	Fmod	protein_coding
ENSMUSG00000022338	-1.52358	8.76213e-17	0.16452	Eny2	protein_coding
ENSMUSG00000092203	-1.38715	1.08495e-16	0.150555	1110038B12Rik	lncRNA
ENSMUSG00000032492	1.15679	2.89756e-16	0.12728	Pth1r	protein_coding
ENSMUSG00000002900	1.43931	1.90617e-15	0.16232	Lamb1	protein_coding
ENSMUSG00000045799	-2.73132	1.26623e-14	0.36319	Gm9800	processed_pseudogene
ENSMUSG00000020681	1.5029	2.77003e-14	0.17609	Ace	protein_coding
ENSMUSG00000068196	1.20216	3.0917e-14	0.141268	Col8a1	protein_coding
ENSMUSG00000095079	1.81806	5.96175e-14	0.216229	Igha	IG_C_gene
ENSMUSG00000024713	1.23072	5.96175e-14	0.146294	Pcsk5	protein_coding
ENSMUSG00000001555	0.841434	7.00639e-14	0.100406	Fkbp10	protein_coding
ENSMUSG00000084416	4.20064	8.56682e-14	0.333682	Rpl10a-ps1	processed_pseudogene
ENSMUSG00000028195	1.26258	1.12875e-13	0.151951	Ccn1	protein_coding
ENSMUSG00000005124	1.04378	2.53139e-13	0.127245	Ccn4	protein_coding
ENSMUSG00000066842	2.07246	4.77028e-13	0.255199	Hmcn1	protein_coding
ENSMUSG00000021091	1.76237	8.93413e-13	0.219143	Serpina3n	protein_coding
ENSMUSG00000052316	2.37519	1.88478e-12	0.298085	Lrrc15	protein_coding
ENSMUSG00000022206	1.62123	1.03133e-11	0.20912	Npr3	protein_coding
ENSMUSG00000026042	1.24733	1.03133e-11	0.161685	Col5a2	protein_coding
ENSMUSG00000027405	-0.784838	2.87785e-11	0.103661	Nop56	protein_coding
ENSMUSG00000050953	0.931946	3.41169e-11	0.123545	Gja1	protein_coding
ENSMUSG00000031075	1.12106	9.22249e-11	0.151309	Ano1	protein_coding
ENSMUSG00000033420	1.41287	1.18024e-10	0.191723	Antxr1	protein_coding
ENSMUSG00000022602	1.7945	1.34793e-10	0.242726	Arc	protein_coding
ENSMUSG00000067149	1.44406	1.34793e-10	0.196815	Jchain	protein_coding
ENSMUSG00000026604	0.833294	1.34793e-10	0.113553	Ptpn14	protein_coding
ENSMUSG00000029372	-1.09518	1.43271e-10	0.149549	Ppbp	protein_coding
ENSMUSG00000026837	1.49259	1.7548e-10	0.204728	Col5a1	protein_coding
ENSMUSG00000093577	-1.08219	1.868e-10	0.148663	Gm20632	lncRNA
ENSMUSG00000020812	-1.20956	2.55207e-10	0.167188	Snhg16	lncRNA
ENSMUSG00000040254	1.1615	3.03715e-10	0.161179	Sema3d	protein_coding
ENSMUSG00000107470	3.23862	3.7092e-10	0.353026	Gm3375	processed_pseudogene
ENSMUSG00000029307	1.06711	3.80039e-10	0.148928	Dmp1	protein_coding
ENSMUSG00000036446	1.72546	3.83102e-10	0.241033	Lum	protein_coding
ENSMUSG00000024232	0.845236	4.72258e-10	0.118543	Bambi	protein_coding
ENSMUSG00000004105	1.59324	5.16191e-10	0.224012	Angptl2	protein_coding
ENSMUSG00000087107	-1.06439	8.87243e-10	0.151328	AI662270	lncRNA
ENSMUSG00000027800	1.10226	1.14198e-09	0.157498	Tm4sf1	protein_coding
ENSMUSG00000031825	1.07306	1.58624e-09	0.154496	Crispld2	protein_coding
ENSMUSG00000032420	1.23546	2.13437e-09	0.179041	Nt5e	protein_coding
ENSMUSG00000027230	0.992841	2.41061e-09	0.144317	Creb3l1	protein_coding
ENSMUSG00000016763	1.47055	2.63591e-09	0.214232	Scube1	protein_coding
ENSMUSG00000006205	1.27559	3.08181e-09	0.186559	Htra1	protein_coding
ENSMUSG00000023972	1.10405	4.45508e-09	0.162728	Ptk7	protein_coding
ENSMUSG00000020142	1.35769	4.70819e-09	0.200342	Slc1a4	protein_coding
ENSMUSG00000034066	0.742018	4.89255e-09	0.109729	Farp2	protein_coding
ENSMUSG00000041592	0.804573	4.91415e-09	0.119062	Sdk2	protein_coding
ENSMUSG00000031740	1.58463	5.22934e-09	0.234959	Mmp2	protein_coding
ENSMUSG00000060284	0.992223	5.94212e-09	0.147535	Sp7	protein_coding
ENSMUSG00000020592	0.989185	6.3105e-09	0.147327	Sdc1	protein_coding
ENSMUSG00000034687	1.81951	6.33313e-09	0.270482	Fras1	protein_coding
ENSMUSG00000031737	1.26258	7.55634e-09	0.188838	Irx5	protein_coding
ENSMUSG00000031170	-1.06078	8.06242e-09	0.159021	Slc38a5	protein_coding
ENSMUSG00000050700	1.89111	8.57479e-09	0.28135	Emilin3	protein_coding
ENSMUSG00000063382	0.986616	9.03361e-09	0.148439	Bcl9l	protein_coding
ENSMUSG00000019590	1.48692	9.06069e-09	0.222991	Cyb561	protein_coding
ENSMUSG00000057729	-0.972775	9.54049e-09	0.146647	Prtn3	protein_coding
ENSMUSG00000033278	0.936231	1.2059e-08	0.141922	Ptprm	protein_coding
ENSMUSG00000030074	1.08774	1.2196e-08	0.164968	Gxylt2	protein_coding
ENSMUSG00000030772	1.57534	1.26463e-08	0.239177	Dkk3	protein_coding
ENSMUSG00000110631	1.38633	1.35418e-08	0.210948	Gm42047	lncRNA
ENSMUSG00000102918	1.05366	1.35418e-08	0.160379	Pcdhgc3	protein_coding
ENSMUSG00000055240	-1.13213	1.83638e-08	0.173613	Zfp101	protein_coding
ENSMUSG00000007872	0.95358	1.8378e-08	0.146247	Id3	protein_coding
ENSMUSG00000057457	0.851459	1.86858e-08	0.130705	Phex	protein_coding
ENSMUSG00000031906	1.2418	2.17513e-08	0.191353	Smpd3	protein_coding
ENSMUSG00000025743	0.789495	2.59386e-08	0.122251	Sdc3	protein_coding
ENSMUSG00000026202	-0.990655	2.59386e-08	0.153391	Tuba4a	protein_coding
ENSMUSG00000036256	1.13878	2.83305e-08	0.176755	Igfbp7	protein_coding
ENSMUSG00000033207	1.47524	3.02403e-08	0.229175	Mamdc2	protein_coding
ENSMUSG00000016255	-1.1439	3.02842e-08	0.177931	Tubb1	protein_coding
ENSMUSG00000055980	0.801296	3.06852e-08	0.124723	Irs1	protein_coding
ENSMUSG00000049892	1.6339	3.4401e-08	0.252771	Rasd1	protein_coding
ENSMUSG00000027985	1.06392	3.99452e-08	0.166706	Lef1	protein_coding
ENSMUSG00000031849	1.24953	4.09176e-08	0.196043	Comp	protein_coding
ENSMUSG00000113311	-0.644098	4.24406e-08	0.101169	Gm47428	lncRNA
ENSMUSG00000021567	1.28606	4.2499e-08	0.201681	Nkd2	protein_coding
ENSMUSG00000018672	0.968297	4.2499e-08	0.152102	Copz2	protein_coding
ENSMUSG00000022484	1.02251	4.51709e-08	0.160793	Hoxc10	protein_coding
ENSMUSG00000045672	1.12978	4.8676e-08	0.178255	Col27a1	protein_coding
ENSMUSG00000032997	1.06187	5.25309e-08	0.167768	Chpf	protein_coding
ENSMUSG00000029661	1.14041	5.48298e-08	0.180577	Col1a2	protein_coding
ENSMUSG00000022265	0.88659	6.24505e-08	0.140866	Ank	protein_coding
ENSMUSG00000021796	0.795412	6.31016e-08	0.126437	Bmpr1a	protein_coding
ENSMUSG00000018965	-0.623704	6.31016e-08	0.0991849	Ywhah	protein_coding
ENSMUSG00000024965	-1.03542	7.08644e-08	0.165179	Fermt3	protein_coding
ENSMUSG00000053617	0.912238	7.42933e-08	0.145735	Sh3pxd2a	protein_coding
ENSMUSG00000020053	1.01566	9.55347e-08	0.163308	Igf1	protein_coding
ENSMUSG00000062713	1.35734	9.71523e-08	0.217564	Sim2	protein_coding
ENSMUSG00000038349	1.41208	9.7248e-08	0.227216	Plcl1	protein_coding
ENSMUSG00000037206	1.03116	1.04048e-07	0.166295	Islr	protein_coding
ENSMUSG00000022389	1.21695	1.17086e-07	0.196909	Tef	protein_coding
ENSMUSG00000016933	0.68617	1.17122e-07	0.111065	Plcg1	protein_coding
ENSMUSG00000027848	0.882492	1.26561e-07	0.143165	Olfml3	protein_coding
ENSMUSG00000042029	-0.828818	1.37666e-07	0.134791	Ncapg2	protein_coding
ENSMUSG00000034664	-0.835787	1.38884e-07	0.135989	Itga2b	protein_coding
ENSMUSG00000032024	0.880927	1.40158e-07	0.143393	Clmp	protein_coding
ENSMUSG00000053332	-0.786487	1.61431e-07	0.12854	Gas5	lncRNA
ENSMUSG00000024538	0.949348	1.66087e-07	0.155319	Ppic	protein_coding
ENSMUSG00000031444	-1.17656	1.66087e-07	0.192497	F10	protein_coding
ENSMUSG00000051235	-1.19893	1.70007e-07	0.196322	Gen1	protein_coding
ENSMUSG00000002808	0.853415	2.06971e-07	0.140503	Epdr1	protein_coding
ENSMUSG00000031736	1.47535	2.57021e-07	0.243108	Crnde	lncRNA
ENSMUSG00000036334	1.39102	2.8448e-07	0.231108	Igsf10	protein_coding
ENSMUSG00000074934	-1.46541	2.86606e-07	0.243549	Grem1	protein_coding
ENSMUSG00000030607	1.01475	3.40408e-07	0.169519	Acan	protein_coding
ENSMUSG00000034462	0.957604	3.53915e-07	0.16017	Pkd2	protein_coding
ENSMUSG00000038170	0.708805	3.70578e-07	0.118738	Pde4dip	protein_coding
ENSMUSG00000061410	0.795137	3.79345e-07	0.133313	Zcchc14	protein_coding
ENSMUSG00000033763	0.825208	3.94269e-07	0.138564	Mtss2	protein_coding
ENSMUSG00000025151	0.753693	3.94269e-07	0.126554	Maged1	protein_coding
ENSMUSG00000073414	-1.17729	4.41332e-07	0.198192	Mpig6b	protein_coding
ENSMUSG00000058806	1.05508	5.03993e-07	0.178433	Col13a1	protein_coding
ENSMUSG00000096422	1.98861	5.58522e-07	0.335591	Igkv12-44	IG_V_gene
ENSMUSG00000043903	1.02737	5.73316e-07	0.174558	Zfp469	protein_coding
ENSMUSG00000036109	-0.84519	5.73316e-07	0.143581	Mbnl3	protein_coding
ENSMUSG00000021675	-0.914529	5.73316e-07	0.155338	F2rl2	protein_coding
ENSMUSG00000021508	0.818738	5.89251e-07	0.139262	Cxcl14	protein_coding
ENSMUSG00000034485	1.00291	5.98236e-07	0.170713	Uaca	protein_coding
ENSMUSG00000034471	0.813657	5.98236e-07	0.13851	Caskin2	protein_coding
ENSMUSG00000033377	1.26546	6.19764e-07	0.21536	Palmd	protein_coding
ENSMUSG00000041193	1.57273	6.51625e-07	0.268434	Pla2g5	protein_coding
ENSMUSG00000018593	0.892999	6.51625e-07	0.152546	Sparc	protein_coding
ENSMUSG00000000392	0.809003	6.51625e-07	0.138217	Fap	protein_coding
ENSMUSG00000062329	-1.11204	6.51625e-07	0.189919	Cytl1	protein_coding
ENSMUSG00000029096	1.14129	6.576e-07	0.195062	Htra3	protein_coding
ENSMUSG00000103309	0.88137	6.87673e-07	0.150834	BC037039	lncRNA
ENSMUSG00000045095	1.24259	6.89438e-07	0.212723	Magi1	protein_coding
ENSMUSG00000029161	0.931329	7.09133e-07	0.159582	Cgref1	protein_coding
ENSMUSG00000001435	1.51666	7.53194e-07	0.260534	Col18a1	protein_coding
ENSMUSG00000079055	0.869017	7.53194e-07	0.149268	Slc8a3	protein_coding
ENSMUSG00000034028	-0.984077	7.56233e-07	0.169092	Cd226	protein_coding
ENSMUSG00000015766	0.69794	7.72913e-07	0.12003	Eps8	protein_coding
ENSMUSG00000019990	0.875873	8.55269e-07	0.151086	Pde7b	protein_coding
ENSMUSG00000027306	-1.02631	8.93448e-07	0.177331	Nusap1	protein_coding
ENSMUSG00000028766	1.14308	1.12469e-06	0.198894	Alpl	protein_coding
ENSMUSG00000034488	1.24145	1.13691e-06	0.216018	Edil3	protein_coding
ENSMUSG00000000320	-0.780625	1.18397e-06	0.136087	Alox12	protein_coding
ENSMUSG00000029718	1.12114	1.19001e-06	0.195504	Pcolce	protein_coding
ENSMUSG00000093565	-1.0484	1.25052e-06	0.183113	Rab26os	lncRNA
ENSMUSG00000057948	-0.854596	1.29624e-06	0.149477	Unc13d	protein_coding
ENSMUSG00000074505	0.750505	1.36867e-06	0.131509	Fat3	protein_coding
ENSMUSG00000020638	-0.905808	1.38287e-06	0.158773	Cmpk2	protein_coding
ENSMUSG00000031253	0.937624	1.49573e-06	0.16477	Srpx2	protein_coding
ENSMUSG00000053110	0.88103	1.51799e-06	0.154925	Yap1	protein_coding
ENSMUSG00000022324	1.34488	1.51898e-06	0.236704	Matn2	protein_coding
ENSMUSG00000047414	1.0374	1.51898e-06	0.182566	Flrt2	protein_coding
ENSMUSG00000054675	0.978027	1.51898e-06	0.172057	Tmem119	protein_coding
ENSMUSG00000029581	0.967895	1.51898e-06	0.170316	Fscn1	protein_coding
ENSMUSG00000037572	-0.783963	1.51898e-06	0.13798	Wdhd1	protein_coding
ENSMUSG00000070047	0.801688	1.58679e-06	0.141365	Fat1	protein_coding
ENSMUSG00000020241	1.25884	1.68951e-06	0.22246	Col6a2	protein_coding
ENSMUSG00000007888	1.54421	1.72459e-06	0.267788	Crlf1	protein_coding
ENSMUSG00000047712	0.767323	1.78672e-06	0.13584	Ust	protein_coding
ENSMUSG00000063142	0.996841	1.88907e-06	0.176831	Kcnma1	protein_coding
ENSMUSG00000000693	0.926682	2.00229e-06	0.164698	Loxl3	protein_coding
ENSMUSG00000041482	1.48236	2.00598e-06	0.263263	Piezo2	protein_coding
ENSMUSG00000030218	1.05491	2.00598e-06	0.187591	Mgp	protein_coding
ENSMUSG00000090084	1.06694	2.13897e-06	0.189947	Srpx	protein_coding
ENSMUSG00000038331	0.838783	2.1669e-06	0.14961	Satb2	protein_coding
ENSMUSG00000093656	-1.04111	2.1669e-06	0.185682	Gm20628	lncRNA
ENSMUSG00000031871	0.627275	2.20746e-06	0.111964	Cdh5	protein_coding
ENSMUSG00000015501	1.08486	2.37971e-06	0.19414	Hivep2	protein_coding
ENSMUSG00000031258	-1.53617	2.37971e-06	0.274391	Xkrx	protein_coding
ENSMUSG00000053702	1.17905	2.42114e-06	0.210848	Nebl	protein_coding
ENSMUSG00000042535	-0.703608	2.42114e-06	0.12604	Gtpbp1	protein_coding
ENSMUSG00000022534	-0.803689	2.50359e-06	0.144117	Mefv	protein_coding
ENSMUSG00000030159	-0.993428	2.52138e-06	0.178212	Clec1b	protein_coding
ENSMUSG00000046743	1.07426	2.57315e-06	0.192891	Fat4	protein_coding
ENSMUSG00000021676	-0.834894	2.57728e-06	0.149971	Iqgap2	protein_coding
ENSMUSG00000027469	-0.853809	2.67387e-06	0.153571	Tpx2	protein_coding
ENSMUSG00000051457	-0.759424	2.68966e-06	0.136647	Spn	protein_coding
ENSMUSG00000019846	1.08166	2.83905e-06	0.19497	Lama4	protein_coding
ENSMUSG00000001506	1.09623	2.85263e-06	0.197732	Col1a1	protein_coding
ENSMUSG00000035325	0.720091	2.85263e-06	0.129861	Sec31a	protein_coding
ENSMUSG00000031565	1.01174	2.88183e-06	0.182573	Fgfr1	protein_coding
ENSMUSG00000000567	1.00733	2.88793e-06	0.181807	Sox9	protein_coding
ENSMUSG00000044770	1.12078	2.98656e-06	0.202126	Scml4	protein_coding
ENSMUSG00000021536	0.907969	2.98656e-06	0.163968	Adcy2	protein_coding
ENSMUSG00000112478	1.15191	2.99221e-06	0.207986	Gm47761	lncRNA
ENSMUSG00000044345	0.698108	3.18529e-06	0.126481	Marveld1	protein_coding
ENSMUSG00000030551	0.956047	3.19086e-06	0.173145	Nr2f2	protein_coding
ENSMUSG00000072082	-0.948829	3.22412e-06	0.172037	Ccnf	protein_coding
ENSMUSG00000051048	1.47401	3.52909e-06	0.267377	P4ha3	protein_coding
ENSMUSG00000019929	1.1816	3.52909e-06	0.214967	Dcn	protein_coding
ENSMUSG00000076609	1.07815	3.52909e-06	0.19618	Igkc	IG_C_gene
ENSMUSG00000033952	-0.728526	3.52909e-06	0.13257	Aspm	protein_coding
ENSMUSG00000074342	-0.797183	3.8762e-06	0.145499	I830077J02Rik	protein_coding
ENSMUSG00000000957	0.851964	3.87681e-06	0.155577	Mmp14	protein_coding
ENSMUSG00000020154	0.756441	3.87681e-06	0.138126	Ptprb	protein_coding
ENSMUSG00000001119	1.25225	3.99239e-06	0.228999	Col6a1	protein_coding
ENSMUSG00000034118	0.790783	3.99239e-06	0.144499	Tpst1	protein_coding
ENSMUSG00000050530	0.714823	4.10118e-06	0.130806	Fam171a1	protein_coding
ENSMUSG00000108900	0.912528	4.13901e-06	0.16698	Ccdc194	protein_coding
ENSMUSG00000041180	0.898606	4.19818e-06	0.164604	Hectd2	protein_coding
ENSMUSG00000032374	0.993185	4.37596e-06	0.182263	Plod2	protein_coding
ENSMUSG00000094420	1.57473	4.64336e-06	0.288635	Igkv10-96	IG_V_gene
ENSMUSG00000021708	1.16253	4.7107e-06	0.213385	Rasgrf2	protein_coding
ENSMUSG00000035799	1.11619	4.815e-06	0.205386	Twist1	protein_coding
ENSMUSG00000053931	0.784346	5.11443e-06	0.14476	Cnn3	protein_coding
ENSMUSG00000023328	-0.922703	5.3584e-06	0.170567	Ache	protein_coding
ENSMUSG00000027544	0.718308	5.54826e-06	0.132962	Nfatc2	protein_coding
ENSMUSG00000033295	0.787939	5.6499e-06	0.14598	Ptprf	protein_coding
ENSMUSG00000038173	1.0026	6.04539e-06	0.186159	Enpp6	protein_coding
ENSMUSG00000032340	0.840048	6.14434e-06	0.156123	Neo1	protein_coding
ENSMUSG00000048126	1.27337	6.25241e-06	0.236883	Col6a3	protein_coding
ENSMUSG00000058914	1.71998	6.33889e-06	0.319342	C1qtnf3	protein_coding
ENSMUSG00000046591	-0.648916	6.48101e-06	0.120875	Ticrr	protein_coding
ENSMUSG00000041734	0.688883	6.71359e-06	0.128496	Kirrel	protein_coding
ENSMUSG00000027573	-0.692399	7.18622e-06	0.129473	Gid8	protein_coding
ENSMUSG00000058152	1.00705	7.39975e-06	0.188366	Chsy3	protein_coding
ENSMUSG00000002732	0.981006	7.76152e-06	0.183867	Fkbp7	protein_coding
ENSMUSG00000055320	0.905623	7.76152e-06	0.169839	Tead1	protein_coding
ENSMUSG00000115338	-0.891896	7.83804e-06	0.167376	Pnp	protein_coding
ENSMUSG00000020027	1.08315	8.01534e-06	0.203355	Socs2	protein_coding
ENSMUSG00000042988	1.47828	8.39762e-06	0.276496	Notum	protein_coding
ENSMUSG00000030170	0.98491	8.43332e-06	0.185171	Wnt5b	protein_coding
ENSMUSG00000026234	-0.539199	8.64217e-06	0.101594	Ncl	protein_coding
ENSMUSG00000025154	-0.712622	9.09262e-06	0.134522	Arhgap19	protein_coding
ENSMUSG00000021319	0.867167	9.51326e-06	0.163956	Sfrp4	protein_coding
ENSMUSG00000050730	0.74088	9.59712e-06	0.140104	Arhgap42	protein_coding
ENSMUSG00000038400	1.11397	9.6868e-06	0.210829	Pmepa1	protein_coding
ENSMUSG00000029373	-0.957088	1.01599e-05	0.181474	Pf4	protein_coding
ENSMUSG00000033788	0.886855	1.03294e-05	0.168241	Dysf	protein_coding
ENSMUSG00000031955	0.923581	1.05899e-05	0.175387	Bcar1	protein_coding
ENSMUSG00000020695	0.738616	1.05899e-05	0.140308	Mrc2	protein_coding
ENSMUSG00000013076	0.77028	1.06074e-05	0.146364	Amotl1	protein_coding
ENSMUSG00000032320	0.763896	1.07086e-05	0.145203	Rcn2	protein_coding
ENSMUSG00000020099	0.80259	1.09702e-05	0.152721	Unc5b	protein_coding
ENSMUSG00000112808	-0.925917	1.11458e-05	0.176325	Gm4739	processed_pseudogene
ENSMUSG00000017765	0.651532	1.11699e-05	0.12409	Slc12a4	protein_coding
ENSMUSG00000032243	1.10877	1.12042e-05	0.211218	Itga11	protein_coding
ENSMUSG00000075585	0.894568	1.13683e-05	0.170373	6330403L08Rik	lncRNA
ENSMUSG00000041120	1.37059	1.22664e-05	0.262137	Nbl1	protein_coding
ENSMUSG00000057315	0.652222	1.22664e-05	0.124688	Arhgap24	protein_coding
ENSMUSG00000024242	0.669588	1.23399e-05	0.128072	Map4k3	protein_coding
ENSMUSG00000017057	0.886047	1.30047e-05	0.169753	Il13ra1	protein_coding
ENSMUSG00000021775	0.833235	1.33924e-05	0.159909	Nr1d2	protein_coding
ENSMUSG00000036617	0.783307	1.33924e-05	0.150342	Etl4	protein_coding
ENSMUSG00000041219	-0.727375	1.33924e-05	0.139619	Arhgap11a	protein_coding
ENSMUSG00000032332	1.11611	1.3524e-05	0.214366	Col12a1	protein_coding
ENSMUSG00000070565	0.76024	1.4004e-05	0.146208	Rasal2	protein_coding
ENSMUSG00000071470	-1.05932	1.4004e-05	0.203739	Ccnb1ip1	protein_coding
ENSMUSG00000066705	0.889911	1.42864e-05	0.17119	Fxyd6	protein_coding
ENSMUSG00000022177	-0.944396	1.53801e-05	0.182299	Haus4	protein_coding
ENSMUSG00000070436	0.932933	1.5517e-05	0.180193	Serpinh1	protein_coding
ENSMUSG00000068417	-1.22103	1.55655e-05	0.235448	Pnp2	protein_coding
ENSMUSG00000032060	1.08391	1.6466e-05	0.209681	Cryab	protein_coding
ENSMUSG00000028412	0.624746	1.66666e-05	0.121029	Slc44a1	protein_coding
ENSMUSG00000002504	0.917069	1.69142e-05	0.177698	Slc9a3r2	protein_coding
ENSMUSG00000048285	0.940138	1.69184e-05	0.182262	Frmd6	protein_coding
ENSMUSG00000058230	0.640793	1.69184e-05	0.124256	Arhgap35	protein_coding
ENSMUSG00000025978	0.939939	1.69231e-05	0.182248	Rftn2	protein_coding
ENSMUSG00000056486	0.945093	1.69533e-05	0.183172	Chn1	protein_coding
ENSMUSG00000020120	-0.803653	1.69533e-05	0.155909	Plek	protein_coding
ENSMUSG00000020649	-0.847587	1.69533e-05	0.164466	Rrm2	protein_coding
ENSMUSG00000024304	0.542044	1.73031e-05	0.105271	Cdh2	protein_coding
ENSMUSG00000015749	-0.721284	1.73575e-05	0.140119	Anp32e	protein_coding
ENSMUSG00000022098	0.721192	1.75532e-05	0.140174	Bmp1	protein_coding
ENSMUSG00000038181	0.910145	1.77882e-05	0.177001	Chpf2	protein_coding
ENSMUSG00000005698	-0.452222	1.78408e-05	0.087977	Ctcf	protein_coding
ENSMUSG00000034220	0.523927	1.7916e-05	0.101955	Gpc1	protein_coding
ENSMUSG00000038146	0.882552	1.83803e-05	0.171931	Notch3	protein_coding
ENSMUSG00000028641	0.795153	1.83803e-05	0.154917	P3h1	protein_coding
ENSMUSG00000014158	0.766865	1.83803e-05	0.149363	Trpv4	protein_coding
ENSMUSG00000045871	1.35232	1.85535e-05	0.263401	Slitrk6	protein_coding
ENSMUSG00000021136	0.902377	1.85535e-05	0.175884	Smoc1	protein_coding
ENSMUSG00000022096	1.1046	1.85955e-05	0.215378	Hr	protein_coding
ENSMUSG00000032220	0.767483	1.89271e-05	0.1498	Myo1e	protein_coding
ENSMUSG00000040711	0.644348	1.89271e-05	0.125792	Sh3pxd2b	protein_coding
ENSMUSG00000031138	-1.38394	1.89271e-05	0.26969	F9	protein_coding
ENSMUSG00000021838	0.791336	2.07779e-05	0.155041	Samd4	protein_coding
ENSMUSG00000112117	-1.67015	2.07779e-05	0.327894	Rmst	lncRNA
ENSMUSG00000048706	1.24981	2.10533e-05	0.243442	Lurap1l	protein_coding
ENSMUSG00000003038	-0.840986	2.12288e-05	0.164975	Hmgn2	protein_coding
ENSMUSG00000026836	0.811793	2.13019e-05	0.159234	Acvr1	protein_coding
ENSMUSG00000051339	0.811101	2.16099e-05	0.15923	2900026A02Rik	protein_coding
ENSMUSG00000028047	1.22671	2.20807e-05	0.24111	Thbs3	protein_coding
ENSMUSG00000002489	-0.642551	2.20807e-05	0.126316	Tiam1	protein_coding
ENSMUSG00000028832	-0.754434	2.20807e-05	0.148303	Stmn1	protein_coding
ENSMUSG00000021279	0.526597	2.22987e-05	0.103571	Cdc42bpb	protein_coding
ENSMUSG00000037686	1.66488	2.23176e-05	0.319415	Aspg	protein_coding
ENSMUSG00000037411	1.20278	2.24701e-05	0.236563	Serpine1	protein_coding
ENSMUSG00000053580	0.705205	2.314e-05	0.13894	Tanc2	protein_coding
ENSMUSG00000036943	-0.713372	2.314e-05	0.140576	Rab8b	protein_coding
ENSMUSG00000050675	-0.933125	2.37061e-05	0.184048	Gp1ba	protein_coding
ENSMUSG00000049555	1.22523	2.43998e-05	0.241727	Tmie	protein_coding
ENSMUSG00000044017	0.719079	2.44171e-05	0.141995	Adgrd1	protein_coding
ENSMUSG00000024420	0.882396	2.44496e-05	0.174313	Zfp521	protein_coding
ENSMUSG00000005802	0.716476	2.48115e-05	0.141633	Slc30a4	protein_coding
ENSMUSG00000015854	-1.32871	2.48115e-05	0.26244	Cd5l	protein_coding
ENSMUSG00000004864	-0.94228	2.49219e-05	0.186321	Mapk13	protein_coding
ENSMUSG00000024501	0.968689	2.5076e-05	0.191689	Dpysl3	protein_coding
ENSMUSG00000029781	0.748658	2.5076e-05	0.148131	Fkbp9	protein_coding
ENSMUSG00000035357	0.927435	2.53675e-05	0.183585	Pdzrn3	protein_coding
ENSMUSG00000006574	-1.12171	2.54725e-05	0.222176	Slc4a1	protein_coding
ENSMUSG00000041577	1.00215	2.61958e-05	0.198726	Prelp	protein_coding
ENSMUSG00000025352	0.798671	2.61958e-05	0.15828	Gdf11	protein_coding
ENSMUSG00000024529	0.640707	2.61958e-05	0.127066	Lox	protein_coding
ENSMUSG00000035258	1.19647	2.68869e-05	0.237587	Abi3bp	protein_coding
ENSMUSG00000038077	1.19487	2.70741e-05	0.237315	Kcna6	protein_coding
ENSMUSG00000042804	0.989064	2.71709e-05	0.196436	Gpr153	protein_coding
ENSMUSG00000104346	1.13457	2.76258e-05	0.224688	Pcdhga3	protein_coding
ENSMUSG00000027358	1.10012	2.81072e-05	0.218867	Bmp2	protein_coding
ENSMUSG00000119584	-1.11643	2.81072e-05	0.222209	Rn18s	rRNA
ENSMUSG00000028364	0.667604	2.87395e-05	0.132998	Tnc	protein_coding
ENSMUSG00000001131	1.11214	2.88194e-05	0.221406	Timp1	protein_coding
ENSMUSG00000010830	0.889914	2.91819e-05	0.177297	Kdelr3	protein_coding
ENSMUSG00000033717	1.07117	2.92247e-05	0.212971	Adra2a	protein_coding
ENSMUSG00000071984	1.62373	3.01017e-05	0.325618	Fndc1	protein_coding
ENSMUSG00000000753	1.04109	3.02478e-05	0.207936	Serpinf1	protein_coding
ENSMUSG00000023993	-0.972323	3.11147e-05	0.194357	Treml1	protein_coding
ENSMUSG00000049521	0.80175	3.11208e-05	0.160292	Cdc42ep1	protein_coding
ENSMUSG00000035274	1.04486	3.16258e-05	0.208922	Tpbg	protein_coding
ENSMUSG00000033544	1.70751	3.25648e-05	0.345875	Angptl1	protein_coding
ENSMUSG00000002020	0.941129	3.25648e-05	0.188611	Ltbp2	protein_coding
ENSMUSG00000047205	1.33986	3.2803e-05	0.267619	Dusp18	protein_coding
ENSMUSG00000039208	0.607209	3.3186e-05	0.121798	Metrnl	protein_coding
ENSMUSG00000023336	1.51015	3.45243e-05	0.299791	Wfdc1	protein_coding
ENSMUSG00000058558	-0.616446	3.57944e-05	0.124066	Rpl5	protein_coding
ENSMUSG00000062510	-0.918541	3.59309e-05	0.184862	Nsl1	protein_coding
ENSMUSG00000025666	0.976557	3.61842e-05	0.196563	Tmem47	protein_coding
ENSMUSG00000099083	0.472016	3.63737e-05	0.0950896	Atf7	protein_coding
ENSMUSG00000045930	0.852	3.66114e-05	0.171634	Clec14a	protein_coding
ENSMUSG00000021318	0.851509	3.66114e-05	0.171571	Gli3	protein_coding
ENSMUSG00000004473	0.904218	3.67683e-05	0.18226	Clec11a	protein_coding
ENSMUSG00000026442	1.349	3.72824e-05	0.272186	Nfasc	protein_coding
ENSMUSG00000030255	0.881918	3.73466e-05	0.177896	Sspn	protein_coding
ENSMUSG00000037313	-0.916297	3.79628e-05	0.185031	Tacc3	protein_coding
ENSMUSG00000027408	1.18783	3.83015e-05	0.239712	Cpxm1	protein_coding
ENSMUSG00000034311	-0.768382	3.95095e-05	0.155461	Kif4	protein_coding
ENSMUSG00000037336	-0.780108	3.95095e-05	0.157825	Mfsd2b	protein_coding
ENSMUSG00000004885	1.77378	3.95896e-05	0.346479	Crabp2	protein_coding
ENSMUSG00000059824	1.00539	3.97683e-05	0.203459	Dbp	protein_coding
ENSMUSG00000022584	-0.876217	3.98262e-05	0.177397	Ly6c2	protein_coding
ENSMUSG00000046818	1.1137	4.09182e-05	0.225696	Ddit4l	protein_coding
ENSMUSG00000022995	0.617609	4.2655e-05	0.125405	Enah	protein_coding
ENSMUSG00000020312	1.04871	4.32514e-05	0.212883	Shc2	protein_coding
ENSMUSG00000036875	-0.649205	4.38799e-05	0.132003	Dna2	protein_coding
ENSMUSG00000031527	-0.690925	4.53809e-05	0.140716	Eri1	protein_coding
ENSMUSG00000047702	-1.02593	4.53809e-05	0.208783	Olfr1388	protein_coding
ENSMUSG00000040690	1.18525	4.71027e-05	0.241796	Col16a1	protein_coding
ENSMUSG00000027485	1.49886	4.72684e-05	0.355784	Bpifb1	protein_coding
ENSMUSG00000004371	1.67298	4.77499e-05	0.33706	Il11	protein_coding
ENSMUSG00000061718	0.8674	4.84957e-05	0.177125	Ppp1r1b	protein_coding
ENSMUSG00000024339	-0.667728	4.86298e-05	0.136448	Tap2	protein_coding
ENSMUSG00000032714	0.755125	4.87239e-05	0.15427	Syde1	protein_coding
ENSMUSG00000032531	0.683586	4.87239e-05	0.139708	Amotl2	protein_coding
ENSMUSG00000071064	0.716693	4.88923e-05	0.146479	Zfp827	protein_coding
ENSMUSG00000040314	-1.00236	4.89732e-05	0.204955	Ctsg	protein_coding
ENSMUSG00000063160	0.84396	5.22352e-05	0.173017	Numbl	protein_coding
ENSMUSG00000051735	-0.699032	5.23423e-05	0.143355	Rinl	protein_coding
ENSMUSG00000057143	-0.619592	5.25233e-05	0.127101	Trim12c	protein_coding
ENSMUSG00000017969	0.654293	5.29513e-05	0.134276	Ptgis	protein_coding
ENSMUSG00000022440	1.14303	5.34425e-05	0.2346	C1qtnf6	protein_coding
ENSMUSG00000058908	0.939911	5.34425e-05	0.314442	Pla2g2a	polymorphic_pseudogene
ENSMUSG00000052353	0.866658	5.34425e-05	0.177976	Cemip	protein_coding
ENSMUSG00000005410	-0.746345	5.39683e-05	0.153362	Mcm5	protein_coding
ENSMUSG00000078190	0.836293	5.52208e-05	0.172006	Dnm3os	lncRNA
ENSMUSG00000033688	-1.09241	5.52208e-05	0.224566	1300017J02Rik	protein_coding
ENSMUSG00000032238	0.884874	5.60917e-05	0.182144	Rora	protein_coding
ENSMUSG00000026586	0.941509	5.70633e-05	0.193981	Prrx1	protein_coding
ENSMUSG00000037989	1.15378	5.70827e-05	0.236932	Wnk2	protein_coding
ENSMUSG00000053063	-0.760212	5.70827e-05	0.15666	Clec12a	protein_coding
ENSMUSG00000041308	0.753408	5.84778e-05	0.155436	Sntb2	protein_coding
ENSMUSG00000030717	0.961299	5.94863e-05	0.198485	Nupr1	protein_coding
ENSMUSG00000020105	0.844501	5.95809e-05	0.174365	Lrig3	protein_coding
ENSMUSG00000032547	0.784519	5.9624e-05	0.162017	Ryk	protein_coding
ENSMUSG00000020176	0.869352	6.0382e-05	0.179694	Grb10	protein_coding
ENSMUSG00000034845	0.626183	6.0382e-05	0.129443	Plvap	protein_coding
ENSMUSG00000030654	-0.677513	6.0382e-05	0.140057	Arl6ip1	protein_coding
ENSMUSG00000055866	0.870092	6.09741e-05	0.179932	Per2	protein_coding
ENSMUSG00000049551	0.830778	6.09775e-05	0.171715	Fzd9	protein_coding
ENSMUSG00000022665	0.986105	6.11554e-05	0.204037	Ccdc80	protein_coding
ENSMUSG00000062727	-0.871583	6.26734e-05	0.180541	H2bc12	protein_coding
ENSMUSG00000096145	0.780292	6.31425e-05	0.16162	Vkorc1	protein_coding
ENSMUSG00000085795	0.809992	6.36342e-05	0.167895	Zfp703	protein_coding
ENSMUSG00000012017	0.946729	6.41077e-05	0.196318	Scarf2	protein_coding
ENSMUSG00000059901	0.874972	6.55995e-05	0.18151	Adamts14	protein_coding
ENSMUSG00000031673	0.700871	6.56241e-05	0.145532	Cdh11	protein_coding
ENSMUSG00000105827	-0.980165	6.61684e-05	0.203623	H2bc18	protein_coding
ENSMUSG00000001911	0.616142	6.63749e-05	0.128027	Nfix	protein_coding
ENSMUSG00000094561	1.62323	6.65296e-05	0.334145	Ighv1-22	IG_V_gene
ENSMUSG00000024909	0.773858	6.65452e-05	0.160813	Efemp2	protein_coding
ENSMUSG00000039646	0.663626	6.67555e-05	0.137963	Vasn	protein_coding
ENSMUSG00000037544	-0.828429	6.71166e-05	0.172292	Dlgap5	protein_coding
ENSMUSG00000030137	-0.923139	6.81609e-05	0.192039	Tuba8	protein_coding
ENSMUSG00000021458	0.810439	6.84261e-05	0.168712	Aopep	protein_coding
ENSMUSG00000022861	-0.672362	6.92783e-05	0.140061	Dgkg	protein_coding
ENSMUSG00000061533	-0.682063	6.92783e-05	0.142099	Cep128	protein_coding
ENSMUSG00000014329	0.91583	6.9703e-05	0.190881	Bicc1	protein_coding
ENSMUSG00000032855	0.884539	6.9703e-05	0.184358	Pkd1	protein_coding
ENSMUSG00000028698	0.875711	6.99275e-05	0.182322	Pik3r3	protein_coding
ENSMUSG00000039462	1.01995	7.0536e-05	0.212755	Col10a1	protein_coding
ENSMUSG00000026211	0.776037	7.26328e-05	0.16204	Obsl1	protein_coding
ENSMUSG00000000568	-0.590794	7.26328e-05	0.123399	Hnrnpd	protein_coding
ENSMUSG00000001870	0.674465	7.32328e-05	0.140947	Ltbp1	protein_coding
ENSMUSG00000054717	-0.896222	7.36363e-05	0.187356	Hmgb2	protein_coding
ENSMUSG00000062609	1.22651	7.37106e-05	0.256417	Kcnj15	protein_coding
ENSMUSG00000056399	-1.17509	7.53619e-05	0.245856	Prss34	protein_coding
ENSMUSG00000023995	-1.05878	7.65963e-05	0.22166	Tspo2	protein_coding
ENSMUSG00000024791	-0.850943	7.78781e-05	0.178307	Cdca5	protein_coding
ENSMUSG00000106499	-1.2686	7.78781e-05	0.265797	Gm9403	processed_pseudogene
ENSMUSG00000034205	1.01358	7.79027e-05	0.212513	Loxl2	protein_coding
ENSMUSG00000031595	0.953208	7.80087e-05	0.199764	Pdgfrl	protein_coding
ENSMUSG00000041498	-0.704657	7.80087e-05	0.147772	Kif14	protein_coding
ENSMUSG00000072591	1.61022	7.94709e-05	0.335129	Fzd10os	lncRNA
ENSMUSG00000021994	1.09923	7.97952e-05	0.231021	Wnt5a	protein_coding
ENSMUSG00000028957	0.639741	8.01959e-05	0.134357	Per3	protein_coding
ENSMUSG00000074364	0.895964	8.17808e-05	0.188352	Ehd2	protein_coding
ENSMUSG00000044548	1.03269	8.20314e-05	0.216913	Dact1	protein_coding
ENSMUSG00000096336	1.38116	8.2376e-05	0.288922	Igkv1-135	IG_V_gene
ENSMUSG00000052942	0.862981	8.2376e-05	0.181521	Glis3	protein_coding
ENSMUSG00000025969	0.487131	8.2376e-05	0.102482	Nrp2	protein_coding
ENSMUSG00000047420	1.43551	8.32337e-05	0.300276	Fam180a	protein_coding
ENSMUSG00000050157	-0.988234	8.49669e-05	0.207968	Gm867	protein_coding
ENSMUSG00000026725	1.65532	8.55679e-05	0.357118	Tnn	protein_coding
ENSMUSG00000028194	1.11104	8.59365e-05	0.233367	Ddah1	protein_coding
ENSMUSG00000031004	-0.781363	8.71708e-05	0.164875	Mki67	protein_coding
ENSMUSG00000050856	-0.73842	8.8865e-05	0.155928	Atp5k	protein_coding
ENSMUSG00000033209	0.741588	8.98958e-05	0.156709	Ttc28	protein_coding
ENSMUSG00000032113	-1.11213	9.26396e-05	0.235444	Chek1	protein_coding
ENSMUSG00000032739	-0.684449	9.32581e-05	0.144896	Pram1	protein_coding
ENSMUSG00000022257	0.926475	9.49576e-05	0.196016	Laptm4b	protein_coding
ENSMUSG00000042784	1.41349	9.59229e-05	0.296667	Muc1	protein_coding
ENSMUSG00000020814	1.03494	9.68296e-05	0.219397	Mxra7	protein_coding
ENSMUSG00000063286	-0.434278	9.88134e-05	0.0922067	Gvin-ps7	transcribed_unprocessed_pseudogene
ENSMUSG00000033565	0.743471	9.90572e-05	0.157872	Rbfox2	protein_coding
ENSMUSG00000047844	-1.35974	9.96123e-05	0.287539	Bex4	protein_coding
ENSMUSG00000031502	0.864305	0.000100271	0.183679	Col4a1	protein_coding
ENSMUSG00000022439	-0.916551	0.000101151	0.194887	Parvg	protein_coding
ENSMUSG00000074578	-0.808402	0.000101173	0.171899	Zfas1	lncRNA
ENSMUSG00000067818	-0.898986	0.00010183	0.191217	Myl9	protein_coding
ENSMUSG00000023830	0.817262	0.000105133	0.174127	Igf2r	protein_coding
ENSMUSG00000038463	0.610034	0.000105133	0.129969	Olfml2b	protein_coding
ENSMUSG00000032014	0.782006	0.00010567	0.166636	Oaf	protein_coding
ENSMUSG00000041779	0.627646	0.000106521	0.133816	Tram2	protein_coding
ENSMUSG00000049044	0.871083	0.000106615	0.185721	Rapgef4	protein_coding
ENSMUSG00000058056	0.612914	0.000108053	0.130788	Palld	protein_coding
ENSMUSG00000036995	1.24334	0.000109836	0.265163	Asap3	protein_coding
ENSMUSG00000053460	0.76522	0.000109836	0.163398	Ggcx	protein_coding
ENSMUSG00000029306	1.22019	0.000111246	0.260877	Ibsp	protein_coding
ENSMUSG00000060594	0.884691	0.000112984	0.189041	Layn	protein_coding
ENSMUSG00000032126	-0.920636	0.000112984	0.196944	Hmbs	protein_coding
ENSMUSG00000027796	0.890033	0.000113256	0.190175	Smad9	protein_coding
ENSMUSG00000031925	0.684169	0.000114028	0.146417	Maml2	protein_coding
ENSMUSG00000103037	1.06147	0.000115004	0.226701	Pcdhgb1	protein_coding
ENSMUSG00000002963	-0.539337	0.000117228	0.115609	Pnkp	protein_coding
ENSMUSG00000033161	0.43563	0.000117884	0.0934129	Atp1a1	protein_coding
ENSMUSG00000026478	0.709267	0.000119778	0.152203	Lamc1	protein_coding
ENSMUSG00000036564	0.964943	0.00012007	0.20685	Ndrg4	protein_coding
ENSMUSG00000089901	-1.34362	0.000120523	0.28844	Gm8113	protein_coding
ENSMUSG00000032440	0.526037	0.000120721	0.11296	Tgfbr2	protein_coding
ENSMUSG00000037370	0.885928	0.000121291	0.190298	Enpp1	protein_coding
ENSMUSG00000069919	-1.08529	0.000123131	0.233328	Hba-a1	protein_coding
ENSMUSG00000038357	-0.89209	0.000124162	0.191865	Camp	protein_coding
ENSMUSG00000061080	1.64815	0.000127833	0.355503	Lsamp	protein_coding
ENSMUSG00000028763	0.847818	0.000128234	0.182639	Hspg2	protein_coding
ENSMUSG00000045725	0.948072	0.000128747	0.203836	Prr15	protein_coding
ENSMUSG00000111888	1.65439	0.000130975	0.344575	Gm46212	lncRNA
ENSMUSG00000025586	1.23643	0.000131896	0.266485	Cpeb1	protein_coding
ENSMUSG00000028399	0.588644	0.000133132	0.127066	Ptprd	protein_coding
ENSMUSG00000015880	-0.734903	0.000133221	0.158652	Ncapg	protein_coding
ENSMUSG00000036545	0.689046	0.000133352	0.148777	Adamts2	protein_coding
ENSMUSG00000028197	1.1774	0.000139464	0.254802	Col24a1	protein_coding
ENSMUSG00000003153	-0.875388	0.000139519	0.189436	Slc2a3	protein_coding
ENSMUSG00000064090	-0.814672	0.000141298	0.176398	Vrk2	protein_coding
ENSMUSG00000040093	0.944827	0.000142242	0.20462	Bmf	protein_coding
ENSMUSG00000002289	1.03366	0.000142335	0.22386	Angptl4	protein_coding
ENSMUSG00000089774	0.719399	0.000142838	0.155895	Slc5a3	protein_coding
ENSMUSG00000069114	0.629948	0.000143472	0.136506	Zbtb10	protein_coding
ENSMUSG00000034903	0.715192	0.000145364	0.155121	Cobll1	protein_coding
ENSMUSG00000005417	0.449684	0.000149006	0.097666	Mprip	protein_coding
ENSMUSG00000020092	0.686173	0.000149611	0.149042	Pald1	protein_coding
ENSMUSG00000020821	0.612003	0.000149734	0.132972	Kif1c	protein_coding
ENSMUSG00000031939	-0.496498	0.000151013	0.107941	Taf1d	protein_coding
ENSMUSG00000081058	-0.866811	0.000151013	0.18844	H3c15	protein_coding
ENSMUSG00000038677	1.13828	0.000152366	0.246601	Scube3	protein_coding
ENSMUSG00000023243	0.851881	0.000152366	0.185151	Kcnk5	protein_coding
ENSMUSG00000029780	-0.751235	0.000154021	0.163498	Nt5c3	protein_coding
ENSMUSG00000096188	0.653861	0.000154475	0.142333	Cmtm4	protein_coding
ENSMUSG00000021253	0.990623	0.000154631	0.215648	Tgfb3	protein_coding
ENSMUSG00000019942	-0.97568	0.000157295	0.21262	Cdk1	protein_coding
ENSMUSG00000084096	-1.47879	0.00015776	0.321331	Vmn1r-ps135	unprocessed_pseudogene
ENSMUSG00000022099	-0.927832	0.000158149	0.202285	Dmtn	protein_coding
ENSMUSG00000024727	1.26315	0.00015867	0.275269	Trpm6	protein_coding
ENSMUSG00000027660	0.588145	0.000161515	0.128372	Skil	protein_coding
ENSMUSG00000033306	0.692666	0.000161922	0.151217	Lpp	protein_coding
ENSMUSG00000060470	-0.789045	0.000163771	0.172361	Adgrg3	protein_coding
ENSMUSG00000022483	1.18751	0.000164023	0.259526	Col2a1	protein_coding
ENSMUSG00000028339	1.22294	0.000164961	0.267393	Col15a1	protein_coding
ENSMUSG00000030103	0.94245	0.000164961	0.20599	Bhlhe40	protein_coding
ENSMUSG00000027803	0.944612	0.000165619	0.206509	Wwtr1	protein_coding
ENSMUSG00000022816	0.834189	0.000166833	0.182464	Fstl1	protein_coding
ENSMUSG00000039831	0.728664	0.000170586	0.159542	Arhgap29	protein_coding
ENSMUSG00000019647	0.696392	0.000172299	0.152522	Sema6a	protein_coding
ENSMUSG00000055368	1.23365	0.000176449	0.268781	Slc6a2	protein_coding
ENSMUSG00000039137	0.841044	0.00017672	0.184419	Whrn	protein_coding
ENSMUSG00000030208	0.880057	0.000176854	0.1931	Emp1	protein_coding
ENSMUSG00000030554	0.952532	0.000180411	0.209199	Synm	protein_coding
ENSMUSG00000054196	1.13886	0.000185715	0.250299	Cthrc1	protein_coding
ENSMUSG00000045287	0.674472	0.000185715	0.148317	Rtn4rl1	protein_coding
ENSMUSG00000005611	-0.923381	0.000188537	0.203297	Irag1	protein_coding
ENSMUSG00000026259	0.868064	0.00019094	0.191198	Ngef	protein_coding
ENSMUSG00000044352	-0.972317	0.000191068	0.214161	Sowaha	protein_coding
ENSMUSG00000054423	-1.35167	0.00019165	0.297394	Cadps	protein_coding
ENSMUSG00000070732	-1.51953	0.00019165	0.335986	Rbm44	protein_coding
ENSMUSG00000039232	-0.794766	0.000191781	0.175186	Stx11	protein_coding
ENSMUSG00000103749	0.923002	0.000194267	0.203365	Pcdhgb5	protein_coding
ENSMUSG00000015316	-0.914362	0.000194267	0.201636	Slamf1	protein_coding
ENSMUSG00000001985	-1.34403	0.000194267	0.296612	Grik3	protein_coding
ENSMUSG00000025355	0.975592	0.000196232	0.215337	Mmp19	protein_coding
ENSMUSG00000041134	0.711496	0.000196232	0.157037	Cyyr1	protein_coding
ENSMUSG00000060063	-0.694917	0.000196232	0.153403	Alox5ap	protein_coding
ENSMUSG00000018189	-0.703685	0.000196232	0.155337	Uchl5	protein_coding
ENSMUSG00000021466	0.763893	0.000196446	0.16869	Ptch1	protein_coding
ENSMUSG00000062729	-0.669846	0.000196965	0.147957	Ppox	protein_coding
ENSMUSG00000057614	0.805594	0.000202611	0.178101	Gnai1	protein_coding
ENSMUSG00000019961	-0.551238	0.000203017	0.121957	Tmpo	protein_coding
ENSMUSG00000038775	-0.929576	0.000204277	0.205721	Vill	protein_coding
ENSMUSG00000034839	0.897563	0.000204685	0.198556	Larp6	protein_coding
ENSMUSG00000056394	-0.756109	0.000204685	0.167377	Lig1	protein_coding
ENSMUSG00000041115	0.607801	0.000204718	0.134544	Iqsec2	protein_coding
ENSMUSG00000042821	1.02462	0.000204749	0.226473	Snai1	protein_coding
ENSMUSG00000026826	1.0134	0.000204749	0.224064	Nr4a2	protein_coding
ENSMUSG00000026605	-0.743765	0.000204749	0.164712	Cenpf	protein_coding
ENSMUSG00000052056	-0.487096	0.000208304	0.107974	Zfp217	protein_coding
ENSMUSG00000020393	0.807547	0.000208543	0.179014	Kremen1	protein_coding
ENSMUSG00000027575	0.50675	0.000208543	0.112342	Arfgap1	protein_coding
ENSMUSG00000009350	-0.967316	0.000208543	0.214495	Mpo	protein_coding
ENSMUSG00000017466	0.922599	0.000212344	0.204804	Timp2	protein_coding
ENSMUSG00000030259	0.562708	0.000212344	0.124894	Rassf8	protein_coding
ENSMUSG00000032202	-0.666204	0.000212344	0.14788	Rab27a	protein_coding
ENSMUSG00000053062	0.997325	0.000213626	0.221437	Jam2	protein_coding
ENSMUSG00000046442	0.616377	0.000215493	0.136926	Ppm1e	protein_coding
ENSMUSG00000017861	-0.840658	0.000216841	0.186839	Mybl2	protein_coding
ENSMUSG00000034377	0.538859	0.000216946	0.119779	Tulp4	protein_coding
ENSMUSG00000035095	1.11955	0.000223578	0.249076	Fam167a	protein_coding
ENSMUSG00000050288	1.06643	0.000223578	0.236636	Fzd2	protein_coding
ENSMUSG00000024998	0.960705	0.000223578	0.213847	Plce1	protein_coding
ENSMUSG00000033016	0.421972	0.000224407	0.0939815	Nfatc1	protein_coding
ENSMUSG00000023942	0.564593	0.00022685	0.125819	Slc29a1	protein_coding
ENSMUSG00000026678	0.924326	0.000229618	0.206117	Rgs5	protein_coding
ENSMUSG00000038248	0.876736	0.00023182	0.195577	Sobp	protein_coding
ENSMUSG00000094694	1.21684	0.000232167	0.269932	Ighv1-9	IG_V_gene
ENSMUSG00000005470	-0.869724	0.000232167	0.194075	Asf1b	protein_coding
ENSMUSG00000022656	0.852708	0.000237177	0.190412	Nectin3	protein_coding
ENSMUSG00000055546	-1.63936	0.000237858	0.362822	Timd4	protein_coding
ENSMUSG00000020889	0.669301	0.000239708	0.149631	Nr1d1	protein_coding
ENSMUSG00000017499	-0.848823	0.000239708	0.189777	Cdc6	protein_coding
ENSMUSG00000021868	-0.741781	0.000240619	0.165882	Ppif	protein_coding
ENSMUSG00000051486	1.43068	0.000241632	0.313082	Pcdhb11	protein_coding
ENSMUSG00000024143	0.74069	0.000243679	0.165783	Rhoq	protein_coding
ENSMUSG00000033863	0.745854	0.000244278	0.166954	Klf9	protein_coding
ENSMUSG00000024590	-0.70296	0.000247799	0.157512	Lmnb1	protein_coding
ENSMUSG00000032218	-0.794164	0.000247799	0.177934	Ccnb2	protein_coding
ENSMUSG00000015027	-0.692798	0.000251997	0.155374	Galns	protein_coding
ENSMUSG00000033965	1.05361	0.000254536	0.236313	Slc16a2	protein_coding
ENSMUSG00000034158	0.491581	0.000254536	0.110311	Lrrc58	protein_coding
ENSMUSG00000027203	-0.735788	0.000254536	0.165129	Dut	protein_coding
ENSMUSG00000024742	-0.787904	0.000254536	0.176856	Fen1	protein_coding
ENSMUSG00000029866	-0.886013	0.000254536	0.19883	Kel	protein_coding
ENSMUSG00000024940	0.840405	0.000254601	0.188665	Ltbp3	protein_coding
ENSMUSG00000029090	0.7739	0.00026175	0.173963	Adgra3	protein_coding
ENSMUSG00000000244	-0.644037	0.00026472	0.144881	Tspan32	protein_coding
ENSMUSG00000036596	1.12269	0.000265214	0.252427	Cpz	protein_coding
ENSMUSG00000036904	0.701599	0.000269215	0.157941	Fzd8	protein_coding
ENSMUSG00000003644	-0.721525	0.000269215	0.162486	Rps6ka1	protein_coding
ENSMUSG00000015243	0.714162	0.000270021	0.160877	Abca1	protein_coding
ENSMUSG00000025140	-1.16817	0.000270021	0.263196	Pycr1	protein_coding
ENSMUSG00000032324	0.730114	0.000270723	0.164488	Tspan3	protein_coding
ENSMUSG00000041075	0.644267	0.00027108	0.14515	Fzd7	protein_coding
ENSMUSG00000032911	0.811018	0.000272782	0.182826	Cspg4	protein_coding
ENSMUSG00000039911	0.96501	0.000274656	0.217518	Spsb1	protein_coding
ENSMUSG00000000938	0.745113	0.000274656	0.167935	Hoxa10	protein_coding
ENSMUSG00000042745	0.726311	0.000277766	0.16387	Id1	protein_coding
ENSMUSG00000022231	0.672806	0.000277766	0.151855	Sema5a	protein_coding
ENSMUSG00000073386	-0.808941	0.000278788	0.182531	9830107B12Rik	protein_coding
ENSMUSG00000023046	1.14501	0.00027881	0.258544	Igfbp6	protein_coding
ENSMUSG00000027750	1.08527	0.000279568	0.245149	Postn	protein_coding
ENSMUSG00000103677	1.00544	0.000279568	0.226489	Pcdhga4	protein_coding
ENSMUSG00000022799	0.452944	0.000279568	0.102292	Arhgap31	protein_coding
ENSMUSG00000023004	-0.599729	0.000279568	0.135479	Tuba1b	protein_coding
ENSMUSG00000020017	-1.26017	0.000279568	0.284748	Hal	protein_coding
ENSMUSG00000024098	0.633397	0.000284975	0.143232	Twsg1	protein_coding
ENSMUSG00000029730	-0.625572	0.000285711	0.141506	Mcm7	protein_coding
ENSMUSG00000039253	-0.73143	0.000285711	0.165447	Fn3krp	protein_coding
ENSMUSG00000035692	-0.947188	0.000288839	0.214102	Isg15	protein_coding
ENSMUSG00000029322	-0.779663	0.000292089	0.17658	Plac8	protein_coding
ENSMUSG00000025213	0.716482	0.000296373	0.162343	Kazald1	protein_coding
ENSMUSG00000030555	0.983569	0.000296997	0.222904	Ttc23	protein_coding
ENSMUSG00000026655	-0.673079	0.000298285	0.152644	Fam107b	protein_coding
ENSMUSG00000024059	1.0594	0.000303006	0.23988	Clip4	protein_coding
ENSMUSG00000003847	0.488387	0.000306043	0.110915	Nfat5	protein_coding
ENSMUSG00000034926	-0.709273	0.000308115	0.161125	Dhcr24	protein_coding
ENSMUSG00000015846	0.520222	0.000308188	0.118202	Rxra	protein_coding
ENSMUSG00000053310	-0.854625	0.000309461	0.194228	Nrgn	protein_coding
ENSMUSG00000053080	0.747396	0.000312639	0.169934	2700081O15Rik	protein_coding
ENSMUSG00000049804	0.568648	0.000315564	0.129365	Armcx4	protein_coding
ENSMUSG00000104063	0.916703	0.000317843	0.208508	Pcdhgb7	protein_coding
ENSMUSG00000025255	0.746299	0.000318267	0.169908	Zfhx4	protein_coding
ENSMUSG00000035969	1.02019	0.000319474	0.232329	Rusc2	protein_coding
ENSMUSG00000064225	-0.922479	0.000321348	0.210135	Paqr9	protein_coding
ENSMUSG00000028332	-0.914894	0.000322439	0.208487	Hemgn	protein_coding
ENSMUSG00000038679	0.717558	0.000324018	0.163569	Trps1	protein_coding
ENSMUSG00000031523	0.695501	0.000324018	0.158552	Dlc1	protein_coding
ENSMUSG00000027340	0.8749	0.000324031	0.199469	Slc23a2	protein_coding
ENSMUSG00000039286	0.616383	0.000325286	0.140567	Fndc3b	protein_coding
ENSMUSG00000030770	0.810824	0.000326337	0.184954	Parva	protein_coding
ENSMUSG00000045411	-0.975336	0.000326337	0.222509	2410002F23Rik	protein_coding
ENSMUSG00000048027	0.912462	0.000326598	0.20816	Rgmb	protein_coding
ENSMUSG00000046179	-0.856123	0.00032804	0.195386	E2f8	protein_coding
ENSMUSG00000028644	-0.854353	0.000328184	0.195002	Ermap	protein_coding
ENSMUSG00000027656	1.18912	0.000330663	0.271389	Ccn5	protein_coding
ENSMUSG00000045038	0.583544	0.000330663	0.133246	Prkce	protein_coding
ENSMUSG00000027833	0.832925	0.000331306	0.190227	Shox2	protein_coding
ENSMUSG00000016918	1.00217	0.000338274	0.229154	Sulf1	protein_coding
ENSMUSG00000052684	0.772604	0.000343255	0.176789	Jun	protein_coding
ENSMUSG00000005973	0.521141	0.000343525	0.11927	Rcn1	protein_coding
ENSMUSG00000026043	1.3958	0.000344247	0.320423	Col3a1	protein_coding
ENSMUSG00000070031	-0.533744	0.000344247	0.122195	Sp140	protein_coding
ENSMUSG00000022962	-0.537668	0.000344247	0.123103	Gart	protein_coding
ENSMUSG00000029755	0.862267	0.000351494	0.197628	Dlx5	protein_coding
ENSMUSG00000096956	0.793591	0.000351494	0.181831	Snhg18	lncRNA
ENSMUSG00000017550	-0.638118	0.000351494	0.146271	Atad5	protein_coding
ENSMUSG00000041237	-1.00717	0.00035492	0.230949	Pklr	protein_coding
ENSMUSG00000037474	-0.583144	0.000357055	0.133808	Dtl	protein_coding
ENSMUSG00000049303	1.13047	0.000361701	0.259619	Syt12	protein_coding
ENSMUSG00000063296	0.918467	0.000362608	0.210475	Tmem117	protein_coding
ENSMUSG00000068742	0.667802	0.000362608	0.153377	Cry2	protein_coding
ENSMUSG00000024180	-0.684421	0.000364096	0.157229	Pgap6	protein_coding
ENSMUSG00000046341	-1.04072	0.000369878	0.239273	Gm11223	processed_pseudogene
ENSMUSG00000006538	1.16791	0.000372158	0.268232	Ihh	protein_coding
ENSMUSG00000023505	-0.822001	0.000381554	0.189352	Cdca3	protein_coding
ENSMUSG00000028988	0.703628	0.000382891	0.162089	Ctnnbip1	protein_coding
ENSMUSG00000032033	1.58918	0.000385079	0.356101	Barx2	protein_coding
ENSMUSG00000034394	1.09029	0.000385079	0.250742	Lif	protein_coding
ENSMUSG00000030616	0.921991	0.000385079	0.212464	Sytl2	protein_coding
ENSMUSG00000043091	-0.650072	0.000386306	0.14992	Tuba1c	protein_coding
ENSMUSG00000097882	-1.24644	0.000386306	0.287193	0610038B21Rik	lncRNA
ENSMUSG00000103088	0.867922	0.000388557	0.200121	Pcdhgb6	protein_coding
ENSMUSG00000046169	0.861761	0.000388557	0.198766	Adamts6	protein_coding
ENSMUSG00000026355	-0.64865	0.000388557	0.149672	Mcm6	protein_coding
ENSMUSG00000026039	-0.64599	0.000392127	0.149126	Sgo2a	protein_coding
ENSMUSG00000028541	0.938372	0.000392771	0.216097	B4galt2	protein_coding
ENSMUSG00000031375	0.807061	0.000395579	0.186444	Bgn	protein_coding
ENSMUSG00000013236	0.621019	0.000395579	0.143472	Ptprs	protein_coding
ENSMUSG00000027111	-0.528857	0.000396332	0.122202	Itga6	protein_coding
ENSMUSG00000021904	0.76479	0.000397972	0.176553	Sema3g	protein_coding
ENSMUSG00000030084	0.696296	0.000398526	0.160962	Plxna1	protein_coding
ENSMUSG00000062248	-0.805561	0.000398666	0.186218	Cks2	protein_coding
ENSMUSG00000091028	-1.49626	0.000399321	0.347304	Gm10722	protein_coding
ENSMUSG00000006567	-1.00152	0.000400469	0.231502	Atp7b	protein_coding
ENSMUSG00000086181	1.14403	0.0004011	0.263429	C230034O21Rik	lncRNA
ENSMUSG00000070867	0.926603	0.0004011	0.214287	Trabd2b	protein_coding
ENSMUSG00000031250	1.53868	0.000402239	0.35905	Tnmd	protein_coding
ENSMUSG00000024620	0.659143	0.000402239	0.152518	Pdgfrb	protein_coding
ENSMUSG00000027221	1.18636	0.000410262	0.274759	Chst1	protein_coding
ENSMUSG00000060227	0.637959	0.000410777	0.147777	Golm2	protein_coding
ENSMUSG00000024544	0.760942	0.000414491	0.176366	Ldlrad4	protein_coding
ENSMUSG00000031877	-0.874657	0.000414548	0.202746	Ces2g	protein_coding
ENSMUSG00000006398	-0.833099	0.00041623	0.193175	Cdc20	protein_coding
ENSMUSG00000020260	0.570081	0.000420367	0.132266	Pofut2	protein_coding
ENSMUSG00000036777	-0.738994	0.000424124	0.171565	Anln	protein_coding
ENSMUSG00000028717	-0.940116	0.000424124	0.218268	Tal1	protein_coding
ENSMUSG00000032028	-0.857425	0.00042628	0.199126	Nxpe2	protein_coding
ENSMUSG00000032875	0.730127	0.000434167	0.16975	Arhgef17	protein_coding
ENSMUSG00000024164	-0.667679	0.000434167	0.155238	C3	protein_coding
ENSMUSG00000022330	1.24333	0.000437635	0.288179	Osr2	protein_coding
ENSMUSG00000026163	1.17031	0.000437635	0.271318	Sphkap	protein_coding
ENSMUSG00000030022	0.634634	0.000443362	0.147755	Adamts9	protein_coding
ENSMUSG00000094338	-0.875617	0.000443362	0.203851	H2bc13	protein_coding
ENSMUSG00000002111	-0.544755	0.000448117	0.126917	Spi1	protein_coding
ENSMUSG00000033491	0.9884	0.00045524	0.23029	Prss35	protein_coding
ENSMUSG00000022754	0.917111	0.000456659	0.213714	Tmem45a	protein_coding
ENSMUSG00000042359	1.00931	0.000457879	0.235478	Osbpl6	protein_coding
ENSMUSG00000098112	-0.654932	0.000457879	0.152798	Bin2	protein_coding
ENSMUSG00000029238	0.563571	0.000463763	0.131578	Clock	protein_coding
ENSMUSG00000082101	-0.868386	0.000463763	0.202746	Slfn14	protein_coding
ENSMUSG00000039246	1.48231	0.000465344	0.343965	Lyplal1	protein_coding
ENSMUSG00000021756	0.479156	0.000471179	0.111992	Il6st	protein_coding
ENSMUSG00000021127	0.636116	0.000473474	0.148722	Zfp36l1	protein_coding
ENSMUSG00000020264	0.67063	0.000480298	0.156887	Slc36a2	protein_coding
ENSMUSG00000004642	-0.701978	0.000485631	0.164367	Slbp	protein_coding
ENSMUSG00000020218	0.758972	0.000486254	0.177734	Wif1	protein_coding
ENSMUSG00000102742	1.07823	0.000489838	0.252115	Pcdhga11	protein_coding
ENSMUSG00000003032	0.594727	0.000489838	0.139345	Klf4	protein_coding
ENSMUSG00000117534	-0.882485	0.000490617	0.206595	Gm20161	lncRNA
ENSMUSG00000057530	0.651891	0.000490753	0.152788	Ece1	protein_coding
ENSMUSG00000001228	-0.656215	0.000490753	0.153794	Uhrf1	protein_coding
ENSMUSG00000020682	0.879098	0.00049447	0.205963	Mmp28	protein_coding
ENSMUSG00000039153	0.533478	0.00049447	0.125107	Runx2	protein_coding
ENSMUSG00000069920	0.770328	0.000497411	0.180669	B3gnt9	protein_coding
ENSMUSG00000020541	-0.795765	0.000497411	0.186668	Tom1l1	protein_coding
ENSMUSG00000002870	-0.844938	0.000498658	0.198293	Mcm2	protein_coding
ENSMUSG00000052435	-0.934088	0.000498658	0.219196	Cebpe	protein_coding
ENSMUSG00000032334	0.760467	0.000498738	0.178471	Loxl1	protein_coding
ENSMUSG00000026786	-0.547615	0.00049887	0.12856	Apbb1ip	protein_coding
ENSMUSG00000021069	-0.627449	0.00049887	0.147298	Pygl	protein_coding
ENSMUSG00000076665	-1.35535	0.00049887	0.356156	Ighv7-1	IG_V_gene
ENSMUSG00000030110	0.935267	0.000498966	0.218966	Ret	protein_coding
ENSMUSG00000073902	-0.434043	0.000500195	0.101927	Gvin3	unprocessed_pseudogene
ENSMUSG00000025504	0.696633	0.000504548	0.163649	Eps8l2	protein_coding
ENSMUSG00000034910	0.654718	0.000515135	0.153937	Pygo1	protein_coding
ENSMUSG00000061991	-0.779786	0.000515135	0.18344	H2ac10	protein_coding
ENSMUSG00000034557	0.63897	0.000516454	0.150328	Zfyve9	protein_coding
ENSMUSG00000051427	0.902009	0.000516725	0.212193	Ccdc157	protein_coding
ENSMUSG00000029761	0.469797	0.000518145	0.110577	Cald1	protein_coding
ENSMUSG00000043336	0.721561	0.0005225	0.169908	Filip1l	protein_coding
ENSMUSG00000059810	0.61837	0.000531253	0.145757	Rgs3	protein_coding
ENSMUSG00000031714	0.701572	0.000535716	0.165441	Gab1	protein_coding
ENSMUSG00000060441	-0.7008	0.00053711	0.165292	Trim5	protein_coding
ENSMUSG00000030281	1.12191	0.000537167	0.263906	Il17rc	protein_coding
ENSMUSG00000034781	0.623069	0.000542168	0.147061	Gna11	protein_coding
ENSMUSG00000044201	-0.872765	0.000543876	0.205988	Cdc25c	protein_coding
ENSMUSG00000058794	-0.751543	0.000547342	0.177507	Nfe2	protein_coding
ENSMUSG00000029648	0.756364	0.00054868	0.178664	Flt1	protein_coding
ENSMUSG00000096472	-0.739875	0.00055648	0.174922	Cdkn2d	protein_coding
ENSMUSG00000030054	-0.935057	0.000572599	0.221283	Gp9	protein_coding
ENSMUSG00000041859	-0.694299	0.000573561	0.164447	Mcm3	protein_coding
ENSMUSG00000050578	0.844436	0.000582341	0.200259	Mmp13	protein_coding
ENSMUSG00000028082	0.773458	0.000582341	0.183378	Sh3d19	protein_coding
ENSMUSG00000074305	0.523032	0.000582341	0.124002	Peak1	protein_coding
ENSMUSG00000019978	0.487159	0.000582341	0.115527	Epb41l2	protein_coding
ENSMUSG00000054766	-0.526796	0.000582341	0.124917	Set	protein_coding
ENSMUSG00000002997	-0.744165	0.000582341	0.176469	Prkar2b	protein_coding
ENSMUSG00000015217	-0.740079	0.000583301	0.175531	Hmgb3	protein_coding
ENSMUSG00000031821	-0.577865	0.000583829	0.137073	Gins2	protein_coding
ENSMUSG00000079018	1.00713	0.000584995	0.238795	Ly6c1	protein_coding
ENSMUSG00000029108	0.896646	0.000584995	0.212767	Pcdh7	protein_coding
ENSMUSG00000029304	0.730478	0.000584995	0.173342	Spp1	protein_coding
ENSMUSG00000032011	1.06989	0.00059047	0.253971	Thy1	protein_coding
ENSMUSG00000002233	0.680433	0.00059192	0.161559	Rhoc	protein_coding
ENSMUSG00000020737	-0.608878	0.00059192	0.144607	Jpt1	protein_coding
ENSMUSG00000090439	1.2821	0.000593412	0.301987	Gm17455	protein_coding
ENSMUSG00000029334	1.3174	0.000596325	0.313366	Prkg2	protein_coding
ENSMUSG00000037628	-0.845976	0.000596824	0.201001	Cdkn3	protein_coding
ENSMUSG00000032221	-0.872775	0.000596824	0.207416	Mns1	protein_coding
ENSMUSG00000099025	-0.959663	0.000600156	0.227998	Gm27162	lncRNA
ENSMUSG00000022150	0.865605	0.000603447	0.205866	Dab2	protein_coding
ENSMUSG00000069302	-0.772032	0.000609107	0.183732	H2ac12	protein_coding
ENSMUSG00000040289	1.08453	0.000611236	0.257977	Hey1	protein_coding
ENSMUSG00000003779	-0.670523	0.000611236	0.15962	Kif20a	protein_coding
ENSMUSG00000025854	0.816177	0.000611793	0.194331	Fam20c	protein_coding
ENSMUSG00000070034	-0.516903	0.000611793	0.12308	Sp110	protein_coding
ENSMUSG00000044864	0.611116	0.00061703	0.145583	Ankrd50	protein_coding
ENSMUSG00000022831	-0.51721	0.000618417	0.123243	Hcls1	protein_coding
ENSMUSG00000029414	-0.754828	0.000619014	0.179887	Kntc1	protein_coding
ENSMUSG00000026532	-0.860841	0.000619014	0.205167	Spta1	protein_coding
ENSMUSG00000029851	0.999264	0.000622721	0.237863	Tcaf2	protein_coding
ENSMUSG00000018417	0.635301	0.000625661	0.151527	Myo1b	protein_coding
ENSMUSG00000054263	0.502408	0.000625661	0.119829	Lifr	protein_coding
ENSMUSG00000048915	0.858174	0.000633672	0.204552	Efna5	protein_coding
ENSMUSG00000000346	-0.456903	0.000633672	0.109065	Dazap2	protein_coding
ENSMUSG00000055538	0.644003	0.000640681	0.153838	Zcchc24	protein_coding
ENSMUSG00000091623	-0.821254	0.000640681	0.196111	Gm17092	lncRNA
ENSMUSG00000037124	-0.888406	0.000644931	0.212263	Trim58	protein_coding
ENSMUSG00000019889	0.721485	0.000647732	0.172455	Ptprk	protein_coding
ENSMUSG00000029571	0.486901	0.000648709	0.116417	Tmem106b	protein_coding
ENSMUSG00000069910	-0.672382	0.000649917	0.160774	Spdl1	protein_coding
ENSMUSG00000031734	0.823251	0.000650104	0.196812	Irx3	protein_coding
ENSMUSG00000036752	-0.669147	0.000650104	0.160051	Tubb4b	protein_coding
ENSMUSG00000053825	0.626913	0.000650513	0.149935	Ppfia2	protein_coding
ENSMUSG00000022139	0.51224	0.000651828	0.122563	Mbnl2	protein_coding
ENSMUSG00000026196	-0.629343	0.000651828	0.150567	Bard1	protein_coding
ENSMUSG00000111619	-0.805594	0.000655306	0.192769	Gm48348	processed_pseudogene
ENSMUSG00000031642	0.598874	0.0006639	0.143429	Sh3rf1	protein_coding
ENSMUSG00000039187	-0.81339	0.000664825	0.194868	Fanci	protein_coding
ENSMUSG00000023800	0.63137	0.000666077	0.15128	Tiam2	protein_coding
ENSMUSG00000042354	-0.575131	0.000666277	0.137825	Gnl3	protein_coding
ENSMUSG00000000794	1.36744	0.000667387	0.322965	Kcnn3	protein_coding
ENSMUSG00000018339	0.858805	0.000667387	0.205853	Gpx3	protein_coding
ENSMUSG00000001630	0.836171	0.000667633	0.200435	Stk38l	protein_coding
ENSMUSG00000023104	-0.591904	0.00066793	0.141905	Rfc2	protein_coding
ENSMUSG00000026828	0.777441	0.000672848	0.186288	Galnt5	protein_coding
ENSMUSG00000110790	-1.29737	0.000677579	0.30769	Gm47079	lncRNA
ENSMUSG00000037254	1.07701	0.000683502	0.258139	Itih2	protein_coding
ENSMUSG00000039887	0.850195	0.000685387	0.204054	Alg14	protein_coding
ENSMUSG00000006356	0.765051	0.000693615	0.183836	Crip2	protein_coding
ENSMUSG00000039321	1.43235	0.000716821	0.341312	Uts2r	protein_coding
ENSMUSG00000034101	0.611665	0.000716821	0.147279	Ctnnd1	protein_coding
ENSMUSG00000076564	1.29878	0.000724561	0.311325	Igkv12-46	IG_V_gene
ENSMUSG00000025510	0.626978	0.000725094	0.151083	Cd151	protein_coding
ENSMUSG00000010660	0.616169	0.000725094	0.148462	Plcd1	protein_coding
ENSMUSG00000042532	-1.23784	0.0007257	0.298198	Golga7b	protein_coding
ENSMUSG00000039062	1.05952	0.00072727	0.255398	Anpep	protein_coding
ENSMUSG00000027219	-0.622328	0.00072727	0.150031	Slc28a2	protein_coding
ENSMUSG00000037440	1.46444	0.000727544	0.347474	Vnn1	protein_coding
ENSMUSG00000034487	0.738946	0.000727997	0.178157	Poglut3	protein_coding
ENSMUSG00000008845	-0.78848	0.000727997	0.190113	Cd163	protein_coding
ENSMUSG00000057897	0.918141	0.000733438	0.221424	Camk2b	protein_coding
ENSMUSG00000049791	0.69113	0.000733438	0.166732	Fzd4	protein_coding
ENSMUSG00000012443	-0.686459	0.000733438	0.165664	Kif11	protein_coding
ENSMUSG00000066697	-1.21581	0.000733438	0.293424	Gm10172	pseudogene
ENSMUSG00000038805	-1.33559	0.000733438	0.322705	Six3	protein_coding
ENSMUSG00000074604	-0.844139	0.00073595	0.203811	Mgst2	protein_coding
ENSMUSG00000033009	0.788834	0.000747032	0.190604	Ogfod1	protein_coding
ENSMUSG00000028312	-0.764278	0.000747032	0.184671	Smc2	protein_coding
ENSMUSG00000020897	-0.596724	0.000751557	0.144233	Aurkb	protein_coding
ENSMUSG00000087022	0.856975	0.000776179	0.207387	9130024F11Rik	lncRNA
ENSMUSG00000009035	0.635989	0.000776179	0.15402	Tmem184b	protein_coding
ENSMUSG00000026620	0.954339	0.000783779	0.231244	Mark1	protein_coding
ENSMUSG00000060798	0.603159	0.000783779	0.146151	Intu	protein_coding
ENSMUSG00000020125	-0.874533	0.000783779	0.211959	Elane	protein_coding
ENSMUSG00000021388	1.42072	0.000785074	0.347331	Aspn	protein_coding
ENSMUSG00000085995	-0.782375	0.000785212	0.189582	Gm2788	lncRNA
ENSMUSG00000022021	-0.707669	0.000793873	0.171671	Diaph3	protein_coding
ENSMUSG00000027864	0.952049	0.000806106	0.231192	Ptgfrn	protein_coding
ENSMUSG00000030284	0.793873	0.000806106	0.192651	Creld1	protein_coding
ENSMUSG00000026683	-0.753839	0.000806106	0.183065	Nuf2	protein_coding
ENSMUSG00000050107	-0.723223	0.000815733	0.175728	Haspin	protein_coding
ENSMUSG00000036587	-1.00358	0.000815733	0.243374	Fut7	protein_coding
ENSMUSG00000051367	1.0419	0.000822257	0.253292	Six1	protein_coding
ENSMUSG00000026434	-0.545765	0.000823796	0.132741	Nucks1	protein_coding
ENSMUSG00000021175	-0.693198	0.000824125	0.168604	Cdca7l	protein_coding
ENSMUSG00000074971	0.824529	0.000826195	0.200573	Fibin	protein_coding
ENSMUSG00000026921	0.793766	0.000829421	0.193145	Egfl7	protein_coding
ENSMUSG00000025364	-0.629525	0.000829714	0.153216	Pa2g4	protein_coding
ENSMUSG00000028825	-0.885193	0.000831292	0.215482	Rhd	protein_coding
ENSMUSG00000040809	-0.903846	0.000831292	0.220032	Chil3	protein_coding
ENSMUSG00000024924	0.712109	0.0008323	0.173363	Vldlr	protein_coding
ENSMUSG00000044022	1.30997	0.000833069	0.314567	Pcdhb21	protein_coding
ENSMUSG00000056025	-0.702992	0.000833069	0.171152	Clca3a1	protein_coding
ENSMUSG00000039953	0.767022	0.000833679	0.186799	Clstn1	protein_coding
ENSMUSG00000049775	-0.558782	0.000834714	0.136111	Tmsb4x	protein_coding
ENSMUSG00000040152	-0.533494	0.000843921	0.13004	Thbs1	protein_coding
ENSMUSG00000031506	-0.678491	0.00084552	0.165404	Ptpn7	protein_coding
ENSMUSG00000053113	0.928894	0.000852961	0.226528	Socs3	protein_coding
ENSMUSG00000067925	0.866095	0.000852961	0.210961	Rtl8a	protein_coding
ENSMUSG00000056032	-0.930508	0.00085304	0.226945	BC018473	lncRNA
ENSMUSG00000026835	-0.871467	0.000858442	0.212697	Fcnb	protein_coding
ENSMUSG00000042066	-0.86365	0.000860176	0.210829	Tmcc2	protein_coding
ENSMUSG00000044674	0.842183	0.000868911	0.205629	Fzd1	protein_coding
ENSMUSG00000042272	0.585592	0.000869126	0.143034	Sestd1	protein_coding
ENSMUSG00000039239	1.05123	0.000875885	0.256961	Tgfb2	protein_coding
ENSMUSG00000021068	-0.469233	0.000875885	0.114688	Nin	protein_coding
ENSMUSG00000071068	-0.665715	0.000889931	0.162877	Treml2	protein_coding
ENSMUSG00000051177	0.647817	0.0009061	0.158668	Plcb1	protein_coding
ENSMUSG00000030471	-0.860436	0.0009061	0.210827	Zdhhc13	protein_coding
ENSMUSG00000027562	-0.858425	0.000906399	0.210295	Car2	protein_coding
ENSMUSG00000001240	0.688151	0.000908227	0.16855	Ramp2	protein_coding
ENSMUSG00000023191	0.776594	0.000912077	0.190313	P3h3	protein_coding
ENSMUSG00000018830	1.07797	0.000915369	0.264253	Myh11	protein_coding
ENSMUSG00000026090	0.845014	0.000921996	0.207107	Cracdl	protein_coding
ENSMUSG00000051236	0.774586	0.000921996	0.18999	Msrb3	protein_coding
ENSMUSG00000028630	0.757001	0.000921996	0.185699	Dyrk2	protein_coding
ENSMUSG00000021760	0.758515	0.000923076	0.186039	Gpx8	protein_coding
ENSMUSG00000109674	-1.08044	0.000923076	0.265078	Gm45470	lncRNA
ENSMUSG00000022203	0.855933	0.000936423	0.210035	Efs	protein_coding
ENSMUSG00000020493	-0.629485	0.000939117	0.154603	Prr11	protein_coding
ENSMUSG00000053475	1.33281	0.000940263	0.327164	Tnfaip6	protein_coding
ENSMUSG00000063954	-0.78205	0.000940263	0.192133	H2ac19	protein_coding
ENSMUSG00000059900	-0.809394	0.000940263	0.198775	Tmem40	protein_coding
ENSMUSG00000025278	0.523461	0.000942069	0.128635	Flnb	protein_coding
ENSMUSG00000048424	0.892303	0.000946385	0.219279	Ranbp3l	protein_coding
ENSMUSG00000091712	-1.1998	0.000946385	0.294397	Sec14l5	protein_coding
ENSMUSG00000019916	0.825967	0.00095512	0.203218	P4ha1	protein_coding
ENSMUSG00000042439	0.751175	0.00095512	0.184767	Zfp532	protein_coding
ENSMUSG00000034295	0.75094	0.00095512	0.184667	Fhod3	protein_coding
ENSMUSG00000038437	0.620017	0.00095512	0.152543	Mllt6	protein_coding
ENSMUSG00000045328	-0.690342	0.00095512	0.169822	Cenpe	protein_coding
ENSMUSG00000025558	0.67425	0.000955151	0.165904	Dock9	protein_coding
ENSMUSG00000047953	-0.824312	0.000969978	0.203	Gp5	protein_coding
ENSMUSG00000117066	-1.34661	0.000975883	0.330136	Gm49860	lncRNA
ENSMUSG00000094433	1.43262	0.000976141	0.354486	Igkv5-43	IG_V_gene
ENSMUSG00000020490	-0.838782	0.000983662	0.206791	Btnl10	protein_coding
ENSMUSG00000030256	0.74552	0.000984802	0.18381	Bhlhe41	protein_coding
ENSMUSG00000053819	0.415384	0.000985831	0.102437	Camk2d	protein_coding
ENSMUSG00000057191	-0.581944	0.000988111	0.14354	AB124611	protein_coding
ENSMUSG00000084283	-1.19979	0.000988277	0.296043	Gm14914	processed_pseudogene
ENSMUSG00000022824	-0.950255	0.000989367	0.234243	Muc13	protein_coding
ENSMUSG00000062980	0.762214	0.000999229	0.188143	Cped1	protein_coding
ENSMUSG00000047534	-0.799864	0.00100165	0.197494	Mis18bp1	protein_coding
ENSMUSG00000027715	-0.679245	0.00100472	0.167771	Ccna2	protein_coding
ENSMUSG00000038859	-1.05841	0.00100472	0.261545	Baiap2l1	protein_coding
ENSMUSG00000026796	0.778247	0.00100564	0.192251	Niban2	protein_coding
ENSMUSG00000026917	-0.541963	0.00100693	0.13391	Wdr5	protein_coding
ENSMUSG00000032254	-0.569162	0.00100693	0.140627	Kif23	protein_coding
ENSMUSG00000011118	1.33244	0.00101168	0.329996	Panx3	protein_coding
ENSMUSG00000109789	-0.949196	0.00101168	0.23457	Gm2033	processed_pseudogene
ENSMUSG00000027797	1.15206	0.00102415	0.285218	Dclk1	protein_coding
ENSMUSG00000020674	1.00691	0.00103629	0.249247	Pxdn	protein_coding
ENSMUSG00000021217	0.790423	0.00103939	0.195555	Tshz3	protein_coding
ENSMUSG00000027067	-0.593753	0.00104109	0.147047	Ssrp1	protein_coding
ENSMUSG00000027966	0.764397	0.00104214	0.189333	Col11a1	protein_coding
ENSMUSG00000022015	0.950521	0.00104692	0.23503	Tnfsf11	protein_coding
ENSMUSG00000028358	0.801396	0.00104692	0.19851	Zfp618	protein_coding
ENSMUSG00000026928	-0.557628	0.00104692	0.138182	Card9	protein_coding
ENSMUSG00000044258	-0.646098	0.00104692	0.160115	Ctla2a	protein_coding
ENSMUSG00000017716	-0.714588	0.00104692	0.17709	Birc5	protein_coding
ENSMUSG00000110561	-1.23444	0.00105149	0.305641	Gm45888	processed_pseudogene
ENSMUSG00000001403	-0.745029	0.00105414	0.184733	Ube2c	protein_coding
ENSMUSG00000064043	-0.547536	0.00105577	0.135783	Trerf1	protein_coding
ENSMUSG00000047246	-0.820693	0.00106175	0.203619	H2bc6	protein_coding
ENSMUSG00000004552	-0.861447	0.00106189	0.213743	Ctse	protein_coding
ENSMUSG00000000682	-0.555312	0.00106234	0.137794	Cd52	protein_coding
ENSMUSG00000027559	1.06728	0.00106726	0.264981	Car3	protein_coding
ENSMUSG00000052928	0.616385	0.00106797	0.153003	Ctif	protein_coding
ENSMUSG00000036112	-0.668288	0.00108023	0.166024	Metap2	protein_coding
ENSMUSG00000032667	-0.5789	0.00108754	0.143882	Pon2	protein_coding
ENSMUSG00000040133	1.10929	0.00108854	0.274287	Gpr176	protein_coding
ENSMUSG00000027291	0.530453	0.0010945	0.131906	Vps39	protein_coding
ENSMUSG00000036144	1.05198	0.00109958	0.261512	Meox2	protein_coding
ENSMUSG00000025880	0.665058	0.00109958	0.165431	Smad7	protein_coding
ENSMUSG00000050910	0.685695	0.00110012	0.170558	Cdr2l	protein_coding
ENSMUSG00000036103	0.618647	0.00110366	0.153952	Colec12	protein_coding
ENSMUSG00000039607	0.676588	0.00110589	0.168387	Rbms3	protein_coding
ENSMUSG00000037446	-1.14502	0.00110589	0.284783	Tulp1	protein_coding
ENSMUSG00000042759	-0.611362	0.00110699	0.152204	Apobr	protein_coding
ENSMUSG00000024680	-0.975294	0.00110699	0.242674	Ms4a2	protein_coding
ENSMUSG00000038903	1.04639	0.0011094	0.259649	Ccdc68	protein_coding
ENSMUSG00000074486	0.66581	0.00112327	0.165948	Bglap2	protein_coding
ENSMUSG00000048332	0.637149	0.00112327	0.158777	Lhfp	protein_coding
ENSMUSG00000030867	-0.704121	0.00112327	0.17549	Plk1	protein_coding
ENSMUSG00000099519	-0.926524	0.00112327	0.230656	Gm29253	lncRNA
ENSMUSG00000015653	0.917172	0.001126	0.228634	Steap2	protein_coding
ENSMUSG00000028161	0.388109	0.0011365	0.0968181	Ppp3ca	protein_coding
ENSMUSG00000047793	0.747193	0.00113705	0.1864	Sned1	protein_coding
ENSMUSG00000022548	1.39943	0.00113904	0.352954	Apod	protein_coding
ENSMUSG00000021061	-0.831521	0.00114218	0.207539	Sptb	protein_coding
ENSMUSG00000034457	1.30352	0.00114732	0.320772	Eda2r	protein_coding
ENSMUSG00000024795	-0.708585	0.00114889	0.176931	Kif20b	protein_coding
ENSMUSG00000021391	-0.724161	0.00115066	0.180794	Cenpp	protein_coding
ENSMUSG00000097346	-0.752365	0.00115066	0.187881	Rps18-ps4	lncRNA
ENSMUSG00000044807	0.785402	0.00115224	0.19614	Zfp354c	protein_coding
ENSMUSG00000064358	-0.437306	0.0011586	0.109279	mt-Co3	protein_coding
ENSMUSG00000035776	0.995351	0.00116662	0.248916	Cd99l2	protein_coding
ENSMUSG00000031790	0.91023	0.00117745	0.227271	Mmp15	protein_coding
ENSMUSG00000022443	-0.424709	0.00118515	0.106294	Myh9	protein_coding
ENSMUSG00000039234	0.676134	0.00118553	0.169224	Sec24d	protein_coding
ENSMUSG00000020121	0.714848	0.00118753	0.17892	Srgap1	protein_coding
ENSMUSG00000060216	-0.592914	0.00119198	0.148468	Arrb2	protein_coding
ENSMUSG00000059336	-0.820942	0.00119955	0.205653	Slc14a1	protein_coding
ENSMUSG00000019194	0.884852	0.00120438	0.221646	Scn1b	protein_coding
ENSMUSG00000032946	-0.578933	0.00120438	0.145081	Rasgrp2	protein_coding
ENSMUSG00000031342	0.903931	0.00121156	0.226467	Gpm6b	protein_coding
ENSMUSG00000045751	-0.711552	0.0012197	0.178458	Mms22l	protein_coding
ENSMUSG00000027115	-0.709602	0.00122228	0.177996	Kif18a	protein_coding
ENSMUSG00000037905	-0.606805	0.00122883	0.152294	Bri3bp	protein_coding
ENSMUSG00000064147	-0.752425	0.00124953	0.189037	Rab44	protein_coding
ENSMUSG00000022253	-0.56611	0.00125294	0.142259	Nadk2	protein_coding
ENSMUSG00000028068	-0.527205	0.00125426	0.132495	Iqgap3	protein_coding
ENSMUSG00000037892	0.653003	0.00125635	0.164132	Pcdh18	protein_coding
ENSMUSG00000034127	-0.99312	0.00125635	0.249449	Tspan8	protein_coding
ENSMUSG00000024660	-0.730292	0.00125793	0.183609	Incenp	protein_coding
ENSMUSG00000030499	0.898023	0.00127545	0.225488	Kctd15	protein_coding
ENSMUSG00000027496	-0.747052	0.00127992	0.188024	Aurka	protein_coding
ENSMUSG00000086324	-1.05201	0.00128425	0.264925	Gm15564	lncRNA
ENSMUSG00000020180	-0.638083	0.00129012	0.160704	Snrpd3	protein_coding
ENSMUSG00000054733	-0.60158	0.00129482	0.15155	Msra	protein_coding
ENSMUSG00000022883	0.751675	0.0012953	0.189357	Robo1	protein_coding
ENSMUSG00000056656	-0.891628	0.00130406	0.224687	Apol8	protein_coding
ENSMUSG00000031503	0.847246	0.00130649	0.213606	Col4a2	protein_coding
ENSMUSG00000032577	-0.696353	0.00131008	0.175602	Mapkapk3	protein_coding
ENSMUSG00000028873	-0.803995	0.00131208	0.202775	Cdca8	protein_coding
ENSMUSG00000026357	-0.802684	0.00131449	0.202471	Rgs18	protein_coding
ENSMUSG00000008999	0.73817	0.00131749	0.186145	Bmp7	protein_coding
ENSMUSG00000035112	0.842145	0.00131838	0.212536	Wnk4	protein_coding
ENSMUSG00000047497	0.966686	0.00132263	0.243914	Adamts12	protein_coding
ENSMUSG00000016128	0.896697	0.00132921	0.226428	Stard13	protein_coding
ENSMUSG00000032034	-0.824115	0.00134186	0.208129	Kcnj5	protein_coding
ENSMUSG00000028212	-0.8539	0.0013529	0.215841	Ccne2	protein_coding
ENSMUSG00000042116	0.828835	0.00135579	0.209413	Vwa1	protein_coding
ENSMUSG00000003824	-0.889938	0.00135743	0.224954	Syce2	protein_coding
ENSMUSG00000032726	0.724888	0.00136439	0.183284	Bmp8a	protein_coding
ENSMUSG00000025508	-0.515243	0.00136731	0.130366	Rplp2	protein_coding
ENSMUSG00000019806	0.655118	0.00136811	0.165732	Aig1	protein_coding
ENSMUSG00000069267	-0.753764	0.00136811	0.190748	H3c2	protein_coding
ENSMUSG00000023781	-1.04615	0.00137067	0.264677	Hes7	protein_coding
ENSMUSG00000040852	0.710349	0.00137336	0.179805	Plekhh2	protein_coding
ENSMUSG00000066800	-0.538803	0.0013736	0.136405	Rnasel	protein_coding
ENSMUSG00000023015	-0.709469	0.00137919	0.179665	Racgap1	protein_coding
ENSMUSG00000053477	0.545143	0.00138587	0.138102	Tcf4	protein_coding
ENSMUSG00000029710	0.67976	0.00139493	0.172269	Ephb4	protein_coding
ENSMUSG00000030978	-0.617249	0.00139493	0.156451	Rrm1	protein_coding
ENSMUSG00000028328	-0.8261	0.00140628	0.209469	Tmod1	protein_coding
ENSMUSG00000037098	0.766738	0.00140668	0.194422	Rab11fip3	protein_coding
ENSMUSG00000006235	-0.797119	0.00141509	0.202209	Epor	protein_coding
ENSMUSG00000035441	0.475671	0.00141906	0.12072	Myo1d	protein_coding
ENSMUSG00000027327	-0.80202	0.00142095	0.203552	1700037H04Rik	protein_coding
ENSMUSG00000074766	0.596635	0.00143098	0.151459	Ism1	protein_coding
ENSMUSG00000051378	-0.671366	0.0014375	0.170544	Kif18b	protein_coding
ENSMUSG00000044573	-0.690053	0.00144142	0.175338	Acp1	protein_coding
ENSMUSG00000056091	-0.774085	0.00144142	0.196702	St3gal5	protein_coding
ENSMUSG00000020689	-0.526411	0.00144298	0.133786	Itgb3	protein_coding
ENSMUSG00000033902	0.714033	0.00144507	0.181481	Mapkbp1	protein_coding
ENSMUSG00000058385	-0.770685	0.00144577	0.195917	H2bc8	protein_coding
ENSMUSG00000040146	0.83645	0.0014526	0.212434	Rgl3	protein_coding
ENSMUSG00000028838	0.935987	0.00145998	0.237624	Extl1	protein_coding
ENSMUSG00000028583	1.18322	0.00146227	0.300677	Pdpn	protein_coding
ENSMUSG00000074476	-0.829737	0.00146227	0.211109	Spc24	protein_coding
ENSMUSG00000015094	0.751493	0.00146518	0.191195	Npdc1	protein_coding
ENSMUSG00000027722	-0.593386	0.00147164	0.151077	Spata5	protein_coding
ENSMUSG00000073940	-0.932813	0.00147164	0.237508	Hbb-bt	protein_coding
ENSMUSG00000027447	0.544952	0.00147711	0.138781	Cst3	protein_coding
ENSMUSG00000002297	-0.613696	0.00148867	0.156363	Dbf4	protein_coding
ENSMUSG00000022951	0.79392	0.00149641	0.202328	Rcan1	protein_coding
ENSMUSG00000045273	-0.626482	0.00149641	0.159667	Cenph	protein_coding
ENSMUSG00000069917	-0.962376	0.00149641	0.245368	Hba-a2	protein_coding
ENSMUSG00000000028	-0.607821	0.00150433	0.155005	Cdc45	protein_coding
ENSMUSG00000017615	0.598467	0.00151192	0.152653	Tnfaip1	protein_coding
ENSMUSG00000090063	0.907386	0.00151311	0.230778	Dlx6os1	lncRNA
ENSMUSG00000043556	0.799691	0.00151311	0.203823	Fbxl7	protein_coding
ENSMUSG00000031256	-0.655838	0.00151311	0.167362	Cstf2	protein_coding
ENSMUSG00000056427	0.598626	0.00151501	0.152775	Slit3	protein_coding
ENSMUSG00000019122	-0.474259	0.00151525	0.121048	Ccl9	protein_coding
ENSMUSG00000029922	-0.770149	0.00152213	0.196639	Mkrn1	protein_coding
ENSMUSG00000095440	0.899292	0.00152234	0.229076	Fignl2	protein_coding
ENSMUSG00000063021	-0.763918	0.00152234	0.195075	H2ac15	protein_coding
ENSMUSG00000050248	0.733826	0.00152564	0.187387	Evc2	protein_coding
ENSMUSG00000030512	-0.651672	0.00152941	0.166478	Snrpa1	protein_coding
ENSMUSG00000052727	0.729716	0.00154348	0.186522	Map1b	protein_coding
ENSMUSG00000006678	-0.5562	0.00154491	0.142191	Pola1	protein_coding
ENSMUSG00000025358	-0.553939	0.00154547	0.141625	Cdk2	protein_coding
ENSMUSG00000019932	1.3943	0.00154841	0.362663	Kera	protein_coding
ENSMUSG00000029050	0.593184	0.00154933	0.151701	Ski	protein_coding
ENSMUSG00000015340	-0.63792	0.00155986	0.163224	Cybb	protein_coding
ENSMUSG00000030154	-1.09029	0.00155986	0.278977	Klrb1f	protein_coding
ENSMUSG00000031400	-0.621658	0.00158156	0.159216	G6pdx	protein_coding
ENSMUSG00000021377	-0.619348	0.00158287	0.158643	Dek	protein_coding
ENSMUSG00000044337	0.94525	0.00158362	0.242113	Ackr3	protein_coding
ENSMUSG00000069270	-0.72295	0.00158362	0.185202	H2ac6	protein_coding
ENSMUSG00000046387	0.984363	0.00159321	0.251641	Pcdhb17	protein_coding
ENSMUSG00000050390	0.713861	0.00159734	0.182947	C77080	protein_coding
ENSMUSG00000044340	0.582773	0.00161091	0.149463	Phlpp1	protein_coding
ENSMUSG00000031778	1.06832	0.00161768	0.27414	Cx3cl1	protein_coding
ENSMUSG00000041372	0.703943	0.00164287	0.180718	B4galnt3	protein_coding
ENSMUSG00000068129	-0.913034	0.00164548	0.234405	Cst7	protein_coding
ENSMUSG00000039476	1.19041	0.00164835	0.30584	Prrx2	protein_coding
ENSMUSG00000001493	1.08844	0.00164835	0.278057	Meox1	protein_coding
ENSMUSG00000026020	-0.511767	0.00164835	0.131504	Nop58	protein_coding
ENSMUSG00000049148	-1.18874	0.00164965	0.305323	Plcxd3	protein_coding
ENSMUSG00000095217	-0.758885	0.00165854	0.195105	H2bc15	protein_coding
ENSMUSG00000028701	0.981948	0.00168919	0.252864	Lurap1	protein_coding
ENSMUSG00000029596	-1.33873	0.00169183	0.345985	Sdsl	protein_coding
ENSMUSG00000015944	0.659904	0.00169248	0.169845	Castor2	protein_coding
ENSMUSG00000018648	0.997547	0.00169274	0.256197	Dusp14	protein_coding
ENSMUSG00000038074	0.825408	0.00169274	0.212427	Fkbp14	protein_coding
ENSMUSG00000118383	0.92789	0.00169451	0.238098	Gm50321	lncRNA
ENSMUSG00000021186	0.606871	0.00169524	0.156282	Fbln5	protein_coding
ENSMUSG00000032869	-0.556967	0.00170124	0.143483	Psmf1	protein_coding
ENSMUSG00000072623	0.727583	0.00170389	0.187389	Zfp9	protein_coding
ENSMUSG00000078812	-0.488945	0.00170389	0.125992	Eif5a	protein_coding
ENSMUSG00000024681	-0.818008	0.00171176	0.210821	Ms4a3	protein_coding
ENSMUSG00000022438	-0.764518	0.00171309	0.197094	Parvb	protein_coding
ENSMUSG00000025747	-0.826052	0.00172081	0.213047	Tyms	protein_coding
ENSMUSG00000081683	1.36616	0.00174062	0.350192	Fzd10	protein_coding
ENSMUSG00000053716	0.5628	0.001761	0.145353	Dusp7	protein_coding
ENSMUSG00000022100	-0.718036	0.00176226	0.185482	Xpo7	protein_coding
ENSMUSG00000037725	-0.596218	0.00176706	0.154035	Ckap2	protein_coding
ENSMUSG00000074093	-0.926714	0.00176726	0.239433	Svip	protein_coding
ENSMUSG00000020914	-0.701382	0.00176955	0.181262	Top2a	protein_coding
ENSMUSG00000106943	-0.603408	0.00177009	0.155952	Dancr	lncRNA
ENSMUSG00000031555	0.587089	0.00177096	0.151737	Adam9	protein_coding
ENSMUSG00000057789	-0.553122	0.00177773	0.143013	Bak1	protein_coding
ENSMUSG00000026581	-0.617393	0.0017836	0.159673	Sell	protein_coding
ENSMUSG00000030677	-0.599132	0.00178597	0.15497	Kif22	protein_coding
ENSMUSG00000071074	-0.907631	0.00178597	0.234814	Yipf3	protein_coding
ENSMUSG00000106086	1.02961	0.00179278	0.265182	Lef1os1	lncRNA
ENSMUSG00000087143	-1.35968	0.00179278	0.35724	A830082K12Rik	lncRNA
ENSMUSG00000034168	0.694176	0.00180936	0.179732	Irf2bpl	protein_coding
ENSMUSG00000084806	-1.06239	0.00180936	0.274684	Gm15232	lncRNA
ENSMUSG00000090210	0.62951	0.00181777	0.163063	Itga10	protein_coding
ENSMUSG00000025877	-0.610171	0.00182264	0.158094	Hk3	protein_coding
ENSMUSG00000038344	0.599112	0.00182595	0.155257	Txlng	protein_coding
ENSMUSG00000112071	-0.813882	0.00182944	0.210816	5430401H09Rik	lncRNA
ENSMUSG00000009828	0.697321	0.001836	0.180766	Cilk1	protein_coding
ENSMUSG00000048807	0.880105	0.00183733	0.228053	Slc35e4	protein_coding
ENSMUSG00000004099	-0.607368	0.00184878	0.157559	Dnmt1	protein_coding
ENSMUSG00000032249	-0.493172	0.00185007	0.127948	Anp32a	protein_coding
ENSMUSG00000018659	-0.816564	0.00185918	0.211899	Pnpo	protein_coding
ENSMUSG00000063765	0.877977	0.00188473	0.227967	Chadl	protein_coding
ENSMUSG00000095351	1.33124	0.00188557	0.342144	Igkv3-2	IG_V_gene
ENSMUSG00000015342	-0.816667	0.00188988	0.212173	Xk	protein_coding
ENSMUSG00000023903	-0.693333	0.00189339	0.180181	Mmp25	protein_coding
ENSMUSG00000063455	0.700589	0.00190874	0.182167	D630045J12Rik	protein_coding
ENSMUSG00000047878	1.00305	0.00191207	0.260707	A4galt	protein_coding
ENSMUSG00000019992	-0.82167	0.00191207	0.213574	Mtfr2	protein_coding
ENSMUSG00000030220	-0.684595	0.00192021	0.178127	Arhgdib	protein_coding
ENSMUSG00000063077	0.518372	0.00192081	0.134886	Kif1b	protein_coding
ENSMUSG00000034573	0.624634	0.0019334	0.16262	Ptpn13	protein_coding
ENSMUSG00000027490	-0.724201	0.0019334	0.188534	E2f1	protein_coding
ENSMUSG00000040713	-0.735185	0.0019334	0.191411	Creg1	protein_coding
ENSMUSG00000018920	0.756327	0.00197617	0.197106	Cxcl16	protein_coding
ENSMUSG00000034317	-0.805972	0.00197861	0.210178	Trim59	protein_coding
ENSMUSG00000086596	0.81872	0.00198988	0.213587	Susd5	protein_coding
ENSMUSG00000000782	0.778868	0.00200154	0.203214	Tcf7	protein_coding
ENSMUSG00000043313	1.07917	0.00200155	0.280237	Pcdhb19	protein_coding
ENSMUSG00000007080	-0.599274	0.00200461	0.156441	Pole	protein_coding
ENSMUSG00000021115	-0.63792	0.00200876	0.166567	Vrk1	protein_coding
ENSMUSG00000031629	-0.709801	0.002009	0.185304	Cenpu	protein_coding
ENSMUSG00000079426	-0.499615	0.00201165	0.130485	Arpc4	protein_coding
ENSMUSG00000041754	-0.707254	0.00201515	0.184731	Trem3	protein_coding
ENSMUSG00000006389	-0.827696	0.00201515	0.21613	Mpl	protein_coding
ENSMUSG00000029430	-0.579011	0.0020363	0.151366	Ran	protein_coding
ENSMUSG00000019539	0.692524	0.00203669	0.181062	Rcn3	protein_coding
ENSMUSG00000052837	0.507047	0.00203669	0.132559	Junb	protein_coding
ENSMUSG00000034675	0.901353	0.00204359	0.235693	Dbn1	protein_coding
ENSMUSG00000029163	0.453163	0.00204359	0.118517	Emilin1	protein_coding
ENSMUSG00000036356	0.596291	0.00205075	0.155984	Csgalnact1	protein_coding
ENSMUSG00000022272	0.514195	0.00205075	0.134529	Myo10	protein_coding
ENSMUSG00000033730	0.886217	0.00205498	0.231803	Egr3	protein_coding
ENSMUSG00000032198	0.721687	0.0020563	0.188862	Dock6	protein_coding
ENSMUSG00000017146	-0.647775	0.0020563	0.169537	Brca1	protein_coding
ENSMUSG00000028333	-0.671976	0.00207928	0.176009	Anp32b	protein_coding
ENSMUSG00000035941	-0.531209	0.00208259	0.139161	Ibtk	protein_coding
ENSMUSG00000075184	-0.861671	0.00208259	0.225503	F930017D23Rik	lncRNA
ENSMUSG00000015950	-0.631675	0.00208464	0.16551	Ncf1	protein_coding
ENSMUSG00000039952	0.514154	0.00208622	0.134726	Dag1	protein_coding
ENSMUSG00000026365	0.412893	0.00208721	0.108206	Cfh	protein_coding
ENSMUSG00000020788	-0.587106	0.00210197	0.153941	Atp2a3	protein_coding
ENSMUSG00000040260	0.706692	0.00210675	0.185327	Daam2	protein_coding
ENSMUSG00000040724	-0.654302	0.00210984	0.171583	Kcna2	protein_coding
ENSMUSG00000021697	-0.801273	0.00211555	0.210203	Depdc1b	protein_coding
ENSMUSG00000034059	-0.679593	0.00212382	0.17832	Ypel4	protein_coding
ENSMUSG00000004263	0.510663	0.00213398	0.134059	Atn1	protein_coding
ENSMUSG00000006651	1.11611	0.00214333	0.293029	Aplp1	protein_coding
ENSMUSG00000073591	0.878166	0.00216069	0.230327	Pcdhb22	protein_coding
ENSMUSG00000092345	1.01412	0.00218086	0.266084	Gm20503	protein_coding
ENSMUSG00000019880	0.86442	0.00220441	0.227125	Rspo3	protein_coding
ENSMUSG00000030562	0.811451	0.00220441	0.213205	Nox4	protein_coding
ENSMUSG00000043939	-0.579949	0.00220441	0.152615	A530064D06Rik	protein_coding
ENSMUSG00000020282	0.848323	0.00221294	0.223296	Rhbdf1	protein_coding
ENSMUSG00000028718	-0.578175	0.00224155	0.15234	Stil	protein_coding
ENSMUSG00000054191	-0.849908	0.00228225	0.224214	Klf1	protein_coding
ENSMUSG00000027661	0.831105	0.00229195	0.21904	Slc2a10	protein_coding
ENSMUSG00000028487	1.07007	0.00230081	0.282457	Bnc2	protein_coding
ENSMUSG00000032744	0.918375	0.00230081	0.242333	Heyl	protein_coding
ENSMUSG00000021281	-0.60619	0.00230081	0.160051	Tnfaip2	protein_coding
ENSMUSG00000039349	0.525571	0.00230274	0.138763	C130074G19Rik	protein_coding
ENSMUSG00000004612	-0.776667	0.00232198	0.205142	Nkg7	protein_coding
ENSMUSG00000030346	-0.667465	0.00232471	0.176352	Rad51ap1	protein_coding
ENSMUSG00000030921	-0.542443	0.00232777	0.143359	Trim30a	protein_coding
ENSMUSG00000048537	0.689469	0.00233304	0.182254	Phldb1	protein_coding
ENSMUSG00000083789	-1.12947	0.00233755	0.297952	Gm6092	processed_pseudogene
ENSMUSG00000093861	1.18595	0.00234998	0.313601	Igkv1-110	IG_V_gene
ENSMUSG00000038991	0.503304	0.00236099	0.133171	Txndc5	protein_coding
ENSMUSG00000067336	0.574953	0.00236344	0.152148	Bmpr2	protein_coding
ENSMUSG00000021048	-0.592194	0.00237915	0.156791	Mthfd1	protein_coding
ENSMUSG00000085822	-1.11583	0.00237915	0.295062	Gm15584	lncRNA
ENSMUSG00000078810	-0.864945	0.00239711	0.22918	Gp6	protein_coding
ENSMUSG00000040280	0.760504	0.00241144	0.201503	Ndufa4l2	protein_coding
ENSMUSG00000039199	0.748008	0.00243916	0.198284	Zdhhc1	protein_coding
ENSMUSG00000028019	0.576677	0.00243916	0.152959	Pdgfc	protein_coding
ENSMUSG00000022863	0.520875	0.00243916	0.138159	Btg3	protein_coding
ENSMUSG00000034041	-0.695387	0.00243916	0.184484	Lyl1	protein_coding
ENSMUSG00000046056	0.95264	0.00245351	0.252808	Sbsn	protein_coding
ENSMUSG00000026821	0.70979	0.00245351	0.188379	Ralgds	protein_coding
ENSMUSG00000022505	0.606603	0.00245351	0.161006	Emp2	protein_coding
ENSMUSG00000057098	0.732241	0.00245659	0.194405	Ebf1	protein_coding
ENSMUSG00000027360	-0.77082	0.00246193	0.204687	Hdc	protein_coding
ENSMUSG00000076652	1.32669	0.0024634	0.350231	Ighv7-3	IG_V_gene
ENSMUSG00000075602	0.845451	0.0024634	0.22443	Ly6a	protein_coding
ENSMUSG00000035168	0.672678	0.0024634	0.178681	Tanc1	protein_coding
ENSMUSG00000037235	0.472625	0.0024634	0.12553	Mxd4	protein_coding
ENSMUSG00000053641	-0.52732	0.0024634	0.140073	Dennd4a	protein_coding
ENSMUSG00000107337	-1.20336	0.00246515	0.319674	Gm43596	processed_pseudogene
ENSMUSG00000038545	0.4487	0.00247353	0.119226	Cul7	protein_coding
ENSMUSG00000028884	-0.593854	0.00247891	0.157828	Rpa2	protein_coding
ENSMUSG00000023008	0.420309	0.00247986	0.111721	Fmnl3	protein_coding
ENSMUSG00000028693	-0.574269	0.00248362	0.152669	Nasp	protein_coding
ENSMUSG00000025185	0.622124	0.00248451	0.165384	Loxl4	protein_coding
ENSMUSG00000030847	0.618018	0.00249973	0.164376	Bag3	protein_coding
ENSMUSG00000067276	0.813852	0.00250126	0.216372	Capn6	protein_coding
ENSMUSG00000070044	0.703278	0.00251733	0.187004	Fam149a	protein_coding
ENSMUSG00000027204	0.743875	0.00252693	0.198066	Fbn1	protein_coding
ENSMUSG00000032020	-0.571117	0.00252693	0.152057	Ubash3b	protein_coding
ENSMUSG00000031543	-0.813094	0.00252693	0.216485	Ank1	protein_coding
ENSMUSG00000034161	1.10864	0.00253419	0.294752	Scx	protein_coding
ENSMUSG00000049470	0.375317	0.00254831	0.100001	Aff4	protein_coding
ENSMUSG00000040435	-0.759996	0.00258357	0.202695	Ppp1r15a	protein_coding
ENSMUSG00000030231	0.588376	0.00258689	0.156931	Plekha5	protein_coding
ENSMUSG00000030409	0.578058	0.00259061	0.154211	Dmpk	protein_coding
ENSMUSG00000078945	-0.456793	0.00259061	0.121866	Naip2	protein_coding
ENSMUSG00000029762	0.86942	0.00259246	0.231462	Akr1b8	protein_coding
ENSMUSG00000018379	-0.452184	0.0026048	0.120704	Srsf1	protein_coding
ENSMUSG00000025429	-0.659152	0.0026048	0.17595	Pstpip2	protein_coding
ENSMUSG00000047798	-0.977587	0.00260515	0.261024	Cd300lf	protein_coding
ENSMUSG00000026674	0.650068	0.00260977	0.173578	Ddr2	protein_coding
ENSMUSG00000030127	0.486637	0.00260977	0.129935	Cops7a	protein_coding
ENSMUSG00000059326	-0.558318	0.0026156	0.149119	Csf2ra	protein_coding
ENSMUSG00000048612	0.79634	0.00261999	0.212738	Myof	protein_coding
ENSMUSG00000000184	0.585016	0.00261999	0.156289	Ccnd2	protein_coding
ENSMUSG00000025175	-0.842137	0.00261999	0.224915	Fn3k	protein_coding
ENSMUSG00000102748	0.853651	0.00262313	0.227838	Pcdhgb2	protein_coding
ENSMUSG00000050732	-0.458885	0.00262315	0.122618	Vamp8	protein_coding
ENSMUSG00000079110	-0.963746	0.00262315	0.257454	Capn3	protein_coding
ENSMUSG00000052934	0.476799	0.00266177	0.127528	Fbxo31	protein_coding
ENSMUSG00000039835	0.607503	0.00267598	0.162542	Nhsl1	protein_coding
ENSMUSG00000052981	1.12	0.00269257	0.298575	Ube2ql1	protein_coding
ENSMUSG00000039497	0.594574	0.00269603	0.159204	Dse	protein_coding
ENSMUSG00000081517	-1.20703	0.00270959	0.322732	Gm16204	processed_pseudogene
ENSMUSG00000028874	-0.499761	0.00271862	0.133914	Fgr	protein_coding
ENSMUSG00000032387	-0.612921	0.00275741	0.164367	Rbpms2	protein_coding
ENSMUSG00000058690	0.515859	0.00276663	0.138399	Ccser2	protein_coding
ENSMUSG00000053117	1.25518	0.00277086	0.332161	E330013P04Rik	lncRNA
ENSMUSG00000017009	0.476861	0.00277649	0.127993	Sdc4	protein_coding
ENSMUSG00000021313	-0.752155	0.00277649	0.20174	Ryr2	protein_coding
ENSMUSG00000034911	0.672973	0.00280319	0.180686	Ushbp1	protein_coding
ENSMUSG00000030726	-0.461187	0.00280461	0.123885	Pold3	protein_coding
ENSMUSG00000062646	-0.54648	0.00280954	0.146835	Ganc	protein_coding
ENSMUSG00000078853	-0.737582	0.00282171	0.198206	Igtp	protein_coding
ENSMUSG00000050212	0.650902	0.00282854	0.174899	Eva1b	protein_coding
ENSMUSG00000032902	-0.713622	0.00283792	0.19189	Slc16a1	protein_coding
ENSMUSG00000004270	-0.46936	0.00283835	0.126222	Lpcat3	protein_coding
ENSMUSG00000015889	-0.554511	0.00283835	0.149127	Lta4h	protein_coding
ENSMUSG00000029675	0.917556	0.00287914	0.246623	Eln	protein_coding
ENSMUSG00000031596	0.775724	0.00288517	0.208844	Slc7a2	protein_coding
ENSMUSG00000031584	-0.643835	0.00289446	0.173411	Gsr	protein_coding
ENSMUSG00000064128	-0.63501	0.00290093	0.171073	Cenpj	protein_coding
ENSMUSG00000035021	-0.623332	0.0029056	0.167952	Baz1a	protein_coding
ENSMUSG00000021591	-0.593977	0.0029075	0.160056	Glrx	protein_coding
ENSMUSG00000073530	0.890762	0.00290955	0.239815	Pappa2	protein_coding
ENSMUSG00000041608	0.872848	0.00291149	0.235175	Entpd3	protein_coding
ENSMUSG00000036172	-0.927021	0.00291149	0.249365	Cd200r3	protein_coding
ENSMUSG00000049404	1.03761	0.00291821	0.278782	Rarres1	protein_coding
ENSMUSG00000030786	-0.590156	0.00291821	0.159108	Itgam	protein_coding
ENSMUSG00000038759	-0.429766	0.00292322	0.115898	Nup205	protein_coding
ENSMUSG00000047181	-0.616619	0.00292322	0.166275	Samd14	protein_coding
ENSMUSG00000044338	0.86291	0.00292489	0.232658	Aplnr	protein_coding
ENSMUSG00000033991	0.494536	0.00292489	0.133378	Ttc37	protein_coding
ENSMUSG00000058922	-0.722883	0.00292489	0.194957	Gm10052	processed_pseudogene
ENSMUSG00000102543	0.715406	0.00293156	0.192951	Pcdhgc5	protein_coding
ENSMUSG00000024217	-0.457505	0.00293156	0.123436	Snrpc	protein_coding
ENSMUSG00000047139	-0.723235	0.00295174	0.195234	Cd24a	protein_coding
ENSMUSG00000020235	-0.704492	0.00295538	0.190198	Fzr1	protein_coding
ENSMUSG00000028370	0.578431	0.00299564	0.156304	Pappa	protein_coding
ENSMUSG00000002105	0.54245	0.00299734	0.146593	Slc39a13	protein_coding
ENSMUSG00000032484	-0.790655	0.0030057	0.21375	Ngp	protein_coding
ENSMUSG00000021109	0.52553	0.00300948	0.142087	Hif1a	protein_coding
ENSMUSG00000060548	0.684694	0.00301026	0.185124	Tnfrsf19	protein_coding
ENSMUSG00000024427	0.735381	0.00301811	0.198764	Spry4	protein_coding
ENSMUSG00000025134	-0.57192	0.00301811	0.154681	Alyref	protein_coding
ENSMUSG00000049288	0.618094	0.00302469	0.16719	Lix1l	protein_coding
ENSMUSG00000002055	-0.600929	0.00306176	0.162714	Spag5	protein_coding
ENSMUSG00000022283	-0.647232	0.00306507	0.175276	Pabpc1	protein_coding
ENSMUSG00000027342	-0.586748	0.00306625	0.158907	Pcna	protein_coding
ENSMUSG00000030691	0.461508	0.00307225	0.12501	Fchsd2	protein_coding
ENSMUSG00000021957	-0.57295	0.00308701	0.155262	Tkt	protein_coding
ENSMUSG00000021589	0.576422	0.00311289	0.156253	Rhobtb3	protein_coding
ENSMUSG00000025498	-0.667275	0.00311289	0.180917	Irf7	protein_coding
ENSMUSG00000076672	1.11076	0.00311831	0.300127	Ighv3-6	IG_V_gene
ENSMUSG00000026782	0.526028	0.00312137	0.142682	Abi2	protein_coding
ENSMUSG00000031974	-0.723337	0.00313277	0.196262	Abcb10	protein_coding
ENSMUSG00000029671	1.03854	0.00313576	0.281355	Wnt16	protein_coding
ENSMUSG00000058715	-0.531551	0.00314993	0.144307	Fcer1g	protein_coding
ENSMUSG00000053101	-0.574751	0.00314993	0.156021	Gpr141	protein_coding
ENSMUSG00000095609	-0.533602	0.00315813	0.144894	Gm21188	protein_coding
ENSMUSG00000041324	0.69491	0.00319051	0.188833	Inhba	protein_coding
ENSMUSG00000027901	-0.642914	0.00319223	0.174708	Dennd2d	protein_coding
ENSMUSG00000026980	-0.754099	0.00319377	0.204956	Ly75	protein_coding
ENSMUSG00000016262	0.842205	0.00320494	0.22895	Sertad4	protein_coding
ENSMUSG00000031162	-0.81595	0.00320494	0.221831	Gata1	protein_coding
ENSMUSG00000040118	0.612311	0.00320641	0.166469	Cacna2d1	protein_coding
ENSMUSG00000030707	-0.524688	0.00320641	0.142683	Coro1a	protein_coding
ENSMUSG00000079592	1.03679	0.0032128	0.281462	C1qtnf5	protein_coding
ENSMUSG00000020838	-0.756806	0.0032128	0.205814	Slc6a4	protein_coding
ENSMUSG00000111378	-0.939186	0.00321531	0.255348	Gm47230	lncRNA
ENSMUSG00000029093	0.799286	0.00322505	0.217427	Sorcs2	protein_coding
ENSMUSG00000047547	0.587813	0.00323757	0.159994	Cltb	protein_coding
ENSMUSG00000062939	-0.590222	0.00323757	0.160635	Stat4	protein_coding
ENSMUSG00000022676	0.59644	0.00324131	0.162338	Snai2	protein_coding
ENSMUSG00000042476	-0.615467	0.00324788	0.167587	Abcb4	protein_coding
ENSMUSG00000005958	1.00163	0.00326719	0.27255	Ephb3	protein_coding
ENSMUSG00000019970	0.77462	0.00326719	0.211023	Sgk1	protein_coding
ENSMUSG00000104960	-0.747111	0.00329885	0.203693	Snhg8	lncRNA
ENSMUSG00000002459	-1.17456	0.00329894	0.320558	Rgs20	protein_coding
ENSMUSG00000037104	0.529289	0.00330593	0.144328	Socs5	protein_coding
ENSMUSG00000034656	1.00842	0.00332082	0.274989	Cacna1a	protein_coding
ENSMUSG00000031451	0.578485	0.00332082	0.157827	Gas6	protein_coding
ENSMUSG00000029335	0.466784	0.00332082	0.127362	Bmp3	protein_coding
ENSMUSG00000055033	-1.11124	0.00332082	0.302799	Olfr420	protein_coding
ENSMUSG00000103472	0.921333	0.00333541	0.251307	Pcdhga7	protein_coding
ENSMUSG00000046709	1.2939	0.00335508	0.360705	Mapk10	protein_coding
ENSMUSG00000028931	-0.701087	0.00336114	0.1915	Kcnab2	protein_coding
ENSMUSG00000068855	-0.720818	0.00336357	0.196901	H2ac20	protein_coding
ENSMUSG00000026193	0.835876	0.00337012	0.228385	Fn1	protein_coding
ENSMUSG00000032661	-0.780648	0.00337273	0.213277	Oas3	protein_coding
ENSMUSG00000000560	-0.995553	0.00338013	0.272136	Gabra2	protein_coding
ENSMUSG00000003062	0.54545	0.00340896	0.149135	Stard3nl	protein_coding
ENSMUSG00000034792	-0.554333	0.00341409	0.151604	Gna15	protein_coding
ENSMUSG00000115546	-0.759603	0.00341691	0.207611	Gm49077	lncRNA
ENSMUSG00000002346	-0.650572	0.00341707	0.177949	Slc25a42	protein_coding
ENSMUSG00000040249	0.594865	0.00342116	0.162768	Lrp1	protein_coding
ENSMUSG00000034449	-0.707266	0.00342116	0.193505	Dhrs11	protein_coding
ENSMUSG00000033287	0.811421	0.00342888	0.222017	Kctd17	protein_coding
ENSMUSG00000022528	0.714063	0.00342888	0.195342	Hes1	protein_coding
ENSMUSG00000032086	0.460676	0.00342888	0.126089	Bace1	protein_coding
ENSMUSG00000024440	0.737893	0.00347991	0.202067	Pcdh12	protein_coding
ENSMUSG00000026815	-0.852305	0.00351078	0.233625	Gfi1b	protein_coding
ENSMUSG00000025757	-0.410856	0.00352357	0.112689	Hspa4l	protein_coding
ENSMUSG00000047747	0.759536	0.00354261	0.208399	Rnf150	protein_coding
ENSMUSG00000006585	-0.693344	0.00354261	0.190259	Cdt1	protein_coding
ENSMUSG00000027199	-0.669168	0.00354394	0.183636	Gatm	protein_coding
ENSMUSG00000026068	-0.607455	0.00354771	0.16672	Il18rap	protein_coding
ENSMUSG00000040276	0.720761	0.0035485	0.197784	Pacsin1	protein_coding
ENSMUSG00000075031	-0.694571	0.0035485	0.190659	H2bc3	protein_coding
ENSMUSG00000068373	-0.99699	0.0035485	0.273237	D430041D05Rik	protein_coding
ENSMUSG00000022378	-0.487276	0.00358277	0.133866	Cyrib	protein_coding
ENSMUSG00000021338	0.455513	0.00358499	0.125138	Carmil1	protein_coding
ENSMUSG00000021506	0.704995	0.00358921	0.193667	Pitx1	protein_coding
ENSMUSG00000021190	0.410959	0.00358921	0.112939	Lgmn	protein_coding
ENSMUSG00000048922	-0.56925	0.00358921	0.156443	Cdca2	protein_coding
ENSMUSG00000112598	-1.09315	0.00358921	0.300361	Gm40552	lncRNA
ENSMUSG00000086425	-0.679248	0.00359057	0.186669	F730016J06Rik	lncRNA
ENSMUSG00000026991	0.578212	0.00359377	0.158921	Pkp4	protein_coding
ENSMUSG00000030282	-0.47939	0.00359436	0.131782	Cmas	protein_coding
ENSMUSG00000019437	-0.560753	0.00359754	0.154169	Tlcd1	protein_coding
ENSMUSG00000022594	0.789483	0.00360139	0.217023	Lynx1	protein_coding
ENSMUSG00000044461	0.845143	0.00362702	0.232292	Shisa2	protein_coding
ENSMUSG00000030177	-0.495145	0.00362915	0.136236	Ccdc77	protein_coding
ENSMUSG00000027556	-0.950159	0.00363064	0.261476	Car1	protein_coding
ENSMUSG00000021706	0.557252	0.00363477	0.153365	Zfyve16	protein_coding
ENSMUSG00000029915	-0.736118	0.00363477	0.202581	Clec5a	protein_coding
ENSMUSG00000094198	1.06902	0.00364665	0.292619	Ighv1-50	IG_V_gene
ENSMUSG00000045103	-0.831982	0.00365884	0.229107	Dmd	protein_coding
ENSMUSG00000025758	-0.595511	0.00368899	0.164092	Plk4	protein_coding
ENSMUSG00000050549	-0.78452	0.00369811	0.216188	Fam241a	protein_coding
ENSMUSG00000002835	-0.677737	0.00370014	0.186817	Chaf1a	protein_coding
ENSMUSG00000057751	1.28207	0.00372005	0.360397	Megf6	protein_coding
ENSMUSG00000071715	-0.524109	0.0037255	0.144553	Ncf4	protein_coding
ENSMUSG00000021806	1.0121	0.0037356	0.279373	Nid2	protein_coding
ENSMUSG00000006731	-0.433671	0.00376436	0.119713	B4galnt1	protein_coding
ENSMUSG00000042489	-0.63169	0.00379915	0.174498	Clspn	protein_coding
ENSMUSG00000037552	0.533749	0.00382524	0.147513	Plekhg2	protein_coding
ENSMUSG00000016528	-0.395177	0.00382754	0.109236	Mapkapk2	protein_coding
ENSMUSG00000034906	-0.50137	0.00383473	0.138609	Ncaph	protein_coding
ENSMUSG00000023885	0.961329	0.00384847	0.265904	Thbs2	protein_coding
ENSMUSG00000040204	-0.600916	0.00384847	0.166192	Pclaf	protein_coding
ENSMUSG00000003813	-0.627769	0.0038503	0.173633	Rad23a	protein_coding
ENSMUSG00000041841	-0.419881	0.0038517	0.116154	Rpl37	protein_coding
ENSMUSG00000038379	-0.767238	0.0038517	0.212214	Ttk	protein_coding
ENSMUSG00000004880	-0.716745	0.00385354	0.198297	Lbr	protein_coding
ENSMUSG00000022033	-0.782119	0.00388027	0.216478	Pbk	protein_coding
ENSMUSG00000006932	0.408926	0.00391883	0.113284	Ctnnb1	protein_coding
ENSMUSG00000008690	-0.506681	0.00391883	0.140378	Ncaph2	protein_coding
ENSMUSG00000055612	-0.646534	0.00391883	0.179118	Cdca7	protein_coding
ENSMUSG00000027999	-0.544523	0.00392339	0.150896	Pla2g12a	protein_coding
ENSMUSG00000024330	0.743777	0.00394323	0.206195	Col11a2	protein_coding
ENSMUSG00000020330	-0.618285	0.00394323	0.171392	Hmmr	protein_coding
ENSMUSG00000027217	0.851317	0.00400371	0.236162	Tspan18	protein_coding
ENSMUSG00000022952	0.386642	0.00400371	0.107309	Runx1	protein_coding
ENSMUSG00000038212	-0.562317	0.00401372	0.156114	Mfsd14b	protein_coding
ENSMUSG00000028214	0.965721	0.00403601	0.268074	Gem	protein_coding
ENSMUSG00000074345	1.28957	0.00407888	0.362822	Tnfaip8l3	protein_coding
ENSMUSG00000037379	1.14788	0.00410598	0.319488	Spon2	protein_coding
ENSMUSG00000052310	0.458281	0.00410598	0.127467	Slc39a1	protein_coding
ENSMUSG00000063698	-1.03142	0.00410598	0.286937	Sfxn4	protein_coding
ENSMUSG00000025479	-1.26816	0.00410942	0.361757	Cyp2e1	protein_coding
ENSMUSG00000027239	0.688565	0.00411008	0.191387	Mdk	protein_coding
ENSMUSG00000046434	-0.376855	0.00413147	0.104886	Hnrnpa1	protein_coding
ENSMUSG00000100455	-0.646179	0.0041438	0.179865	Gm29170	lncRNA
ENSMUSG00000102051	-0.787013	0.00416077	0.219162	Ly6a2	transcribed_unprocessed_pseudogene
ENSMUSG00000078794	0.760262	0.00418879	0.211573	Dact3	protein_coding
ENSMUSG00000012889	0.769872	0.00419657	0.214472	Podnl1	protein_coding
ENSMUSG00000025651	-0.435118	0.00419657	0.121272	Uqcrc1	protein_coding
ENSMUSG00000033596	-0.567652	0.0041979	0.158221	Rfwd3	protein_coding
ENSMUSG00000046668	0.584887	0.00419939	0.163038	Cxxc5	protein_coding
ENSMUSG00000011148	-0.610021	0.00419939	0.170065	Adssl1	protein_coding
ENSMUSG00000091993	-0.920703	0.00419939	0.25669	B930036N10Rik	lncRNA
ENSMUSG00000024664	0.763036	0.00420098	0.212737	Fads3	protein_coding
ENSMUSG00000030934	0.394563	0.00421832	0.110044	Oat	protein_coding
ENSMUSG00000040907	-0.638966	0.00421832	0.178222	Atp1a3	protein_coding
ENSMUSG00000023926	-0.880088	0.00423087	0.245521	Rhag	protein_coding
ENSMUSG00000025076	-0.66251	0.00423762	0.184853	Casp7	protein_coding
ENSMUSG00000075254	0.464238	0.0042656	0.129608	Heg1	protein_coding
ENSMUSG00000076695	1.2593	0.0042685	0.349726	Ighv1-18	IG_V_gene
ENSMUSG00000114649	-1.06683	0.0042718	0.298056	3110006O06Rik	lncRNA
ENSMUSG00000022146	0.747278	0.00428389	0.208701	Osmr	protein_coding
ENSMUSG00000043441	-1.12199	0.00428822	0.312326	Gpr149	protein_coding
ENSMUSG00000025902	1.02975	0.00430027	0.286956	Sox17	protein_coding
ENSMUSG00000022309	-0.479825	0.00430239	0.134082	Angpt1	protein_coding
ENSMUSG00000026669	-0.748023	0.00430456	0.209058	Mcm10	protein_coding
ENSMUSG00000089762	0.765998	0.00430521	0.213859	Ier5l	protein_coding
ENSMUSG00000072941	0.742511	0.00433198	0.207631	Sod3	protein_coding
ENSMUSG00000061983	-0.572489	0.00435381	0.160159	Rps12	protein_coding
ENSMUSG00000012428	0.476925	0.00437156	0.133457	Steap4	protein_coding
ENSMUSG00000001494	0.915974	0.00437431	0.256407	Sost	protein_coding
ENSMUSG00000031698	-0.94321	0.00437431	0.264029	Mylk3	protein_coding
ENSMUSG00000103523	-1.09271	0.00439098	0.30575	2210017I01Rik	protein_coding
ENSMUSG00000051278	-0.575403	0.00439399	0.161118	Zgrf1	protein_coding
ENSMUSG00000034110	-0.756653	0.00439399	0.211858	Kctd7	protein_coding
ENSMUSG00000028678	-0.548456	0.00440446	0.153615	Kif2c	protein_coding
ENSMUSG00000058704	-0.579066	0.00440446	0.162195	Memo1	protein_coding
ENSMUSG00000063952	-0.552719	0.00443261	0.154908	Brpf3	protein_coding
ENSMUSG00000024810	1.22943	0.00443986	0.362088	Il33	protein_coding
ENSMUSG00000033222	-0.482371	0.00444388	0.135222	Ttf2	protein_coding
ENSMUSG00000032456	-0.56392	0.00447671	0.15813	Nmnat3	protein_coding
ENSMUSG00000021130	0.861355	0.00448274	0.241283	Galnt16	protein_coding
ENSMUSG00000034460	0.797076	0.00448274	0.223394	Six4	protein_coding
ENSMUSG00000029836	-0.55786	0.00448274	0.156525	Cbx3	protein_coding
ENSMUSG00000099923	0.956979	0.00449369	0.266981	1700105P06Rik	lncRNA
ENSMUSG00000040390	0.672162	0.00450316	0.188615	Map3k10	protein_coding
ENSMUSG00000069301	-0.740553	0.00450316	0.20789	H2ac11	protein_coding
ENSMUSG00000053799	-0.536619	0.0045224	0.1507	Exoc6	protein_coding
ENSMUSG00000054342	-0.637981	0.0045224	0.179155	Kcnn4	protein_coding
ENSMUSG00000078521	-0.834579	0.00456576	0.234272	Aunip	protein_coding
ENSMUSG00000042870	-0.515256	0.00457108	0.144837	Tom1	protein_coding
ENSMUSG00000000290	-0.478719	0.00458543	0.134604	Itgb2	protein_coding
ENSMUSG00000062478	-0.971191	0.00458543	0.27243	Ctrc	protein_coding
ENSMUSG00000034206	-0.634981	0.00459156	0.178556	Polq	protein_coding
ENSMUSG00000020181	0.671007	0.00460448	0.188726	Nav3	protein_coding
ENSMUSG00000000266	0.607079	0.00463915	0.170816	Mid2	protein_coding
ENSMUSG00000027331	-0.600667	0.00465688	0.169116	Knstrn	protein_coding
ENSMUSG00000114311	-1.02886	0.00468425	0.288784	Gm31452	lncRNA
ENSMUSG00000040957	0.650243	0.00470386	0.183145	Cables1	protein_coding
ENSMUSG00000040859	-0.650735	0.00470386	0.183384	Bsdc1	protein_coding
ENSMUSG00000069014	-0.539065	0.0047205	0.151966	Gm5641	transcribed_processed_pseudogene
ENSMUSG00000027254	0.650445	0.00472295	0.183373	Map1a	protein_coding
ENSMUSG00000032290	0.442685	0.00472295	0.12482	Ptpn9	protein_coding
ENSMUSG00000052833	-0.442827	0.00472295	0.124863	Sae1	protein_coding
ENSMUSG00000091358	-0.755132	0.00472295	0.212819	Speer5-ps1	transcribed_processed_pseudogene
ENSMUSG00000027765	-0.549143	0.00472625	0.154854	P2ry1	protein_coding
ENSMUSG00000019975	0.598828	0.00473155	0.168882	Ikbip	protein_coding
ENSMUSG00000004626	-0.557587	0.00476696	0.157363	Stxbp2	protein_coding
ENSMUSG00000026817	0.681456	0.00480189	0.192389	Ak1	protein_coding
ENSMUSG00000005370	-0.479419	0.00480282	0.135391	Msh6	protein_coding
ENSMUSG00000051220	-0.62456	0.00482143	0.176421	Ercc6l	protein_coding
ENSMUSG00000071478	-0.781372	0.00482965	0.220777	H2ac7	protein_coding
ENSMUSG00000063531	0.769807	0.00483673	0.217492	Sema3e	protein_coding
ENSMUSG00000021693	-0.497174	0.00483673	0.140505	Kif2a	protein_coding
ENSMUSG00000027323	-0.687301	0.00486983	0.194338	Rad51	protein_coding
ENSMUSG00000027078	-0.825192	0.00487993	0.233387	Ube2l6	protein_coding
ENSMUSG00000027314	0.804585	0.00488318	0.22739	Dll4	protein_coding
ENSMUSG00000025555	0.594442	0.00489238	0.168154	Farp1	protein_coding
ENSMUSG00000028088	-0.586796	0.00495213	0.166168	Fmo5	protein_coding
ENSMUSG00000029392	0.562641	0.00495434	0.159297	Rilpl1	protein_coding
ENSMUSG00000038482	-0.61998	0.00497626	0.175653	Tfdp1	protein_coding
ENSMUSG00000024844	-0.491771	0.00501207	0.139397	Banf1	protein_coding
ENSMUSG00000041992	0.646508	0.00502397	0.183289	Rapgef5	protein_coding
ENSMUSG00000022742	-0.680438	0.00502397	0.192947	Cpox	protein_coding
ENSMUSG00000031029	-0.434707	0.00503155	0.123289	Eif3f	protein_coding
ENSMUSG00000062272	-0.966009	0.00503212	0.27382	Olfr1129	protein_coding
ENSMUSG00000020214	-1.20538	0.00503831	0.34018	Glipr1l2	protein_coding
ENSMUSG00000079419	-0.426662	0.00505084	0.121058	Ms4a6c	protein_coding
ENSMUSG00000059323	-0.709596	0.00505812	0.201404	Tonsl	protein_coding
ENSMUSG00000032890	-0.941496	0.00506189	0.266972	Rims3	protein_coding
ENSMUSG00000039081	0.777655	0.00507235	0.220586	Zfp503	protein_coding
ENSMUSG00000026880	-0.696014	0.00507235	0.197584	Stom	protein_coding
ENSMUSG00000032216	0.399834	0.00508545	0.113536	Nedd4	protein_coding
ENSMUSG00000016382	0.652673	0.0051066	0.185385	Pls3	protein_coding
ENSMUSG00000028967	0.69452	0.00515276	0.197437	Errfi1	protein_coding
ENSMUSG00000046532	0.578413	0.00515276	0.164409	Ar	protein_coding
ENSMUSG00000031154	-0.320668	0.00515276	0.091158	Otud5	protein_coding
ENSMUSG00000056476	-0.578177	0.00515645	0.164403	Med12l	protein_coding
ENSMUSG00000071656	0.987462	0.00517592	0.280752	Lrrn4cl	protein_coding
ENSMUSG00000026589	0.864018	0.0051856	0.24582	Sec16b	protein_coding
ENSMUSG00000089945	0.628837	0.00519765	0.178919	Pakap	protein_coding
ENSMUSG00000049932	-0.694168	0.00524854	0.197679	H2ax	protein_coding
ENSMUSG00000046714	0.930564	0.00525807	0.264755	Foxc2	protein_coding
ENSMUSG00000051839	-0.819737	0.00525807	0.233483	Gypa	protein_coding
ENSMUSG00000039452	-0.825619	0.00526865	0.235124	Snx22	protein_coding
ENSMUSG00000027188	0.895893	0.00528238	0.255187	Pamr1	protein_coding
ENSMUSG00000017167	0.913615	0.00530713	0.260228	Cntnap1	protein_coding
ENSMUSG00000031583	-0.402858	0.00532642	0.114885	Wrn	protein_coding
ENSMUSG00000025574	-0.551389	0.00534533	0.15729	Tk1	protein_coding
ENSMUSG00000053158	-0.515525	0.00535479	0.147091	Fes	protein_coding
ENSMUSG00000030352	0.548366	0.00539096	0.156517	Tspan9	protein_coding
ENSMUSG00000020733	-0.544394	0.00539158	0.155424	Slc9a3r1	protein_coding
ENSMUSG00000022629	0.75139	0.00540618	0.21453	Kif21a	protein_coding
ENSMUSG00000027495	-0.716769	0.00540618	0.204681	Fam210b	protein_coding
ENSMUSG00000040549	-0.467622	0.00548946	0.133709	Ckap5	protein_coding
ENSMUSG00000035004	-0.630273	0.00550192	0.180256	Igsf6	protein_coding
ENSMUSG00000028556	0.702706	0.00552235	0.201053	Dock7	protein_coding
ENSMUSG00000028064	-0.48961	0.00552235	0.140079	Sema4a	protein_coding
ENSMUSG00000030123	0.457203	0.00559002	0.130942	Plxnd1	protein_coding
ENSMUSG00000021998	-0.527239	0.00559002	0.151005	Lcp1	protein_coding
ENSMUSG00000083282	0.588984	0.00562769	0.16877	Ctsf	protein_coding
ENSMUSG00000117846	-1.20018	0.00562769	0.345749	Gm50118	processed_pseudogene
ENSMUSG00000017754	0.70685	0.00565386	0.20263	Pltp	protein_coding
ENSMUSG00000024833	-0.51055	0.00566499	0.1464	Pola2	protein_coding
ENSMUSG00000110161	-1.09267	0.00570571	0.312946	Gm45494	lncRNA
ENSMUSG00000031563	0.459689	0.00571034	0.131907	Wwc2	protein_coding
ENSMUSG00000046491	1.03153	0.00572146	0.294809	C1qtnf2	protein_coding
ENSMUSG00000044949	0.618888	0.00572493	0.177546	Ubtd2	protein_coding
ENSMUSG00000017667	0.688248	0.00574256	0.197475	Zfp334	protein_coding
ENSMUSG00000031997	-0.654556	0.00576498	0.187985	Trpc6	protein_coding
ENSMUSG00000041695	-0.772285	0.00577182	0.221864	Kcnj2	protein_coding
ENSMUSG00000025270	-0.827879	0.00577182	0.237849	Alas2	protein_coding
ENSMUSG00000045333	0.654256	0.00577877	0.187945	Zfp423	protein_coding
ENSMUSG00000004897	-0.555481	0.00577964	0.159618	Hdgf	protein_coding
ENSMUSG00000002006	0.519387	0.00578571	0.149221	Pdzd4	protein_coding
ENSMUSG00000019838	-0.494826	0.00579434	0.142224	Slc16a10	protein_coding
ENSMUSG00000007659	-0.571763	0.00579722	0.164359	Bcl2l1	protein_coding
ENSMUSG00000021485	-0.6773	0.00581894	0.194731	Mxd3	protein_coding
ENSMUSG00000076508	1.17424	0.00583206	0.33393	Igkv17-127	IG_V_gene
ENSMUSG00000008136	0.54521	0.00583206	0.156797	Fhl2	protein_coding
ENSMUSG00000042333	-0.690557	0.00583206	0.19864	Tnfrsf14	protein_coding
ENSMUSG00000064288	-0.737453	0.00583844	0.212165	H4c12	protein_coding
ENSMUSG00000022673	-0.601284	0.005854	0.173029	Mcm4	protein_coding
ENSMUSG00000001089	0.64858	0.00585676	0.18666	Luzp1	protein_coding
ENSMUSG00000030533	-0.638885	0.00585676	0.18388	Unc45a	protein_coding
ENSMUSG00000072980	-0.717758	0.00587957	0.206526	Oip5	protein_coding
ENSMUSG00000040841	0.716731	0.00593668	0.206361	Six5	protein_coding
ENSMUSG00000035726	-0.454979	0.00598355	0.1312	Supt16	protein_coding
ENSMUSG00000046432	-0.564061	0.00598355	0.162644	Bex3	protein_coding
ENSMUSG00000052212	-0.692083	0.00598355	0.199576	Cd177	protein_coding
ENSMUSG00000073705	-0.803763	0.00598355	0.231703	Cenps	protein_coding
ENSMUSG00000002107	-0.509815	0.00598931	0.147038	Celf2	protein_coding
ENSMUSG00000019467	0.662268	0.00599944	0.191007	Arhgef25	protein_coding
ENSMUSG00000023067	0.642375	0.00600081	0.185277	Cdkn1a	protein_coding
ENSMUSG00000078851	-0.722446	0.00600143	0.208428	H2aw	protein_coding
ENSMUSG00000101588	-1.21628	0.00600143	0.363135	Gm28265	lncRNA
ENSMUSG00000038147	-0.424385	0.00601514	0.122469	Cd84	protein_coding
ENSMUSG00000068587	-0.564708	0.00601762	0.162983	Mgam	protein_coding
ENSMUSG00000026979	-0.57173	0.00601762	0.165022	Psd4	protein_coding
ENSMUSG00000037415	-0.623387	0.00602767	0.179952	Ranbp10	protein_coding
ENSMUSG00000039043	0.68923	0.00603284	0.198852	Arpin	protein_coding
ENSMUSG00000031880	0.924861	0.00605119	0.266374	Rrad	protein_coding
ENSMUSG00000016995	1.07338	0.00606026	0.310203	Matn4	protein_coding
ENSMUSG00000001930	-0.622641	0.00606026	0.179851	Vwf	protein_coding
ENSMUSG00000047910	0.857013	0.00606485	0.247134	Pcdhb16	protein_coding
ENSMUSG00000018909	-0.672426	0.00607203	0.194286	Arrb1	protein_coding
ENSMUSG00000021322	-0.478604	0.00607945	0.138291	Aoah	protein_coding
ENSMUSG00000038233	0.872425	0.00611797	0.25178	Gask1a	protein_coding
ENSMUSG00000056071	-0.753291	0.00611797	0.217813	S100a9	protein_coding
ENSMUSG00000046768	0.630304	0.0061307	0.182311	Rhoj	protein_coding
ENSMUSG00000025702	-0.467131	0.0061307	0.135108	Marchf8	protein_coding
ENSMUSG00000035024	-0.488786	0.0061307	0.141382	Ncapd3	protein_coding
ENSMUSG00000023277	-0.502521	0.0061307	0.145358	Twf2	protein_coding
ENSMUSG00000015970	-0.62654	0.0061307	0.181201	Chdh	protein_coding
ENSMUSG00000094686	0.567787	0.00615049	0.274762	Ccl21a	protein_coding
ENSMUSG00000046318	0.570454	0.00615175	0.164988	Ccbe1	protein_coding
ENSMUSG00000032449	0.402987	0.00615175	0.116615	Slc25a36	protein_coding
ENSMUSG00000024659	-0.594918	0.00616513	0.172198	Anxa1	protein_coding
ENSMUSG00000046470	0.83538	0.00618379	0.241765	Sox18	protein_coding
ENSMUSG00000027011	-0.526459	0.00619751	0.152468	Ube2e3	protein_coding
ENSMUSG00000037685	-0.423365	0.00620131	0.122616	Atp8a1	protein_coding
ENSMUSG00000001156	-0.621727	0.00621542	0.180108	Mxd1	protein_coding
ENSMUSG00000095098	0.583536	0.00621889	0.169018	Ccdc85b	protein_coding
ENSMUSG00000038943	-0.776697	0.0062648	0.225174	Prc1	protein_coding
ENSMUSG00000042265	-0.799019	0.00627483	0.231623	Trem1	protein_coding
ENSMUSG00000037060	0.765191	0.00633823	0.222016	Cavin3	protein_coding
ENSMUSG00000059796	-0.383279	0.0063454	0.111241	Eif4a1	protein_coding
ENSMUSG00000045092	0.616303	0.00635073	0.178867	S1pr1	protein_coding
ENSMUSG00000116305	0.740892	0.0063707	0.214935	Lncppara	lncRNA
ENSMUSG00000032496	-0.699873	0.00637354	0.203232	Ltf	protein_coding
ENSMUSG00000035413	0.745411	0.00638814	0.216153	Tmem98	protein_coding
ENSMUSG00000019066	-0.623034	0.00638814	0.180971	Rab3d	protein_coding
ENSMUSG00000024056	-0.605526	0.00639869	0.175904	Ndc80	protein_coding
ENSMUSG00000020810	0.814264	0.00640668	0.236391	Cygb	protein_coding
ENSMUSG00000060981	-0.70977	0.00641342	0.206258	H4c8	protein_coding
ENSMUSG00000028716	-0.836124	0.0064313	0.242908	Pdzk1ip1	protein_coding
ENSMUSG00000030162	-0.801021	0.00644135	0.232876	Olr1	protein_coding
ENSMUSG00000034349	-0.564434	0.00644594	0.164112	Smc4	protein_coding
ENSMUSG00000043391	0.633586	0.00645598	0.184223	2510009E07Rik	protein_coding
ENSMUSG00000048794	1.20188	0.00645713	0.362825	Cfap100	protein_coding
ENSMUSG00000027996	1.16444	0.00647836	0.35993	Sfrp2	protein_coding
ENSMUSG00000037580	-0.712282	0.00647836	0.207186	Gch1	protein_coding
ENSMUSG00000037499	0.508816	0.00648552	0.148019	Nenf	protein_coding
ENSMUSG00000000204	-0.59179	0.00648704	0.172198	Slfn4	protein_coding
ENSMUSG00000063430	1.04208	0.00650487	0.303234	Wscd2	protein_coding
ENSMUSG00000020077	-0.568764	0.00650487	0.165554	Srgn	protein_coding
ENSMUSG00000057841	-0.4266	0.00651374	0.124196	Rpl32	protein_coding
ENSMUSG00000022185	-0.31439	0.00652452	0.0915542	Acin1	protein_coding
ENSMUSG00000028465	-0.493633	0.00652452	0.143741	Tln1	protein_coding
ENSMUSG00000058773	-0.691744	0.00652452	0.201442	H1f5	protein_coding
ENSMUSG00000024511	-0.499518	0.00653592	0.14549	Rab27b	protein_coding
ENSMUSG00000013419	0.745639	0.0065481	0.217147	Zfp651	protein_coding
ENSMUSG00000024044	0.573993	0.00657065	0.167258	Epb41l3	protein_coding
ENSMUSG00000047766	0.696232	0.00657967	0.202783	Lrrc49	protein_coding
ENSMUSG00000031827	-0.614619	0.00658469	0.179162	Cotl1	protein_coding
ENSMUSG00000074483	0.762747	0.00659992	0.222413	Bglap	protein_coding
ENSMUSG00000042351	-0.614325	0.00659992	0.179118	Grap2	protein_coding
ENSMUSG00000000157	-0.667057	0.00659992	0.194505	Itgb2l	protein_coding
ENSMUSG00000059108	-0.711517	0.00663235	0.207549	Ifitm6	protein_coding
ENSMUSG00000027859	1.16811	0.00669581	0.335828	Ngf	protein_coding
ENSMUSG00000024456	-0.39606	0.00669581	0.115643	Diaph1	protein_coding
ENSMUSG00000034248	-0.740823	0.00669581	0.216297	Slc25a37	protein_coding
ENSMUSG00000036768	-0.614557	0.00670021	0.179457	Kif15	protein_coding
ENSMUSG00000099583	-0.665056	0.00671777	0.194258	H3c4	protein_coding
ENSMUSG00000061518	-0.432569	0.00672479	0.126365	Cox5b	protein_coding
ENSMUSG00000035566	0.840082	0.00673876	0.245144	Pcdh17	protein_coding
ENSMUSG00000078719	1.22448	0.00676055	0.362961	Msmp	protein_coding
ENSMUSG00000026238	-0.418515	0.00678271	0.122363	Ptma	protein_coding
ENSMUSG00000096150	1.21284	0.006785	0.349092	Ighv1-85	IG_V_gene
ENSMUSG00000031585	-0.569121	0.006785	0.166409	Gtf2e2	protein_coding
ENSMUSG00000053835	-0.531319	0.00680509	0.155404	H2-T24	protein_coding
ENSMUSG00000078240	-0.941743	0.00681488	0.275028	Gm3550	protein_coding
ENSMUSG00000044042	0.712649	0.00688633	0.208655	Fmn1	protein_coding
ENSMUSG00000032064	0.538183	0.00690396	0.157619	Dixdc1	protein_coding
ENSMUSG00000061482	-0.695761	0.00691108	0.2038	H4c4	protein_coding
ENSMUSG00000003868	-0.501945	0.00691317	0.147035	Ruvbl2	protein_coding
ENSMUSG00000036862	0.715958	0.0069246	0.209762	Dchs1	protein_coding
ENSMUSG00000058624	-0.632994	0.0069246	0.185461	Gda	protein_coding
ENSMUSG00000056492	0.583404	0.00694689	0.170989	Adgrf5	protein_coding
ENSMUSG00000096982	-0.754208	0.00699738	0.221066	Redrum	lncRNA
ENSMUSG00000046275	1.07718	0.00702438	0.31602	Trarg1	protein_coding
ENSMUSG00000020473	0.909057	0.00703524	0.266825	Aebp1	protein_coding
ENSMUSG00000026153	0.695233	0.00703524	0.204007	Fam135a	protein_coding
ENSMUSG00000024168	0.661231	0.00703524	0.193895	Tmem204	protein_coding
ENSMUSG00000092674	-0.94565	0.00703524	0.277544	Gm24105	misc_RNA
ENSMUSG00000021102	-0.719839	0.00708894	0.211395	Glrx5	protein_coding
ENSMUSG00000005481	-0.460602	0.00709133	0.135282	Ddx39a	protein_coding
ENSMUSG00000030051	-0.564124	0.00709133	0.165685	Aplf	protein_coding
ENSMUSG00000021448	0.753598	0.00712948	0.221167	Shc3	protein_coding
ENSMUSG00000033998	0.872452	0.00713011	0.25584	Kcnk1	protein_coding
ENSMUSG00000043333	1.01689	0.00716304	0.298748	Rhbdl2	protein_coding
ENSMUSG00000072620	-0.579795	0.00716304	0.170462	Slfn2	protein_coding
ENSMUSG00000070576	0.766521	0.00722764	0.225483	Mn1	protein_coding
ENSMUSG00000022360	-0.506871	0.00727051	0.149215	Atad2	protein_coding
ENSMUSG00000071516	-0.670411	0.0072775	0.197389	H2ac13	protein_coding
ENSMUSG00000051811	-0.928229	0.00728454	0.272819	Cox6b2	protein_coding
ENSMUSG00000069516	-0.552717	0.00729136	0.162776	Lyz2	protein_coding
ENSMUSG00000036371	-0.524558	0.00729776	0.154502	Serbp1	protein_coding
ENSMUSG00000069309	-0.707289	0.00731601	0.208372	H2ac22	protein_coding
ENSMUSG00000006476	0.813509	0.00731705	0.239692	Nsmf	protein_coding
ENSMUSG00000045573	0.925724	0.00733797	0.272702	Penk	protein_coding
ENSMUSG00000046191	0.912997	0.00733797	0.268016	Pcdhb20	protein_coding
ENSMUSG00000079553	-0.628216	0.00735197	0.185187	Kifc1	protein_coding
ENSMUSG00000027868	0.798118	0.00737261	0.235356	Tbx15	protein_coding
ENSMUSG00000020227	-0.448252	0.00738993	0.132204	Irak3	protein_coding
ENSMUSG00000039114	0.942127	0.00744306	0.276559	Nrn1	protein_coding
ENSMUSG00000027018	-0.525667	0.00744496	0.155138	Hat1	protein_coding
ENSMUSG00000029598	0.516546	0.00745228	0.152469	Plbd2	protein_coding
ENSMUSG00000031681	0.533529	0.00745977	0.157501	Smad1	protein_coding
ENSMUSG00000041235	-0.46224	0.00746858	0.136484	Chd7	protein_coding
ENSMUSG00000005413	-0.722115	0.00747116	0.213226	Hmox1	protein_coding
ENSMUSG00000034055	0.594347	0.00751258	0.175555	Phka1	protein_coding
ENSMUSG00000044471	0.599775	0.00752429	0.177198	Lncpint	lncRNA
ENSMUSG00000056145	-0.476607	0.00752735	0.140846	AI504432	lncRNA
ENSMUSG00000002058	-0.659353	0.00752735	0.194853	Unc119	protein_coding
ENSMUSG00000097145	-0.852045	0.00752735	0.251736	9230114K14Rik	lncRNA
ENSMUSG00000020585	0.474891	0.00753004	0.140358	Laptm4a	protein_coding
ENSMUSG00000034898	0.929548	0.00753723	0.274949	Filip1	protein_coding
ENSMUSG00000024913	0.472235	0.00753723	0.139605	Lrp5	protein_coding
ENSMUSG00000030000	-0.711979	0.00753723	0.210478	Add2	protein_coding
ENSMUSG00000030413	-0.626301	0.00757249	0.185232	Pglyrp1	protein_coding
ENSMUSG00000028369	0.691902	0.00758704	0.204664	Svep1	protein_coding
ENSMUSG00000018293	-0.491808	0.00758704	0.145501	Pfn1	protein_coding
ENSMUSG00000109521	-1.00786	0.00758704	0.297897	Olfr1285	transcribed_unprocessed_pseudogene
ENSMUSG00000028927	-0.554234	0.00759069	0.163995	Padi2	protein_coding
ENSMUSG00000064109	-0.891894	0.0075986	0.263565	Hcst	protein_coding
ENSMUSG00000023905	0.936727	0.00759897	0.276082	Tnfrsf12a	protein_coding
ENSMUSG00000028053	0.304838	0.00762532	0.0902405	Ash1l	protein_coding
ENSMUSG00000051748	-0.701926	0.00767478	0.207907	Wfdc21	protein_coding
ENSMUSG00000033256	0.706426	0.00768193	0.209144	Shf	protein_coding
ENSMUSG00000032519	-0.661913	0.00768804	0.19609	Slc25a38	protein_coding
ENSMUSG00000026342	0.55262	0.00768904	0.163688	Slc35f5	protein_coding
ENSMUSG00000031119	0.448147	0.00768904	0.132768	Gpc4	protein_coding
ENSMUSG00000005125	0.509203	0.0076915	0.150885	Ndrg1	protein_coding
ENSMUSG00000062867	-0.47003	0.00769278	0.13929	Impdh2	protein_coding
ENSMUSG00000041420	0.790808	0.0076979	0.234261	Meis3	protein_coding
ENSMUSG00000058070	0.758889	0.0077089	0.224913	Eml1	protein_coding
ENSMUSG00000035109	-0.733123	0.00772531	0.217306	Shc4	protein_coding
ENSMUSG00000115725	-0.912336	0.00772531	0.270413	4930572G02Rik	lncRNA
ENSMUSG00000049493	-0.954202	0.00774811	0.283153	Pls1	protein_coding
ENSMUSG00000048720	0.507708	0.00775307	0.150561	Tbc1d12	protein_coding
ENSMUSG00000051855	1.04786	0.00784422	0.310967	Mest	protein_coding
ENSMUSG00000055737	0.670159	0.00784422	0.198977	Ghr	protein_coding
ENSMUSG00000000628	-0.415314	0.00784422	0.12332	Hk2	protein_coding
ENSMUSG00000037594	1.03588	0.00785222	0.306312	Clba1	protein_coding
ENSMUSG00000046618	0.632154	0.00785222	0.187738	Olfml2a	protein_coding
ENSMUSG00000052572	-0.710685	0.00786621	0.211138	Dlg2	protein_coding
ENSMUSG00000031137	0.800177	0.00788051	0.237666	Fgf13	protein_coding
ENSMUSG00000043079	0.766189	0.00790726	0.227732	Synpo	protein_coding
ENSMUSG00000032431	0.552158	0.00790939	0.16411	Crtap	protein_coding
ENSMUSG00000020732	-0.612074	0.00793106	0.181945	Rab37	protein_coding
ENSMUSG00000024805	-0.452592	0.00796135	0.134612	Pcgf5	protein_coding
ENSMUSG00000033943	0.295343	0.00796302	0.087849	Mga	protein_coding
ENSMUSG00000083405	0.605485	0.00796353	0.180092	Gm15725	transcribed_processed_pseudogene
ENSMUSG00000043314	-1.14756	0.00801073	0.341833	Olfr30	protein_coding
ENSMUSG00000040187	-0.655767	0.00805307	0.195245	Arntl2	protein_coding
ENSMUSG00000055485	0.524694	0.00807876	0.15628	Soga1	protein_coding
ENSMUSG00000024885	-0.47207	0.00808143	0.140617	Aldh3b1	protein_coding
ENSMUSG00000097814	-0.886467	0.00809334	0.264336	Panct2	lncRNA
ENSMUSG00000078773	-0.635998	0.00820563	0.189709	Rad54b	protein_coding
ENSMUSG00000041997	-0.43035	0.0082213	0.128396	Tlk1	protein_coding
ENSMUSG00000031070	0.928622	0.00824339	0.276692	Mrgprf	protein_coding
ENSMUSG00000021932	-0.739911	0.00824339	0.220865	Rnaseh2b	protein_coding
ENSMUSG00000031788	0.680429	0.00825356	0.203062	Kifc3	protein_coding
ENSMUSG00000038855	0.318668	0.00826347	0.0951327	Itpkb	protein_coding
ENSMUSG00000001014	-1.00424	0.00829018	0.299431	Icam4	protein_coding
ENSMUSG00000006589	-0.513169	0.00829183	0.153247	Aprt	protein_coding
ENSMUSG00000037400	-0.373221	0.0083282	0.111508	Atp11b	protein_coding
ENSMUSG00000026074	0.325183	0.00833045	0.0971625	Map4k4	protein_coding
ENSMUSG00000036825	-0.581478	0.00833324	0.17375	Ssx2ip	protein_coding
ENSMUSG00000024548	0.622243	0.00835342	0.185966	Setbp1	protein_coding
ENSMUSG00000060131	-0.700464	0.00838186	0.20943	Atp8b4	protein_coding
ENSMUSG00000091537	-0.467549	0.00838359	0.139801	Tma7	protein_coding
ENSMUSG00000000223	-0.824387	0.00841378	0.246501	Drp2	protein_coding
ENSMUSG00000032271	0.942671	0.00842545	0.281398	Nnmt	protein_coding
ENSMUSG00000026676	0.853412	0.00842545	0.255356	Ccdc3	protein_coding
ENSMUSG00000021256	0.669237	0.00842545	0.200107	Vash1	protein_coding
ENSMUSG00000022010	0.483526	0.00842545	0.14467	Tsc22d1	protein_coding
ENSMUSG00000012819	-0.676111	0.00842545	0.20232	Cdh23	protein_coding
ENSMUSG00000038765	1.01196	0.00844596	0.301914	Lmx1b	protein_coding
ENSMUSG00000029246	-0.494213	0.00844596	0.147921	Ppat	protein_coding
ENSMUSG00000039616	-0.630586	0.00844596	0.188707	Mocos	protein_coding
ENSMUSG00000038644	-0.556758	0.00844906	0.166663	Pold1	protein_coding
ENSMUSG00000020492	-0.541751	0.00845048	0.162179	Ska2	protein_coding
ENSMUSG00000047907	0.530188	0.00846739	0.158733	Tshz2	protein_coding
ENSMUSG00000027422	0.426196	0.00846739	0.127624	Rrbp1	protein_coding
ENSMUSG00000044734	-0.670655	0.00848001	0.200857	Serpinb1a	protein_coding
ENSMUSG00000060639	-0.730407	0.00848311	0.218734	H4c9	protein_coding
ENSMUSG00000016487	0.678659	0.00851627	0.203352	Ppfibp1	protein_coding
ENSMUSG00000066682	-0.66909	0.00854266	0.200533	Pilrb2	protein_coding
ENSMUSG00000041736	-0.590238	0.00857969	0.176983	Tspo	protein_coding
ENSMUSG00000060572	0.90004	0.00860528	0.269571	Mfap2	protein_coding
ENSMUSG00000028906	-0.7661	0.00860528	0.229803	Epb41	protein_coding
ENSMUSG00000033423	0.686815	0.008646	0.206094	Eri3	protein_coding
ENSMUSG00000044647	0.795779	0.00864736	0.238667	Csrnp3	protein_coding
ENSMUSG00000040018	-0.452742	0.00864824	0.135895	Cox15	protein_coding
ENSMUSG00000022148	-0.362023	0.00866811	0.108678	Fyb	protein_coding
ENSMUSG00000033987	0.67944	0.00867009	0.203863	Dnah17	protein_coding
ENSMUSG00000062563	0.884864	0.00868677	0.265581	Cys1	protein_coding
ENSMUSG00000020634	-0.420314	0.00868677	0.126227	Ubxn2a	protein_coding
ENSMUSG00000037095	-0.49069	0.00868677	0.14735	Lrg1	protein_coding
ENSMUSG00000039396	-0.577823	0.00868677	0.173507	Neil3	protein_coding
ENSMUSG00000028007	0.705711	0.0086913	0.211909	Snx7	protein_coding
ENSMUSG00000036223	-0.695472	0.00869198	0.208848	Ska1	protein_coding
ENSMUSG00000020650	-0.576506	0.00870564	0.173179	Bcap29	protein_coding
ENSMUSG00000036957	0.95256	0.00872157	0.284574	Lrfn3	protein_coding
ENSMUSG00000026893	-0.6806	0.00873366	0.204527	Gca	protein_coding
ENSMUSG00000044468	-0.733646	0.00873366	0.220496	Tent5c	protein_coding
ENSMUSG00000094602	-0.999772	0.00873998	0.299755	Vmn1r169	protein_coding
ENSMUSG00000026480	-0.488094	0.00876715	0.146757	Ncf2	protein_coding
ENSMUSG00000000088	-0.599687	0.00877231	0.18031	Cox5a	protein_coding
ENSMUSG00000116069	-0.752239	0.00877231	0.226021	Gm49510	protein_coding
ENSMUSG00000048264	0.539479	0.0087764	0.162229	Dip2c	protein_coding
ENSMUSG00000063856	-0.644273	0.00886386	0.193933	Gpx1	protein_coding
ENSMUSG00000050556	0.795798	0.00889773	0.239566	Kcnb1	protein_coding
ENSMUSG00000029126	0.808078	0.00891877	0.243272	Nsg1	protein_coding
ENSMUSG00000057777	0.684895	0.00891877	0.206212	Mab21l2	protein_coding
ENSMUSG00000020787	-0.793087	0.00891877	0.238908	P2rx1	protein_coding
ENSMUSG00000044244	-0.90231	0.00891877	0.271882	Il20rb	protein_coding
ENSMUSG00000034923	-0.918059	0.00894975	0.276287	Ly6g6f	protein_coding
ENSMUSG00000018102	-0.589262	0.00895855	0.177592	H2bc4	protein_coding
ENSMUSG00000020439	0.339497	0.00902174	0.102383	Smtn	protein_coding
ENSMUSG00000069310	-0.687108	0.00902174	0.207229	H3c3	protein_coding
ENSMUSG00000073400	-0.762625	0.00902174	0.230012	Trim10	protein_coding
ENSMUSG00000019873	0.427968	0.00902887	0.129088	Reep3	protein_coding
ENSMUSG00000056900	0.923131	0.00903119	0.277971	Usp13	protein_coding
ENSMUSG00000066235	0.895457	0.00904128	0.269869	Pomgnt2	protein_coding
ENSMUSG00000034912	-0.756258	0.00906294	0.228211	Mdga2	protein_coding
ENSMUSG00000058799	-0.490127	0.00906783	0.147923	Nap1l1	protein_coding
ENSMUSG00000051627	-0.616594	0.00909355	0.186146	H1f4	protein_coding
ENSMUSG00000118332	-0.783649	0.00911864	0.236643	Fam220a	protein_coding
ENSMUSG00000030465	0.5031	0.00915964	0.151986	Psd3	protein_coding
ENSMUSG00000095771	0.920628	0.00918449	0.277311	Igkv14-111	IG_V_gene
ENSMUSG00000114196	0.865875	0.00922659	0.260873	Gm47547	lncRNA
ENSMUSG00000016200	-1.11359	0.00934974	0.33619	Syt14	protein_coding
ENSMUSG00000034659	0.579103	0.00937083	0.17532	Tmem109	protein_coding
ENSMUSG00000030020	0.710766	0.00937854	0.215129	Prickle2	protein_coding
ENSMUSG00000033955	0.465112	0.00940058	0.140859	Tnks1bp1	protein_coding
ENSMUSG00000070639	-0.458057	0.00946495	0.13882	Lrrc8b	protein_coding
ENSMUSG00000029363	-0.522373	0.00946495	0.158318	Rfc5	protein_coding
ENSMUSG00000070417	-0.762476	0.00946495	0.231061	Olfr2	protein_coding
ENSMUSG00000034435	0.884453	0.00951241	0.267559	Tmem30b	protein_coding
ENSMUSG00000001508	1.08988	0.00958575	0.33168	Sgca	protein_coding
ENSMUSG00000022216	-0.434553	0.00958575	0.131859	Psme1	protein_coding
ENSMUSG00000039313	-1.07535	0.00958575	0.32662	Minar1	protein_coding
ENSMUSG00000052396	-0.865136	0.00963216	0.262448	Mogat2	protein_coding
ENSMUSG00000117864	-0.885059	0.00968571	0.268692	Gm19500	lncRNA
ENSMUSG00000096773	-1.07538	0.00968711	0.325382	Olfr675	protein_coding
ENSMUSG00000018983	-0.578261	0.00969849	0.175691	E2f2	protein_coding
ENSMUSG00000082585	-0.515852	0.00973659	0.156791	Gm15387	processed_pseudogene
ENSMUSG00000034612	0.503844	0.00975186	0.153165	Chst11	protein_coding
ENSMUSG00000019558	0.627169	0.00980147	0.190716	Slc6a8	protein_coding
ENSMUSG00000038296	0.613286	0.00980404	0.18647	Galnt18	protein_coding
ENSMUSG00000027102	0.691776	0.00981176	0.210174	Hoxd8	protein_coding
ENSMUSG00000001036	0.687957	0.00985638	0.209345	Epn2	protein_coding
ENSMUSG00000017561	-0.454517	0.00986717	0.138348	Crlf3	protein_coding
ENSMUSG00000025764	-0.537179	0.00988092	0.163542	Jade1	protein_coding
ENSMUSG00000032733	0.566908	0.0098851	0.172578	Snx33	protein_coding
ENSMUSG00000027087	0.450015	0.0098974	0.137029	Itgav	protein_coding
ENSMUSG00000101179	-0.915388	0.00989964	0.277876	Gm29455	lncRNA
ENSMUSG00000024081	-0.376976	0.00990813	0.114818	Cebpz	protein_coding
ENSMUSG00000008318	-0.598265	0.00990813	0.182203	Relt	protein_coding
ENSMUSG00000056214	0.518913	0.00993099	0.15807	Pard6g	protein_coding
ENSMUSG00000020614	0.70535	0.0099631	0.214923	Fam20a	protein_coding
ENSMUSG00000044043	0.672767	0.0099631	0.204873	Pcdhb14	protein_coding
ENSMUSG00000027227	-0.526169	0.00996767	0.160372	Sord	protein_coding
ENSMUSG00000029070	0.599954	0.00998152	0.182886	Mxra8	protein_coding
ENSMUSG00000102428	0.733818	0.0100143	0.223574	Pcdhga12	protein_coding
ENSMUSG00000013089	0.634866	0.0101181	0.19378	Etv5	protein_coding
ENSMUSG00000087368	0.994895	0.0101392	0.304511	BC065397	lncRNA
ENSMUSG00000058099	-0.472952	0.0101392	0.144395	Nfam1	protein_coding
ENSMUSG00000031434	0.820032	0.0102028	0.250309	Morc4	protein_coding
ENSMUSG00000068267	0.391588	0.0102028	0.119631	Cenpb	protein_coding
ENSMUSG00000036352	-0.644454	0.0102074	0.196902	Ubac1	protein_coding
ENSMUSG00000022881	-0.603666	0.0102209	0.184451	Rfc4	protein_coding
ENSMUSG00000023940	-0.641323	0.0102209	0.195983	Sgo1	protein_coding
ENSMUSG00000025001	-0.612601	0.0102268	0.18724	Hells	protein_coding
ENSMUSG00000054428	-0.6763	0.0102268	0.206699	Atpif1	protein_coding
ENSMUSG00000062312	0.667378	0.0102276	0.203933	Erbb2	protein_coding
ENSMUSG00000027428	0.521262	0.0102276	0.159284	Rbbp9	protein_coding
ENSMUSG00000021540	0.388607	0.0103431	0.118907	Smad5	protein_coding
ENSMUSG00000034707	0.399049	0.0103672	0.122141	Gns	protein_coding
ENSMUSG00000020859	0.326214	0.0103672	0.0998454	Spag9	protein_coding
ENSMUSG00000024302	0.598047	0.0104328	0.183132	Dtna	protein_coding
ENSMUSG00000029184	-0.946791	0.010493	0.290023	Olfr109	protein_coding
ENSMUSG00000076441	-0.711968	0.0104971	0.218176	Ass1	protein_coding
ENSMUSG00000055639	-0.613653	0.0105638	0.188159	Dach1	protein_coding
ENSMUSG00000041920	-0.54253	0.0105688	0.166375	Slc16a6	protein_coding
ENSMUSG00000094410	0.29282	0.010587	0.0898155	Gm38394	protein_coding
ENSMUSG00000027692	-0.484995	0.0105886	0.148774	Tnik	protein_coding
ENSMUSG00000029312	0.933911	0.0105916	0.286566	Klhl8	protein_coding
ENSMUSG00000028926	0.614688	0.0105916	0.18853	Cdk14	protein_coding
ENSMUSG00000028341	0.950756	0.0106054	0.291985	Nr4a3	protein_coding
ENSMUSG00000022687	0.652663	0.0106551	0.200328	Boc	protein_coding
ENSMUSG00000021614	0.816897	0.0106829	0.250853	Vcan	protein_coding
ENSMUSG00000096516	-0.895477	0.0106832	0.274955	Olfr628	protein_coding
ENSMUSG00000038910	-0.415482	0.0107008	0.127608	Plcl2	protein_coding
ENSMUSG00000047330	1.04998	0.0107093	0.32188	Kcne4	protein_coding
ENSMUSG00000020773	0.64701	0.0107194	0.198753	Trim47	protein_coding
ENSMUSG00000049217	-1.05687	0.0107194	0.324871	Olfr788	protein_coding
ENSMUSG00000021390	0.744458	0.010733	0.228687	Ogn	protein_coding
ENSMUSG00000006262	-0.344251	0.010753	0.105802	Mob1b	protein_coding
ENSMUSG00000091491	-0.536123	0.0107663	0.164788	Vmn2r97	protein_coding
ENSMUSG00000024640	-0.499362	0.0107808	0.15352	Psat1	protein_coding
ENSMUSG00000025728	-0.550903	0.0107919	0.169387	Pigq	protein_coding
ENSMUSG00000068699	0.928173	0.0108469	0.285448	Flnc	protein_coding
ENSMUSG00000029613	-0.554306	0.0108469	0.170526	Eif2ak1	protein_coding
ENSMUSG00000027670	0.785505	0.010878	0.241404	Ocstamp	protein_coding
ENSMUSG00000004798	0.400893	0.0108902	0.123388	Ulk2	protein_coding
ENSMUSG00000070717	-0.862206	0.0108902	0.265279	Gm10300	lncRNA
ENSMUSG00000001056	-0.51833	0.0109142	0.159565	Nhp2	protein_coding
ENSMUSG00000051022	0.761891	0.0109312	0.234333	Hs3st1	protein_coding
ENSMUSG00000103144	0.913621	0.0109318	0.280462	Pcdhga1	protein_coding
ENSMUSG00000032436	-0.400852	0.0109813	0.123497	Cmtm7	protein_coding
ENSMUSG00000027684	0.946359	0.0109963	0.291679	Mecom	protein_coding
ENSMUSG00000030217	-0.808911	0.0110028	0.249218	Art4	protein_coding
ENSMUSG00000019326	0.994259	0.0110393	0.306502	Aoc3	protein_coding
ENSMUSG00000060791	-0.549062	0.0110444	0.169266	Gmfg	protein_coding
ENSMUSG00000053604	-0.531372	0.0110517	0.163837	Rpia	protein_coding
ENSMUSG00000024862	0.753402	0.0110679	0.232359	Klc2	protein_coding
ENSMUSG00000035722	-0.434605	0.0110847	0.134049	Abca7	protein_coding
ENSMUSG00000020422	0.325154	0.0111241	0.100326	Tns3	protein_coding
ENSMUSG00000017299	-0.444816	0.0111388	0.137271	Dnttip1	protein_coding
ENSMUSG00000033031	-0.538203	0.0111388	0.166093	Cip2a	protein_coding
ENSMUSG00000032412	0.33638	0.0111896	0.103857	Atp1b3	protein_coding
ENSMUSG00000042622	0.846702	0.0113387	0.261386	Maff	protein_coding
ENSMUSG00000035305	0.801366	0.0113387	0.247277	Ror1	protein_coding
ENSMUSG00000037362	0.85299	0.0113399	0.263592	Ccn3	protein_coding
ENSMUSG00000026278	0.729732	0.0113432	0.225451	Bok	protein_coding
ENSMUSG00000027198	0.415623	0.0113432	0.128502	Ext2	protein_coding
ENSMUSG00000047369	-0.932204	0.0113432	0.288547	Dnah14	protein_coding
ENSMUSG00000006800	0.657037	0.011349	0.203178	Sulf2	protein_coding
ENSMUSG00000031486	0.73967	0.0114085	0.228818	Adgra2	protein_coding
ENSMUSG00000029838	1.14745	0.0114595	0.359323	Ptn	protein_coding
ENSMUSG00000022485	1.00211	0.0114595	0.310505	Hoxc5	protein_coding
ENSMUSG00000034973	0.333171	0.0114619	0.103147	Dop1a	protein_coding
ENSMUSG00000030474	-0.557058	0.0114619	0.172448	Siglece	protein_coding
ENSMUSG00000062483	-1.06536	0.0114619	0.32934	Vmn1r171	protein_coding
ENSMUSG00000063689	-0.686027	0.0114705	0.212401	H2ac21	protein_coding
ENSMUSG00000033220	-0.604855	0.0114969	0.187337	Rac2	protein_coding
ENSMUSG00000060568	0.548962	0.0115555	0.170075	Fam78b	protein_coding
ENSMUSG00000051043	0.715723	0.0115923	0.22188	Gprc5c	protein_coding
ENSMUSG00000094502	1.12728	0.0115977	0.348681	Ighv1-69	IG_V_gene
ENSMUSG00000003037	-0.387276	0.0115977	0.120062	Rab8a	protein_coding
ENSMUSG00000023055	0.349335	0.0116327	0.108331	Calcoco1	protein_coding
ENSMUSG00000031217	0.55374	0.0116464	0.171726	Efnb1	protein_coding
ENSMUSG00000031633	0.356834	0.0116805	0.110706	Slc25a4	protein_coding
ENSMUSG00000046295	-0.534833	0.0117059	0.165943	Ankle1	protein_coding
ENSMUSG00000022607	0.514578	0.0117224	0.159707	Ptk2	protein_coding
ENSMUSG00000021701	0.707303	0.011748	0.219524	Plk2	protein_coding
ENSMUSG00000056267	-0.558725	0.011748	0.17349	Cep70	protein_coding
ENSMUSG00000117763	-0.791079	0.011748	0.245376	9830166K06Rik	lncRNA
ENSMUSG00000037935	-0.369834	0.0117727	0.114857	Smarce1	protein_coding
ENSMUSG00000041845	0.726398	0.0118024	0.225426	Rhod	protein_coding
ENSMUSG00000021823	-0.440723	0.0118629	0.136978	Vcl	protein_coding
ENSMUSG00000050473	-0.874009	0.0118696	0.271274	Slc35d3	protein_coding
ENSMUSG00000057113	-0.477898	0.0118867	0.148572	Npm1	protein_coding
ENSMUSG00000107479	0.938722	0.0119119	0.291479	2610300M13Rik	lncRNA
ENSMUSG00000029061	0.880424	0.0119439	0.273583	Mmp23	protein_coding
ENSMUSG00000024691	-0.477693	0.0119464	0.148598	Fam111a	protein_coding
ENSMUSG00000021938	-0.308409	0.0119675	0.0959572	Pspc1	protein_coding
ENSMUSG00000036427	-0.425648	0.0119675	0.132441	Gpi1	protein_coding
ENSMUSG00000105906	0.711948	0.0119758	0.22144	Iglc1	IG_C_gene
ENSMUSG00000024165	-0.514168	0.0119997	0.160042	Jpt2	protein_coding
ENSMUSG00000052565	-0.629672	0.0120341	0.19605	H1f3	protein_coding
ENSMUSG00000026672	-0.544013	0.0120396	0.169389	Optn	protein_coding
ENSMUSG00000000058	0.722411	0.0120465	0.224933	Cav2	protein_coding
ENSMUSG00000021361	-0.610973	0.0120465	0.190259	Tmem14c	protein_coding
ENSMUSG00000114279	-0.711843	0.0120585	0.221715	H2bc14	protein_coding
ENSMUSG00000034177	-1.0409	0.0121222	0.326822	Rnf43	protein_coding
ENSMUSG00000036867	0.667897	0.012131	0.208124	Smad6	protein_coding
ENSMUSG00000063130	0.812049	0.0122184	0.253198	Calml3	protein_coding
ENSMUSG00000023764	0.518073	0.0122431	0.161615	Sfi1	protein_coding
ENSMUSG00000034652	-0.491149	0.0122431	0.153218	Cd300a	protein_coding
ENSMUSG00000036391	0.433427	0.0122789	0.135245	Sec24a	protein_coding
ENSMUSG00000029684	0.700083	0.0122977	0.218543	Wasl	protein_coding
ENSMUSG00000006386	0.530801	0.0123096	0.165671	Tek	protein_coding
ENSMUSG00000050846	0.56232	0.012337	0.175523	Zfp623	protein_coding
ENSMUSG00000022228	0.46995	0.012337	0.14673	Zscan26	protein_coding
ENSMUSG00000101355	-0.797316	0.012337	0.248994	H3c10	protein_coding
ENSMUSG00000019984	-0.633917	0.0123882	0.198045	Med23	protein_coding
ENSMUSG00000035914	0.702181	0.0123892	0.219373	Cd276	protein_coding
ENSMUSG00000068686	-0.931504	0.0123892	0.290419	Cd59b	protein_coding
ENSMUSG00000073563	0.36131	0.012392	0.112885	Csnk1g3	protein_coding
ENSMUSG00000094797	1.10103	0.0124153	0.34416	Igkv6-15	IG_V_gene
ENSMUSG00000027940	-0.416442	0.0124244	0.130161	Tpm3	protein_coding
ENSMUSG00000039748	-0.707581	0.0124365	0.22121	Exo1	protein_coding
ENSMUSG00000118167	1.04245	0.0124706	0.324341	Gm50216	lncRNA
ENSMUSG00000041827	-0.815449	0.0124861	0.254778	Oasl1	protein_coding
ENSMUSG00000029455	-0.44857	0.0125166	0.140324	Aldh2	protein_coding
ENSMUSG00000095200	1.13881	0.0125391	0.35958	Ighv1-7	IG_V_gene
ENSMUSG00000049872	0.971197	0.0126145	0.303198	Calhm5	protein_coding
ENSMUSG00000015176	-0.361273	0.0126145	0.113105	Nolc1	protein_coding
ENSMUSG00000037010	0.917582	0.0126194	0.286411	Apln	protein_coding
ENSMUSG00000028581	-0.361445	0.0126273	0.113191	Laptm5	protein_coding
ENSMUSG00000019773	-0.537951	0.0126273	0.168461	Fbxo5	protein_coding
ENSMUSG00000087361	0.869176	0.0126766	0.27127	0610043K17Rik	lncRNA
ENSMUSG00000009112	-0.435532	0.0126784	0.136456	Bcl2l13	protein_coding
ENSMUSG00000028883	-0.848399	0.0127308	0.266085	Sema3a	protein_coding
ENSMUSG00000021877	0.479427	0.0128106	0.150358	Arf4	protein_coding
ENSMUSG00000028919	0.700765	0.0128123	0.219722	Arhgef19	protein_coding
ENSMUSG00000076431	0.43087	0.0128911	0.135219	Sox4	protein_coding
ENSMUSG00000021943	0.667954	0.012899	0.209635	Gdf10	protein_coding
ENSMUSG00000029767	0.522229	0.0129581	0.163989	Calu	protein_coding
ENSMUSG00000019528	-0.528843	0.0129581	0.166063	Gyg	protein_coding
ENSMUSG00000038900	-0.604082	0.0130265	0.189802	Rpl12	protein_coding
ENSMUSG00000006010	0.425126	0.0130884	0.133626	Odr4	protein_coding
ENSMUSG00000041431	-0.626822	0.0132411	0.197251	Ccnb1	protein_coding
ENSMUSG00000024646	-0.46877	0.0132473	0.14753	Cyb5a	protein_coding
ENSMUSG00000063535	-0.567987	0.0133431	0.178853	Zfp773	protein_coding
ENSMUSG00000038740	-0.423031	0.0133738	0.133273	Mvb12b	protein_coding
ENSMUSG00000054499	-0.537842	0.0133738	0.169435	Dedd2	protein_coding
ENSMUSG00000117662	-0.964548	0.0133769	0.304014	Gm4013	lncRNA
ENSMUSG00000019433	-0.540787	0.0133853	0.170405	Gipc1	protein_coding
ENSMUSG00000102440	0.73245	0.0135092	0.230733	Pcdhga9	protein_coding
ENSMUSG00000030979	-0.529444	0.0135749	0.167034	Uros	protein_coding
ENSMUSG00000013974	-0.648839	0.0135749	0.204722	Mcemp1	protein_coding
ENSMUSG00000075269	-0.995542	0.0135908	0.31378	Bex6	protein_coding
ENSMUSG00000037736	0.497149	0.0136229	0.156938	Limch1	protein_coding
ENSMUSG00000002658	-0.451492	0.0136347	0.142544	Gtf2f1	protein_coding
ENSMUSG00000029516	-0.53216	0.0136583	0.168057	Cit	protein_coding
ENSMUSG00000074417	-0.624951	0.0136583	0.197319	Gm14548	protein_coding
ENSMUSG00000044562	0.671135	0.0136653	0.211915	Rasip1	protein_coding
ENSMUSG00000022945	-0.509073	0.0136653	0.160754	Chaf1b	protein_coding
ENSMUSG00000045441	0.676338	0.0136945	0.213534	Gprin3	protein_coding
ENSMUSG00000004383	0.615182	0.0136971	0.194308	Large1	protein_coding
ENSMUSG00000020802	-0.662597	0.0136976	0.209353	Ube2o	protein_coding
ENSMUSG00000001604	0.651841	0.0137235	0.205873	Tcea3	protein_coding
ENSMUSG00000024074	0.457116	0.0137368	0.144474	Crim1	protein_coding
ENSMUSG00000085014	-1.05672	0.0137478	0.333328	Gm13490	lncRNA
ENSMUSG00000042156	0.571976	0.0137662	0.18075	Dzip1	protein_coding
ENSMUSG00000050931	0.439583	0.0137826	0.139001	Sgms2	protein_coding
ENSMUSG00000027589	0.549966	0.01381	0.173937	Pcmtd2	protein_coding
ENSMUSG00000035314	0.753098	0.0138131	0.238291	Gdpd5	protein_coding
ENSMUSG00000020173	0.868471	0.0138271	0.274703	Cobl	protein_coding
ENSMUSG00000021732	-0.868188	0.013839	0.27423	Fgf10	protein_coding
ENSMUSG00000049648	-1.04365	0.013839	0.330367	Olfr273	protein_coding
ENSMUSG00000032322	-0.396692	0.0138511	0.125537	Pstpip1	protein_coding
ENSMUSG00000049313	-0.524626	0.0138511	0.166024	Sorl1	protein_coding
ENSMUSG00000032411	-0.568827	0.0138579	0.180032	Tfdp2	protein_coding
ENSMUSG00000026822	-0.655103	0.0138579	0.207347	Lcn2	protein_coding
ENSMUSG00000033685	-0.488206	0.0138678	0.154538	Ucp2	protein_coding
ENSMUSG00000052087	-0.549063	0.0138769	0.173827	Rgs14	protein_coding
ENSMUSG00000043496	0.829416	0.0138999	0.26239	Tril	protein_coding
ENSMUSG00000020309	-0.762382	0.0139014	0.241323	Chac2	protein_coding
ENSMUSG00000042842	-0.772351	0.0139402	0.244614	Serpinb6b	protein_coding
ENSMUSG00000046167	1.12174	0.0139617	0.355536	Gldn	protein_coding
ENSMUSG00000030268	0.533708	0.0139617	0.169065	Bcat1	protein_coding
ENSMUSG00000026203	-0.588999	0.0139617	0.186609	Dnajb2	protein_coding
ENSMUSG00000040488	0.752387	0.0139905	0.23844	Ltbp4	protein_coding
ENSMUSG00000021497	0.384986	0.0139997	0.122012	Txndc15	protein_coding
ENSMUSG00000053469	0.766686	0.0140126	0.243025	Tg	protein_coding
ENSMUSG00000068394	-0.422079	0.0140228	0.133815	Cep152	protein_coding
ENSMUSG00000117385	-0.612377	0.0140228	0.194109	Gm20147	processed_pseudogene
ENSMUSG00000024142	-0.608995	0.014047	0.193133	Mlst8	protein_coding
ENSMUSG00000024594	0.419033	0.0140777	0.132912	Prrc1	protein_coding
ENSMUSG00000026012	0.736993	0.0141249	0.233532	Cd28	protein_coding
ENSMUSG00000044708	-0.582553	0.0141375	0.184873	Kcnj10	protein_coding
ENSMUSG00000030306	0.680082	0.014139	0.215879	Tmtc1	protein_coding
ENSMUSG00000106147	-0.667325	0.014139	0.211799	Snord3a	snoRNA
ENSMUSG00000117118	-1.11494	0.0141652	0.363215	Gm49878	lncRNA
ENSMUSG00000066979	-0.384449	0.0141909	0.122068	Bub3	protein_coding
ENSMUSG00000022659	-0.705832	0.0142324	0.224083	Gcsam	protein_coding
ENSMUSG00000027508	-0.372988	0.0142547	0.11849	Pag1	protein_coding
ENSMUSG00000026840	0.584296	0.0142592	0.185587	Lamc3	protein_coding
ENSMUSG00000081466	-1.03237	0.0142689	0.328005	Gm14912	processed_pseudogene
ENSMUSG00000067586	0.55797	0.0142807	0.1773	S1pr3	protein_coding
ENSMUSG00000048347	0.927691	0.0143814	0.293345	Pcdhb18	protein_coding
ENSMUSG00000025083	0.485793	0.014421	0.154509	Afap1l2	protein_coding
ENSMUSG00000022623	0.632948	0.0144261	0.201337	Shank3	protein_coding
ENSMUSG00000035215	-0.561758	0.0144487	0.178735	Lsm7	protein_coding
ENSMUSG00000055296	0.371047	0.014468	0.118077	Tmem245	protein_coding
ENSMUSG00000057230	0.351883	0.0145098	0.112016	Aak1	protein_coding
ENSMUSG00000017607	-0.883218	0.0145606	0.281416	Tns4	protein_coding
ENSMUSG00000030745	-0.522408	0.0146127	0.166428	Il21r	protein_coding
ENSMUSG00000035783	1.08221	0.0146566	0.346485	Acta2	protein_coding
ENSMUSG00000020573	-0.381689	0.014703	0.12168	Pik3cg	protein_coding
ENSMUSG00000038462	-0.48012	0.0147079	0.153069	Uqcrfs1	protein_coding
ENSMUSG00000042473	0.492742	0.0148344	0.15721	Tbc1d8b	protein_coding
ENSMUSG00000055944	-0.914675	0.0148578	0.291275	E130018O15Rik	lncRNA
ENSMUSG00000094526	-1.1219	0.0148578	0.363158	Gm21451	unprocessed_pseudogene
ENSMUSG00000022893	0.656298	0.0148737	0.209422	Adamts1	protein_coding
ENSMUSG00000032094	-0.763273	0.0149106	0.243712	Cd3d	protein_coding
ENSMUSG00000031167	-0.503789	0.0149144	0.160871	Rbm3	protein_coding
ENSMUSG00000027168	-0.876257	0.0149144	0.279868	Pax6	protein_coding
ENSMUSG00000059412	0.950059	0.014922	0.303881	Fxyd2	protein_coding
ENSMUSG00000004359	-0.76439	0.0149428	0.244105	Spic	protein_coding
ENSMUSG00000022157	-0.876589	0.0149537	0.279989	Mcpt8	protein_coding
ENSMUSG00000049421	0.49701	0.0150125	0.158834	Zfp260	protein_coding
ENSMUSG00000026797	0.595518	0.0150822	0.190389	Stxbp1	protein_coding
[truncated: 15,099 more rows]
