# Supplementary material for: Comparative transcriptomic analysis of articular cartilage of post-traumatic osteoarthritis models
Source: Dis Model Mech. 2024 Oct 21;17(10):dmm050583. doi: 10.1242/dmm.050583 (PMC11524441; doi:10.1242/dmm.050583)
Supplement: Table S7. DMM data GO term analysis [file dmm-17-050583-TableS7.xlsx]

## Sheet: GO.Up
Term	ID	numGenes	Genes	Adj.pvalue	PercentageCoverage	FoldEnrichment
anatomical structure morphogenesis	GO:0009653	383	Abi3bp Acan Ace Ackr3 Acvr1 Adam9 Adamts1 Adamts12 Adamts9 Adarb1 Adgra2 Ahr Alpl Alx4 Amotl1 Amotl2 Angptl4 Ank Ano1 Anpep Apln Aplnr Aplp1 Arc Arhgap24 Arhgap35 Arhgef25 Aspn Bambi Barx2 Bcl3 Bcl9l Bmp2 Bmp7 Bmpr1a Boc Cacna1a Camk2b Ccn1 Ccn3 Cd151 Cdc42ep1 Cdh11 Cdh13 Cdh5 Chil1 Chl1 Chn1 Clec14a Cntnap1 Cobl Col10a1 Col11a1 Col11a2 Col12a1 Col13a1 Col18a1 Col1a1 Col1a2 Col27a1 Col2a1 Col3a1 …	1.4566e-52	17.3225	2.53662
system development	GO:0048731	471	2510009E07Rik Abi3bp Acan Ace Ackr3 Acvr1 Adamts1 Adamts12 Adamts2 Adamts6 Adamts9 Adarb1 Adgra2 Ahr Akap6 Alpl Alx4 Amotl1 Amotl2 Angptl4 Ano1 Anpep Antxr1 Apln Aplnr Aplp1 Arc Arhgap24 Arhgap35 Arhgef25 Atp1a2 B4galt2 Barx2 Bcl3 Bfsp1 Bglap Bglap2 Bgn Bhlhe40 Bhlhe41 Bicc1 Bmp1 Bmp2 Bmp7 Bmp8a Bmpr1a Bnc2 Boc Cables1 Cacna1a Camk2b Ccn1 Ccn3 Ccn4 Ccnd2 Cd28 Cdh11 Cdh13 Cdh5 Cdkn1a Chadl Chil1 C…	7.67133e-50	15.0527	2.20425
extracellular matrix organization	GO:0030198	110	Abi3bp Acan Adamts1 Adamts12 Adamts14 Adamts2 Adamts6 Adamts9 Adamtsl3 Aebp1 Antxr1 Aplp1 Bcl3 Bmp2 Cav2 Ccdc80 Ccn1 Chadl Col10a1 Col11a1 Col11a2 Col13a1 Col15a1 Col16a1 Col18a1 Col1a1 Col1a2 Col23a1 Col24a1 Col27a1 Col2a1 Col3a1 Col4a1 Col4a2 Col5a1 Col5a2 Col5a3 Col8a1 Col8a2 Comp Creb3l1 Crispld2 Csgalnact1 Ddr2 Dmp1 Dpt Efemp2 Eln Fap Fbln5 Fkbp10 Flrt2 Fn1 Foxc2 Fscn1 Gpm6b Has1 Hmcn1 Hspg2…	5.78092e-47	40.4412	5.92202
animal organ development	GO:0048513	373	Abi3bp Acan Ace Acvr1 Adamts1 Adamts12 Adamts2 Adamts6 Adamts9 Adarb1 Ahr Akap6 Alpl Alx4 Ank Ano1 Apln Aplnr Aplp1 Arhgap35 Aspn Atp1a2 B4galt2 Bambi Barx2 Bcl3 Bcl9l Bfsp1 Bglap Bglap2 Bgn Bicc1 Bmp1 Bmp2 Bmp7 Bmp8a Bmpr1a Bnc2 Boc C1qtnf5 Cacna1a Cav2 Ccn1 Ccn3 Ccn4 Ccnd2 Cd276 Cdkn1a Cdo1 Chadl Chil1 Clec3b Cntnap1 Cobl Col10a1 Col11a1 Col11a2 Col13a1 Col18a1 Col1a1 Col1a2 Col27a1 Col2a1 Col3…	1.30877e-43	16.0292	2.34724
multicellular organism development	GO:0007275	518	2510009E07Rik Abi3bp Acan Ace Ackr3 Acvr1 Adamts1 Adamts12 Adamts2 Adamts6 Adamts9 Adarb1 Adgra2 Ahr Akap6 Alpl Alx4 Amotl1 Amotl2 Angptl4 Ank Ano1 Anpep Antxr1 Apln Aplnr Aplp1 Arc Arhgap24 Arhgap35 Arhgef25 Aspn Atp1a2 B4galt2 Barx2 Bcl3 Bfsp1 Bglap Bglap2 Bgn Bhlhe40 Bhlhe41 Bicc1 Bmp1 Bmp2 Bmp7 Bmp8a Bmpr1a Bnc2 Boc Cables1 Cacna1a Camk2b Ccn1 Ccn3 Ccn4 Ccnd2 Cd276 Cd28 Cdh11 Cdh13 Cdh5 Cdkn1…	2.42807e-42	13.4966	1.97638
cell adhesion	GO:0007155	234	Abi3bp Acan Ackr3 Acvr1 Adam9 Adamts12 Adamts9 Antxr1 Aoc3 Aplp1 Apod Bcar1 Bmp2 Bmp7 Boc Ccdc80 Ccn1 Ccn3 Ccn4 Ccn5 Cd276 Cd28 Cd99l2 Cdh11 Cdh13 Cdh5 Cgref1 Chl1 Cldn10 Clstn1 Cntnap1 Col12a1 Col13a1 Col15a1 Col16a1 Col18a1 Col1a1 Col3a1 Col5a1 Col5a3 Col6a1 Col6a2 Col8a1 Col8a2 Comp Ctnnd1 Cx3cl1 Dab2 Dbn1 Dchs1 Dlc1 Dmp1 Dpt Dysf Edil3 Efemp2 Efna1 Efna5 Efs Egfl7 Egr3 Emp2 Epcam Epdr1 Ephb3 …	6.52512e-40	19.9319	2.91873
circulatory system development	GO:0072359	211	Abi3bp Acan Ace Ackr3 Acvr1 Adamts1 Adamts6 Adamts9 Adgra2 Ahr Akap6 Amotl1 Amotl2 Angptl4 Anpep Antxr1 Apln Aplnr Arhgap24 Bicc1 Bmp2 Bmp7 Bmpr1a Ccn1 Ccn3 Ccn4 Ccnd2 Cdh13 Cdh5 Cdkn1a Chil1 Clec14a Col11a1 Col18a1 Col1a1 Col1a2 Col2a1 Col3a1 Col4a1 Col4a2 Col5a1 Col8a1 Col8a2 Comp Creb3l1 Cspg4 Cx3cl1 Dchs1 Dcn Ddah1 Dlc1 Dll4 Dysf Ece1 Efemp2 Efna1 Egfl7 Egr3 Eln Emp2 Enpep Enpp1 Ephb3 Ephb4 E…	5.01252e-39	20.995	3.07441
tube development	GO:0035295	208	Ace Ackr3 Acvr1 Adamts1 Adamts12 Adamts2 Adamts9 Adgra2 Ahr Alx4 Amotl1 Amotl2 Angptl4 Anpep Apln Aplnr Arhgap24 Arhgap35 Bmp2 Bmp7 Bmpr1a Ccn1 Ccn3 Cdh13 Cdh5 Chil1 Clec14a Clmp Cobl Col18a1 Col2a1 Col3a1 Col4a1 Col4a2 Col8a1 Col8a2 Comp Creb3l1 Crlf1 Cspg4 Cthrc1 Ctnnbip1 Cx3cl1 Dact1 Dchs1 Dcn Ddah1 Dlc1 Dll4 Dysf Ece1 Efemp2 Efna1 Egfl7 Egr3 Emp2 Enah Enpep Enpp1 Epcam Ephb3 Ephb4 Epn2 Errfi1…	9.7991e-39	21.0953	3.0891
tube morphogenesis	GO:0035239	182	Ace Ackr3 Acvr1 Adamts1 Adamts12 Adamts9 Adgra2 Ahr Amotl1 Amotl2 Angptl4 Anpep Apln Aplnr Arhgap24 Arhgap35 Bmp2 Bmp7 Bmpr1a Ccn1 Ccn3 Cdh13 Cdh5 Chil1 Clec14a Cobl Col18a1 Col3a1 Col4a1 Col4a2 Col8a1 Col8a2 Comp Creb3l1 Cspg4 Cthrc1 Ctnnbip1 Cx3cl1 Dact1 Dchs1 Dcn Ddah1 Dlc1 Dll4 Dysf Efemp2 Efna1 Egfl7 Egr3 Emp2 Enah Enpep Enpp1 Ephb3 Ephb4 Epn2 Etv5 Fap Fat4 Fbln5 Fgf2 Fgfr1 Fkbp10 Flt1 Fmn1 …	3.96384e-38	22.75	3.3314
anatomical structure development	GO:0048856	570	2510009E07Rik Abi3bp Acan Ace Ackr3 Acvr1 Adam9 Adamts1 Adamts12 Adamts2 Adamts6 Adamts9 Adarb1 Adgra2 Ahr Akap6 Alpl Alx4 Amotl1 Amotl2 Angptl4 Ank Ano1 Anpep Antxr1 Apln Aplnr Aplp1 Arc Arhgap24 Arhgap35 Arhgef25 Aspn Atp1a2 B4galt2 Bambi Barx2 Bcl3 Bcl9l Bfsp1 Bglap Bglap2 Bgn Bhlhe40 Bhlhe41 Bicc1 Bmp1 Bmp2 Bmp7 Bmp8a Bmpr1a Bnc2 Boc C1qtnf5 Cables1 Cacna1a Camk2b Cav2 Ccn1 Ccn3 Ccn4 Ccnd2 Cd…	1.45289e-37	12.4318	1.82046
tissue development	GO:0009888	274	Acan Acvr1 Adamts12 Adamts9 Adarb1 Ahr Akap6 Alpl Alx4 Ank Aplnr Arc Arhgap24 Arhgap35 Aspn Bambi Barx2 Bcl9l Bfsp1 Bglap Bglap2 Bgn Bmp1 Bmp2 Bmp7 Bmp8a Bmpr1a Bnc2 Boc Cav2 Ccn1 Ccn3 Ccn4 Ccnd2 Cd151 Cd276 Cdh5 Chadl Clec3b Cntnap1 Cobl Col10a1 Col11a1 Col11a2 Col12a1 Col18a1 Col1a1 Col1a2 Col27a1 Col2a1 Col3a1 Col4a1 Col5a1 Col5a2 Comp Crlf1 Csgalnact1 Cthrc1 Ctnnbip1 Ctnnd1 Cyp26b1 Dab2 Dact1…	1.52529e-36	17.4189	2.55075
vasculature development	GO:0001944	161	Ace Ackr3 Acvr1 Adamts1 Adamts6 Adamts9 Adgra2 Ahr Amotl1 Amotl2 Angptl4 Anpep Antxr1 Apln Aplnr Arhgap24 Bmp7 Bmpr1a Ccn1 Ccn3 Cdh13 Cdh5 Chil1 Clec14a Col18a1 Col1a1 Col1a2 Col3a1 Col4a1 Col4a2 Col5a1 Col8a1 Col8a2 Comp Creb3l1 Cspg4 Cx3cl1 Dcn Ddah1 Dll4 Dysf Efemp2 Efna1 Egfl7 Egr3 Emp2 Enpep Enpp1 Ephb3 Ephb4 Epn2 Errfi1 Fap Fbln5 Fgf2 Fgfr1 Fkbp10 Flt1 Fn1 Foxc2 Fzd4 Fzd8 Gab1 Gja1 Gli3 Hes…	6.00648e-36	23.6765	3.46707
ossification	GO:0001503	111	Acvr1 Adamts12 Ahr Alpl Ank Aspn Bambi Bglap Bglap2 Bmp1 Bmp2 Bmp7 Bmp8a Bmpr1a Ccn1 Ccn4 Cd276 Clec11a Clec3b Col10a1 Col13a1 Col1a1 Col1a2 Col2a1 Comp Creb3l1 Csgalnact1 Cthrc1 Ctnnbip1 Dchs1 Ddr2 Dlx5 Dmp1 Dnm3os Enpp1 Fam20c Fat4 Fermt2 Fgf2 Fgfr1 Fndc3b Foxc2 Fzd1 Fzd9 Gdf10 Gja1 Gli3 Gpm6b Hey1 Hspg2 Ibsp Id1 Id3 Igf1 Igsf10 Ihh Intu Kazald1 Kremen1 Lncpint Lox Lrrc17 Ltbp3 Mdk Mgp Mmp13 Mm…	3.08322e-35	30.411	4.45324
anatomical structure formation involved in morphogenesis	GO:0048646	202	Ace Ackr3 Acvr1 Adam9 Adamts1 Adamts9 Adgra2 Ahr Amotl1 Amotl2 Angptl4 Anpep Apln Aplnr Arhgap24 Arhgap35 Bcl3 Bmp2 Bmp7 Bmpr1a Cacna1a Ccn1 Ccn3 Cdh13 Cdh5 Chil1 Clec14a Cntnap1 Cobl Col12a1 Col18a1 Col1a1 Col2a1 Col3a1 Col4a1 Col4a2 Col5a1 Col5a2 Col8a1 Col8a2 Creb3l1 Cspg4 Cthrc1 Cx3cl1 Dchs1 Dcn Ddah1 Dlc1 Dll4 Dlx5 Dmp1 Dysf Efna1 Egfl7 Egr3 Ehd2 Emp2 Enah Enpep Enpp1 Ephb3 Ephb4 Epn2 Fam20a…	1.60414e-34	20.0397	2.93452
blood vessel development	GO:0001568	153	Ace Ackr3 Acvr1 Adamts1 Adamts6 Adamts9 Adgra2 Ahr Amotl1 Amotl2 Angptl4 Anpep Antxr1 Apln Aplnr Arhgap24 Bmp7 Bmpr1a Ccn1 Ccn3 Cdh13 Cdh5 Chil1 Clec14a Col18a1 Col1a1 Col1a2 Col3a1 Col4a1 Col4a2 Col5a1 Col8a1 Col8a2 Comp Creb3l1 Cspg4 Cx3cl1 Dcn Ddah1 Dll4 Dysf Efemp2 Efna1 Egfl7 Egr3 Emp2 Enpep Enpp1 Ephb3 Ephb4 Epn2 Fap Fbln5 Fgf2 Fgfr1 Fkbp10 Flt1 Fn1 Foxc2 Fzd4 Fzd8 Gab1 Gja1 Gli3 Hes1 Hey1 …	8.10024e-34	23.5747	3.45217
developmental process	GO:0032502	585	2510009E07Rik Abi3bp Acan Ace Ackr3 Acvr1 Adam9 Adamts1 Adamts12 Adamts2 Adamts6 Adamts9 Adarb1 Adgra2 Ahr Akap6 Alpl Alx4 Amotl1 Amotl2 Angptl4 Ank Ano1 Anpep Antxr1 Apln Aplnr Aplp1 Apod Arc Arhgap24 Arhgap35 Arhgef25 Aspn Atp1a2 B4galt2 Bambi Barx2 Bcl3 Bcl9l Bfsp1 Bglap Bglap2 Bgn Bhlhe40 Bhlhe41 Bicc1 Bmp1 Bmp2 Bmp7 Bmp8a Bmpr1a Bnc2 Boc C1qtnf5 C77080 Cables1 Cacna1a Camk2b Cav2 Ccdc3 Ccn1 …	2.20396e-33	11.9072	1.74363
animal organ morphogenesis	GO:0009887	178	Acan Acvr1 Adamts1 Adarb1 Ahr Alpl Alx4 Ank Aplnr Aspn Barx2 Bmp2 Bmp7 Bmpr1a Ccn1 Col10a1 Col11a1 Col11a2 Col13a1 Col1a1 Col1a2 Col27a1 Col2a1 Col3a1 Col5a1 Col5a2 Col8a1 Col8a2 Comp Csgalnact1 Cthrc1 Ctnnbip1 Ctnnd1 Cyp26b1 Dab2 Dact1 Dchs1 Dlc1 Dll4 Dlx5 Dmp1 Efemp2 Efna1 Eln Emp2 Enpp1 Ephb4 Errfi1 Etv5 Fam20a Fam20c Fat1 Fat3 Fat4 Fgf2 Fgfr1 Flrt2 Flt1 Fmn1 Foxa2 Foxc2 Foxd1 Fras1 Fzd1 Fzd2 …	3.62814e-33	21.3685	3.12911
skeletal system development	GO:0001501	127	Acan Adamts12 Alpl Alx4 Barx2 Bglap Bglap2 Bgn Bmp1 Bmp2 Bmp7 Bmp8a Bmpr1a Bnc2 Ccn1 Ccn3 Ccn4 Chadl Clec3b Col10a1 Col11a1 Col11a2 Col13a1 Col18a1 Col1a1 Col1a2 Col27a1 Col2a1 Col3a1 Col5a2 Comp Csgalnact1 Cyp26b1 Dchs1 Ddr2 Dlx5 Dnm3os Enpp1 Etl4 Fam20c Fat4 Fbln5 Fbn1 Fgf2 Fgfr1 Fmn1 Foxc2 Gdf11 Gja1 Gli3 Gna11 Hoxa10 Hoxc10 Hoxc5 Hoxd8 Hspg2 Igf1 Ihh Insig2 Irx5 Lncpint Lox Loxl2 Lrrc17 Ltbp3…	4.8427e-33	26.2397	3.84241
blood vessel morphogenesis	GO:0048514	135	Ace Ackr3 Acvr1 Adamts1 Adamts9 Adgra2 Ahr Amotl1 Amotl2 Angptl4 Anpep Apln Aplnr Arhgap24 Bmpr1a Ccn1 Ccn3 Cdh13 Cdh5 Chil1 Clec14a Col18a1 Col3a1 Col4a1 Col4a2 Col8a1 Col8a2 Comp Creb3l1 Cspg4 Cx3cl1 Dcn Ddah1 Dll4 Dysf Efemp2 Efna1 Egfl7 Egr3 Emp2 Enpep Enpp1 Ephb3 Ephb4 Epn2 Fap Fbln5 Fgf2 Fgfr1 Fkbp10 Flt1 Fn1 Foxc2 Fzd4 Fzd8 Gab1 Gja1 Hes1 Hey1 Hspg2 Id1 Ihh Ism1 Itga7 Jun Klf4 Lef1 Lif Lox…	3.42156e-30	23.8095	3.48655
cell migration	GO:0016477	226	Abhd6 Acan Ace Ackr3 Acta2 Acvr1 Adam9 Adamts1 Adamts12 Adamts9 Adarb1 Adgra2 Adra2a Amotl1 Amotl2 Aoc3 Apod Arc Arhgap24 Arhgap35 Arhgef5 Asap3 Bambi Bcar1 Bmp2 Bmp7 Bmpr1a Camk2b Ccn1 Ccn3 Ccn4 Cd151 Cd99l2 Cdh11 Cdh13 Cdh5 Cemip Chl1 Clec14a Col18a1 Col1a1 Col3a1 Col5a1 Cpeb1 Cspg4 Cthrc1 Cx3cl1 Cxcl14 Cxcl16 Cygb Daam2 Dab2 Dchs1 Dclk1 Dcn Ddr2 Dlc1 Dll4 Dock7 Dpysl3 Dysf Efna1 Efs Egfl7 Egr3…	3.11199e-29	17.3446	2.53986
regulation of developmental process	GO:0050793	315	Abi3bp Ace Acvr1 Adam9 Adamts1 Adamts12 Adamts9 Adgra2 Ahr Akap6 Ank Aplnr Arc Arhgap35 Aspn Bambi Bcl9l Bglap Bglap2 Bhlhe40 Bhlhe41 Bmp1 Bmp2 Bmp7 Bmpr1a Boc Cacna1a Camk2b Ccdc3 Ccn1 Ccn3 Ccn4 Ccnd2 Cd276 Cd28 Cdc42ep1 Cdh5 Cdkn1a Chadl Chil1 Chn1 Clstn1 Cntnap1 Cobl Col1a1 Col4a2 Col5a1 Col5a2 Comp Crabp2 Creb3l1 Cthrc1 Ctnnbip1 Cx3cl1 Cxcl14 Cyp26b1 Daam2 Dab2 Dact1 Dact3 Dbn1 Dcn Ddah1 Ddr2…	5.52157e-29	14.7541	2.16052
cell motility	GO:0048870	230	Abhd6 Acan Ace Ackr3 Acta2 Acvr1 Adam9 Adamts1 Adamts12 Adamts9 Adarb1 Adgra2 Adra2a Amotl1 Amotl2 Aoc3 Apod Arc Arhgap24 Arhgap35 Arhgef5 Asap3 Bambi Bcar1 Bmp2 Bmp7 Bmpr1a Camk2b Ccn1 Ccn3 Ccn4 Cd151 Cd99l2 Cdh11 Cdh13 Cdh5 Cemip Chl1 Clec14a Col18a1 Col1a1 Col3a1 Col5a1 Cpeb1 Cspg4 Cthrc1 Cx3cl1 Cxcl14 Cxcl16 Cygb Daam2 Dab2 Dchs1 Dclk1 Dcn Ddr2 Dlc1 Dll4 Dock7 Dpysl3 Duox1 Dysf Efna1 Efs Egfl…	1.2241e-26	16.4993	2.41608
angiogenesis	GO:0001525	114	Ace Ackr3 Acvr1 Adamts1 Adamts9 Adgra2 Ahr Amotl1 Amotl2 Angptl4 Anpep Apln Aplnr Arhgap24 Bmpr1a Ccn1 Ccn3 Cdh13 Cdh5 Chil1 Clec14a Col18a1 Col4a1 Col4a2 Col8a1 Col8a2 Creb3l1 Cspg4 Cx3cl1 Dcn Ddah1 Dll4 Dysf Efna1 Egfl7 Egr3 Emp2 Enpep Ephb3 Ephb4 Epn2 Fap Fbln5 Fgf2 Fgfr1 Flt1 Fn1 Foxc2 Fzd4 Fzd8 Gab1 Hspg2 Id1 Ihh Ism1 Jun Klf4 Lef1 Lif Loxl2 Mdk Meox2 Mfge8 Mmp19 Mmp2 Nfatc4 Nos3 Notch3 Npr3…	1.46054e-25	23.8994	3.49971
cell surface receptor signaling pathway	GO:0007166	300	Ackr3 Acvr1 Adam9 Adamts12 Adgra2 Adgra3 Adgrd1 Adra2a Amotl1 Amotl2 Angptl1 Apln Apod Arhgap35 Aspn Bag3 Bambi Bcar1 Bcl3 Bcl9l Bicc1 Bmp2 Bmp7 Bmp8a Bmpr1a Boc Bok Bpifb1 Cacnb3 Cav2 Ccdc3 Ccn1 Ccn3 Ccn4 Cd276 Cd28 Cdh13 Cdh5 Cdk14 Chn1 Clec14a Col1a1 Col1a2 Col2a1 Col3a1 Col4a1 Col4a2 Comp Cpz Creb3l1 Crlf1 Cspg4 Cthrc1 Ctnnbip1 Ctnnd1 Cx3cl1 Daam2 Dab2 Dact1 Dact3 Dbn1 Dcn Ddr2 Dkk3 Dll4 Dlx5…	1.93576e-24	14.1309	2.06927
collagen fibril organization	GO:0030199	37	Acan Adamts12 Adamts14 Adamts2 Aebp1 Chadl Col11a1 Col11a2 Col18a1 Col1a1 Col1a2 Col27a1 Col2a1 Col3a1 Col5a1 Col5a2 Comp Ddr2 Dpt Efemp2 Fkbp10 Foxc2 Lmx1b Lox Loxl1 Loxl2 Loxl3 Loxl4 Lum P3h1 P4ha1 Pxdn Scx Serpinh1 Sfrp2 Tgfb2 Zfp469	2.61263e-23	61.6667	9.03018
cellular response to growth factor stimulus	GO:0071363	119	Acvr1 Adam9 Adamts12 Adgra2 Apln Aspn Bambi Bcar1 Bcl9l Bglap Bmp2 Bmp7 Bmp8a Bmpr1a Cav2 Ccn1 Cdh5 Col1a2 Col2a1 Col3a1 Col4a2 Comp Creb3l1 Dab2 Dbn1 Dcn Dll4 Dlx5 Egr3 Eid2 Enpp1 Epn2 Erbb2 Fam20c Fat4 Fbn1 Fermt2 Fgf2 Fgfr1 Flrt2 Flrt3 Flt1 Foxd1 Fstl1 Fzd1 Fzd4 Gab1 Gdf10 Grb10 Has1 Hes1 Heyl Htra1 Htra3 Ibsp Id1 Inhba Jun Klf4 Ldlrad4 Lef1 Lox Lrp1 Ltbp1 Ltbp3 Ltbp4 Magi2 Mtss2 Myof Nbl1 Neo…	2.61263e-23	22.243	3.25716
signaling	GO:0023052	500	Abca1 Abhd6 Ace Ackr3 Acta2 Acvr1 Adam9 Adamts12 Adarb1 Adcy2 Adgra2 Adgra3 Adgrd1 Adra2a Ahr Akap6 Amotl1 Amotl2 Angptl1 Ano1 Apln Aplnr Aplp1 Apod Arc Arhgap24 Arhgap29 Arhgap35 Arhgap42 Arhgef25 Arhgef5 Aspn Avpi1 Bag3 Bambi Bcar1 Bcl3 Bcl9l Bglap2 Bicc1 Bmf Bmp2 Bmp7 Bmp8a Bmpr1a Boc Bok Bpifb1 C1qtnf2 C1qtnf3 Cacna1a Cacna2d1 Cacnb3 Camk2b Camkk1 Car8 Castor2 Cav2 Cavin3 Ccdc3 Ccdc68 Ccn1 Cc…	9.85064e-23	11.5101	1.68549
locomotion	GO:0040011	191	Abhd6 Acan Ace Ackr3 Acta2 Acvr1 Adam9 Adamts1 Adamts9 Adarb1 Adgra2 Adra2a Amotl1 Amotl2 Aoc3 Apod Arhgap35 Arhgef25 Arhgef5 Atp1a2 Bcar1 Bmp2 Bmp7 Bmpr1a Boc Camk2b Ccn1 Ccn3 Ccn4 Cd151 Cd99l2 Cdh11 Cdh13 Cdh5 Cemip Chl1 Chn1 Col18a1 Col1a1 Col3a1 Cpeb1 Cx3cl1 Cxcl14 Cxcl16 Cygb Daam2 Dab2 Dbn1 Dcn Ddr2 Dlc1 Dll4 Dlx5 Dock7 Dpysl3 Duox1 Dysf Ece1 Efna1 Efna5 Egfl7 Egr3 Emp2 Enah Epcam Ephb3 Erb…	9.99341e-23	16.8134	2.46207
cell communication	GO:0007154	506	Abca1 Abhd6 Ace Ackr3 Acta2 Acvr1 Adam9 Adamts12 Adarb1 Adcy2 Adgra2 Adgra3 Adgrd1 Adra2a Ahr Akap6 Amotl1 Amotl2 Angptl1 Angptl4 Ano1 Apln Aplnr Aplp1 Apod Arc Arhgap24 Arhgap29 Arhgap35 Arhgap42 Arhgef25 Arhgef5 Aspn Avpi1 Bag3 Bambi Bcar1 Bcl3 Bcl9l Bglap2 Bicc1 Bmf Bmp2 Bmp7 Bmp8a Bmpr1a Boc Bok Bpifb1 C1qtnf2 C1qtnf3 Cacna1a Cacna2d1 Cacnb3 Camk2b Camkk1 Car8 Castor2 Cav2 Cavin3 Ccdc3 Ccdc68…	1.5663e-22	11.4402	1.67525
response to growth factor	GO:0070848	119	Acvr1 Adam9 Adamts12 Adgra2 Apln Aspn Bambi Bcar1 Bcl9l Bglap Bmp2 Bmp7 Bmp8a Bmpr1a Cav2 Ccn1 Cdh5 Col1a2 Col2a1 Col3a1 Col4a2 Comp Creb3l1 Dab2 Dbn1 Dcn Dll4 Dlx5 Egr3 Eid2 Enpp1 Epn2 Erbb2 Fam20c Fat4 Fbn1 Fermt2 Fgf2 Fgfr1 Flrt2 Flrt3 Flt1 Foxd1 Fstl1 Fzd1 Fzd4 Gab1 Gdf10 Grb10 Has1 Hes1 Heyl Htra1 Htra3 Ibsp Id1 Inhba Jun Klf4 Ldlrad4 Lef1 Lox Lrp1 Ltbp1 Ltbp3 Ltbp4 Magi2 Mtss2 Myof Nbl1 Neo…	2.57966e-22	21.6758	3.1741
cartilage development	GO:0051216	64	Acan Adamts12 Barx2 Bgn Bmp1 Bmp2 Bmp7 Bmp8a Bmpr1a Ccn1 Ccn3 Ccn4 Chadl Col10a1 Col11a1 Col11a2 Col1a1 Col27a1 Col2a1 Col3a1 Comp Csgalnact1 Enpp1 Fgf2 Fgfr1 Gli3 Hspg2 Ihh Loxl2 Ltbp3 Mdk Mgp Mmp13 Ogn Osr1 Osr2 Pitx1 Pkd1 Prkg2 Prrx1 Prrx2 Pth1r Pthlh Satb2 Scube2 Scx Serpinh1 Sfrp2 Shox2 Smad7 Smad9 Smpd3 Snai1 Snai2 Sox9 Sulf1 Sulf2 Tgfb2 Thbs3 Trps1 Trpv4 Twsg1 Wnt5a Wnt9a	8.48154e-22	32.9897	4.83086
enzyme-linked receptor protein signaling pathway	GO:0007167	149	Acvr1 Adam9 Adamts12 Adgra2 Adra2a Angptl1 Apln Apod Aspn Bambi Bcar1 Bcl9l Bmp2 Bmp7 Bmp8a Bmpr1a Cav2 Ccn1 Ccn3 Cdh13 Cdh5 Chn1 Clec14a Col1a1 Col1a2 Col3a1 Col4a1 Col4a2 Comp Creb3l1 Cspg4 Dab2 Dcn Ddr2 Dlx5 Dok4 Efna1 Efna5 Efs Eid2 Enpp1 Ephb3 Ephb4 Epn2 Erbb2 Errfi1 Fam20c Fat4 Fbn1 Fermt2 Fgf2 Fgfr1 Flrt2 Flrt3 Flt1 Foxc2 Foxd1 Fstl1 Fzd1 Fzd4 Gab1 Gdf10 Gdf11 Ghr Gng7 Grb10 Hes1 Htra1 Htr…	1.44766e-21	18.7421	2.74451
cell differentiation	GO:0030154	410	Abi3bp Acan Ace Ackr3 Acvr1 Adamts1 Adamts12 Adamts9 Adarb1 Adgra2 Ahr Akap6 Ano1 Anpep Aplnr Aplp1 Arc Arhgap24 Arhgap35 Arhgef25 Bambi Barx2 Bcl3 Bcl9l Bfsp1 Bglap Bglap2 Bhlhe40 Bhlhe41 Bmp1 Bmp2 Bmp7 Bmp8a Bmpr1a Boc C77080 Cacna1a Camk2b Cav2 Ccdc3 Ccn1 Ccn3 Ccn4 Ccnd2 Cd276 Cd28 Cdh11 Cdh5 Chadl Chl1 Chn1 Cntnap1 Cobl Col11a1 Col11a2 Col12a1 Col13a1 Col18a1 Col1a1 Col24a1 Col27a1 Col2a1 Col…	1.78429e-21	12.2169	1.78899
cellular developmental process	GO:0048869	410	Abi3bp Acan Ace Ackr3 Acvr1 Adamts1 Adamts12 Adamts9 Adarb1 Adgra2 Ahr Akap6 Ano1 Anpep Aplnr Aplp1 Arc Arhgap24 Arhgap35 Arhgef25 Bambi Barx2 Bcl3 Bcl9l Bfsp1 Bglap Bglap2 Bhlhe40 Bhlhe41 Bmp1 Bmp2 Bmp7 Bmp8a Bmpr1a Boc C77080 Cacna1a Camk2b Cav2 Ccdc3 Ccn1 Ccn3 Ccn4 Ccnd2 Cd276 Cd28 Cdh11 Cdh5 Chadl Chl1 Chn1 Cntnap1 Cobl Col11a1 Col11a2 Col12a1 Col13a1 Col18a1 Col1a1 Col24a1 Col27a1 Col2a1 Col…	6.26172e-21	12.141	1.77786
regulation of cell differentiation	GO:0045595	211	Abi3bp Ace Acvr1 Adamts12 Adamts9 Adgra2 Ahr Akap6 Bambi Bcl9l Bhlhe40 Bhlhe41 Bmp2 Bmp7 Bmpr1a Boc Camk2b Ccdc3 Ccn1 Ccn3 Ccn4 Ccnd2 Cd276 Cd28 Cdh5 Chadl Col1a1 Col5a1 Col5a2 Crabp2 Cthrc1 Ctnnbip1 Cx3cl1 Cxcl14 Cyp26b1 Daam2 Dab2 Dact1 Dact3 Dbn1 Ddr2 Dll4 Dlx5 Dock7 Efemp2 Efna1 Efna5 Egr3 Emp2 Enpp1 Erbb2 Errfi1 Etv5 Fam20c Fat4 Fbn1 Fermt2 Fgf13 Fgf2 Fgfr1 Flt1 Fn1 Fndc3b Foxa2 Fzd4 Fzd7 Gd…	1.36585e-20	15.4579	2.26358
osteoblast differentiation	GO:0001649	60	Acvr1 Ahr Bambi Bglap Bglap2 Bmp2 Bmp7 Bmp8a Bmpr1a Ccn1 Ccn4 Cd276 Col1a1 Creb3l1 Cthrc1 Ctnnbip1 Ddr2 Dlx5 Enpp1 Fam20c Fermt2 Fgf2 Fgfr1 Fndc3b Fzd1 Gdf10 Gja1 Gli3 Hey1 Id1 Id3 Igf1 Ihh Lox Prkd1 Ptch1 Pth1r Pthlh Ranbp3l Satb2 Scube2 Scube3 Sfrp1 Sfrp2 Sh3pxd2b Shox2 Ski Smad6 Smoc1 Snai2 Sox9 Sp7 Spp1 Tmem119 Tnfaip6 Tnn Twist1 Twsg1 Wwtr1 Yap1	3.02723e-20	32.4324	4.74925
connective tissue development	GO:0061448	74	Acan Adamts12 Barx2 Bgn Bmp1 Bmp2 Bmp7 Bmp8a Bmpr1a Ccn1 Ccn3 Ccn4 Chadl Col10a1 Col11a1 Col11a2 Col1a1 Col27a1 Col2a1 Col3a1 Col5a1 Comp Csgalnact1 Enpp1 Fgf2 Fgfr1 Foxa2 Foxc2 Foxd1 Gli3 Hspg2 Igf1 Ihh Lncpint Lox Loxl2 Ltbp3 Mdk Mgp Mmp13 Ogn Osr1 Osr2 Pdgfrb Pitx1 Pkd1 Prkg2 Prrx1 Prrx2 Pth1r Pthlh Rasal2 Satb2 Scube2 Scx Serpinh1 Sfrp2 Sh3pxd2b Shox2 Smad7 Smad9 Smpd3 Snai1 Snai2 Sox9 Sulf1 …	3.02723e-20	27.9245	4.08914
epithelium development	GO:0060429	164	Acvr1 Adamts12 Ahr Alx4 Aplnr Arhgap24 Arhgap35 Barx2 Bfsp1 Bmp2 Bmp7 Bmpr1a Ccn1 Cd151 Cdh5 Cobl Col18a1 Col2a1 Col4a1 Col5a1 Crlf1 Cthrc1 Ctnnbip1 Ctnnd1 Cyp26b1 Dab2 Dact1 Dchs1 Dlc1 Dll4 Dlx5 Ece1 Enah Enpp1 Epcam Errfi1 Etv5 Fam20c Fat1 Fat4 Fermt2 Fgf2 Fgfr1 Flrt3 Flt1 Fmn1 Fndc3b Foxa2 Foxc2 Foxd1 Fras1 Frmd6 Fstl1 Fzd1 Fzd2 Fzd4 Fzd7 Gdf11 Gja1 Gli3 Hes1 Hey1 Heyl Id1 Id3 Igf1 Ihh Inhba I…	5.311e-20	17.2813	2.5306
signal transduction	GO:0007165	458	Abca1 Abhd6 Ackr3 Acta2 Acvr1 Adam9 Adamts12 Adcy2 Adgra2 Adgra3 Adgrd1 Adra2a Ahr Akap6 Amotl1 Amotl2 Angptl1 Ano1 Apln Aplnr Aplp1 Apod Arc Arhgap24 Arhgap29 Arhgap35 Arhgap42 Arhgef25 Arhgef5 Aspn Avpi1 Bag3 Bambi Bcar1 Bcl3 Bcl9l Bicc1 Bmf Bmp2 Bmp7 Bmp8a Bmpr1a Boc Bok Bpifb1 C1qtnf2 C1qtnf3 Cacnb3 Camk2b Camkk1 Car8 Castor2 Cav2 Cavin3 Ccdc3 Ccdc68 Ccn1 Ccn3 Ccn4 Ccn5 Cd276 Cd28 Cdc42ep1 Cd…	1.08614e-19	11.4471	1.67627
regulation of cell migration	GO:0030334	152	Abhd6 Acan Ace Ackr3 Acta2 Acvr1 Adam9 Adamts1 Adamts9 Adarb1 Adgra2 Adra2a Amotl1 Amotl2 Aoc3 Apod Bcar1 Bmp2 Bmp7 Bmpr1a Camk2b Ccn1 Ccn3 Ccn4 Cd151 Cd99l2 Cdh11 Cdh13 Cdh5 Cemip Col18a1 Col1a1 Col3a1 Cpeb1 Cx3cl1 Cxcl14 Cxcl16 Cygb Daam2 Dab2 Dcn Ddr2 Dlc1 Dll4 Dock7 Dpysl3 Dysf Efna1 Egfl7 Emp2 Fermt2 Fgf2 Fgfr1 Flrt2 Flt1 Fn1 Foxc2 Fzd4 Gab1 Has1 Igf1 Igsf10 Il33 Irs1 Jam2 Jun Klf4 Lama4 Lam…	1.14113e-19	17.6334	2.58215
nervous system development	GO:0007399	271	2510009E07Rik Abi3bp Ace Ackr3 Adamts1 Adarb1 Adgra2 Ano1 Aplp1 Arc Arhgap35 Arhgef25 Atp1a2 B4galt2 Bhlhe40 Bhlhe41 Bmp2 Bmp7 Bmpr1a Boc Cables1 Cacna1a Camk2b Cdh11 Chl1 Chn1 Clstn1 Cntnap1 Cobl Col2a1 Col3a1 Col4a1 Cpeb1 Crabp2 Cspg4 Cthrc1 Cx3cl1 Daam2 Dab2 Dact1 Dbn1 Dchs1 Dclk1 Ddr2 Dip2a Dlc1 Dll4 Dlx5 Dock7 Dok4 Dpysl3 Ece1 Efna1 Efna5 Egr3 Eml1 Enah Enpp1 Ephb3 Erbb2 Etv5 Farp1 Farp2 Fat…	4.4343e-19	13.9332	2.04031
regulation of cell motility	GO:2000145	154	Abhd6 Acan Ace Ackr3 Acta2 Acvr1 Adam9 Adamts1 Adamts9 Adarb1 Adgra2 Adra2a Amotl1 Amotl2 Aoc3 Apod Bcar1 Bmp2 Bmp7 Bmpr1a Camk2b Ccn1 Ccn3 Ccn4 Cd151 Cd99l2 Cdh11 Cdh13 Cdh5 Cemip Col18a1 Col1a1 Col3a1 Cpeb1 Cx3cl1 Cxcl14 Cxcl16 Cygb Daam2 Dab2 Dcn Ddr2 Dlc1 Dll4 Dock7 Dpysl3 Duox1 Dysf Efna1 Egfl7 Emp2 Epcam Fermt2 Fgf2 Fgfr1 Flrt2 Flt1 Fn1 Foxc2 Fzd4 Gab1 Has1 Igf1 Igsf10 Il33 Irs1 Jam2 Jun Kl…	5.60912e-19	17.226	2.52249
regulation of locomotion	GO:0040012	157	Abhd6 Acan Ace Ackr3 Acta2 Acvr1 Adam9 Adamts1 Adamts9 Adarb1 Adgra2 Adra2a Amotl1 Amotl2 Aoc3 Apod Bcar1 Bmp2 Bmp7 Bmpr1a Camk2b Ccn1 Ccn3 Ccn4 Cd151 Cd99l2 Cdh11 Cdh13 Cdh5 Cemip Col18a1 Col1a1 Col3a1 Cpeb1 Cx3cl1 Cxcl14 Cxcl16 Cygb Daam2 Dab2 Dbn1 Dcn Ddr2 Dlc1 Dll4 Dock7 Dpysl3 Duox1 Dysf Efna1 Egfl7 Emp2 Epcam Fermt2 Fgf2 Fgfr1 Flrt2 Flt1 Fn1 Foxc2 Fzd4 Gab1 Has1 Igf1 Igsf10 Il33 Irs1 Jam2 J…	7.87179e-19	17.0282	2.49353
tissue morphogenesis	GO:0048729	111	Acvr1 Adamts12 Adarb1 Ahr Aplnr Arhgap24 Arhgap35 Bmp2 Bmp7 Bmpr1a Ccn1 Cd151 Cobl Col11a1 Col3a1 Col4a1 Col5a1 Cthrc1 Ctnnbip1 Ctnnd1 Dab2 Dact1 Dchs1 Dlc1 Dll4 Efemp2 Enah Enpp1 Etv5 Fat1 Fat4 Fermt2 Fgf2 Fgfr1 Flrt3 Flt1 Fmn1 Foxa2 Foxc2 Foxd1 Fras1 Fzd1 Fzd2 Gja1 Gli3 Hes1 Hey1 Heyl Igf1 Ihh Inhba Intu Irx3 Klf4 Lamc1 Lef1 Lif Luzp1 Maged1 Mdk Mgp Mmp14 Mmp2 Nfatc4 Nos3 Nr4a3 Nrarp Osr1 Pdpn …	1.30011e-18	20.6704	3.02688
heart development	GO:0007507	111	Abi3bp Acan Ace Acvr1 Adamts1 Adamts6 Adamts9 Ahr Akap6 Apln Aplnr Bicc1 Bmp2 Bmp7 Bmpr1a Ccn1 Ccn4 Ccnd2 Cdkn1a Col11a1 Col2a1 Col3a1 Col5a1 Dchs1 Dlc1 Dll4 Ece1 Efna1 Eln Emp2 Enpp1 Ephb4 Erbb2 Fat4 Fbn1 Fgf2 Fgfr1 Fhod3 Flrt2 Flrt3 Fn1 Foxc2 Fzd1 Fzd2 Fzd7 Gab1 Gja1 Gli3 Gna11 Hes1 Hey1 Heyl Hspg2 Id1 Id3 Igf1 Ihh Inhba Irx3 Jun Lox Lrp1 Ltbp1 Luzp1 Mecom Mmp13 Mmp2 Myh11 Ndrg4 Nebl Nfatc4 Nfi…	1.48277e-18	20.6704	3.02688
neurogenesis	GO:0022008	221	Abi3bp Ace Adamts1 Adarb1 Ano1 Aplp1 Arc Arhgap35 Arhgef25 Bhlhe40 Bhlhe41 Bmp2 Bmp7 Bmpr1a Boc Cacna1a Camk2b Cdh11 Chl1 Chn1 Cntnap1 Cobl Col3a1 Cpeb1 Crabp2 Cspg4 Cthrc1 Cx3cl1 Daam2 Dab2 Dact1 Dbn1 Dchs1 Dclk1 Ddr2 Dip2a Dll4 Dlx5 Dock7 Dpysl3 Ece1 Efna1 Efna5 Eml1 Enah Enpp1 Ephb3 Erbb2 Etv5 Farp1 Farp2 Fat3 Fat4 Fgf13 Fgf2 Fgfr1 Flrt2 Flrt3 Flt1 Fn1 Foxa2 Foxd1 Foxo6 Fzd1 Fzd2 Fzd4 Fzd9 Gal…	2.63194e-18	14.9022	2.18221
bone development	GO:0060348	66	Adamts12 Alpl Bglap Bglap2 Bgn Bmp2 Bnc2 Ccn4 Col10a1 Col13a1 Col1a1 Col27a1 Col2a1 Col3a1 Comp Csgalnact1 Cyp26b1 Dchs1 Ddr2 Dlx5 Enpp1 Fam20c Fat4 Fbln5 Fbn1 Gja1 Gli3 Hspg2 Igf1 Ihh Insig2 Lox Lrrc17 Ltbp3 Mmp13 Mmp14 Nfix Notum Ogn Osr2 P3h1 Pappa2 Pax1 Pls3 Pthlh Ranbp3l Scube2 Scx Serpinh1 Sfrp4 Sh3pxd2b Shox2 Ski Smad9 Smpd3 Sox9 Sparc Sulf1 Sulf2 Thbs3 Tmem119 Tnfsf11 Tnn Trpv4 Twist1 Vko…	3.42927e-18	28.0851	4.11265
generation of neurons	GO:0048699	199	Abi3bp Adamts1 Adarb1 Aplp1 Arc Arhgap35 Arhgef25 Bmp2 Bmp7 Bmpr1a Boc Cacna1a Camk2b Cdh11 Chl1 Chn1 Cntnap1 Cobl Col3a1 Cpeb1 Crabp2 Cspg4 Cthrc1 Cx3cl1 Dab2 Dact1 Dbn1 Dclk1 Ddr2 Dip2a Dll4 Dlx5 Dock7 Dpysl3 Ece1 Efna1 Efna5 Eml1 Enah Enpp1 Ephb3 Erbb2 Etv5 Farp1 Farp2 Fat3 Fat4 Fgf13 Fgf2 Fgfr1 Flrt2 Flrt3 Fn1 Foxa2 Foxd1 Foxo6 Fzd1 Fzd2 Fzd4 Fzd9 Galr2 Gdf11 Gdpd5 Gja1 Gldn Gli3 Gpm6b Gprin3…	5.12727e-18	15.4984	2.26952
cellular response to BMP stimulus	GO:0071773	48	Acvr1 Adamts12 Bambi Bglap Bmp2 Bmp7 Bmpr1a Ccn1 Cdh5 Col2a1 Comp Dlx5 Fbn1 Foxd1 Fstl1 Fzd1 Gdf10 Hes1 Heyl Htra1 Htra3 Id1 Inhba Lef1 Nbl1 Neo1 Nfix Rgma Rgmb Scube3 Scx Sfrp1 Sfrp2 Sfrp4 Ski Skil Smad6 Smad7 Smad9 Smpd3 Sost Sulf1 Tgfb2 Tgfb3 Tnfaip6 Twsg1 Wnt5a Zfp423	1.30066e-17	35.2941	5.1683
skeletal system morphogenesis	GO:0048705	62	Acan Alpl Alx4 Barx2 Bmp7 Col10a1 Col11a1 Col11a2 Col13a1 Col1a1 Col27a1 Col2a1 Col3a1 Comp Csgalnact1 Cyp26b1 Dlx5 Enpp1 Fmn1 Foxc2 Gli3 Hoxd8 Hspg2 Ihh Insig2 Irx5 Ltbp3 Mmp13 Mmp14 Mmp2 Nfix Osr1 Osr2 Pappa2 Pax1 Pdgfrb Pkd1 Prrx1 Prrx2 Pthlh Ryk Satb2 Scube2 Scx Serpinh1 Sfrp1 Sfrp4 Sh3pxd2b Shox2 Six1 Six4 Ski Smpd3 Sox9 Tbx15 Tgfb2 Tgfb3 Thbs3 Tmem119 Trpv4 Twist1 Wnt9a	2.00786e-17	28.3105	4.14566
biomineral tissue development	GO:0031214	50	Acvr1 Alpl Ank Aspn Bglap Bglap2 Bmp2 Bmp7 Bmpr1a Ccn1 Cd276 Clec3b Col1a1 Col1a2 Comp Ddr2 Dmp1 Dnm3os Enpp1 Fam20a Fam20c Fgfr1 Fzd9 Gja1 Gpm6b Hey1 Ibsp Igf1 Lncpint Lox Ltbp3 Mgp Mmp13 Nfix Nos3 Notum Osr1 Osr2 Phex Pth1r Pthlh Ptn S1pr1 Smpd3 Sox9 Sp7 Spp1 Tmem119 Twist1 Txlng	2.67998e-17	32.8947	4.81695
mesenchyme development	GO:0060485	68	Acvr1 Aplnr Bambi Bcl9l Bmp2 Bmp7 Bmpr1a Bnc2 Col1a1 Dab2 Dact3 Dchs1 Efna1 Emp2 Fermt2 Fgfr1 Fn1 Foxa2 Foxc2 Foxd1 Gja1 Hes1 Hey1 Heyl Ldlrad4 Lef1 Loxl2 Loxl3 Mark1 Mdk Meox1 Nos3 Osr1 Pawr Pax1 Pdpn Phldb1 Phldb2 Ptk7 Ranbp3l Ret Robo1 Scx Sema3d Sema3e Sema3f Sema3g Sema5a Sema6a Sfrp1 Sfrp2 Six1 Six4 Smad7 Snai1 Snai2 Sox9 Tead1 Tgfb2 Tgfb3 Twist1 Vasn Wnt16 Wnt5a Wwtr1 Yap1 Zfp36l1 Zfp703	7.13592e-17	26.3566	3.85954
morphogenesis of an epithelium	GO:0002009	97	Acvr1 Adamts12 Ahr Aplnr Arhgap24 Arhgap35 Bmp2 Bmp7 Ccn1 Cd151 Cobl Col4a1 Col5a1 Cthrc1 Ctnnbip1 Ctnnd1 Dab2 Dact1 Dchs1 Dlc1 Dll4 Enah Enpp1 Etv5 Fat1 Fat4 Fermt2 Fgf2 Fgfr1 Flrt3 Flt1 Fmn1 Foxa2 Foxc2 Foxd1 Fras1 Fzd1 Fzd2 Gja1 Gli3 Hes1 Hey1 Igf1 Ihh Intu Irx3 Klf4 Lamc1 Lef1 Lif Luzp1 Maged1 Mdk Mgp Mmp14 Mmp2 Nfatc4 Nrarp Osr1 Pdpn Phldb2 Pkd1 Pkd2 Plxna1 Prox1 Ptch1 Pthlh Ptk7 Rasip1 Ret …	8.32705e-17	21.087	3.08787
cell population proliferation	GO:0008283	229	Abcb1a Abi3bp Ace Ackr3 Adamts1 Adarb1 Ahr Apln Aplnr Apod Bambi Bglap2 Bmp2 Bmp7 Bmpr1a Bok Cav2 Ccn1 Ccn3 Ccn4 Ccn5 Ccnd2 Cd151 Cd276 Cd28 Cdh13 Cdh5 Cdkn1a Clec11a Col18a1 Col3a1 Col8a1 Col8a2 Comp Cpeb1 Crip2 Crlf1 Cthrc1 Ctnnbip1 Cx3cl1 Dab2 Dbn1 Dchs1 Ddah1 Ddr2 Dlc1 Dll4 Dlx5 Dock7 Dpt Dysf Efemp2 Egfl7 Egr3 Eid2 Eml1 Emp2 Enpep Enpp1 Epcam Erbb2 Errfi1 Etv5 Fabp4 Fap Fat4 Fbln5 Fermt2 Fgf…	1.15845e-16	13.6147	1.99368
cell morphogenesis involved in differentiation	GO:0000904	117	Abi3bp Adarb1 Aplp1 Arc Arhgap35 Arhgef25 Bmp7 Boc Cacna1a Camk2b Cdh11 Chl1 Chn1 Cntnap1 Cobl Col18a1 Crabp2 Dab2 Dact1 Dbn1 Dclk1 Dip2a Dlx5 Dock7 Ece1 Efna1 Efna5 Enah Enpp1 Ephb3 Erbb2 Farp1 Fat1 Fat3 Fgf13 Flrt2 Flrt3 Fn1 Foxd1 Frmd6 Fzd4 Gli3 Hes1 Id1 Ihh Lef1 Lpar3 Lrp1 Map1a Map1b Matn2 Mfap2 Neo1 Nfasc Nfatc4 Nfix Ngef Ngf Notch3 Nr4a2 Nr4a3 Nrn1 Nsmf Ntng1 Numbl Obsl1 Palld Plppr4 Plxna…	1.54981e-16	19.403	2.84128
positive regulation of developmental process	GO:0051094	181	Abi3bp Ace Acvr1 Adam9 Adamts9 Akap6 Aplnr Bambi Bcl9l Bmp1 Bmp2 Bmp7 Bmpr1a Boc Camk2b Ccdc3 Ccn1 Ccn4 Ccnd2 Cd276 Cd28 Cdh5 Chil1 Clstn1 Cobl Col1a1 Crabp2 Cthrc1 Ctnnbip1 Cx3cl1 Cyp26b1 Dab2 Dact1 Dbn1 Dcn Ddah1 Ddr2 Dlx5 Efemp2 Efna5 Egr3 Ehd2 Emp2 Ephb3 Ephb4 Etv5 Fam20c Fermt2 Fgf2 Fgfr1 Flrt2 Flrt3 Flt1 Fn1 Fndc3b Foxa2 Foxc2 Foxd1 Foxo6 Fzd4 Fzd9 Gab1 Gdf10 Gdpd5 Ghr Gja1 Gli3 Gpm6b Hes1 …	1.54981e-16	15.1973	2.22542
neuron differentiation	GO:0030182	188	Abi3bp Adamts1 Adarb1 Aplp1 Arc Arhgap35 Arhgef25 Bmp2 Bmp7 Bmpr1a Boc Cacna1a Camk2b Cdh11 Chl1 Chn1 Cntnap1 Cobl Cpeb1 Crabp2 Cspg4 Cthrc1 Cx3cl1 Dab2 Dact1 Dbn1 Dclk1 Ddr2 Dip2a Dll4 Dlx5 Dock7 Dpysl3 Ece1 Efna1 Efna5 Enah Enpp1 Ephb3 Erbb2 Etv5 Farp1 Farp2 Fat3 Fat4 Fgf13 Fgf2 Fgfr1 Flrt2 Flrt3 Fn1 Foxa2 Foxd1 Foxo6 Fzd1 Fzd2 Fzd4 Galr2 Gdf11 Gdpd5 Gja1 Gldn Gli3 Gpm6b Gprin3 Hes1 Hey1 Heyl H…	1.54981e-16	15.3595	2.24917
cell morphogenesis	GO:0000902	149	Abi3bp Adarb1 Ahr Ano1 Aplp1 Arc Arhgap35 Arhgef25 Bambi Bcl9l Bmp7 Boc Cacna1a Camk2b Cdc42ep1 Cdh11 Cdh13 Cdh5 Chl1 Chn1 Cntnap1 Cobl Col18a1 Crabp2 Dab2 Dact1 Dbn1 Dclk1 Dip2a Dlc1 Dlx5 Dock7 Ece1 Efna1 Efna5 Enah Enpp1 Ephb3 Eps8 Erbb2 Fam171a1 Farp1 Fat1 Fat3 Fermt2 Fgf13 Flrt2 Flrt3 Fn1 Foxd1 Frmd6 Fzd4 Gja1 Gli3 Hes1 Id1 Ihh Itga7 Lef1 Lpar3 Lrp1 Map1a Map1b Matn2 Mdk Mfap2 Mul1 Nbl1 Neo1 …	1.70507e-16	17.1461	2.5108
neuron projection development	GO:0031175	155	Abi3bp Adamts1 Adarb1 Aplp1 Arc Arhgap35 Arhgef25 Bmp7 Boc Cacna1a Camk2b Cdh11 Chl1 Chn1 Cntnap1 Cobl Cpeb1 Crabp2 Cspg4 Cthrc1 Cx3cl1 Dab2 Dact1 Dbn1 Dclk1 Ddr2 Dip2a Dlx5 Dock7 Dpysl3 Ece1 Efna1 Efna5 Enah Enpp1 Ephb3 Erbb2 Farp1 Fat3 Fat4 Fgf13 Fgfr1 Flrt2 Flrt3 Fn1 Foxd1 Foxo6 Fzd1 Fzd4 Galr2 Gdpd5 Gja1 Gli3 Gpm6b Gprin3 Hes1 Hey1 Id1 Jun Klf4 Kremen1 Lamb1 Lamc1 Lif Lpar3 Lrp1 Magi2 Map1a M…	3.0964e-16	16.5953	2.43014
transmembrane receptor protein serine/threonine kinase signaling pathway	GO:0007178	73	Acvr1 Adam9 Aspn Bambi Bcl9l Bmp2 Bmp7 Bmp8a Bmpr1a Cav2 Ccn1 Ccn3 Cdh5 Col1a2 Col3a1 Comp Dab2 Dlx5 Eid2 Fbn1 Fermt2 Foxd1 Fstl1 Fzd1 Gdf10 Gdf11 Hes1 Htra1 Htra3 Id1 Inhba Jun Ldlrad4 Lef1 Lox Lrp1 Ltbp1 Ltbp3 Ltbp4 Magi2 Nbl1 Neo1 Nrep Pakap Pmepa1 Ptprk Rgma Rgmb Scube3 Scx Sfrp1 Sfrp2 Sfrp4 Ski Skil Slc2a10 Smad6 Smad7 Smad9 Smpd3 Sost Sulf1 Tgfb2 Tgfb3 Tnfaip6 Trps1 Twsg1 Vasn Wnt5a Wwtr1 Z…	3.30733e-16	24.0132	3.51637
bone mineralization	GO:0030282	43	Acvr1 Alpl Ank Aspn Bglap Bglap2 Bmp2 Bmp7 Bmpr1a Ccn1 Cd276 Clec3b Col1a2 Comp Ddr2 Dnm3os Enpp1 Fam20c Fzd9 Gja1 Gpm6b Ibsp Igf1 Lncpint Lox Ltbp3 Mgp Mmp13 Nfix Notum Osr1 Osr2 Phex Pth1r Pthlh Ptn S1pr1 Smpd3 Sox9 Spp1 Tmem119 Twist1 Txlng	3.39981e-16	35.2459	5.16124
cell-cell signaling	GO:0007267	186	Abca1 Abhd6 Ace Adarb1 Adgra2 Adra2a Amotl1 Amotl2 Ano1 Apln Arc Bambi Bcl9l Bglap2 Bicc1 Bmp2 C1qtnf3 Cacna1a Cacna2d1 Cacnb3 Camk2b Cav2 Ccn3 Ccn4 Cdh11 Cdk14 Clstn1 Col1a1 Cpeb1 Cpz Cry2 Cthrc1 Ctnnbip1 Ctnnd1 Cx3cl1 Daam2 Dab2 Dact1 Dact3 Dbn1 Dkk3 Dlx5 Dtna Efna5 Egr3 Enpp1 Etv5 Farp1 Fbn1 Fermt2 Fgf2 Fgfr1 Foxa2 Foxd1 Fzd1 Fzd10 Fzd2 Fzd4 Fzd7 Fzd8 Fzd9 Gja1 Gli3 Gna11 Gnai1 Grb10 Hes1 Hic1…	3.76064e-16	15.0485	2.20364
embryonic morphogenesis	GO:0048598	102	Acvr1 Alx4 Apln Aplnr Arhgap35 Bmp7 Bmpr1a Ccn1 Cobl Col11a1 Col12a1 Col2a1 Col5a1 Col5a2 Crabp2 Cthrc1 Cyp26b1 Dact1 Dlc1 Dll4 Dlx5 Ece1 Efna1 Enah Enpp1 Fgfr1 Flrt3 Flt1 Fn1 Foxa2 Foxc2 Fras1 Fzd1 Fzd2 Fzd7 Gja1 Gli3 Hes1 Hoxa10 Hoxc10 Hspg2 Ihh Inhba Insig2 Intu Irx3 Irx5 Klf4 Lef1 Lmx1b Lrig3 Luzp1 Mab21l2 Mecom Mfap2 Mmp14 Nr4a3 Osr1 Osr2 Phldb1 Phldb2 Pitx1 Pkd2 Prox1 Prrx1 Prrx2 Ptch1 Ptk7…	4.08581e-16	19.8444	2.90591
neuron development	GO:0048666	166	Abi3bp Adamts1 Adarb1 Aplp1 Arc Arhgap35 Arhgef25 Bmp7 Boc Cacna1a Camk2b Cdh11 Chl1 Chn1 Cntnap1 Cobl Cpeb1 Crabp2 Cspg4 Cthrc1 Cx3cl1 Dab2 Dact1 Dbn1 Dclk1 Ddr2 Dip2a Dlx5 Dock7 Dpysl3 Ece1 Efna1 Efna5 Enah Enpp1 Ephb3 Erbb2 Farp1 Farp2 Fat3 Fat4 Fgf13 Fgfr1 Flrt2 Flrt3 Fn1 Foxd1 Foxo6 Fzd1 Fzd2 Fzd4 Galr2 Gdpd5 Gja1 Gldn Gli3 Gpm6b Gprin3 Hes1 Hey1 Id1 Ihh Irx5 Jun Kcnb1 Kcnma1 Klf4 Kremen1 La…	6.00535e-16	15.9769	2.33958
sensory organ development	GO:0007423	95	Ahr Arhgap35 Bfsp1 Bmp2 Bmp7 Bnc2 C1qtnf5 Col11a1 Col2a1 Col4a1 Col5a1 Col5a2 Col8a1 Col8a2 Cryab Cthrc1 Cxcl14 Cyp26b1 Cys1 Dchs1 Dll4 Dlx5 Ece1 Enpp1 Fat1 Fat3 Fat4 Fgf2 Fgfr1 Flt1 Foxc2 Fzd2 Fzd4 Gdf11 Gja1 Gli3 Hes1 Hey1 Igf1 Igfbp7 Ihh Inhba Insig2 Intu Irx5 Jun Kcnma1 Kera Klf4 Lef1 Lif Lin7a Lmx1b Lrig3 Mab21l2 Meis3 Mfap2 Nectin3 Nfix Nr4a3 Osr1 Osr2 Pdgfrb Plppr4 Prox1 Prrx1 Prrx2 Ptk7 P…	6.33901e-16	20.6522	3.02421
positive regulation of cell differentiation	GO:0045597	134	Abi3bp Ace Acvr1 Adamts9 Akap6 Bambi Bcl9l Bmp2 Bmp7 Bmpr1a Boc Camk2b Ccdc3 Ccn1 Ccn4 Cd276 Cdh5 Col1a1 Crabp2 Cthrc1 Ctnnbip1 Cx3cl1 Cyp26b1 Dab2 Dact1 Dbn1 Ddr2 Dlx5 Efemp2 Efna5 Egr3 Emp2 Etv5 Fam20c Fermt2 Fgf2 Fgfr1 Flt1 Fn1 Fndc3b Foxa2 Fzd4 Gdf10 Gdpd5 Gja1 Gli3 Hes1 Hey1 Heyl Hspa1a Igf1 Ihh Il33 Inhba Irx3 Jun Lamb1 Lamc1 Lef1 Lif Loxl2 Lpar3 Lrp1 Ltbp3 Map1b Mdk Mecom Metrnl Mmp14 Nbl1…	1.62945e-15	16.8342	2.46512
regulation of cell population proliferation	GO:0042127	195	Abi3bp Ace Ackr3 Adamts1 Adarb1 Ahr Apln Aplnr Apod Bambi Bmp2 Bmp7 Bmpr1a Bok Cav2 Ccn1 Ccn3 Ccn4 Ccn5 Ccnd2 Cd276 Cd28 Cdh13 Cdh5 Cdkn1a Clec11a Col18a1 Comp Cpeb1 Crip2 Crlf1 Cthrc1 Ctnnbip1 Cx3cl1 Dab2 Ddah1 Ddr2 Dlc1 Dll4 Dlx5 Dpt Dysf Efemp2 Egfl7 Egr3 Eid2 Emp2 Epcam Erbb2 Errfi1 Etv5 Fabp4 Fap Fbln5 Fermt2 Fgf2 Fgfr1 Flt1 Fn1 Fndc3b Fxyd2 Fzd7 Fzd9 Gdf11 Gja1 Gli3 Hes1 Hey1 Hspa1a Hspg2 H…	2.08382e-15	14.0086	2.05136
regulation of osteoblast differentiation	GO:0045667	43	Acvr1 Ahr Bambi Bmp2 Bmp7 Bmpr1a Ccn1 Ccn4 Cd276 Cthrc1 Ctnnbip1 Ddr2 Dlx5 Fam20c Fermt2 Fgf2 Fgfr1 Fndc3b Gdf10 Gli3 Hey1 Id1 Id3 Igf1 Prkd1 Ptch1 Ranbp3l Scube2 Scube3 Sfrp1 Sfrp2 Ski Smad6 Smoc1 Snai2 Sox9 Tmem119 Tnfaip6 Tnn Twist1 Twsg1 Wwtr1 Yap1	7.97622e-15	33.3333	4.88118
cell morphogenesis involved in neuron differentiation	GO:0048667	104	Abi3bp Adarb1 Aplp1 Arc Arhgap35 Arhgef25 Bmp7 Boc Cacna1a Camk2b Cdh11 Chl1 Chn1 Cntnap1 Cobl Crabp2 Dact1 Dbn1 Dclk1 Dip2a Dlx5 Dock7 Ece1 Efna1 Efna5 Enah Ephb3 Erbb2 Farp1 Fgf13 Flrt2 Flrt3 Fn1 Foxd1 Fzd4 Gli3 Hes1 Id1 Lpar3 Lrp1 Map1a Map1b Matn2 Neo1 Nfasc Nfatc4 Nfix Ngef Ngf Notch3 Nr4a2 Nr4a3 Nrn1 Nsmf Ntng1 Numbl Obsl1 Plppr4 Plxna1 Ppfia2 Ptch1 Ptn Ptprd Ptprf Ptprm Ptprs Rbfox2 Ret Rg…	8.03321e-15	19.5857	2.86804
regulation of cellular response to growth factor stimulus	GO:0090287	65	Adamts12 Adgra2 Apln Aspn Bambi Bcl9l Bmp2 Cav2 Ccn1 Cdh5 Creb3l1 Dab2 Dcn Eid2 Epn2 Fam20c Fbn1 Fgf2 Fgfr1 Foxd1 Fstl1 Fzd1 Fzd4 Grb10 Hes1 Htra1 Htra3 Ldlrad4 Lox Lrp1 Ltbp1 Myof Nbl1 Neo1 Ngf Nrep Pmepa1 Ptprf Rgma Robo1 Scube3 Sema6a Sfrp1 Sfrp2 Sfrp4 Shisa2 Ski Skil Slc2a10 Smad6 Smad7 Sost Spry4 Sulf1 Sulf2 Tgfb3 Tmem204 Tnfaip6 Twsg1 Vasn Wasf1 Wnt5a Zfp423 Zfp703 Zfyve9	8.34371e-15	24.5283	3.59181
BMP signaling pathway	GO:0030509	43	Acvr1 Bambi Bmp2 Bmp7 Bmpr1a Ccn1 Cdh5 Comp Dlx5 Fbn1 Foxd1 Fstl1 Fzd1 Gdf10 Hes1 Htra1 Htra3 Id1 Inhba Lef1 Nbl1 Neo1 Rgma Rgmb Scube3 Scx Sfrp1 Sfrp2 Sfrp4 Ski Skil Smad6 Smad7 Smad9 Smpd3 Sost Sulf1 Tgfb2 Tgfb3 Tnfaip6 Twsg1 Wnt5a Zfp423	8.53515e-15	33.3333	4.88118
regulation of cell communication	GO:0010646	331	Abca1 Abhd6 Ace Ackr3 Acta2 Acvr1 Adam9 Adamts12 Adgra2 Adra2a Akap6 Ano1 Apln Aplnr Aplp1 Apod Arc Arhgap24 Arhgap35 Arhgap42 Arhgef25 Arhgef5 Aspn Avpi1 Bambi Bcl3 Bcl9l Bglap2 Bicc1 Bmf Bmp2 Bmp7 Bmp8a Bmpr1a Bok Bpifb1 C1qtnf2 C1qtnf3 Cacna1a Cacnb3 Camk2b Castor2 Cav2 Cavin3 Ccdc3 Ccn1 Ccn3 Ccn4 Cd28 Cdh11 Cdh13 Cdh5 Cdk14 Chil1 Chn1 Clstn1 Col1a1 Col2a1 Col3a1 Cpeb1 Creb3l1 Cry2 Cspg4 Cthrc…	9.3009e-15	11.8468	1.73479
Wnt signaling pathway	GO:0016055	81	Adgra2 Amotl1 Amotl2 Bambi Bcl9l Bicc1 Bmp2 Ccn4 Cdk14 Col1a1 Cpz Cthrc1 Ctnnbip1 Ctnnd1 Daam2 Dab2 Dact1 Dact3 Dkk3 Dlx5 Enpp1 Fermt2 Fgf2 Foxd1 Fzd1 Fzd10 Fzd2 Fzd4 Fzd7 Fzd8 Fzd9 Gli3 Grb10 Hic1 Klf4 Kremen1 Lef1 Lrp1 Mark1 Mdk Nfatc4 Nkd2 Notum Nrarp Pkd1 Pkd2 Ptk7 Pygo1 Rbms3 Ror1 Rspo3 Ryk Sdc1 Sema5a Sfrp1 Sfrp2 Sfrp4 Shisa2 Snai2 Sost Sox13 Sox17 Sox9 Sulf1 Sulf2 Tbx18 Tcf7 Tle2 Tnn Tpbg …	1.41102e-14	21.4286	3.1379
regulation of signaling	GO:0023051	330	Abca1 Abhd6 Ace Ackr3 Acta2 Acvr1 Adam9 Adamts12 Adgra2 Adra2a Akap6 Ano1 Apln Aplnr Aplp1 Apod Arc Arhgap24 Arhgap35 Arhgap42 Arhgef25 Arhgef5 Aspn Avpi1 Bambi Bcl3 Bcl9l Bglap2 Bicc1 Bmf Bmp2 Bmp7 Bmp8a Bmpr1a Bok Bpifb1 C1qtnf2 C1qtnf3 Cacna1a Cacnb3 Camk2b Castor2 Cav2 Cavin3 Ccdc3 Ccn1 Ccn3 Ccn4 Cd28 Cdh11 Cdh13 Cdh5 Cdk14 Chil1 Chn1 Clstn1 Col1a1 Col2a1 Col3a1 Cpeb1 Creb3l1 Cry2 Cspg4 Cthrc…	1.92031e-14	11.7984	1.7277
cell-cell signaling by wnt	GO:0198738	81	Adgra2 Amotl1 Amotl2 Bambi Bcl9l Bicc1 Bmp2 Ccn4 Cdk14 Col1a1 Cpz Cthrc1 Ctnnbip1 Ctnnd1 Daam2 Dab2 Dact1 Dact3 Dkk3 Dlx5 Enpp1 Fermt2 Fgf2 Foxd1 Fzd1 Fzd10 Fzd2 Fzd4 Fzd7 Fzd8 Fzd9 Gli3 Grb10 Hic1 Klf4 Kremen1 Lef1 Lrp1 Mark1 Mdk Nfatc4 Nkd2 Notum Nrarp Pkd1 Pkd2 Ptk7 Pygo1 Rbms3 Ror1 Rspo3 Ryk Sdc1 Sema5a Sfrp1 Sfrp2 Sfrp4 Shisa2 Snai2 Sost Sox13 Sox17 Sox9 Sulf1 Sulf2 Tbx18 Tcf7 Tle2 Tnn Tpbg …	1.93562e-14	21.3158	3.12138
cell projection morphogenesis	GO:0048858	111	Abi3bp Adarb1 Ano1 Aplp1 Arc Arhgap35 Arhgef25 Bmp7 Boc Cacna1a Camk2b Cdh11 Chl1 Chn1 Cntnap1 Cobl Crabp2 Dact1 Dbn1 Dclk1 Dip2a Dlx5 Dock7 Ece1 Efna1 Efna5 Enah Ephb3 Erbb2 Farp1 Fgf13 Flrt2 Flrt3 Fn1 Foxd1 Fzd4 Gja1 Gli3 Id1 Lpar3 Lrp1 Map1a Map1b Matn2 Mdk Mul1 Nbl1 Neo1 Nfasc Nfatc4 Nfix Ngef Ngf Notch3 Nr4a2 Nr4a3 Nrn1 Nsmf Ntng1 Numbl Obsl1 Pacsin1 Pdpn Plppr4 Plxna1 Postn Ppfia2 Ptch1 Ptn…	3.07832e-14	18.5619	2.71811
renal system development	GO:0072001	67	Ace Adamts1 Adamts6 Ahr Bicc1 Bmp2 Bmp7 Col4a1 Crlf1 Ctnnbip1 Ctnnd1 Cys1 Dchs1 Enpep Enpp1 Epcam Fat4 Fbn1 Fgf2 Fgfr1 Fmn1 Foxc2 Foxd1 Fras1 Gdf11 Gli3 Hes1 Hey1 Heyl Id3 Irx3 Lif Maged1 Mecom Myo1e Notch3 Osr1 Osr2 Pcsk5 Pdgfrb Pkd1 Pkd2 Plce1 Ptch1 Ptk7 Pygo1 Ret Robo1 Sfrp1 Six1 Six4 Smad6 Smad7 Smad9 Sox17 Sox9 Spp1 Sulf1 Sulf2 Tbx18 Tgfb2 Tshz3 Vcan Wnk4 Wnt5a Wwtr1 Yap1	3.63531e-14	23.7589	3.47914
epithelial cell proliferation	GO:0050673	81	Apln Aplnr Bglap2 Bmp2 Bmpr1a Cav2 Ccn3 Ccnd2 Cdh13 Col18a1 Col8a1 Col8a2 Dab2 Dll4 Dlx5 Dysf Egfl7 Egr3 Enpep Erbb2 Errfi1 Fap Fgf2 Fgfr1 Flt1 Fzd7 Gja1 Hes1 Hey1 Hspg2 Htra1 Id1 Igf1 Ihh Intu Irf6 Jun Klf9 Loxl2 Maged1 Mdk Nr1d1 Nr2f2 Nr4a3 Nrarp Nupr1 Osr1 Osr2 Pla2g2a Plcg1 Prkd1 Prox1 Ptch1 Ptn Ptprk Ptprm Robo1 Sema5a Serpinf1 Sfrp1 Sfrp2 Six1 Six4 Snai2 Sox9 Sparc Sulf1 Sulf2 Tbx18 Tgfb2 T…	4.95529e-14	20.5063	3.00285
cell development	GO:0048468	292	Abi3bp Acan Ace Acvr1 Adamts1 Adarb1 Adgra2 Ahr Akap6 Ano1 Aplp1 Arc Arhgap35 Arhgef25 Bcl3 Bfsp1 Bhlhe40 Bhlhe41 Bmp2 Bmp7 Bmp8a Bmpr1a Boc Cacna1a Camk2b Cav2 Ccn4 Cd28 Cdh11 Cdh5 Chl1 Chn1 Cntnap1 Cobl Col11a1 Col18a1 Col24a1 Col27a1 Comp Cpeb1 Crabp2 Crip2 Cspg4 Cthrc1 Ctnnbip1 Cx3cl1 Cyp26b1 Daam2 Dab2 Dact1 Dbn1 Dclk1 Ddr2 Dip2a Dll4 Dlx5 Dock7 Dpysl3 Dysf Ece1 Efemp2 Efna1 Efna5 Egr3 Eml1 …	5.59272e-14	12.2741	1.79736
bone morphogenesis	GO:0060349	36	Alpl Col10a1 Col13a1 Col1a1 Col27a1 Col2a1 Col3a1 Comp Csgalnact1 Cyp26b1 Dlx5 Enpp1 Gli3 Hspg2 Ihh Insig2 Ltbp3 Mmp13 Mmp14 Nfix Osr2 Pappa2 Pax1 Pthlh Scube2 Scx Serpinh1 Sfrp4 Shox2 Ski Smpd3 Sox9 Thbs3 Tmem119 Trpv4 Twist1	5.77193e-14	37.1134	5.43471
neuron projection morphogenesis	GO:0048812	108	Abi3bp Adarb1 Aplp1 Arc Arhgap35 Arhgef25 Bmp7 Boc Cacna1a Camk2b Cdh11 Chl1 Chn1 Cntnap1 Cobl Crabp2 Dact1 Dbn1 Dclk1 Dip2a Dlx5 Dock7 Ece1 Efna1 Efna5 Enah Ephb3 Erbb2 Farp1 Fgf13 Flrt2 Flrt3 Fn1 Foxd1 Fzd4 Gja1 Gli3 Id1 Lpar3 Lrp1 Map1a Map1b Matn2 Mul1 Nbl1 Neo1 Nfasc Nfatc4 Nfix Ngef Ngf Notch3 Nr4a2 Nr4a3 Nrn1 Nsmf Ntng1 Numbl Obsl1 Pacsin1 Plppr4 Plxna1 Postn Ppfia2 Ptch1 Ptn Ptprd Ptprf P…	5.90546e-14	18.6528	2.73144
chondrocyte differentiation	GO:0002062	39	Acan Adamts12 Bmp2 Bmpr1a Ccn3 Ccn4 Chadl Col11a1 Col11a2 Col27a1 Col2a1 Col3a1 Comp Fgfr1 Gli3 Hspg2 Ihh Loxl2 Ltbp3 Mdk Osr1 Osr2 Prkg2 Pth1r Pthlh Scube2 Scx Serpinh1 Sfrp2 Shox2 Smad7 Smpd3 Snai2 Sox9 Sulf1 Sulf2 Trps1 Twsg1 Wnt9a	6.20949e-14	34.8214	5.09909
plasma membrane bounded cell projection morphogenesis	GO:0120039	109	Abi3bp Adarb1 Aplp1 Arc Arhgap35 Arhgef25 Bmp7 Boc Cacna1a Camk2b Cdh11 Chl1 Chn1 Cntnap1 Cobl Crabp2 Dact1 Dbn1 Dclk1 Dip2a Dlx5 Dock7 Ece1 Efna1 Efna5 Enah Ephb3 Erbb2 Farp1 Fgf13 Flrt2 Flrt3 Fn1 Foxd1 Fzd4 Gja1 Gli3 Id1 Lpar3 Lrp1 Map1a Map1b Matn2 Mul1 Nbl1 Neo1 Nfasc Nfatc4 Nfix Ngef Ngf Notch3 Nr4a2 Nr4a3 Nrn1 Nsmf Ntng1 Numbl Obsl1 Pacsin1 Pdpn Plppr4 Plxna1 Postn Ppfia2 Ptch1 Ptn Ptprd Pt…	9.81029e-14	18.4122	2.69619
negative regulation of developmental process	GO:0051093	130	Adamts1 Adamts12 Adamts9 Ahr Aspn Bambi Bhlhe41 Bmp2 Bmp7 Bmpr1a Ccn3 Ccn4 Ccnd2 Cdkn1a Chadl Col4a2 Col5a1 Col5a2 Creb3l1 Cxcl14 Daam2 Dact3 Dcn Efna1 Enpp1 Epn2 Erbb2 Fat3 Fbln5 Fbn1 Fermt2 Fgf13 Fgfr1 Flt1 Fndc3b Foxa2 Foxc2 Fzd7 Gdf10 Gdf11 Gja1 Gli3 Hes1 Hey1 Id1 Id3 Igf1 Ihh Inhba Irx3 Ism1 Klf4 Kremen1 Ldlrad4 Lef1 Lif Loxl2 Loxl3 Lrrc17 Ltbp3 Mark1 Mdk Mul1 Neo1 Nfatc2 Nfatc4 Ngef Nos3 No…	9.83453e-14	16.0494	2.3502
embryo development	GO:0009790	158	Ace Acvr1 Ahr Alx4 Apln Aplnr Arhgap35 Bmp2 Bmp7 Bmpr1a Ccn1 Cobl Col11a1 Col12a1 Col18a1 Col1a1 Col27a1 Col2a1 Col3a1 Col5a1 Col5a2 Crabp2 Cthrc1 Cyp26b1 Dab2 Dact1 Dbn1 Dchs1 Dlc1 Dll4 Dlx5 Ece1 Efna1 Emp2 Enah Enpp1 Epn2 Etl4 Fgf2 Fgfr1 Fkbp10 Flrt3 Flt1 Fn1 Foxa2 Foxc2 Fras1 Fzd1 Fzd2 Fzd7 Gab1 Gja1 Gli3 Hes1 Hey1 Hoxa10 Hoxc10 Hoxc5 Hspg2 Id3 Igf1 Ihh Inhba Insig2 Intu Irx3 Irx5 Klf4 Lama4 L…	1.04638e-13	15.0047	2.19722
regulation of signal transduction	GO:0009966	294	Abca1 Abhd6 Ackr3 Acta2 Acvr1 Adam9 Adamts12 Adgra2 Adra2a Akap6 Apln Aplnr Aplp1 Apod Arc Arhgap24 Arhgap35 Arhgap42 Arhgef25 Arhgef5 Aspn Avpi1 Bambi Bcl3 Bcl9l Bicc1 Bmf Bmp2 Bmp7 Bmp8a Bmpr1a Bok Bpifb1 C1qtnf2 C1qtnf3 Cacnb3 Camk2b Castor2 Cav2 Cavin3 Ccdc3 Ccn1 Ccn3 Ccn4 Cd28 Cdh13 Cdh5 Cdk14 Chil1 Chn1 Col1a1 Col2a1 Col3a1 Creb3l1 Cry2 Cspg4 Cthrc1 Ctnnbip1 Ctnnd1 Cx3cl1 Cyp26b1 Daam2 Dab2…	1.36827e-13	11.9804	1.75436
kidney development	GO:0001822	64	Ace Adamts1 Adamts6 Ahr Bicc1 Bmp2 Bmp7 Crlf1 Ctnnbip1 Ctnnd1 Cys1 Dchs1 Enpep Enpp1 Epcam Fat4 Fbn1 Fgf2 Fgfr1 Fmn1 Foxc2 Foxd1 Fras1 Gdf11 Gli3 Hes1 Hey1 Heyl Id3 Irx3 Lif Maged1 Myo1e Notch3 Osr1 Osr2 Pcsk5 Pdgfrb Pkd1 Pkd2 Plce1 Ptch1 Ptk7 Pygo1 Ret Robo1 Sfrp1 Six1 Six4 Smad6 Smad7 Smad9 Sox17 Sox9 Spp1 Sulf1 Sulf2 Tgfb2 Tshz3 Vcan Wnk4 Wnt5a Wwtr1 Yap1	1.37275e-13	23.7918	3.48396
regulation of epithelial cell proliferation	GO:0050678	72	Apln Aplnr Bmp2 Bmpr1a Cav2 Ccnd2 Cdh13 Col18a1 Dab2 Dll4 Dlx5 Dysf Egfl7 Egr3 Erbb2 Errfi1 Fgf2 Fgfr1 Flt1 Fzd7 Gja1 Hes1 Hey1 Hspg2 Htra1 Id1 Igf1 Ihh Intu Irf6 Jun Klf9 Maged1 Mdk Nr1d1 Nr2f2 Nr4a3 Nrarp Nupr1 Osr1 Osr2 Pla2g2a Plcg1 Prkd1 Prox1 Ptch1 Ptn Ptprk Ptprm Robo1 Sema5a Serpinf1 Sfrp1 Sfrp2 Six1 Six4 Snai2 Sox9 Sparc Sulf1 Sulf2 Tbx18 Tgfb2 Tgfb3 Tnmd Twist1 Vash1 Wfdc1 Wnt5a Yap1 Zf…	1.37275e-13	21.4925	3.14727
supramolecular fiber organization	GO:0097435	113	Acan Adamts12 Adamts14 Adamts2 Aebp1 Arhgap35 Arhgef5 Arpin Asap3 Bcar1 Bfsp1 Cdh5 Chadl Clip4 Cobl Col11a1 Col11a2 Col18a1 Col1a1 Col1a2 Col27a1 Col2a1 Col3a1 Col5a1 Col5a2 Comp Cryab Cx3cl1 Daam2 Dbn1 Ddr2 Dlc1 Dpt Dpysl3 Dysf Efemp2 Efs Eln Emp2 Enah Eps8 Fam171a1 Fat1 Fbln5 Fermt2 Fgf13 Fhod3 Fkbp10 Flnc Fmn1 Foxc2 Fscn1 Gja1 Hmcn1 Hspa1a Hspg2 Id1 Kank4 Kirrel Lmx1b Lox Loxl1 Loxl2 Loxl3 Lox…	2.0371e-13	17.1472	2.51095
cell part morphogenesis	GO:0032990	111	Abi3bp Adarb1 Ano1 Aplp1 Arc Arhgap35 Arhgef25 Bmp7 Boc Cacna1a Camk2b Cdh11 Chl1 Chn1 Cntnap1 Cobl Crabp2 Dact1 Dbn1 Dclk1 Dip2a Dlx5 Dock7 Ece1 Efna1 Efna5 Enah Ephb3 Erbb2 Farp1 Fgf13 Flrt2 Flrt3 Fn1 Foxd1 Fzd4 Gja1 Gli3 Id1 Lpar3 Lrp1 Map1a Map1b Matn2 Mdk Mul1 Nbl1 Neo1 Nfasc Nfatc4 Nfix Ngef Ngf Notch3 Nr4a2 Nr4a3 Nrn1 Nsmf Ntng1 Numbl Obsl1 Pacsin1 Pdpn Plppr4 Plxna1 Postn Ppfia2 Ptch1 Ptn…	3.44147e-13	17.8744	2.61744
cell surface receptor signaling pathway involved in cell-cell signaling	GO:1905114	89	Adgra2 Amotl1 Amotl2 Bambi Bcl9l Bicc1 Bmp2 Cacnb3 Ccn4 Cdk14 Col1a1 Cpz Cthrc1 Ctnnbip1 Ctnnd1 Cx3cl1 Daam2 Dab2 Dact1 Dact3 Dbn1 Dkk3 Dlx5 Enpp1 Fermt2 Fgf2 Foxd1 Fzd1 Fzd10 Fzd2 Fzd4 Fzd7 Fzd8 Fzd9 Gli3 Grb10 Hic1 Klf4 Kremen1 Lef1 Lrp1 Mark1 Mdk Nfatc4 Nkd2 Notum Nrarp Pkd1 Pkd2 Plk2 Ptk7 Pygo1 Rbms3 Ror1 Rspo3 Ryk Sdc1 Sema5a Sfrp1 Sfrp2 Sfrp4 Shank3 Shisa2 Slc8a3 Snai2 Sost Sox13 Sox17 Sox9…	3.66745e-13	19.3478	2.8332
positive regulation of locomotion	GO:0040017	97	Ackr3 Acta2 Acvr1 Adam9 Adamts1 Adgra2 Adra2a Amotl1 Aoc3 Bcar1 Bmp2 Bmp7 Ccn1 Ccn4 Cd151 Cd99l2 Cdh13 Cdh5 Cemip Col18a1 Col1a1 Cpeb1 Cx3cl1 Cxcl14 Cxcl16 Daam2 Dab2 Ddr2 Dock7 Duox1 Dysf Epcam Fermt2 Fgf2 Fgfr1 Flt1 Fn1 Foxc2 Fzd4 Gab1 Igf1 Irs1 Jam2 Jun Lamb1 Lbp Lef1 Lrp1 Lrrc15 Mdk Mmp14 Mmp2 Mmp3 Nos3 Nox4 Nr4a3 Nsmf Pawr Pcsk5 Pdgfrb Pdpn Plcg1 Plk2 Plvap Postn Prkd1 Prox1 Ptn Rapgef4 Ret …	6.74771e-13	17.9298	2.62555
axon development	GO:0061564	86	Adarb1 Aplp1 Arhgap35 Arhgef25 Bmp7 Boc Cacna1a Cdh11 Chl1 Chn1 Cntnap1 Cobl Crabp2 Dbn1 Dclk1 Dlx5 Dock7 Ece1 Efna1 Efna5 Enah Enpp1 Ephb3 Erbb2 Fgf13 Flrt2 Flrt3 Fn1 Foxd1 Gli3 Gpm6b Jun Klf4 Kremen1 Lpar3 Lrp1 Map1a Map1b Matn2 Mmp2 Neo1 Nfasc Nfix Ngf Notch3 Nr4a2 Nr4a3 Nrep Nrn1 Ntng1 Numbl Plppr4 Plxna1 Ptch1 Ptn Ptprf Ptprm Ptprs Ret Rgma Robo1 Rtn4rl1 Ryk Scn1b Sema3d Sema3e Sema3f Sema3g…	7.91588e-13	19.9074	2.91515
mesenchymal cell differentiation	GO:0048762	54	Acvr1 Bambi Bcl9l Bmp2 Bmp7 Bmpr1a Col1a1 Dab2 Dact3 Efna1 Emp2 Fermt2 Fgfr1 Fn1 Foxa2 Foxc2 Gja1 Hes1 Hey1 Heyl Ldlrad4 Lef1 Loxl2 Loxl3 Mark1 Mdk Osr1 Pawr Pdpn Phldb1 Phldb2 Ranbp3l Ret Sema3d Sema3e Sema3f Sema3g Sema5a Sema6a Sfrp1 Sfrp2 Six1 Smad7 Snai1 Snai2 Sox9 Tgfb2 Tgfb3 Twist1 Vasn Wnt16 Wnt5a Wwtr1 Zfp703	1.10249e-12	25.3521	3.71244
positive regulation of cell motility	GO:2000147	95	Ackr3 Acta2 Acvr1 Adam9 Adamts1 Adgra2 Adra2a Amotl1 Aoc3 Bcar1 Bmp2 Bmp7 Ccn1 Ccn4 Cd151 Cd99l2 Cdh13 Cdh5 Cemip Col18a1 Col1a1 Cpeb1 Cx3cl1 Cxcl14 Cxcl16 Daam2 Dab2 Ddr2 Dock7 Duox1 Dysf Epcam Fermt2 Fgf2 Fgfr1 Flt1 Fn1 Foxc2 Fzd4 Gab1 Igf1 Irs1 Jam2 Jun Lamb1 Lbp Lef1 Lrp1 Lrrc15 Mdk Mmp14 Mmp2 Mmp3 Nos3 Nox4 Nr4a3 Nsmf Pawr Pcsk5 Pdgfrb Pdpn Plcg1 Plk2 Plvap Postn Prkd1 Prox1 Ptn Rapgef4 Ret …	1.37311e-12	17.8908	2.61984
collagen metabolic process	GO:0032963	34	Adamts2 Col1a1 Col1a2 Col5a1 Creb3l1 Cygb Ddr2 Errfi1 Fap Fn1 Id1 Ihh Inhba Larp6 Ltbp1 Mmp13 Mmp14 Mmp15 Mmp19 Mmp2 Mmp23 Mmp28 Mmp3 Mrc2 P3h1 P3h3 Pdgfrb Rcn3 Scx Serpine1 Serpinh1 Smpd3 Tgfb3 Tram2	1.85443e-12	34.3434	5.02909
plasma membrane bounded cell projection organization	GO:0120036	188	Abi3bp Adamts1 Adarb1 Aplp1 Arc Arhgap24 Arhgap35 Arhgef25 Bmp7 Boc Cacna1a Camk2b Cdc42ep1 Cdh11 Cdh13 Chl1 Chn1 Cilk1 Cntnap1 Cobl Cpeb1 Crabp2 Cspg4 Cthrc1 Cx3cl1 Daam2 Dab2 Dact1 Dbn1 Dclk1 Ddr2 Dip2a Dlx5 Dnah17 Dock7 Dpysl3 Ece1 Efna1 Efna5 Ehd2 Emp1 Emp2 Enah Enpp1 Ephb3 Eps8 Eps8l1 Eps8l2 Erbb2 Farp1 Fat3 Fat4 Fgf13 Fgfr1 Flrt2 Flrt3 Fn1 Foxd1 Foxo6 Fscn1 Fzd1 Fzd4 Galr2 Gdpd5 Gja1 Gldn G…	1.96038e-12	13.8848	2.03322
negative regulation of signaling	GO:0023057	167	Abhd6 Ackr3 Acvr1 Adamts12 Adgra2 Adra2a Apln Aplnr Aplp1 Apod Arc Arhgap24 Arhgap35 Arhgap42 Aspn Bambi Bcl3 Bcl9l Bicc1 Bmf Bmp2 Bmp7 Bok Bpifb1 C1qtnf3 Camk2b Castor2 Cav2 Cavin3 Ccdc3 Ccn3 Col2a1 Creb3l1 Cry2 Cthrc1 Ctnnbip1 Ctnnd1 Cx3cl1 Cyp26b1 Dab2 Dact1 Dact3 Dcn Ddit4l Dkk3 Dlc1 Dll4 Dyrk2 Efna1 Egfl7 Eid2 Enpp1 Epn2 Errfi1 Fbn1 Fzd1 Gdpd5 Gli3 Gnai1 Grb10 Hey1 Heyl Hic1 Hspa1a Htra1 Htr…	2.16378e-12	13.9515	2.043
embryonic organ development	GO:0048568	79	Acvr1 Ahr Alx4 Aplnr Bmp7 Bmpr1a Ccn1 Cobl Col11a1 Col18a1 Col27a1 Col2a1 Cthrc1 Dlx5 Ece1 Efna1 Enpp1 Epn2 Fgfr1 Foxc2 Fzd2 Gab1 Gja1 Gli3 Hes1 Hey1 Hspg2 Id3 Ihh Insig2 Irx5 Lef1 Lif Lrig3 Mfap2 Mmp14 Nr2f2 Nr4a3 Osr1 Osr2 Pcdh12 Pcsk5 Pdgfrb Pkd1 Pkd2 Plcd1 Prickle2 Prox1 Prrx1 Prrx2 Ptch1 Ptk7 Rspo3 Satb2 Shox2 Six1 Six4 Slitrk6 Snai1 Sobp Socs3 Sox17 Sox18 Sox9 Syde1 Tbx15 Tbx18 Tcf7 Tead1 T…	2.16378e-12	19.7007	2.88489
positive regulation of cell migration	GO:0030335	93	Ackr3 Acta2 Acvr1 Adam9 Adamts1 Adgra2 Adra2a Amotl1 Aoc3 Bcar1 Bmp2 Bmp7 Ccn1 Ccn4 Cd151 Cd99l2 Cdh13 Cdh5 Cemip Col18a1 Col1a1 Cpeb1 Cx3cl1 Cxcl14 Cxcl16 Daam2 Dab2 Ddr2 Dock7 Dysf Fermt2 Fgf2 Fgfr1 Flt1 Fn1 Foxc2 Fzd4 Gab1 Igf1 Irs1 Jam2 Jun Lamb1 Lbp Lef1 Lrp1 Lrrc15 Mdk Mmp14 Mmp2 Mmp3 Nos3 Nox4 Nr4a3 Nsmf Pawr Pcsk5 Pdgfrb Pdpn Plcg1 Plk2 Plvap Postn Prkd1 Prox1 Ptn Rapgef4 Ret Rhoc Rhod Rh…	2.49432e-12	17.9191	2.62399
response to stimulus	GO:0050896	608	Abca1 Abcb1a Abhd6 Abi3bp Ace Ackr3 Acta2 Acvr1 Adam9 Adamts12 Adamts9 Adcy2 Adgra2 Adgra3 Adgrd1 Adra2a Ahr Akap6 Alpl Amotl1 Amotl2 Angptl1 Angptl4 Ank Ano1 Aoc3 Apln Aplnr Aplp1 Apod Arc Arhgap24 Arhgap29 Arhgap35 Arhgap42 Arhgef19 Arhgef25 Arhgef5 Aspn Atp1a2 Avpi1 B4galt2 Bag3 Bambi Bcar1 Bcl3 Bcl9l Bglap Bglap2 Bhlhe40 Bicc1 Bmf Bmp2 Bmp7 Bmp8a Bmpr1a Boc Bok Bpifb1 C1qtnf2 C1qtnf3 C1s1 Cac…	2.81706e-12	9.68924	1.41885
negative regulation of cell population proliferation	GO:0008285	101	Abi3bp Ackr3 Adarb1 Ahr Apln Apod Bmp2 Bmp7 Cav2 Ccn3 Ccn5 Cd276 Cdh13 Cdh5 Cdkn1a Cpeb1 Ctnnbip1 Dab2 Ddah1 Dlc1 Dll4 Dpt Efemp2 Erbb2 Fap Fgf2 Flt1 Fxyd2 Gdf11 Gja1 Gli3 Hes1 Hspa1a Hspg2 Igf1 Ihh Il33 Inhba Intu Irf6 Jun Klf4 Klf9 Lif Maged1 Magi2 Mn1 Ndrg4 Niban2 Nos3 Nox4 Npr3 Nr2f2 Nupr1 Ogn P3h3 Pawr Pdpn Per2 Pla2g2a Pla2g5 Prox1 Ptch1 Ptges Pth1r Ptn Ptpn14 Ptprf Ptprk Ptprm Rgs5 Robo1 S…	3.25648e-12	16.8333	2.46499
canonical Wnt signaling pathway	GO:0060070	60	Adgra2 Bambi Bcl9l Bicc1 Cdk14 Col1a1 Cthrc1 Ctnnbip1 Ctnnd1 Daam2 Dab2 Dact1 Dact3 Dkk3 Dlx5 Fgf2 Foxd1 Fzd1 Fzd10 Fzd2 Fzd4 Fzd7 Fzd8 Fzd9 Gli3 Klf4 Kremen1 Lef1 Mdk Nkd2 Notum Nrarp Ptk7 Pygo1 Rbms3 Rspo3 Sdc1 Sema5a Sfrp1 Sfrp2 Sfrp4 Snai2 Sost Sox13 Sox17 Sox9 Sulf2 Tbx18 Tcf7 Tle2 Tnn Tpbg Wnk2 Wnt16 Wnt5a Wnt5b Wnt9a Wwtr1 Yap1 Zfp703	3.96477e-12	22.9885	3.36633
cell projection organization	GO:0030030	190	Abi3bp Adamts1 Adarb1 Ano1 Aplp1 Arc Arhgap24 Arhgap35 Arhgef25 Bmp7 Boc Cacna1a Camk2b Cdc42ep1 Cdh11 Cdh13 Chl1 Chn1 Cilk1 Cntnap1 Cobl Cpeb1 Crabp2 Cspg4 Cthrc1 Cx3cl1 Daam2 Dab2 Dact1 Dbn1 Dclk1 Ddr2 Dip2a Dlx5 Dnah17 Dock7 Dpysl3 Ece1 Efna1 Efna5 Ehd2 Emp1 Emp2 Enah Enpp1 Ephb3 Eps8 Eps8l1 Eps8l2 Erbb2 Farp1 Fat3 Fat4 Fgf13 Fgfr1 Flrt2 Flrt3 Fn1 Foxd1 Foxo6 Fscn1 Fzd1 Fzd4 Galr2 Gdpd5 Gja1 G…	5.25021e-12	13.6592	2.00019
regulation of ossification	GO:0030278	38	Acvr1 Ank Bglap Bglap2 Bmp2 Bmp7 Bmpr1a Ccn1 Cd276 Comp Creb3l1 Ddr2 Enpp1 Fam20c Fzd9 Gja1 Gpm6b Intu Kremen1 Ltbp3 Mdk Mgp Notum Osr1 Osr2 P3h1 Ptn S1pr1 Scube2 Sfrp1 Smad6 Smad7 Sost Sox9 Tmem119 Twist1 Txlng Wnt5a	5.61817e-12	30.6452	4.48753
cell-substrate adhesion	GO:0031589	69	Abi3bp Adam9 Adamts12 Adamts9 Antxr1 Apod Bcar1 Ccdc80 Ccn1 Cdh11 Cdh13 Col13a1 Col16a1 Col1a1 Col3a1 Col5a3 Col8a1 Dab2 Dbn1 Dlc1 Dmp1 Edil3 Efemp2 Efna1 Efna5 Emp2 Epdr1 Ephb3 Fermt2 Fmn1 Fn1 Fndc3b Fzd4 Fzd7 Gpm6b Itga10 Itga11 Itga7 Itgb4 Itgbl1 Lamb1 Lamc1 Lrp1 Mdk Mmp14 Nid2 Npy Parva Pcsk5 Pdpn Phldb2 Postn Ptn Ptprk Rhod Sema3e Serpine1 Sfrp1 Smad6 Smoc1 Sned1 Spp1 Spry4 Srcin1 Thsd1 Thy1…	5.64617e-12	21.1009	3.08992
epithelial tube morphogenesis	GO:0060562	68	Acvr1 Adamts12 Ahr Aplnr Arhgap35 Bmp2 Bmp7 Cobl Col4a1 Cthrc1 Ctnnbip1 Dchs1 Dlc1 Dll4 Enah Etv5 Fat4 Fgf2 Flt1 Fmn1 Foxa2 Foxc2 Foxd1 Fzd1 Fzd2 Gja1 Gli3 Hes1 Hey1 Igf1 Ihh Irx3 Lef1 Luzp1 Maged1 Mdk Mgp Mmp14 Nfatc4 Nrarp Osr1 Pkd1 Pkd2 Ptch1 Pthlh Ptk7 Rasip1 Ret Rgma Robo1 Sema3e Sema5a Sfrp1 Sfrp2 Shank3 Six1 Six4 Ski Sox17 Sox9 Stard13 Tead1 Tgfb2 Tnc Twist1 Wnk4 Wnt5a Yap1	7.62747e-12	21.1838	3.10206
regulation of neuron projection development	GO:0010975	91	Abi3bp Adamts1 Arc Arhgap35 Bmp7 Cacna1a Camk2b Chn1 Cobl Cpeb1 Crabp2 Cspg4 Cx3cl1 Dab2 Dbn1 Ddr2 Dpysl3 Efna1 Efna5 Ephb3 Fat3 Fgf13 Fgfr1 Fn1 Fzd1 Fzd4 Hes1 Id1 Klf4 Kremen1 Lif Lpar3 Lrp1 Magi2 Map1b Mark1 Mdk Ndrg4 Neo1 Nfatc4 Ngef Ngf Nsmf Ntng1 Numbl Obsl1 P3h1 Pacsin1 Plxna1 Ppfia2 Prkd1 Prrx1 Ptk7 Ptn Ptprd Ptprf Ptprs Rapgef4 Ret Rgma Robo1 Ror1 Rtn4rl1 Ryk Scn1b Sdc2 Sema3d Sema3e Sema…	9.25501e-12	18.2731	2.67583
endochondral bone morphogenesis	GO:0060350	26	Alpl Col10a1 Col13a1 Col1a1 Col27a1 Col2a1 Col3a1 Comp Csgalnact1 Dlx5 Enpp1 Hspg2 Ihh Mmp13 Mmp14 Nfix Pthlh Scube2 Scx Serpinh1 Shox2 Smpd3 Sox9 Thbs3 Tmem119 Trpv4	5.20773e-11	40.625	5.94893
negative regulation of signal transduction	GO:0009968	152	Ackr3 Acvr1 Adamts12 Adgra2 Apln Aplnr Aplp1 Apod Arhgap24 Arhgap35 Arhgap42 Aspn Bambi Bcl3 Bcl9l Bicc1 Bmf Bmp2 Bmp7 Bok Bpifb1 C1qtnf3 Camk2b Castor2 Cav2 Cavin3 Ccdc3 Ccn3 Col2a1 Creb3l1 Cry2 Cthrc1 Ctnnbip1 Ctnnd1 Cx3cl1 Cyp26b1 Dab2 Dact1 Dact3 Dcn Ddit4l Dkk3 Dlc1 Dll4 Dyrk2 Efna1 Egfl7 Eid2 Enpp1 Epn2 Errfi1 Fbn1 Fzd1 Gdpd5 Gli3 Grb10 Hey1 Heyl Hic1 Hspa1a Htra1 Htra3 Igf1 Insig2 Irs1 Klf…	6.57031e-11	13.8056	2.02163
limb development	GO:0060173	45	Alx4 Bmp7 Bmpr1a Col2a1 Col3a1 Comp Crabp2 Cyp26b1 Dlx5 Ece1 Enpp1 Fermt2 Fgfr1 Fmn1 Fras1 Gja1 Gli3 Hoxa10 Hoxc10 Ihh Intu Irf6 Itgb4 Kremen1 Lef1 Lmx1b Mecom Meox2 Osr1 Osr2 Pcsk5 Pitx1 Prrx1 Prrx2 Ptch1 Scx Sfrp2 Shox2 Ski Smoc1 Sox9 Tgfb2 Twist1 Wnt5a Wnt9a	7.28378e-11	26.0116	3.80901
cell-cell adhesion via plasma-membrane adhesion molecules	GO:0098742	41	Acvr1 Bmp2 Cdh11 Cdh13 Cdh5 Clstn1 Cx3cl1 Dchs1 Efna5 Epcam Fat3 Fat4 Flrt3 Hmcn1 Klf4 Lrfn3 Lrfn4 Magi2 Nectin3 Ntng1 Palld Pcdh12 Pcdh17 Pcdh18 Pcdh19 Pcdhb14 Pcdhb16 Pcdhb18 Pcdhga12 Pcdhga4 Pcdhgc3 Ptprd Ptprf Ptprm Ptprs Ret Robo1 Scarf2 Sdk2 Tenm4 Tgfb2	7.46657e-11	28.6713	4.19849
regulation of epithelial to mesenchymal transition	GO:0010717	31	Acvr1 Bambi Bcl9l Bmp2 Bmp7 Col1a1 Dab2 Dact3 Efna1 Emp2 Fermt2 Foxa2 Ldlrad4 Lef1 Loxl2 Mark1 Mdk Pawr Pdpn Phldb1 Phldb2 Sfrp1 Sfrp2 Smad7 Snai1 Tgfb2 Tgfb3 Twist1 Vasn Wwtr1 Zfp703	7.51123e-11	34.0659	4.98846
axonogenesis	GO:0007409	76	Adarb1 Aplp1 Arhgap35 Arhgef25 Bmp7 Boc Cacna1a Cdh11 Chl1 Chn1 Cntnap1 Cobl Crabp2 Dbn1 Dclk1 Dlx5 Dock7 Ece1 Efna1 Efna5 Enah Ephb3 Erbb2 Fgf13 Flrt2 Flrt3 Fn1 Foxd1 Gli3 Lpar3 Lrp1 Map1a Map1b Matn2 Neo1 Nfasc Nfix Ngf Notch3 Nr4a2 Nr4a3 Nrn1 Ntng1 Numbl Plppr4 Plxna1 Ptch1 Ptprm Ptprs Ret Rgma Robo1 Rtn4rl1 Ryk Scn1b Sema3d Sema3e Sema3f Sema3g Sema5a Sema6a Shox2 Skil Slit3 Slitrk6 Stxbp1 Tg…	9.71507e-11	19.4872	2.85361
mesonephros development	GO:0001823	30	Bmp2 Bmp7 Crlf1 Ctnnbip1 Dchs1 Epcam Fat4 Fgf2 Fgfr1 Fmn1 Foxc2 Foxd1 Gdf11 Gli3 Hes1 Hey1 Maged1 Osr1 Osr2 Ptch1 Ret Sfrp1 Six1 Six4 Smad6 Smad7 Smad9 Sox9 Tshz3 Vcan	1.34823e-10	34.0909	4.99211
regulation of cellular component organization	GO:0051128	258	Abca1 Abi3bp Ace Adam9 Adamts1 Aebp1 Ahr Akap6 Antxr1 Apln Aplnr Apod Arc Arhgap24 Arhgap35 Arhgef19 Arhgef5 Arpin Asap3 Bmf Bmp2 Bmp7 Bok Cacna1a Camk2b Capn6 Ccn3 Ccn4 Ccn5 Cd151 Cd28 Cdc42ep1 Cdh13 Cdh5 Cdkn1a Cgref1 Chadl Chn1 Clstn1 Cntnap1 Cobl Col16a1 Col5a1 Cpeb1 Crabp2 Cryab Cspg4 Ctnnbip1 Cx3cl1 Cxcl16 Daam2 Dab2 Dact1 Dact3 Dbn1 Dcn Ddr2 Dlc1 Dpysl3 Dysf Efemp2 Efna1 Efna5 Ehd2 Eln Enp…	1.64157e-10	11.824	1.73145
epithelial to mesenchymal transition	GO:0001837	40	Acvr1 Bambi Bcl9l Bmp2 Bmp7 Col1a1 Dab2 Dact3 Efna1 Emp2 Fermt2 Fgfr1 Foxa2 Gja1 Hey1 Heyl Ldlrad4 Lef1 Loxl2 Loxl3 Mark1 Mdk Pawr Pdpn Phldb1 Phldb2 Sfrp1 Sfrp2 Smad7 Snai1 Snai2 Sox9 Tgfb2 Tgfb3 Twist1 Vasn Wnt16 Wnt5a Wwtr1 Zfp703	1.64157e-10	27.3973	4.01193
kidney epithelium development	GO:0072073	36	Bmp2 Bmp7 Crlf1 Ctnnbip1 Dchs1 Epcam Fat4 Fgf2 Fgfr1 Fmn1 Foxc2 Foxd1 Gdf11 Gli3 Hes1 Hey1 Heyl Irx3 Lif Maged1 Myo1e Osr1 Ptch1 Ret Sfrp1 Six1 Six4 Smad6 Smad7 Smad9 Sox9 Tshz3 Vcan Wnk4 Wwtr1 Yap1	1.79916e-10	29.2683	4.28591
regulation of Wnt signaling pathway	GO:0030111	59	Adgra2 Bambi Bicc1 Bmp2 Ccn4 Cdk14 Col1a1 Cthrc1 Ctnnbip1 Ctnnd1 Daam2 Dab2 Dact1 Dact3 Dkk3 Dlx5 Fgf2 Fzd1 Fzd7 Fzd9 Gli3 Grb10 Hic1 Kremen1 Lef1 Lrp1 Mdk Nfatc4 Nkd2 Notum Nrarp Ptk7 Rbms3 Rspo3 Sema5a Sfrp1 Sfrp2 Sfrp4 Shisa2 Snai2 Sost Sox13 Sox17 Sox9 Sulf1 Sulf2 Tbx18 Tle2 Tnn Tpbg Trabd2b Tsku Wif1 Wnk2 Wnt5a Wnt5b Wwtr1 Yap1 Zfp703	2.30901e-10	21.223	3.1078
morphogenesis of a branching structure	GO:0001763	48	Acvr1 Ahr Bmp2 Bmp7 Col13a1 Col4a1 Ctnnbip1 Dchs1 Dll4 Etv5 Fat4 Fgf13 Fgf2 Fgfr1 Flt1 Foxa2 Foxc2 Foxd1 Gli3 Igf1 Ihh Lef1 Maged1 Mdk Mgp Mmp14 Nfatc4 Nrarp Pkd1 Plxna1 Prox1 Ptch1 Rasip1 Rspo3 Sema3e Sema5a Sfrp1 Sfrp2 Shox2 Six1 Six4 Snai2 Socs3 Sox9 Sulf1 Tnc Wnt5a Yap1	2.7751e-10	24	3.51445
ureteric bud development	GO:0001657	29	Bmp2 Bmp7 Crlf1 Ctnnbip1 Dchs1 Epcam Fat4 Fgf2 Fgfr1 Fmn1 Foxc2 Foxd1 Gdf11 Gli3 Hes1 Hey1 Maged1 Osr1 Ptch1 Ret Sfrp1 Six1 Six4 Smad6 Smad7 Smad9 Sox9 Tshz3 Vcan	4.03134e-10	33.7209	4.93793
mesonephric epithelium development	GO:0072163	29	Bmp2 Bmp7 Crlf1 Ctnnbip1 Dchs1 Epcam Fat4 Fgf2 Fgfr1 Fmn1 Foxc2 Foxd1 Gdf11 Gli3 Hes1 Hey1 Maged1 Osr1 Ptch1 Ret Sfrp1 Six1 Six4 Smad6 Smad7 Smad9 Sox9 Tshz3 Vcan	4.03134e-10	33.7209	4.93793
mesonephric tubule development	GO:0072164	29	Bmp2 Bmp7 Crlf1 Ctnnbip1 Dchs1 Epcam Fat4 Fgf2 Fgfr1 Fmn1 Foxc2 Foxd1 Gdf11 Gli3 Hes1 Hey1 Maged1 Osr1 Ptch1 Ret Sfrp1 Six1 Six4 Smad6 Smad7 Smad9 Sox9 Tshz3 Vcan	4.03134e-10	33.7209	4.93793
regulation of plasma membrane bounded cell projection organization	GO:0120035	106	Abi3bp Adamts1 Arc Arhgap24 Arhgap35 Bmp7 Cacna1a Camk2b Cdc42ep1 Chn1 Cobl Cpeb1 Crabp2 Cspg4 Cx3cl1 Daam2 Dab2 Dbn1 Ddr2 Dpysl3 Efna1 Efna5 Ephb3 Eps8 Eps8l1 Eps8l2 Fat3 Fgf13 Fgfr1 Fn1 Fscn1 Fzd1 Fzd4 Hes1 Id1 Intu Kctd17 Klf4 Kremen1 Lif Lpar3 Lrp1 Magi2 Map1b Mark1 Mdk Ndrg4 Neo1 Nfatc4 Ngef Ngf Nsmf Ntng1 Numbl Obsl1 P3h1 Pacsin1 Pdpn Plce1 Plxna1 Ppfia2 Prkd1 Prrx1 Ptk7 Ptn Ptprd Ptprf Ptp…	4.03134e-10	15.9398	2.33416
heart morphogenesis	GO:0003007	52	Acvr1 Adamts1 Ahr Aplnr Bmp2 Bmp7 Bmpr1a Ccn1 Col11a1 Col2a1 Col5a1 Dchs1 Dlc1 Dll4 Efna1 Eln Emp2 Ephb4 Fat4 Flrt2 Foxc2 Fzd1 Fzd2 Gja1 Hes1 Hey1 Heyl Ihh Jun Nos3 Parva Pkd2 Prox1 Ptch1 Robo1 S1pr1 Sfrp2 Shox2 Six1 Slit3 Smad6 Smad7 Snai1 Snai2 Sox17 Sox9 Tead1 Tgfb2 Twist1 Wnt16 Wnt5a Yap1	4.36563e-10	22.6087	3.31071
ear development	GO:0043583	45	Bmp2 C1qtnf5 Col11a1 Col2a1 Cthrc1 Cxcl14 Cys1 Dchs1 Dlx5 Ece1 Enpp1 Fat4 Fgf2 Fgfr1 Fzd2 Gli3 Hes1 Hey1 Igf1 Igfbp7 Insig2 Kcnma1 Lin7a Lrig3 Nfix Nr4a3 Osr1 Osr2 Plppr4 Prox1 Prrx1 Prrx2 Ptk7 Ror1 Six1 Six4 Slitrk6 Sobp Sox9 Tbx18 Tgfb2 Tmie Tsku Whrn Wnt5a	4.60251e-10	24.3243	3.56194
muscle structure development	GO:0061061	95	Acvr1 Adarb1 Akap6 Alx4 Aplnr Barx2 Bcl9l Bhlhe41 Bmp2 Bmpr1a Boc Cav2 Ccn3 Ccn4 Ccnd2 Cntnap1 Col11a1 Col3a1 Comp Cryab Cxcl14 Cyp26b1 Dll4 Dysf Efemp2 Ehd2 Eid2 Eln Fhl1 Fhod3 Flnc Foxc2 Fzd1 Fzd2 Fzd7 Gja1 Hes1 Hey1 Heyl Id3 Igf1 Irx3 Lamb1 Lamc1 Large1 Lef1 Lif Lncpint Lox Maff Mapk12 Meox2 Mmp14 Myh11 Myof Nebl Neo1 Nfatc2 Nfatc4 Nfix Nox4 Nr1d2 Nr2f2 Nupr1 Olfm2 Pdgfrb Pdlim4 Pitx1 Plcb1 Pr…	4.87279e-10	16.2393	2.37801
morphogenesis of a branching epithelium	GO:0061138	45	Acvr1 Ahr Bmp2 Bmp7 Col4a1 Ctnnbip1 Dchs1 Dll4 Etv5 Fat4 Fgf2 Fgfr1 Flt1 Foxa2 Foxc2 Foxd1 Gli3 Igf1 Ihh Lef1 Maged1 Mdk Mgp Mmp14 Nfatc4 Nrarp Pkd1 Plxna1 Prox1 Ptch1 Rasip1 Rspo3 Sema3e Sema5a Sfrp1 Sfrp2 Six1 Six4 Snai2 Socs3 Sox9 Sulf1 Tnc Wnt5a Yap1	5.63023e-10	24.4565	3.5813
negative regulation of Wnt signaling pathway	GO:0030178	39	Bicc1 Bmp2 Cthrc1 Ctnnbip1 Ctnnd1 Dab2 Dact1 Dact3 Dkk3 Fzd1 Gli3 Grb10 Hic1 Kremen1 Lrp1 Mdk Nfatc4 Nkd2 Notum Rbms3 Sfrp1 Sfrp2 Sfrp4 Shisa2 Snai2 Sost Sox13 Sox17 Sox9 Tbx18 Tle2 Tnn Tpbg Trabd2b Tsku Wif1 Wnt5a Wnt5b Wwtr1	7.79015e-10	26.5306	3.88502
roof of mouth development	GO:0060021	29	Alx4 Bmpr1a Bnc2 Col11a2 Col2a1 Dlx5 Ephb3 Fras1 Fzd1 Fzd2 Gdf11 Gli3 Inhba Insig2 Intu Irf6 Lef1 Loxl3 Meox2 Osr1 Osr2 Prrx1 Satb2 Ski Snai1 Snai2 Tgfb2 Tgfb3 Wnt5a	8.85302e-10	33.7209	4.93793
regulation of cell projection organization	GO:0031344	106	Abi3bp Adamts1 Arc Arhgap24 Arhgap35 Bmp7 Cacna1a Camk2b Cdc42ep1 Chn1 Cobl Cpeb1 Crabp2 Cspg4 Cx3cl1 Daam2 Dab2 Dbn1 Ddr2 Dpysl3 Efna1 Efna5 Ephb3 Eps8 Eps8l1 Eps8l2 Fat3 Fgf13 Fgfr1 Fn1 Fscn1 Fzd1 Fzd4 Hes1 Id1 Intu Kctd17 Klf4 Kremen1 Lif Lpar3 Lrp1 Magi2 Map1b Mark1 Mdk Ndrg4 Neo1 Nfatc4 Ngef Ngf Nsmf Ntng1 Numbl Obsl1 P3h1 Pacsin1 Pdpn Plce1 Plxna1 Ppfia2 Prkd1 Prrx1 Ptk7 Ptn Ptprd Ptprf Ptp…	9.15605e-10	15.7037	2.29958
regulation of bone mineralization	GO:0030500	27	Acvr1 Ank Bglap Bglap2 Bmp2 Bmp7 Bmpr1a Ccn1 Cd276 Comp Ddr2 Enpp1 Fam20c Fzd9 Gja1 Gpm6b Ltbp3 Mgp Notum Osr1 Osr2 Ptn S1pr1 Sox9 Tmem119 Twist1 Txlng	1.07647e-09	33.75	4.94219
negative regulation of cell differentiation	GO:0045596	92	Adamts12 Ahr Bambi Bhlhe41 Bmp2 Bmp7 Bmpr1a Ccn3 Ccn4 Ccnd2 Chadl Col5a1 Col5a2 Cxcl14 Daam2 Dact3 Efna1 Enpp1 Erbb2 Fbn1 Fermt2 Fgf13 Fgfr1 Fndc3b Foxa2 Fzd7 Gdf10 Gdf11 Gli3 Hes1 Hey1 Id1 Id3 Igf1 Ihh Irx3 Ldlrad4 Loxl3 Lrrc17 Ltbp3 Mark1 Mdk Nfatc2 Nfatc4 Notch3 Nr1d1 Nrarp Osr1 Pawr Prox1 Ptch1 Pthlh Ptn Ptprs Ranbp3l Rcan1 Rgma Rora Ryk Sema3d Sema3e Sema3f Sema3g Sema5a Sema6a Sfrp1 Sfrp2 S…	1.10829e-09	16.1404	2.36352
ameboidal-type cell migration	GO:0001667	73	Acta2 Acvr1 Adam9 Adamts9 Adgra2 Amotl1 Amotl2 Bcar1 Bmp7 Ccn3 Cdh13 Cdh5 Clec14a Col18a1 Cygb Daam2 Dcn Ddr2 Dll4 Efna1 Egr3 Emp2 Ephb4 Fap Fgf2 Fgfr1 Fn1 Fndc3b Foxc2 Fstl1 Has1 Igf1 Irs1 Itga11 Itgb4 Jun Klf4 Loxl2 Meox2 Nos3 Nr2f2 Pik3r3 Plcg1 Plk2 Prkd1 Prox1 Ptprm Ret Rhoj Robo1 Robo4 Sema3d Sema3e Sema3f Sema3g Sema5a Sema6a Serpine1 Serpinf1 Snai1 Snai2 Sox17 Sox9 Sparc Srpx2 Stard13 Syde…	1.20583e-09	18.1141	2.65255
positive regulation of osteoblast differentiation	GO:0045669	25	Acvr1 Bmp2 Bmp7 Bmpr1a Ccn1 Ccn4 Cd276 Cthrc1 Ctnnbip1 Ddr2 Dlx5 Fam20c Fermt2 Fgf2 Gdf10 Gli3 Hey1 Igf1 Prkd1 Scube2 Scube3 Sfrp2 Tmem119 Wwtr1 Yap1	1.22434e-09	36.7647	5.38365
extracellular matrix assembly	GO:0085029	20	Antxr1 Col1a2 Col3a1 Efemp2 Eln Fbln5 Fkbp10 Gpm6b Has1 Ihh Lamb1 Lox Ltbp4 Myh11 Phldb1 Phldb2 Pxdn Ramp2 Smpd3 Sox9	1.28561e-09	47.619	6.97311
artery development	GO:0060840	31	Adamts6 Adamts9 Aplnr Bmpr1a Col3a1 Comp Dll4 Efemp2 Enpp1 Ephb4 Fkbp10 Foxc2 Gli3 Hes1 Hey1 Lox Lrp1 Ltbp1 Luzp1 Mdk Notch3 Pdgfrb Prox1 Prrx1 Prrx2 Robo1 Six1 Slc2a10 Smad6 Smad7 Tgfb2	1.38351e-09	31.3131	4.58535
negative regulation of cellular response to growth factor stimulus	GO:0090288	28	Adamts12 Adgra2 Apln Bambi Creb3l1 Dcn Epn2 Fbn1 Fzd1 Htra1 Htra3 Nbl1 Ptprf Sema6a Sfrp1 Sfrp2 Shisa2 Ski Skil Smad6 Smad7 Sost Spry4 Sulf1 Sulf2 Tnfaip6 Twsg1 Wnt5a	1.46104e-09	32.9412	4.82375
metanephros development	GO:0001656	25	Bmp7 Fat4 Fbn1 Fmn1 Foxc2 Foxd1 Fras1 Gdf11 Gli3 Hes1 Id3 Irx3 Lif Osr1 Osr2 Pdgfrb Ptch1 Ret Six1 Six4 Sox17 Sox9 Tshz3 Wwtr1 Yap1	1.77063e-09	36.7647	5.38365
inner ear development	GO:0048839	40	Bmp2 C1qtnf5 Col11a1 Col2a1 Cthrc1 Cxcl14 Cys1 Dchs1 Dlx5 Fat4 Fgf2 Fgfr1 Fzd2 Gli3 Hes1 Hey1 Igf1 Igfbp7 Insig2 Kcnma1 Lin7a Lrig3 Nr4a3 Plppr4 Prox1 Prrx1 Prrx2 Ptk7 Ror1 Six1 Six4 Slitrk6 Sobp Sox9 Tbx18 Tgfb2 Tmie Tsku Whrn Wnt5a	2.15184e-09	25.3165	3.70722
chemotaxis	GO:0006935	79	Ackr3 Adgra2 Arhgap35 Arhgef25 Arhgef5 Bcar1 Bmp7 Boc Ccn1 Ccn3 Cdh13 Chl1 Chn1 Cx3cl1 Cxcl14 Cxcl16 Dlx5 Dysf Ece1 Efna1 Efna5 Egr3 Enah Ephb3 Erbb2 Fgf2 Fgfr1 Flrt2 Flrt3 Flt1 Fn1 Foxd1 Gab1 Gli3 Il17rc Lbp Lef1 Lox Lrp1 Matn2 Mdk Mmp2 Mmp28 Msmp Nbl1 Neo1 Nfasc Notch3 Nr4a3 Parva Pdgfrb Plxna1 Prkd1 Ptch1 Ptn Ptprm Robo1 Rtn4rl1 Ryk S1pr1 Scn1b Sema3d Sema3e Sema3f Sema3g Sema5a Sema6a Serpine…	2.28911e-09	16.8803	2.47188
embryonic organ morphogenesis	GO:0048562	51	Acvr1 Alx4 Aplnr Bmp7 Col11a1 Col2a1 Cthrc1 Dlx5 Efna1 Enpp1 Fgfr1 Foxc2 Fzd2 Gja1 Gli3 Hes1 Hspg2 Ihh Insig2 Irx5 Lrig3 Mfap2 Mmp14 Nr4a3 Osr1 Osr2 Pkd2 Prox1 Prrx1 Prrx2 Ptk7 Satb2 Shox2 Six1 Six4 Slitrk6 Sobp Sox17 Sox9 Tbx15 Tbx18 Tcf7 Tead1 Tgfb2 Tgfb3 Tmie Twist1 Whrn Wnt5a Wnt9a Yap1	3.75949e-09	21.25	3.11175
regulation of BMP signaling pathway	GO:0030510	27	Bambi Ccn1 Cdh5 Fbn1 Foxd1 Fstl1 Fzd1 Hes1 Htra1 Htra3 Nbl1 Neo1 Rgma Scube3 Sfrp1 Sfrp2 Sfrp4 Ski Skil Smad6 Smad7 Sost Sulf1 Tnfaip6 Twsg1 Wnt5a Zfp423	4.57117e-09	32.5301	4.76356
embryo development ending in birth or egg hatching	GO:0009792	105	Ace Acvr1 Alx4 Arhgap35 Bmp2 Bmp7 Bmpr1a Ccn1 Cobl Col11a1 Col1a1 Col2a1 Col3a1 Cthrc1 Dab2 Dact1 Dbn1 Dchs1 Dlc1 Ece1 Emp2 Enah Epn2 Etl4 Fgf2 Fgfr1 Fkbp10 Foxa2 Foxc2 Fzd1 Fzd2 Gab1 Gja1 Gli3 Hes1 Hey1 Hoxc5 Hspg2 Igf1 Ihh Intu Irx5 Klf4 Lef1 Lif Luzp1 Maff Mecom Meox1 Meox2 Mmp14 Myo1e Nos3 Nr2f2 Nrarp Osr1 Osr2 Pax1 Pcdh12 Pcsk5 Pdgfrb Pkd1 Pkd2 Plcd1 Plcg1 Prrx1 Prrx2 Ptch1 Pth1r Ptk7 Rgma R…	5.42011e-09	15.0215	2.19967
regulation of nervous system development	GO:0051960	80	Ace Bhlhe40 Bhlhe41 Bmp2 Bmp7 Bmpr1a Camk2b Clstn1 Crabp2 Cx3cl1 Daam2 Dbn1 Dll4 Dock7 Efna5 Ephb3 Etv5 Fgf13 Fgf2 Flrt2 Flrt3 Flt1 Fn1 Fzd4 Gli3 Hes1 Hey1 Heyl Id1 Igf1 Il33 Jam2 Lef1 Lif Lpar3 Lrp1 Map1b Mdk Nfatc4 Ngf Nr1d1 Numbl Obsl1 Per2 Plxna1 Prox1 Ptn Ptpn13 Ptprd Ptprf Ptprs Rgma Robo1 Ryk Sema3d Sema3e Sema3f Sema3g Sema5a Sema6a Serpinf1 Sgk1 Shank3 Shox2 Ski Skil Slitrk6 Srpx2 Tenm4 …	5.71466e-09	17.1674	2.51391
regeneration	GO:0031099	34	Ace Ccn3 Cdkn1a Dysf Enpp1 Fzd7 Fzd9 Gja1 Igf1 Igsf10 Jun Klf4 Kremen1 Large1 Lif Lrp1 Matn2 Mdk Mmp2 Neo1 Nfix Nrep Prrx1 Ptgfrn Ptn Ptprf Ptprs Rgma Rtn4rl1 Serpine1 Sulf2 Thy1 Tnc Yap1	6.06891e-09	27.2	3.98304
cellular response to transforming growth factor beta stimulus	GO:0071560	46	Acvr1 Adam9 Aspn Bambi Bcl9l Bmp2 Bmp8a Cav2 Cdh5 Col1a2 Col3a1 Col4a2 Dab2 Dbn1 Eid2 Fbn1 Fermt2 Htra1 Htra3 Jun Ldlrad4 Lox Lrp1 Ltbp1 Ltbp3 Ltbp4 Nos3 Nrep Pmepa1 Ptprk Scx Serpine1 Ski Skil Slc2a10 Smad6 Smad7 Smad9 Sox9 Tgfb2 Tgfb3 Twsg1 Vasn Zfp36l1 Zfp703 Zfyve9	6.11152e-09	22.439	3.28587
embryonic skeletal system development	GO:0048706	32	Alx4 Bmp7 Col11a1 Col1a1 Col2a1 Etl4 Foxc2 Gli3 Hoxc5 Hspg2 Ihh Irx5 Mmp14 Osr1 Osr2 Pcsk5 Prrx1 Prrx2 Satb2 Scx Shox2 Six1 Six4 Slc2a10 Sulf1 Sulf2 Tbx15 Tgfb2 Tgfb3 Twist1 Wnt5a Wnt9a	7.50656e-09	28.0702	4.11046
negative regulation of locomotion	GO:0040013	59	Abhd6 Acan Adamts9 Adarb1 Apod Bmpr1a Ccn3 Cdh11 Col3a1 Cx3cl1 Cygb Dbn1 Dcn Dlc1 Dll4 Dpysl3 Egfl7 Fgf2 Has1 Il33 Klf4 Ldlrad4 Lrp1 Magi2 Meox2 Mmp28 Nav3 Nbl1 Ndrg4 Nr2f2 Phldb2 Plcb1 Ptn Ptprk Ptprm Robo1 Robo4 Ryk Sema3d Sema3e Sema3f Sema3g Sema5a Sema6a Serpine1 Serpinf1 Sfrp1 Sfrp2 Srgap1 Stard13 Sulf1 Tcaf1 Thy1 Timp1 Tnfaip6 Tnn Vash1 Wasl Wnt5a	1.17845e-08	18.9103	2.76913
response to transforming growth factor beta	GO:0071559	46	Acvr1 Adam9 Aspn Bambi Bcl9l Bmp2 Bmp8a Cav2 Cdh5 Col1a2 Col3a1 Col4a2 Dab2 Dbn1 Eid2 Fbn1 Fermt2 Htra1 Htra3 Jun Ldlrad4 Lox Lrp1 Ltbp1 Ltbp3 Ltbp4 Nos3 Nrep Pmepa1 Ptprk Scx Serpine1 Ski Skil Slc2a10 Smad6 Smad7 Smad9 Sox9 Tgfb2 Tgfb3 Twsg1 Vasn Zfp36l1 Zfp703 Zfyve9	1.28017e-08	22.0096	3.22298
chordate embryonic development	GO:0043009	102	Acvr1 Alx4 Arhgap35 Bmp2 Bmp7 Bmpr1a Ccn1 Cobl Col11a1 Col1a1 Col2a1 Col3a1 Cthrc1 Dab2 Dact1 Dbn1 Dchs1 Dlc1 Ece1 Enah Epn2 Etl4 Fgfr1 Fkbp10 Foxa2 Foxc2 Fzd1 Fzd2 Gab1 Gja1 Gli3 Hes1 Hey1 Hoxc5 Hspg2 Igf1 Ihh Intu Irx5 Klf4 Lef1 Lif Luzp1 Maff Mecom Meox1 Meox2 Mmp14 Myo1e Nos3 Nr2f2 Nrarp Osr1 Osr2 Pax1 Pcdh12 Pcsk5 Pdgfrb Pkd1 Pkd2 Plcd1 Plcg1 Prrx1 Prrx2 Ptch1 Pth1r Ptk7 Rgma Rspo3 Satb2 Scx…	1.70636e-08	14.8688	2.17732
regulation of canonical Wnt signaling pathway	GO:0060828	47	Adgra2 Bambi Bicc1 Cdk14 Col1a1 Cthrc1 Ctnnbip1 Ctnnd1 Daam2 Dab2 Dact1 Dact3 Dkk3 Dlx5 Fgf2 Fzd1 Fzd7 Fzd9 Gli3 Kremen1 Mdk Nkd2 Notum Nrarp Ptk7 Rbms3 Rspo3 Sema5a Sfrp1 Sfrp2 Sfrp4 Snai2 Sost Sox13 Sox17 Sox9 Sulf2 Tbx18 Tle2 Tnn Tpbg Wnk2 Wnt5a Wnt5b Wwtr1 Yap1 Zfp703	2.20011e-08	21.3636	3.12839
limb morphogenesis	GO:0035108	37	Alx4 Bmp7 Bmpr1a Col2a1 Col3a1 Crabp2 Cyp26b1 Dlx5 Ece1 Enpp1 Fgfr1 Fmn1 Fras1 Gja1 Gli3 Hoxa10 Hoxc10 Ihh Intu Lef1 Lmx1b Mecom Osr1 Osr2 Pcsk5 Pitx1 Prrx1 Prrx2 Ptch1 Sfrp2 Shox2 Ski Sox9 Tgfb2 Twist1 Wnt5a Wnt9a	2.41377e-08	25.1701	3.68579
regulation of neurogenesis	GO:0050767	69	Ace Bhlhe40 Bhlhe41 Bmp2 Bmp7 Bmpr1a Camk2b Crabp2 Cx3cl1 Daam2 Dbn1 Dll4 Dock7 Efna5 Etv5 Fgf13 Fgf2 Flt1 Fn1 Fzd4 Gli3 Hes1 Hey1 Heyl Id1 Igf1 Il33 Lef1 Lif Lpar3 Lrp1 Map1b Mdk Nfatc4 Ngf Nr1d1 Numbl Obsl1 Per2 Plxna1 Prox1 Ptn Ptprd Ptprf Ptprs Rgma Robo1 Ryk Sema3d Sema3e Sema3f Sema3g Sema5a Sema6a Serpinf1 Sgk1 Shank3 Shox2 Ski Skil Tenm4 Thy1 Tiam2 Tmem98 Tnfrsf12a Trim46 Wnt5a Yap1 Zcchc…	2.50049e-08	17.7378	2.59744
regulation of cartilage development	GO:0061035	23	Adamts12 Bmp1 Bmp2 Ccn1 Ccn4 Chadl Gli3 Ihh Loxl2 Ltbp3 Mdk Prkg2 Pthlh Scx Shox2 Smad7 Smpd3 Snai2 Sox9 Tgfb2 Trps1 Wnt5a Wnt9a	2.53524e-08	34.3284	5.02688
mesenchyme morphogenesis	GO:0072132	20	Acvr1 Aplnr Bmp2 Bmp7 Bmpr1a Dchs1 Fgfr1 Foxc2 Hey1 Heyl Lef1 Nos3 Osr1 Robo1 Snai1 Snai2 Sox9 Tgfb2 Twist1 Wnt5a	2.86546e-08	40	5.85741
nephron development	GO:0072006	34	Ahr Bmp2 Bmp7 Ctnnbip1 Ctnnd1 Dchs1 Enpep Fat4 Fgf2 Fmn1 Foxc2 Foxd1 Gli3 Hes1 Hey1 Heyl Irx3 Lif Maged1 Myo1e Notch3 Osr1 Pdgfrb Plce1 Ptch1 Ret Six1 Six4 Sox9 Sulf1 Sulf2 Wnk4 Wwtr1 Yap1	2.916e-08	26.1538	3.82985
pattern specification process	GO:0007389	61	Acvr1 Alx4 Aplnr Arc Bhlhe40 Bhlhe41 Bicc1 Bmp1 Bmp2 Bmp7 Bmpr1a Cobl Ctnnbip1 Cyp26b1 Daam2 Dchs1 Dll4 Fgf2 Fgfr1 Foxa2 Foxc2 Foxd1 Gdf11 Gja1 Gli3 Hes1 Hey1 Heyl Hoxa10 Hoxc10 Hoxc5 Hoxd8 Ihh Intu Irx3 Lef1 Lmx1b Meis3 Meox1 Meox2 Nbl1 Nr2f2 Nrarp Osr1 Pax1 Pcsk5 Pkd2 Ptch1 Robo1 Satb2 Sema3f Sfrp1 Sfrp2 Sim2 Six1 Ski Smad6 Snai1 Sox17 Tbx18 Wnt5a	3.25114e-08	18.2635	2.67442
sprouting angiogenesis	GO:0002040	31	Adamts9 Adgra2 Aplnr Cdh13 Clec14a Creb3l1 Dll4 Egr3 Ephb4 Epn2 Fgf2 Flt1 Foxc2 Klf4 Lef1 Loxl2 Meox2 Nrarp Parva Pik3r3 Plk2 Ramp2 Rhoj Robo1 Rspo3 Sema3e Sema5a Sema6a Srpx2 Stard13 Tnn	4.84185e-08	26.9565	3.94739
muscle tissue development	GO:0060537	67	Acvr1 Adamts9 Ahr Akap6 Barx2 Bcl9l Bmp2 Bmp7 Bmpr1a Boc Cav2 Ccn4 Ccnd2 Cntnap1 Col11a1 Col3a1 Cyp26b1 Dll4 Dysf Efemp2 Eln Fgf2 Fgfr1 Fhod3 Foxc2 Fzd7 Gja1 Hey1 Heyl Hspg2 Igf1 Ihh Irx3 Lef1 Lncpint Lox Maff Meox2 Myh11 Nebl Nfix Nox4 Nr1d2 Nr2f2 Nupr1 Osr1 Pdgfrb Pitx1 Prox1 Rcan1 S1pr1 Scx Shox2 Six1 Six4 Ski Skil Smad7 Sox9 Tbx18 Tenm4 Tgfb2 Tnn Tshz3 Twist1 Wnt5a Yap1	5.10798e-08	17.3575	2.54175
cell junction assembly	GO:0034329	65	Abi3bp Ace Aplnr Apod Cacna1a Cdh11 Cdh13 Cdh5 Cldn10 Clstn1 Cntnap1 Col16a1 Ctnnd1 Dlc1 Dock7 Efna5 Ephb3 Farp1 Fermt2 Fgf13 Flrt2 Flrt3 Fmn1 Fn1 Fscn1 Fzd1 Gja1 Gpm6b Irx3 Itgb4 Lamc1 Lrfn3 Lrfn4 Lrp1 Magi2 Mmp14 Nfasc Numbl Pcdh17 Pcdhb16 Phldb2 Ptpn13 Ptprd Ptprk Ptprs Ramp2 Rhoc Rhod Sdk2 Shank3 Six1 Six4 Slitrk6 Smad7 Snai1 Snai2 Srcin1 Srpx2 Thbs2 Thsd1 Thy1 Tpbg Trpv4 Wnt5a Zfp703	5.88879e-08	18.0055	2.63665
regulation of angiogenesis	GO:0045765	50	Adamts1 Adamts9 Adgra2 Aplnr Cdh5 Chil1 Col4a2 Creb3l1 Dcn Ddah1 Efna1 Emp2 Epn2 Fbln5 Fgf2 Flt1 Foxc2 Gab1 Id1 Ism1 Klf4 Lif Mdk Nos3 Plcg1 Plk2 Prkd1 Ptgis Ptn Ptprm Ramp2 Rhoj Sema3e Sema5a Sema6a Serpine1 Serpinf1 Sfrp2 Sparc Stard13 Sulf1 Tgfb2 Thbs2 Tnfrsf12a Tnmd Tnn Tspan12 Uts2r Vash1 Wnt5a	5.96955e-08	19.1571	2.80527
branching morphogenesis of an epithelial tube	GO:0048754	37	Acvr1 Ahr Bmp2 Bmp7 Col4a1 Ctnnbip1 Dchs1 Dll4 Etv5 Fat4 Fgf2 Flt1 Foxa2 Foxc2 Foxd1 Gli3 Igf1 Ihh Lef1 Maged1 Mdk Mgp Mmp14 Nfatc4 Nrarp Pkd1 Ptch1 Rasip1 Sema3e Sema5a Sfrp2 Six1 Six4 Sox9 Tnc Wnt5a Yap1	7.64117e-08	24.026	3.51825
positive regulation of epithelial to mesenchymal transition	GO:0010718	19	Acvr1 Bambi Bcl9l Bmp2 Bmp7 Col1a1 Dab2 Emp2 Fermt2 Lef1 Loxl2 Mdk Pdpn Snai1 Tgfb2 Tgfb3 Twist1 Wwtr1 Zfp703	7.7606e-08	39.5833	5.7964
regionalization	GO:0003002	56	Acvr1 Alx4 Aplnr Arc Bhlhe40 Bhlhe41 Bicc1 Bmp1 Bmp2 Bmpr1a Cobl Ctnnbip1 Cyp26b1 Daam2 Dll4 Fgf2 Fgfr1 Foxa2 Foxc2 Foxd1 Gdf11 Gja1 Gli3 Hes1 Hey1 Heyl Hoxa10 Hoxc10 Hoxc5 Hoxd8 Ihh Intu Irx3 Lef1 Lmx1b Meox1 Meox2 Nbl1 Nr2f2 Nrarp Osr1 Pax1 Pcsk5 Pkd2 Ptch1 Robo1 Sema3f Sfrp1 Sfrp2 Six1 Ski Smad6 Snai1 Sox17 Tbx18 Wnt5a	9.66378e-08	18.4818	2.7064
regulation of vasculature development	GO:1901342	50	Adamts1 Adamts9 Adgra2 Aplnr Cdh5 Chil1 Col4a2 Creb3l1 Dcn Ddah1 Efna1 Emp2 Epn2 Fbln5 Fgf2 Flt1 Foxc2 Gab1 Id1 Ism1 Klf4 Lif Mdk Nos3 Plcg1 Plk2 Prkd1 Ptgis Ptn Ptprm Ramp2 Rhoj Sema3e Sema5a Sema6a Serpine1 Serpinf1 Sfrp2 Sparc Stard13 Sulf1 Tgfb2 Thbs2 Tnfrsf12a Tnmd Tnn Tspan12 Uts2r Vash1 Wnt5a	9.91158e-08	18.8679	2.76293
negative regulation of transmembrane receptor protein serine/threonine kinase signaling pathway	GO:0090101	31	Acvr1 Aspn Bambi Bcl9l Bmp2 Cav2 Ccn3 Eid2 Fbn1 Fzd1 Htra1 Htra3 Ldlrad4 Lrp1 Ltbp1 Magi2 Nbl1 Pmepa1 Sfrp1 Sfrp2 Ski Skil Slc2a10 Smad6 Smad7 Sost Tgfb3 Tnfaip6 Twsg1 Vasn Wnt5a	1.04907e-07	25.8333	3.78291
response to wounding	GO:0009611	71	Abi3bp Acta2 Adra2a Arhgap24 Arhgap35 Arhgef19 Ccn1 Ccn4 Cd151 Cdkn1a Col1a1 Col3a1 Col5a1 Comp Cx3cl1 Ddr2 Dpysl3 Duox1 Dysf Enpp1 Erbb2 Fermt2 Fgf2 Fkbp10 Flrt3 Fn1 Foxa2 Foxc2 Fzd7 Gja1 Igf1 Itgb4 Jun Klf4 Kremen1 Lox Lrp1 Matn2 Matn4 Mdk Mmp2 Myh2 Myof Neo1 Nfix Nrep Pdpn Phldb2 Ptk7 Ptn Ptprf Ptprs Rgma Rtn4rl1 Sdc1 Serpine1 Serping1 Snai2 Stxbp1 Sulf2 Tgfb2 Timp1 Tnc Tnfrsf12a Tsku Vash1 Vk…	1.50182e-07	15.9193	2.33114
collagen biosynthetic process	GO:0032964	19	Col1a1 Col5a1 Creb3l1 Cygb Ddr2 Errfi1 Fn1 Ihh Inhba Larp6 Ltbp1 P3h3 Pdgfrb Rcn3 Scx Serpine1 Serpinh1 Tgfb3 Tram2	1.51213e-07	37.2549	5.45543
endothelial cell migration	GO:0043542	43	Adamts9 Adgra2 Amotl1 Bcar1 Ccn3 Cdh13 Cdh5 Clec14a Col18a1 Dcn Dll4 Efna1 Egr3 Emp2 Ephb4 Fap Fgf2 Fgfr1 Foxc2 Fstl1 Igf1 Klf4 Loxl2 Meox2 Nos3 Nr2f2 Pik3r3 Plcg1 Plk2 Prkd1 Prox1 Ptprm Rhoj Robo1 Robo4 Sema5a Serpinf1 Snai2 Sparc Srpx2 Stard13 Vash1 Wnt5a	1.79937e-07	20.6731	3.02727
transforming growth factor beta receptor signaling pathway	GO:0007179	39	Acvr1 Adam9 Aspn Bambi Bcl9l Bmp2 Bmp8a Cav2 Cdh5 Col1a2 Col3a1 Dab2 Eid2 Fbn1 Fermt2 Htra1 Htra3 Jun Ldlrad4 Lox Lrp1 Ltbp1 Ltbp3 Ltbp4 Nrep Pmepa1 Ptprk Ski Skil Slc2a10 Smad6 Smad7 Smad9 Tgfb2 Tgfb3 Twsg1 Vasn Zfp703 Zfyve9	1.8096e-07	22.4138	3.28217
embryonic limb morphogenesis	GO:0030326	31	Alx4 Bmp7 Bmpr1a Crabp2 Cyp26b1 Dlx5 Ece1 Fgfr1 Fras1 Gja1 Gli3 Hoxa10 Hoxc10 Ihh Intu Lef1 Lmx1b Mecom Osr1 Osr2 Pitx1 Prrx1 Prrx2 Ptch1 Sfrp2 Shox2 Ski Tgfb2 Twist1 Wnt5a Wnt9a	1.81721e-07	26.0504	3.8147
regulation of endothelial cell proliferation	GO:0001936	31	Apln Aplnr Bmp2 Cav2 Cdh13 Col18a1 Dll4 Dysf Egfl7 Egr3 Fgf2 Fgfr1 Flt1 Gja1 Hspg2 Igf1 Jun Mdk Nr2f2 Nrarp Pla2g2a Plcg1 Prkd1 Prox1 Ptprm Sema5a Sparc Sulf1 Tnmd Vash1 Wnt5a	2.10165e-07	25	3.66088
actin filament-based process	GO:0030029	100	Abi3bp Acta2 Akap6 Amotl1 Amotl2 Antxr1 Arhgap35 Arhgef17 Arhgef19 Arhgef5 Arpin Asap3 Atp1a2 Bcar1 Cacna2d1 Cavin3 Cnn3 Cobl Cx3cl1 Daam2 Dbn1 Dlc1 Dpysl3 Efna5 Efs Ehd2 Eln Emp2 Enah Epdr1 Eps8 Fam171a1 Farp1 Farp2 Fat1 Fermt2 Fgf13 Fhod3 Flnc Fmn1 Frmd6 Fscn1 Fxyd1 Fzd10 Gab1 Gja1 Gpm6b Hmcn1 Id1 Iqsec2 Kank4 Kcne4 Kirrel Lrp1 Lurap1 Mdk Mical2 Myh11 Myh2 Myo1b Myo1e Nebl Nox4 Pacsin1 Pakap Pa…	2.18349e-07	14.4092	2.11002
endothelial cell proliferation	GO:0001935	33	Apln Aplnr Bmp2 Cav2 Cdh13 Col18a1 Dll4 Dysf Egfl7 Egr3 Enpep Fgf2 Fgfr1 Flt1 Gja1 Hspg2 Igf1 Jun Loxl2 Mdk Nr2f2 Nrarp Pla2g2a Plcg1 Prkd1 Prox1 Ptprm Sema5a Sparc Sulf1 Tnmd Vash1 Wnt5a	2.46382e-07	23.913	3.50171
cell fate commitment	GO:0045165	42	Acvr1 Bmp2 Bmpr1a Cyp26b1 Dll4 Dock7 Fgf13 Fgf2 Fgfr1 Foxa2 Foxc2 Fzd7 Gli3 Hes1 Hoxc10 Ihh Loxl3 Nfix Notch3 Nr2f2 Pdpn Pitx1 Prox1 Prrx1 Ptch1 Sfrp1 Sfrp2 Sh3pxd2b Six1 Sox13 Sox17 Sox18 Sox9 Tbx15 Tbx18 Tenm4 Tgfb2 Wnt16 Wnt5a Wnt5b Wnt9a Zfp521	2.46382e-07	21.3198	3.12197
endochondral ossification	GO:0001958	16	Alpl Col10a1 Col13a1 Col1a1 Col2a1 Csgalnact1 Dlx5 Enpp1 Hspg2 Mmp13 Mmp14 Nfix Pthlh Scx Smpd3 Tmem119	2.54596e-07	44.4444	6.50824
transmembrane receptor protein tyrosine kinase signaling pathway	GO:0007169	81	Adamts12 Adgra2 Adra2a Angptl1 Apln Apod Bcar1 Bmp2 Cav2 Cdh13 Chn1 Clec14a Col1a1 Col4a1 Col4a2 Creb3l1 Cspg4 Dcn Ddr2 Dok4 Efna1 Efna5 Efs Enpp1 Ephb3 Ephb4 Epn2 Erbb2 Errfi1 Fam20c Fat4 Fgf2 Fgfr1 Flrt2 Flrt3 Flt1 Foxc2 Fzd4 Gab1 Ghr Grb10 Igf1 Igfbp6 Irs1 Lox Lrp1 Myo1e Myof Ndrg4 Nfatc4 Ngef Ngf Nr4a3 Pdgfrb Pik3r3 Plcb1 Plce1 Plcg1 Prkd1 Ptprf Ret Rhbdf1 Rhoq Robo1 Ryk Samd12 Sema6a Shc2 Sh…	2.75548e-07	15.4286	2.25929
kidney morphogenesis	GO:0060993	24	Ahr Bmp2 Bmp7 Ctnnbip1 Dchs1 Fat4 Fgf2 Fmn1 Foxd1 Fras1 Gli3 Hes1 Hey1 Irx3 Lif Maged1 Osr1 Ptch1 Six1 Six4 Sox9 Tshz3 Wnk4 Wwtr1	3.15278e-07	30.3797	4.44867
cell-cell adhesion	GO:0098609	99	Acvr1 Adam9 Bmp2 Bmp7 Boc Ccn1 Ccn3 Cd276 Cd28 Cdh11 Cdh13 Cdh5 Clstn1 Col13a1 Comp Ctnnd1 Cx3cl1 Dchs1 Efna5 Egr3 Epcam Ephb3 Ephb4 Erbb2 Fat1 Fat3 Fat4 Flrt3 Gli3 Hes1 Hmcn1 Igf1 Ihh Itga10 Itga11 Itga7 Jam2 Kifc3 Kirrel Klf4 Lamb1 Lef1 Loxl3 Lpp Lrfn3 Lrfn4 Magi1 Magi2 Mdk Nectin3 Neo1 Nfasc Nr4a3 Nrarp Nt5e Ntng1 Palld Parva Pawr Pcdh12 Pcdh17 Pcdh18 Pcdh19 Pcdhb14 Pcdhb16 Pcdhb18 Pcdhga12 Pc…	3.39382e-07	14.0825	2.06218
positive regulation of epithelial cell proliferation	GO:0050679	39	Apln Aplnr Bmp2 Bmpr1a Cav2 Ccnd2 Cdh13 Col18a1 Dlx5 Dysf Egfl7 Egr3 Erbb2 Fgf2 Fgfr1 Fzd7 Hspg2 Htra1 Id1 Igf1 Ihh Jun Mdk Nr4a3 Nrarp Osr1 Osr2 Plcg1 Prkd1 Prox1 Ptn Sema5a Sfrp1 Sox9 Tbx18 Twist1 Wnt5a Yap1 Zfp703	3.53361e-07	21.4286	3.1379
muscle organ development	GO:0007517	51	Adarb1 Alx4 Barx2 Bcl9l Bmp2 Bmpr1a Boc Cav2 Cntnap1 Col11a1 Col3a1 Cryab Cyp26b1 Dll4 Dysf Efemp2 Eid2 Eln Fhl1 Foxc2 Fzd1 Fzd2 Gja1 Hey1 Heyl Id3 Large1 Lef1 Lif Lncpint Lox Maff Meox2 Nfix Nr1d2 Nr2f2 Nupr1 Pitx1 Prox1 Rcan1 S1pr1 Scx Shox2 Six1 Six4 Ski Skil Smad7 Tgfb2 Twist1 Wnt5a	3.62764e-07	18.6131	2.72562
heart valve development	GO:0003170	21	Acvr1 Adamts9 Aplnr Bmp2 Bmpr1a Ccn1 Dchs1 Dll4 Efna1 Eln Hey1 Heyl Nos3 Robo1 Scx Shox2 Slit3 Smad6 Sox9 Tgfb2 Twist1	3.76535e-07	34.4262	5.04122
axon guidance	GO:0007411	40	Arhgap35 Arhgef25 Bmp7 Boc Chl1 Chn1 Dlx5 Ece1 Efna1 Efna5 Enah Ephb3 Erbb2 Flrt2 Flrt3 Foxd1 Gli3 Lrp1 Matn2 Neo1 Nfasc Notch3 Nr4a3 Plxna1 Ptch1 Ptprm Robo1 Rtn4rl1 Ryk Scn1b Sema3d Sema3e Sema3f Sema3g Sema5a Sema6a Slit3 Tgfb2 Unc5b Wnt5a	3.8058e-07	22.4719	3.29068
neuron projection guidance	GO:0097485	40	Arhgap35 Arhgef25 Bmp7 Boc Chl1 Chn1 Dlx5 Ece1 Efna1 Efna5 Enah Ephb3 Erbb2 Flrt2 Flrt3 Foxd1 Gli3 Lrp1 Matn2 Neo1 Nfasc Notch3 Nr4a3 Plxna1 Ptch1 Ptprm Robo1 Rtn4rl1 Ryk Scn1b Sema3d Sema3e Sema3f Sema3g Sema5a Sema6a Slit3 Tgfb2 Unc5b Wnt5a	3.8058e-07	22.4719	3.29068
positive regulation of signal transduction	GO:0009967	159	Ackr3 Acta2 Acvr1 Adam9 Adgra2 Adra2a Akap6 Arhgef5 Avpi1 Bambi Bmf Bmp2 Bmp7 Bmp8a Bmpr1a Bok C1qtnf2 C1qtnf3 Cacnb3 Camk2b Cav2 Cavin3 Ccn1 Ccn3 Ccn4 Cd28 Cdh13 Cdh5 Chil1 Col1a1 Col3a1 Cspg4 Cx3cl1 Daam2 Dab2 Dact1 Dbn1 Dcn Ddr2 Dll4 Dlx5 Dok4 Ece1 Eda2r Efna1 Emp2 Epn2 Erbb2 Fermt2 Fgf2 Fgfr1 Flt1 Fn1 Foxa2 Foxd1 Frmd6 Fzd10 Fzd4 Fzd8 Fzd9 Gab1 Gdf10 Gdf11 Ghr Grb10 Hes1 Hic1 Hspa1a Igf1 Igfb…	3.8058e-07	12.0821	1.76924
eye development	GO:0001654	56	Ahr Arhgap35 Bfsp1 Bmp7 Col4a1 Col5a1 Col5a2 Col8a1 Col8a2 Cryab Dll4 Fat1 Fat3 Fgf2 Flt1 Foxc2 Fzd4 Gdf11 Gja1 Gli3 Hes1 Ihh Inhba Irx5 Jun Kera Klf4 Lif Lmx1b Mab21l2 Meis3 Mfap2 Nectin3 Nfix Osr2 Pdgfrb Prox1 Ptn Ptprm Pxdn Rhoj Rom1 Sdk2 Sh3pxd2b Six5 Ski Skil Slitrk6 Smoc1 Sox9 Tgfb2 Thy1 Tsku Tspan12 Twist1 Twsg1	4.01305e-07	18.123	2.65384
heart valve morphogenesis	GO:0003179	19	Acvr1 Adamts9 Bmp2 Bmpr1a Ccn1 Dchs1 Dll4 Efna1 Eln Hey1 Heyl Nos3 Robo1 Scx Slit3 Smad6 Sox9 Tgfb2 Twist1	4.41808e-07	37.2549	5.45543
negative regulation of cell migration	GO:0030336	50	Abhd6 Acan Adamts9 Adarb1 Apod Bmpr1a Ccn3 Cdh11 Col3a1 Cx3cl1 Cygb Dcn Dlc1 Dll4 Dpysl3 Egfl7 Fgf2 Has1 Il33 Klf4 Ldlrad4 Lrp1 Magi2 Meox2 Mmp28 Nav3 Nbl1 Ndrg4 Nr2f2 Phldb2 Plcb1 Ptn Ptprk Ptprm Robo1 Robo4 Serpine1 Serpinf1 Sfrp1 Sfrp2 Srgap1 Stard13 Sulf1 Tcaf1 Thy1 Timp1 Tnfaip6 Tnn Vash1 Wasl	4.92372e-07	18.3824	2.69183
developmental growth	GO:0048589	96	Adarb1 Ahr Akap6 Bmpr1a Bnc2 Ccn3 Ccn4 Ccnd2 Cdkn1a Cobl Col27a1 Col3a1 Comp Crabp2 Dbn1 Dclk1 Ddr2 Dysf Efna5 Enpp1 Fbln5 Fgf13 Fgf2 Fgfr1 Flrt3 Fmn1 Fn1 Foxc2 Fzd7 Fzd9 Ghr Gja1 Gli3 Igf1 Igsf10 Ihh Large1 Lmx1b Lncpint Lpar3 Lrp1 Map1b Mdk Mmp13 Mul1 Nfix Ngf Nrn1 Pdgfrb Plcb1 Plxna1 Postn Prox1 Ptch1 Ptgfrn Pthlh Ptk7 Ptn Ptprs Rasal2 Rgma Robo1 Ryk S1pr1 Sema3d Sema3e Sema3f Sema3g Sema5a Se…	4.92372e-07	14.4796	2.12033
visual system development	GO:0150063	56	Ahr Arhgap35 Bfsp1 Bmp7 Col4a1 Col5a1 Col5a2 Col8a1 Col8a2 Cryab Dll4 Fat1 Fat3 Fgf2 Flt1 Foxc2 Fzd4 Gdf11 Gja1 Gli3 Hes1 Ihh Inhba Irx5 Jun Kera Klf4 Lif Lmx1b Mab21l2 Meis3 Mfap2 Nectin3 Nfix Osr2 Pdgfrb Prox1 Ptn Ptprm Pxdn Rhoj Rom1 Sdk2 Sh3pxd2b Six5 Ski Skil Slitrk6 Smoc1 Sox9 Tgfb2 Thy1 Tsku Tspan12 Twist1 Twsg1	5.23136e-07	17.9487	2.62833
negative regulation of canonical Wnt signaling pathway	GO:0090090	30	Bicc1 Cthrc1 Ctnnbip1 Ctnnd1 Dab2 Dact1 Dact3 Dkk3 Fzd1 Gli3 Kremen1 Mdk Nkd2 Notum Rbms3 Sfrp1 Sfrp2 Sfrp4 Snai2 Sost Sox13 Sox17 Sox9 Tbx18 Tle2 Tnn Tpbg Wnt5a Wnt5b Wwtr1	5.43135e-07	25.2101	3.69165
sensory system development	GO:0048880	56	Ahr Arhgap35 Bfsp1 Bmp7 Col4a1 Col5a1 Col5a2 Col8a1 Col8a2 Cryab Dll4 Fat1 Fat3 Fgf2 Flt1 Foxc2 Fzd4 Gdf11 Gja1 Gli3 Hes1 Ihh Inhba Irx5 Jun Kera Klf4 Lif Lmx1b Mab21l2 Meis3 Mfap2 Nectin3 Nfix Osr2 Pdgfrb Prox1 Ptn Ptprm Pxdn Rhoj Rom1 Sdk2 Sh3pxd2b Six5 Ski Skil Slitrk6 Smoc1 Sox9 Tgfb2 Thy1 Tsku Tspan12 Twist1 Twsg1	5.7908e-07	17.8914	2.61993
mesenchymal cell proliferation	GO:0010463	18	Bmp2 Bmp7 Bmpr1a Ctnnbip1 Dchs1 Fat4 Fgfr1 Ihh Irs1 Osr1 Prrx1 Prrx2 Ptn Shox2 Six1 Sox9 Tbx18 Wnt5a	9.88342e-07	36.7347	5.37926
epithelial cell differentiation	GO:0030855	74	Acvr1 Bfsp1 Bmp2 Bmp7 Cdh5 Col18a1 Ctnnd1 Cyp26b1 Dab2 Dlx5 Errfi1 Fam20c Fat1 Fat4 Fgf2 Fgfr1 Fndc3b Foxa2 Foxc2 Frmd6 Fstl1 Fzd1 Fzd2 Fzd4 Fzd7 Gdf11 Gja1 Hes1 Hey1 Id1 Id3 Igf1 Ihh Insc Intu Irf6 Jun Kcnma1 Klf4 Lamc1 Lef1 Lif Maff Map1b Myo1e Nr2f2 Osr1 Palld Pdpn Plcb1 Prox1 Ptch1 Pthlh Ptk7 Ptprs Robo4 Serpine1 Sfrp4 Six1 Skil Slitrk6 Sox17 Sox18 Sox9 Tgfb2 Tnmd Whrn Wnt16 Wnt5a Wnt9a Wwtr1…	1.02741e-06	15.3527	2.24818
aorta development	GO:0035904	21	Adamts6 Adamts9 Aplnr Bmpr1a Col3a1 Dll4 Efemp2 Enpp1 Ephb4 Fkbp10 Hes1 Hey1 Lox Lrp1 Ltbp1 Pdgfrb Prox1 Robo1 Six1 Smad6 Tgfb2	1.08522e-06	32.8125	4.80491
regulation of cell adhesion	GO:0030155	97	Abi3bp Adam9 Apod Bcar1 Bmp2 Bmp7 Ccdc80 Ccn1 Cd276 Cd28 Cdh13 Col16a1 Col1a1 Col8a1 Cx3cl1 Dab2 Dbn1 Dlc1 Dmp1 Dysf Edil3 Efemp2 Efna1 Efna5 Egr3 Emp2 Epcam Ephb3 Ephb4 Erbb2 Fermt2 Fmn1 Fn1 Foxc2 Fzd4 Fzd7 Gli3 Gpm6b Hes1 Hspg2 Ibsp Igf1 Ihh Jam2 Klf4 Lama4 Lamb1 Lamc1 Lef1 Lif Loxl3 Lrfn3 Lrp1 Magi1 Magi2 Mdk Mmp14 Mmp2 Muc1 Npy Nr4a3 Nrarp Pawr Pcsk5 Pdpn Phldb2 Pkd1 Pla2g5 Plxna1 Postn Ptn R…	1.10885e-06	13.7589	2.01478
renal tubule development	GO:0061326	24	Bmp2 Col4a1 Ctnnbip1 Dchs1 Fat4 Fgf2 Fmn1 Foxd1 Gli3 Hes1 Hey1 Heyl Irx3 Lif Maged1 Osr1 Pkd2 Ptch1 Six1 Six4 Sox9 Wnk4 Wwtr1 Yap1	1.52585e-06	28.2353	4.13464
endocardial cushion morphogenesis	GO:0003203	15	Acvr1 Aplnr Bmp2 Bmp7 Bmpr1a Dchs1 Hey1 Heyl Nos3 Robo1 Snai1 Snai2 Sox9 Tgfb2 Twist1	1.64287e-06	41.6667	6.10147
negative regulation of cell motility	GO:2000146	50	Abhd6 Acan Adamts9 Adarb1 Apod Bmpr1a Ccn3 Cdh11 Col3a1 Cx3cl1 Cygb Dcn Dlc1 Dll4 Dpysl3 Egfl7 Fgf2 Has1 Il33 Klf4 Ldlrad4 Lrp1 Magi2 Meox2 Mmp28 Nav3 Nbl1 Ndrg4 Nr2f2 Phldb2 Plcb1 Ptn Ptprk Ptprm Robo1 Robo4 Serpine1 Serpinf1 Sfrp1 Sfrp2 Srgap1 Stard13 Sulf1 Tcaf1 Thy1 Timp1 Tnfaip6 Tnn Vash1 Wasl	1.67368e-06	17.6678	2.5872
respiratory system development	GO:0060541	42	Ace Adamts2 Ano1 Bmpr1a Chil1 Col3a1 Dlx5 Errfi1 Fgf2 Fgfr1 Fndc3b Foxa2 Gli3 Hes1 Id1 Igf1 Insc Lef1 Lif Lox Loxl3 Ltbp3 Mgp Mmp14 Nos3 Pdgfrb Pdpn Pthlh Ptk7 Rcn3 Sim2 Six1 Six4 Ski Smpd3 Sox9 Sparc Tgfb3 Tnc Tshz3 Wnt5a Yap1	1.89649e-06	19.7183	2.88746
artery morphogenesis	GO:0048844	21	Adamts9 Bmpr1a Col3a1 Comp Dll4 Efemp2 Ephb4 Fkbp10 Foxc2 Hes1 Hey1 Lrp1 Mdk Notch3 Pdgfrb Prox1 Prrx1 Prrx2 Six1 Smad7 Tgfb2	2.02103e-06	31.3433	4.58976
positive regulation of cellular component organization	GO:0051130	132	Abca1 Adam9 Adamts1 Ahr Apln Arhgap35 Arhgef5 Bmf Bmp2 Bmp7 Bok Camk2b Cd151 Cd28 Cdc42ep1 Cdh5 Clstn1 Cobl Col16a1 Cpeb1 Crabp2 Cx3cl1 Daam2 Dab2 Dbn1 Dcn Ddr2 Dpysl3 Efemp2 Efna5 Ehd2 Ephb3 Eps8 Eps8l1 Eps8l2 Fermt2 Fgfr1 Flrt2 Flrt3 Fmn1 Fn1 Foxc2 Fscn1 Fzd1 Fzd4 Gja1 Hspa1a Id1 Igf1 Irx3 Kctd17 Kirrel Lbp Lif Lpar3 Lrp1 Magi2 Map1b Mdk Mmp3 Mul1 Nav3 Ndrg4 Nfatc2 Ngf Nox4 Numbl Obsl1 Ocstamp …	2.14469e-06	12.5475	1.8374
epithelial cell migration	GO:0010631	51	Adam9 Adamts9 Adgra2 Amotl1 Bcar1 Ccn3 Cdh13 Cdh5 Clec14a Col18a1 Daam2 Dcn Dll4 Efna1 Egr3 Emp2 Ephb4 Fap Fgf2 Fgfr1 Foxc2 Fstl1 Igf1 Irs1 Jun Klf4 Loxl2 Meox2 Nos3 Nr2f2 Pik3r3 Plcg1 Plk2 Prkd1 Prox1 Ptprm Rhoj Robo1 Robo4 Sema5a Serpine1 Serpinf1 Snai1 Snai2 Sox9 Sparc Srpx2 Stard13 Tgfb2 Vash1 Wnt5a	2.22293e-06	17.5862	2.57524
nephron morphogenesis	GO:0072028	20	Bmp2 Bmp7 Ctnnbip1 Dchs1 Fat4 Fgf2 Fmn1 Foxd1 Gli3 Hes1 Hey1 Irx3 Lif Maged1 Osr1 Ptch1 Six1 Six4 Sox9 Wnk4	2.28589e-06	31.25	4.5761
negative regulation of angiogenesis	GO:0016525	25	Adamts1 Adamts9 Col4a2 Creb3l1 Dcn Epn2 Fbln5 Flt1 Ism1 Klf4 Lif Plk2 Ptn Ptprm Sema3e Sema6a Serpine1 Serpinf1 Sparc Stard13 Sulf1 Tgfb2 Thbs2 Tnmd Vash1	2.29608e-06	26.3158	3.85356
epithelium migration	GO:0090132	51	Adam9 Adamts9 Adgra2 Amotl1 Bcar1 Ccn3 Cdh13 Cdh5 Clec14a Col18a1 Daam2 Dcn Dll4 Efna1 Egr3 Emp2 Ephb4 Fap Fgf2 Fgfr1 Foxc2 Fstl1 Igf1 Irs1 Jun Klf4 Loxl2 Meox2 Nos3 Nr2f2 Pik3r3 Plcg1 Plk2 Prkd1 Prox1 Ptprm Rhoj Robo1 Robo4 Sema5a Serpine1 Serpinf1 Snai1 Snai2 Sox9 Sparc Srpx2 Stard13 Tgfb2 Vash1 Wnt5a	2.481e-06	17.5258	2.56639
response to axon injury	GO:0048678	20	Dpysl3 Enpp1 Erbb2 Fgf2 Flrt3 Jun Klf4 Kremen1 Lrp1 Matn2 Matn4 Mmp2 Neo1 Nrep Ptn Ptprf Ptprs Rgma Rtn4rl1 Tnc	2.52571e-06	32.2581	4.72372
developmental growth involved in morphogenesis	GO:0060560	46	Ahr Cobl Crabp2 Dbn1 Dclk1 Efna5 Fgf13 Flrt3 Fmn1 Fn1 Lpar3 Lrp1 Map1b Mul1 Nfix Ngf Nrn1 Plxna1 Postn Pthlh Ptk7 Ptprs Rgma Robo1 Ryk S1pr1 Sema3d Sema3e Sema3f Sema3g Sema5a Sema6a Sfrp1 Sfrp2 Six1 Six4 Slc23a2 Slit3 Sox9 Tnc Tnfrsf12a Tnn Trim46 Wasf1 Wnt5a Yap1	2.73459e-06	18.93	2.77203
regulation of extracellular matrix organization	GO:1903053	19	Aebp1 Antxr1 Bmp2 Chadl Ddr2 Efemp2 Fap Fscn1 Lamb1 Lamc1 Pdpn Phldb1 Phldb2 Prdm5 Sema5a Slc2a10 Sox9 Tgfb2 Zfp469	2.77328e-06	33.3333	4.88118
homophilic cell adhesion via plasma membrane adhesion molecules	GO:0007156	22	Cdh11 Cdh13 Cdh5 Clstn1 Dchs1 Fat3 Fat4 Hmcn1 Nectin3 Palld Pcdh12 Pcdh18 Pcdh19 Pcdhb14 Pcdhb18 Pcdhga4 Pcdhgc3 Ptprf Ptprm Ret Robo1 Sdk2	2.85261e-06	31.4286	4.60225
growth	GO:0040007	118	Adarb1 Ahr Akap6 Bmpr1a Bnc2 Ccn3 Ccn4 Ccn5 Ccnd2 Cdkn1a Cgref1 Clstn1 Cobl Col27a1 Col3a1 Comp Crabp2 Cryab Cxcl16 Dab2 Dact3 Dbn1 Dclk1 Ddr2 Dysf Efna5 Enpp1 Erbb2 Fbln5 Fgf13 Fgf2 Fgfr1 Fhl1 Flrt3 Fmn1 Fn1 Foxc2 Fzd7 Fzd9 Ghr Gja1 Gli3 Hspa1a Igf1 Igfbp7 Igsf10 Ihh Inhba Kazald1 Large1 Lmx1b Lncpint Lpar3 Lrp1 Map1b Mdk Mmp13 Mmp14 Mul1 Nfix Ngf Nrn1 P3h1 Pdgfrb Plcb1 Plxna1 Postn Prox1 Ptch1 …	2.89458e-06	12.868	1.88434
negative regulation of osteoblast differentiation	GO:0045668	17	Ahr Bambi Fgfr1 Fndc3b Gdf10 Id1 Id3 Ptch1 Ranbp3l Sfrp1 Ski Smad6 Sox9 Tnfaip6 Tnn Twist1 Twsg1	3.0853e-06	35.4167	5.18625
atrioventricular valve development	GO:0003171	13	Acvr1 Aplnr Bmp2 Bmpr1a Ccn1 Dchs1 Efna1 Hey1 Heyl Slit3 Smad6 Tgfb2 Twist1	3.22033e-06	46.4286	6.79878
SMAD protein signal transduction	GO:0060395	20	Bmp2 Bmp7 Bmp8a Bmpr1a Ccn3 Dab2 Gdf10 Gdf11 Inhba Jun Lrp1 Magi2 Ski Slc2a10 Smad6 Smad7 Smad9 Tgfb2 Tgfb3 Wwtr1	3.29261e-06	30.7692	4.5057
actin cytoskeleton organization	GO:0030036	88	Abi3bp Amotl1 Amotl2 Antxr1 Arhgap35 Arhgef17 Arhgef19 Arhgef5 Arpin Asap3 Bcar1 Cavin3 Cnn3 Cobl Cx3cl1 Daam2 Dbn1 Dlc1 Dpysl3 Efna5 Efs Ehd2 Eln Emp2 Enah Eps8 Fam171a1 Farp1 Farp2 Fat1 Fermt2 Fhod3 Flnc Fmn1 Fscn1 Fzd10 Gab1 Gja1 Gpm6b Hmcn1 Id1 Iqsec2 Kank4 Kirrel Lrp1 Lurap1 Mdk Mical2 Myh11 Myo1b Myo1e Nebl Nox4 Pacsin1 Pakap Palld Parva Pawr Pdgfrb Pdlim4 Phldb2 Plekhh2 Pls3 Ppm1e Prox1 Pt…	3.31027e-06	14.1479	2.07175
regulation of pathway-restricted SMAD protein phosphorylation	GO:0060393	17	Acvr1 Bmp2 Bmp7 Bmp8a Bmpr1a Dab2 Gdf10 Gdf11 Inhba Ldlrad4 Lrp1 Pmepa1 Smad6 Smad7 Tgfb2 Tgfb3 Twsg1	3.56483e-06	34.6939	5.08041
central nervous system development	GO:0007417	102	Ackr3 Adarb1 Adgra2 Aplp1 Arhgap35 Atp1a2 B4galt2 Bmp2 Bmp7 Bmpr1a Cacna1a Cdh11 Cntnap1 Col2a1 Col3a1 Col4a1 Daam2 Dclk1 Dlc1 Dll4 Dlx5 Dock7 Efna5 Eml1 Enpp1 Ephb3 Erbb2 Fat4 Fgf13 Fgf2 Fgfr1 Foxa2 Fzd4 Gdf11 Gdpd5 Gli3 Gpm6b Hes1 Hoxc10 Hspg2 Id3 Igf1 Il33 Inhba Intu Lamb1 Lef1 Lif Lmx1b Loxl3 Lrp1 Mdk Mecom Meis3 Mxra8 Ndrg4 Nfasc Nfix Notch3 Nr1d1 Nr2f2 Nr4a2 Nr4a3 Numbl Pcdh18 Pcdh19 Pitx1 …	3.58078e-06	13.6182	1.99418
camera-type eye development	GO:0043010	49	Ahr Arhgap35 Bfsp1 Bmp7 Col4a1 Col8a1 Col8a2 Cryab Dll4 Fat1 Fat3 Fgf2 Flt1 Foxc2 Fzd4 Gdf11 Gja1 Gli3 Hes1 Ihh Inhba Irx5 Jun Kera Klf4 Lif Lmx1b Mab21l2 Nectin3 Nfix Osr2 Pdgfrb Prox1 Ptn Ptprm Rhoj Rom1 Sdk2 Six5 Ski Skil Slitrk6 Sox9 Tgfb2 Thy1 Tsku Tspan12 Twist1 Twsg1	4.33147e-06	17.8832	2.61873
nephron tubule development	GO:0072080	22	Bmp2 Ctnnbip1 Dchs1 Fat4 Fgf2 Fmn1 Foxd1 Gli3 Hes1 Hey1 Heyl Irx3 Lif Maged1 Osr1 Ptch1 Six1 Six4 Sox9 Wnk4 Wwtr1 Yap1	4.733e-06	28.2051	4.13023
regulation of stem cell proliferation	GO:0072091	23	Ace Epcam Fermt2 Fgf2 Fgfr1 Gli3 Irf6 Ltbp3 Mecom Ngf Osr2 Prrx1 Prrx2 Ptch1 Shox2 Snai2 Sox17 Sox18 Sox9 Tbx18 Wnt5a Yap1 Zfp36l1	5.31698e-06	27.7108	4.05785
negative regulation of BMP signaling pathway	GO:0030514	16	Bambi Fbn1 Fzd1 Htra1 Htra3 Nbl1 Sfrp1 Sfrp2 Ski Skil Smad6 Smad7 Sost Tnfaip6 Twsg1 Wnt5a	5.73504e-06	35.5556	5.20659
regulation of cell development	GO:0060284	103	Ace Adgra2 Bhlhe40 Bhlhe41 Bmp2 Bmp7 Bmpr1a Camk2b Cd28 Cdh5 Crabp2 Ctnnbip1 Cx3cl1 Cyp26b1 Daam2 Dbn1 Dll4 Dock7 Efna5 Egr3 Erbb2 Etv5 Fbn1 Fgf13 Fgf2 Flt1 Fn1 Fzd4 Gja1 Gli3 Hes1 Hey1 Heyl Hspa1a Id1 Igf1 Ihh Il33 Inhba Jun Lef1 Lif Lox Loxl3 Lpar3 Lrp1 Lrrc17 Map1b Mdk Mmp14 Nfatc4 Ngf Nr1d1 Nrarp Numbl Obsl1 Ocstamp Per2 Plcb1 Plxna1 Prox1 Pthlh Ptn Ptprd Ptprf Ptprs Rbfox2 Ret Rgma Robo1 Ryk…	5.89224e-06	13.121	1.92138
non-canonical Wnt signaling pathway	GO:0035567	18	Cthrc1 Daam2 Dab2 Dact1 Fzd1 Fzd10 Fzd2 Fzd4 Fzd7 Fzd8 Fzd9 Ptk7 Rspo3 Ryk Sfrp1 Sfrp2 Sfrp4 Wnt5a	5.93344e-06	33.3333	4.88118
atrioventricular valve morphogenesis	GO:0003181	12	Acvr1 Bmp2 Bmpr1a Ccn1 Dchs1 Efna1 Hey1 Heyl Slit3 Smad6 Tgfb2 Twist1	5.95409e-06	48	7.02889
aorta morphogenesis	GO:0035909	14	Adamts9 Bmpr1a Col3a1 Dll4 Efemp2 Ephb4 Fkbp10 Hes1 Hey1 Lrp1 Pdgfrb Prox1 Six1 Tgfb2	5.98477e-06	42.4242	6.21241
cell growth	GO:0016049	69	Akap6 Ccn3 Ccn4 Ccn5 Cdkn1a Cgref1 Clstn1 Cobl Crabp2 Cryab Cxcl16 Dab2 Dact3 Dbn1 Dclk1 Efna5 Enpp1 Erbb2 Fgf13 Fhl1 Flrt3 Fn1 Gja1 Hspa1a Igf1 Igfbp7 Inhba Kazald1 Lpar3 Lrp1 Map1b Mmp14 Mul1 Nfix Ngf Nrn1 P3h1 Plxna1 Postn Ptprs Rgma Rrad Ryk Sema3d Sema3e Sema3f Sema3g Sema5a Sema6a Sfrp1 Sfrp2 Sgk1 Slc23a2 Slit3 Smad7 Socs2 Sox17 Sox9 Tead1 Tgfb2 Tnc Tnfrsf12a Tnn Trim46 Uts2r Wasf1 Wfdc1 Wn…	7.19886e-06	14.9675	2.19176
pathway-restricted SMAD protein phosphorylation	GO:0060389	17	Acvr1 Bmp2 Bmp7 Bmp8a Bmpr1a Dab2 Gdf10 Gdf11 Inhba Ldlrad4 Lrp1 Pmepa1 Smad6 Smad7 Tgfb2 Tgfb3 Twsg1	7.32631e-06	33.3333	4.88118
positive regulation of cell population proliferation	GO:0008284	102	Adamts1 Apln Aplnr Bambi Bmp2 Bmpr1a Cav2 Ccn1 Ccn4 Ccnd2 Cd276 Cd28 Cdh13 Cdkn1a Clec11a Col18a1 Comp Crip2 Crlf1 Cthrc1 Cx3cl1 Ddr2 Dll4 Dlx5 Dysf Egfl7 Egr3 Emp2 Epcam Erbb2 Etv5 Fabp4 Fbln5 Fermt2 Fgf2 Fgfr1 Flt1 Fn1 Fndc3b Fzd7 Fzd9 Gli3 Hes1 Hspg2 Htra1 Id1 Igf1 Ihh Il11 Irs1 Jun Lef1 Lif Ltbp3 Mab21l2 Mdk Meis3 Mmp2 Nfatc2 Ngf Notch3 Npy Nr4a3 Nrarp Ocstamp Osmr Osr1 Osr2 Pdgfrb Plcg1 Prkd…	7.76149e-06	12.7341	1.86472
renal tubule morphogenesis	GO:0061333	20	Bmp2 Col4a1 Ctnnbip1 Dchs1 Fat4 Fgf2 Fmn1 Foxd1 Gli3 Hes1 Hey1 Irx3 Maged1 Osr1 Pkd2 Ptch1 Six1 Six4 Sox9 Wnk4	8.04232e-06	29.4118	4.30692
cellular component organization	GO:0016043	480	A4galt Abca1 Abcb1a Abi3bp Acan Ace Adam9 Adamts1 Adamts12 Adamts14 Adamts2 Adamts6 Adamts9 Adamtsl3 Adarb1 Aebp1 Ahr Airn Akap6 Amotl1 Amotl2 Ano1 Antxr1 Apln Aplnr Aplp1 Apod Arc Arhgap24 Arhgap35 Arhgef17 Arhgef19 Arhgef25 Arhgef5 Arpin Asap3 Bag3 Bcar1 Bcl3 Bfsp1 Bmf Bmp2 Bmp7 Boc Bok Cacna1a Cacnb3 Camk2b Capn6 Cav2 Cavin3 Ccdc68 Ccdc80 Ccn1 Ccn3 Ccn4 Ccn5 Cd151 Cd28 Cdc42ep1 Cdh11 Cdh13 Cdh…	1.16475e-05	9.34761	1.36882
synapse organization	GO:0050808	68	Abi3bp Arc Cacna1a Cacnb3 Camk2b Clstn1 Cntnap1 Col4a1 Dact1 Dbn1 Dip2a Dock7 Efna1 Efna5 Ephb3 Erbb2 Etv5 Farp1 Fgf13 Filip1 Flrt2 Flrt3 Fzd1 Fzd9 Lmx1b Lrfn3 Lrfn4 Magi2 Nfasc Nfatc4 Ngef Ntng1 Numbl Palld Pcdh17 Pcdhb16 Pcdhgc3 Pcdhgc5 Pdzrn3 Ppfia2 Ppfibp1 Ptn Ptpn13 Ptprd Ptprf Ptprs Rapgef4 Sdk2 Sema3e Sema3f Shank3 Six1 Six4 Slc8a3 Slitrk6 Sparc Srcin1 Srpx2 Stk38l Synpo Tanc1 Tanc2 Thbs2 …	1.19457e-05	15.4195	2.25796
cardiac chamber development	GO:0003205	33	Acvr1 Adamts1 Adamts6 Ahr Aplnr Bmp2 Bmp7 Bmpr1a Ccn1 Col11a1 Dll4 Foxc2 Fzd1 Fzd2 Hes1 Hey1 Heyl Lrp1 Ltbp1 Luzp1 Nos3 Parva Pcsk5 Prox1 Ptk7 Robo1 Sfrp2 Shox2 Slit3 Smad6 Smad7 Tgfb2 Wnt5a	1.28987e-05	21.2903	3.11765
cartilage development involved in endochondral bone morphogenesis	GO:0060351	14	Col1a1 Col27a1 Col2a1 Comp Hspg2 Ihh Mmp13 Scube2 Serpinh1 Shox2 Smpd3 Sox9 Thbs3 Trpv4	1.42138e-05	38.8889	5.69471
MAPK cascade	GO:0000165	87	Ackr3 Acta2 Adam9 Adra2a Arhgef5 Avpi1 Bmp2 Bmp7 C1qtnf2 C1qtnf3 Cav2 Cavin3 Ccn1 Chil1 Cryab Cspg4 Cx3cl1 Dab2 Dact1 Dok4 Ece1 Eda2r Efna1 Erbb2 Errfi1 Fermt2 Fgf13 Fgf2 Fgfr1 Flt1 Fn1 Fzd10 Fzd4 Fzd8 Gab1 Ghr Grb10 Id1 Igf1 Igfbp6 Il11 Inhba Jun Klf4 Lif Lpar3 Lrp1 Maged1 Map3k10 Mapk10 Mapk12 Mapkbp1 Mecom Ndrg4 Ngf Nox4 Npy Pdgfrb Pla2g5 Plcb1 Plce1 Plvap Ret Robo1 Ryk Sema6a Sfrp1 Sfrp2 Sfrp…	1.42138e-05	13.3641	1.95697
regulation of fat cell differentiation	GO:0045598	29	Bmp2 Bmp7 Ccdc3 Ccn4 Dact1 Enpp1 Fbn1 Fermt2 Fndc3b Hes1 Igf1 Mecom Metrnl Nr1d1 Rora Sfrp1 Sfrp2 Sh3pxd2b Six1 Snai2 Sox13 Trpv4 Wif1 Wnt5a Wnt5b Wwtr1 Yap1 Zbtb7c Zfp36l1	1.45218e-05	21.8045	3.19295
negative regulation of epithelial cell proliferation	GO:0050680	30	Cav2 Dab2 Dll4 Flt1 Gja1 Intu Irf6 Klf9 Maged1 Nr2f2 Nupr1 Pla2g2a Ptch1 Ptn Ptprk Ptprm Robo1 Serpinf1 Sfrp1 Sfrp2 Snai2 Sox9 Sparc Sulf1 Tgfb2 Tgfb3 Tnmd Vash1 Wfdc1 Wnt5a	1.47223e-05	21.7391	3.18338
endocardial cushion formation	GO:0003272	12	Acvr1 Aplnr Bmp2 Bmp7 Bmpr1a Dchs1 Hey1 Heyl Robo1 Snai1 Snai2 Tgfb2	1.49214e-05	44.4444	6.50824
chondrocyte development	GO:0002063	13	Acan Col11a1 Col27a1 Comp Pthlh Serpinh1 Sfrp2 Shox2 Smad7 Smpd3 Sox9 Sulf1 Sulf2	1.50208e-05	40.625	5.94893
anterior/posterior pattern specification	GO:0009952	33	Alx4 Arc Bhlhe40 Bhlhe41 Bmp2 Bmpr1a Cobl Ctnnbip1 Foxa2 Foxc2 Gdf11 Gli3 Hes1 Hey1 Heyl Hoxa10 Hoxc10 Hoxc5 Hoxd8 Lef1 Meox1 Meox2 Nr2f2 Nrarp Osr1 Pax1 Pcsk5 Sfrp1 Sfrp2 Ski Sox17 Tbx18 Wnt5a	1.6811e-05	20.2454	2.96464
regulation of cell junction assembly	GO:1901888	39	Abi3bp Ace Aplnr Apod Clstn1 Col16a1 Dlc1 Efna5 Ephb3 Farp1 Fermt2 Flrt2 Flrt3 Fmn1 Fzd1 Gja1 Gpm6b Irx3 Lrfn3 Lrfn4 Lrp1 Mmp14 Numbl Phldb2 Ptpn13 Ptprd Ptprs Rhod Six1 Six4 Slitrk6 Snai1 Snai2 Srcin1 Srpx2 Thbs2 Thy1 Tpbg Wnt5a	1.75454e-05	19.403	2.84128
embryonic skeletal system morphogenesis	GO:0048704	22	Alx4 Bmp7 Col11a1 Col2a1 Foxc2 Gli3 Hspg2 Irx5 Mmp14 Osr1 Osr2 Prrx1 Prrx2 Satb2 Shox2 Six1 Six4 Tbx15 Tgfb2 Tgfb3 Twist1 Wnt9a	1.77945e-05	26.1905	3.83521
regulation of cell-substrate adhesion	GO:0010810	39	Abi3bp Apod Bcar1 Ccdc80 Ccn1 Cdh13 Col16a1 Col1a1 Col8a1 Dab2 Dbn1 Dlc1 Dmp1 Edil3 Efemp2 Efna5 Emp2 Fermt2 Fmn1 Fn1 Fzd4 Fzd7 Gpm6b Lrp1 Mdk Mmp14 Npy Pcsk5 Pdpn Phldb2 Postn Ptn Rhod Sema3e Serpine1 Smoc1 Spp1 Spry4 Thy1	2.1269e-05	18.932	2.77232
regulation of cell growth	GO:0001558	59	Akap6 Ccn3 Ccn4 Ccn5 Cdkn1a Cgref1 Clstn1 Crabp2 Cryab Cxcl16 Dab2 Dact3 Dbn1 Efna5 Enpp1 Erbb2 Fgf13 Fhl1 Fn1 Gja1 Hspa1a Igf1 Igfbp7 Inhba Kazald1 Lpar3 Lrp1 Map1b Mmp14 Mul1 Ngf P3h1 Ptprs Rgma Rrad Ryk Sema3d Sema3e Sema3f Sema3g Sema5a Sema6a Sfrp1 Sfrp2 Sgk1 Slc23a2 Slit3 Smad7 Socs2 Sox17 Tead1 Tgfb2 Tnc Tnfrsf12a Trim46 Uts2r Wfdc1 Wnt5a Yap1	2.64339e-05	15.285	2.23826
respiratory tube development	GO:0030323	37	Ace Adamts2 Bmpr1a Chil1 Col3a1 Errfi1 Fgf2 Fgfr1 Fndc3b Foxa2 Gli3 Hes1 Id1 Igf1 Insc Lif Lox Loxl3 Ltbp3 Mgp Mmp14 Nos3 Pcsk5 Pdgfrb Pdpn Pthlh Ptk7 Rcn3 Sim2 Smpd3 Sox9 Sparc Tgfb3 Tnc Tshz3 Wnt5a Yap1	2.67806e-05	19.171	2.80731
positive regulation of fat cell differentiation	GO:0045600	18	Bmp2 Bmp7 Ccdc3 Dact1 Fndc3b Igf1 Mecom Metrnl Sfrp1 Sfrp2 Sh3pxd2b Six1 Snai2 Sox13 Wif1 Wnt5b Zbtb7c Zfp36l1	2.86259e-05	29.0323	4.25135
odontogenesis	GO:0042476	23	Ank Aspn Bmp2 Bmp7 Bmpr1a Col1a1 Dmp1 Enpp1 Fam20a Fam20c Fgfr1 Gli3 Id3 Inhba Lamb1 Lef1 Osr1 Osr2 Phex Serpine1 Smpd3 Sp7 Tnfsf11	3.11576e-05	25.2747	3.70111
nephron tubule morphogenesis	GO:0072078	18	Bmp2 Ctnnbip1 Dchs1 Fat4 Fgf2 Fmn1 Foxd1 Gli3 Hes1 Hey1 Irx3 Maged1 Osr1 Ptch1 Six1 Six4 Sox9 Wnk4	3.11576e-05	29.0323	4.25135
branching involved in blood vessel morphogenesis	GO:0001569	14	Acvr1 Ahr Col4a1 Dll4 Flt1 Foxc2 Ihh Lef1 Mdk Nfatc4 Nrarp Sema3e Sema5a Sfrp2	3.25221e-05	36.8421	5.39498
regulation of endothelial cell migration	GO:0010594	32	Adamts9 Adgra2 Amotl1 Bcar1 Col18a1 Dcn Dll4 Efna1 Emp2 Fgf2 Fgfr1 Foxc2 Igf1 Klf4 Meox2 Nos3 Nr2f2 Plcg1 Plk2 Prkd1 Prox1 Ptprm Rhoj Robo4 Sema5a Serpinf1 Snai2 Sparc Srpx2 Stard13 Vash1 Wnt5a	3.29436e-05	20.1258	2.94713
neuron projection regeneration	GO:0031102	17	Enpp1 Jun Klf4 Kremen1 Lrp1 Matn2 Mmp2 Neo1 Nrep Prrx1 Ptn Ptprf Ptprs Rgma Rtn4rl1 Thy1 Tnc	3.54233e-05	31.4815	4.61
cell-matrix adhesion	GO:0007160	39	Adam9 Adamts12 Adamts9 Apod Cdh11 Cdh13 Col13a1 Col16a1 Col3a1 Col5a3 Dlc1 Efemp2 Efna5 Emp2 Epdr1 Fermt2 Fmn1 Fn1 Gpm6b Itga10 Itga11 Itga7 Itgb4 Itgbl1 Lrp1 Mmp14 Nid2 Pcsk5 Phldb2 Postn Ptprk Rhod Sema3e Serpine1 Sned1 Thsd1 Thy1 Tnn Zfp469	3.54233e-05	18.8406	2.75893
regulation of chondrocyte differentiation	GO:0032330	16	Adamts12 Ccn4 Chadl Gli3 Ihh Loxl2 Ltbp3 Mdk Prkg2 Pthlh Shox2 Smad7 Snai2 Sox9 Trps1 Wnt9a	3.58393e-05	31.3725	4.59405
regulation of axonogenesis	GO:0050770	34	Arhgap35 Cacna1a Chn1 Crabp2 Dbn1 Efna1 Efna5 Ephb3 Fgf13 Fn1 Lpar3 Lrp1 Map1b Ngf Plxna1 Ptprs Ret Rgma Robo1 Ryk Sema3d Sema3e Sema3f Sema3g Sema5a Sema6a Shox2 Skil Thy1 Tiam2 Tnfrsf12a Trim46 Ust Wnt5a	3.63896e-05	20.4819	2.99928
positive regulation of MAPK cascade	GO:0043410	62	Ackr3 Acta2 Adam9 Adra2a Arhgef5 Avpi1 Bmp2 C1qtnf2 C1qtnf3 Cav2 Cavin3 Chil1 Cspg4 Cx3cl1 Dab2 Dok4 Eda2r Efna1 Erbb2 Fermt2 Fgf2 Fgfr1 Flt1 Fzd10 Fzd4 Fzd8 Gab1 Ghr Igf1 Igfbp6 Il11 Inhba Jun Lif Lpar3 Lrp1 Maged1 Map3k10 Mapkbp1 Ndrg4 Ngf Nox4 Npy Pdgfrb Pla2g5 Plcb1 Plce1 Ret Robo1 Ryk Sh3rf1 Shc2 Tgfb2 Tgfb3 Timp2 Tnfaip8l3 Tnfrsf19 Tnfsf11 Tpbg Trpv4 Wnt16 Wnt5a	3.73708e-05	14.7971	2.16682
stem cell proliferation	GO:0072089	26	Abcb1a Ace Dab2 Epcam Fermt2 Fgf2 Fgfr1 Gli3 Irf6 Ltbp3 Mecom Ngf Osr2 Prrx1 Prrx2 Ptch1 Sfrp2 Shox2 Snai2 Sox17 Sox18 Sox9 Tbx18 Wnt5a Yap1 Zfp36l1	4.05393e-05	22.807	3.33975
notochord development	GO:0030903	10	Cobl Col18a1 Col27a1 Col2a1 Efna1 Id3 Sox9 Tead1 Wnt5a Yap1	4.14984e-05	50	7.32177
ear morphogenesis	GO:0042471	24	Col11a1 Col2a1 Cthrc1 Dlx5 Enpp1 Fgfr1 Fzd2 Insig2 Lrig3 Nr4a3 Osr1 Osr2 Prrx1 Prrx2 Ptk7 Six1 Six4 Slitrk6 Sobp Sox9 Tbx18 Tmie Whrn Wnt5a	4.22118e-05	23.7624	3.47965
positive regulation of endothelial cell proliferation	GO:0001938	21	Apln Aplnr Bmp2 Cav2 Cdh13 Col18a1 Dysf Egfl7 Egr3 Fgf2 Fgfr1 Hspg2 Igf1 Jun Mdk Nrarp Plcg1 Prkd1 Prox1 Sema5a Wnt5a	4.45342e-05	25.3012	3.70499
lung development	GO:0030324	36	Ace Adamts2 Bmpr1a Chil1 Col3a1 Errfi1 Fgf2 Fgfr1 Fndc3b Foxa2 Gli3 Hes1 Id1 Igf1 Insc Lif Lox Loxl3 Ltbp3 Mgp Mmp14 Nos3 Pdgfrb Pdpn Pthlh Ptk7 Rcn3 Sim2 Smpd3 Sox9 Sparc Tgfb3 Tnc Tshz3 Wnt5a Yap1	4.71198e-05	18.9474	2.77456
blood vessel endothelial cell migration	GO:0043534	26	Amotl1 Cdh5 Clec14a Col18a1 Dll4 Efna1 Egr3 Emp2 Ephb4 Fgf2 Fgfr1 Foxc2 Igf1 Klf4 Meox2 Nos3 Pik3r3 Plcg1 Plk2 Prkd1 Rhoj Robo1 Robo4 Srpx2 Stard13 Vash1	4.72081e-05	22.2222	3.25412
ventricular septum development	GO:0003281	20	Acvr1 Aplnr Bmpr1a Ccn1 Fzd1 Fzd2 Hes1 Hey1 Heyl Ltbp1 Luzp1 Nos3 Prox1 Ptk7 Robo1 Slit3 Smad6 Smad7 Tgfb2 Wnt5a	4.818e-05	27.3973	4.01193
head development	GO:0060322	82	Aplp1 Arhgap35 Atp1a2 B4galt2 Bmp2 Bmp7 Bmpr1a Cacna1a Col1a1 Col2a1 Col3a1 Col4a1 Crispld2 Dclk1 Dlc1 Dlx5 Dock7 Efna5 Eml1 Ephb3 Fat4 Fgf13 Fgf2 Fgfr1 Flrt3 Foxa2 Fzd4 Gdpd5 Gli3 Hes1 Hspg2 Igf1 Ihh Inhba Lamb1 Lef1 Lmx1b Mdk Mecom Meis3 Mmp14 Mmp2 Ndrg4 Nfasc Nfix Notch3 Nr2f2 Nr4a2 Nr4a3 Numbl Osr2 Pcdh18 Pcdh19 Pitx1 Plcb1 Plxna1 Prox1 Ptch1 Ptprs Rbfox2 Robo1 Rora Rtn4rl1 Ryk S1pr1 Scx Sema…	5.03744e-05	13.9219	2.03866
muscle cell proliferation	GO:0033002	41	Adamts1 Apln Apod Bmp2 Bmpr1a Cav2 Ccn3 Ccn4 Ccnd2 Cdh13 Cdkn1a Ctnnbip1 Cx3cl1 Ddr2 Efemp2 Enpp1 Fgf2 Fgfr1 Flt1 Foxc2 Gja1 Igf1 Jun Klf4 Mmp2 Ndrg4 Nos3 Notch3 Npr3 Nr4a3 Ogn Pdgfrb Rgs5 S1pr1 Six1 Six5 Smpd3 Tenm4 Tgfb2 Tgfb3 Yap1	5.16171e-05	17.5214	2.56575
cardiac septum development	GO:0003279	25	Acvr1 Adamts6 Aplnr Bmp7 Bmpr1a Ccn1 Fzd1 Fzd2 Hes1 Hey1 Heyl Lrp1 Ltbp1 Luzp1 Nos3 Parva Pcsk5 Prox1 Ptk7 Robo1 Slit3 Smad6 Smad7 Tgfb2 Wnt5a	5.44324e-05	23.5849	3.45366
cardiac septum morphogenesis	GO:0060411	19	Acvr1 Aplnr Bmp7 Bmpr1a Ccn1 Fzd1 Fzd2 Hes1 Hey1 Heyl Nos3 Parva Prox1 Robo1 Slit3 Smad6 Smad7 Tgfb2 Wnt5a	5.50518e-05	27.9412	4.09157
muscle organ morphogenesis	GO:0048644	18	Adarb1 Bmp2 Bmpr1a Col11a1 Col3a1 Dll4 Efemp2 Foxc2 Fzd1 Fzd2 Hey1 Lif Prox1 S1pr1 Shox2 Smad7 Tgfb2 Wnt5a	5.82209e-05	29.0323	4.25135
inner ear morphogenesis	GO:0042472	21	Col11a1 Col2a1 Cthrc1 Dlx5 Fgfr1 Fzd2 Insig2 Lrig3 Nr4a3 Prrx1 Prrx2 Ptk7 Six1 Six4 Slitrk6 Sobp Sox9 Tbx18 Tmie Whrn Wnt5a	6.28671e-05	25.9259	3.79647
ventricular septum morphogenesis	GO:0060412	15	Acvr1 Aplnr Bmpr1a Fzd1 Fzd2 Hes1 Hey1 Heyl Nos3 Prox1 Robo1 Slit3 Smad7 Tgfb2 Wnt5a	6.61782e-05	33.3333	4.88118
fat cell differentiation	GO:0045444	40	Bmp2 Bmp7 Ccdc3 Ccn4 Dact1 Dysf Enpp1 Fabp4 Fbn1 Fermt2 Fndc3b Gdf10 Hes1 Igf1 Klf4 Lama4 Mecom Metrnl Nr1d1 Nr4a2 Nr4a3 Per2 Plcb1 Rora Sfrp1 Sfrp2 Sh3pxd2b Six1 Smad6 Snai2 Sox13 Trpv4 Wif1 Wnt5a Wnt5b Wwtr1 Yap1 Zbtb7c Zfp36l1 Zfp423	6.74136e-05	17.2414	2.52475
smooth muscle tissue development	GO:0048745	11	Ahr Col3a1 Efemp2 Ihh Osr1 Pdgfrb Prox1 Six1 Sox9 Tnn Tshz3	7.3478e-05	44	6.44315
gastrulation	GO:0007369	30	Acvr1 Apln Aplnr Bmp7 Bmpr1a Col12a1 Col5a1 Col5a2 Dact1 Fgfr1 Fn1 Foxa2 Foxc2 Fzd7 Inhba Klf4 Lef1 Nr4a3 Osr1 Osr2 Phldb1 Phldb2 Scx Sfrp1 Sfrp2 Snai1 Sox17 Tenm4 Twsg1 Wnt5a	7.55278e-05	20.2703	2.96828
somite development	GO:0061053	19	Bmpr1a Cobl Foxa2 Foxc2 Ihh Lef1 Loxl3 Meox1 Meox2 Nrarp Pax1 Ptch1 Scx Sfrp1 Sfrp2 Six1 Six4 Tbx18 Wnt5a	7.99312e-05	26.7606	3.91869
endocardial cushion development	GO:0003197	15	Acvr1 Aplnr Bmp2 Bmp7 Bmpr1a Dchs1 Hey1 Heyl Nos3 Robo1 Snai1 Snai2 Sox9 Tgfb2 Twist1	8.02772e-05	31.9149	4.67347
positive regulation of cartilage development	GO:0061036	11	Bmp1 Bmp2 Ccn1 Gli3 Loxl2 Mdk Prkg2 Scx Smad7 Sox9 Wnt5a	8.65808e-05	40.7407	5.96588
lymph vessel development	GO:0001945	12	Clec14a Fgf2 Foxc2 Nr2f2 Pdpn Pkd1 Prox1 Ptpn14 Sox18 Svep1 Tmem204 Vash1	0.000102427	38.7097	5.66846
cell fate specification	GO:0001708	19	Bmpr1a Fgf2 Fgfr1 Foxa2 Fzd7 Gli3 Hoxc10 Ihh Nfix Ptch1 Sfrp2 Six1 Sox17 Sox18 Sox9 Tbx15 Tbx18 Tenm4 Wnt5a	0.000113671	26.3889	3.86426
muscle tissue morphogenesis	GO:0060415	17	Adarb1 Bmp2 Bmpr1a Col11a1 Col3a1 Dll4 Efemp2 Foxc2 Fzd1 Fzd2 Hey1 Prox1 S1pr1 Shox2 Smad7 Tgfb2 Wnt5a	0.000122529	28.8136	4.21932
peptidyl-lysine oxidation	GO:0018057	5	Lox Loxl1 Loxl2 Loxl3 Loxl4	0.000124992	100	14.6435
dendrite morphogenesis	GO:0048813	33	Abi3bp Arc Cacna1a Camk2b Dact1 Dbn1 Dclk1 Dip2a Efna1 Ephb3 Farp1 Fzd4 Id1 Nfatc4 Ngef Nsmf Numbl Obsl1 Ppfia2 Ptn Ptprd Ptprf Rbfox2 Robo1 Sdc2 Sgk1 Shank3 Srcin1 Tanc2 Tpbg Vldlr Wasl Wnt5a	0.00012692	20	2.92871
regulation of animal organ morphogenesis	GO:2000027	23	Bmp2 Bmp7 Bmpr1a Cthrc1 Dab2 Dact1 Etv5 Fgf2 Fgfr1 Fzd1 Fzd2 Maged1 Ptk7 Robo1 Ryk Sfrp1 Sfrp2 Six1 Six4 Snai2 Sox9 Sulf1 Wnt5a	0.000128372	22.7723	3.33467
tissue regeneration	GO:0042246	15	Ccn3 Cdkn1a Dysf Fzd7 Fzd9 Gja1 Igf1 Igsf10 Large1 Mdk Nfix Ptgfrn Ptn Serpine1 Yap1	0.000136043	30	4.39306
regulation of mesenchymal cell proliferation	GO:0010464	13	Bmpr1a Ctnnbip1 Fgfr1 Ihh Irs1 Prrx1 Prrx2 Ptn Shox2 Six1 Sox9 Tbx18 Wnt5a	0.000149029	35.1351	5.14502
negative regulation of transforming growth factor beta receptor signaling pathway	GO:0030512	20	Aspn Bambi Bcl9l Bmp2 Cav2 Eid2 Fbn1 Htra1 Htra3 Ldlrad4 Lrp1 Ltbp1 Pmepa1 Ski Skil Slc2a10 Smad6 Smad7 Tgfb3 Vasn	0.000150324	24.3902	3.57159
smooth muscle cell differentiation	GO:0051145	18	Acvr1 Aplnr Comp Efemp2 Hes1 Hey1 Nfatc2 Nfatc4 Olfm2 Pdgfrb Ramp2 Rcan1 Six1 Smad6 Sox9 Tbx18 Tmem204 Tshz3	0.000153709	26.4706	3.87623
semi-lunar valve development	GO:1905314	13	Bmp2 Dll4 Efna1 Eln Hey1 Heyl Nos3 Robo1 Slit3 Smad6 Sox9 Tgfb2 Twist1	0.000162445	35.1351	5.14502
proteoglycan metabolic process	GO:0006029	20	Acan Adamts12 Bgn Bmp2 Chpf Chpf2 Chsy3 Col11a1 Col2a1 Csgalnact1 Dcn Dse Extl1 Hs3st1 Igf1 Ihh Mamdc2 Slc2a10 Sulf1 Sulf2	0.000162466	24.3902	3.57159
outflow tract morphogenesis	GO:0003151	19	Bmp7 Bmpr1a Eln Foxc2 Fzd1 Fzd2 Hes1 Hey1 Heyl Jun Parva Robo1 Sfrp2 Six1 Smad6 Sox17 Tgfb2 Twist1 Wnt5a	0.000167213	26.0274	3.81133
muscle cell differentiation	GO:0042692	54	Acvr1 Akap6 Aplnr Barx2 Bhlhe41 Bmp2 Bmpr1a Cav2 Ccn3 Ccn4 Ccnd2 Cntnap1 Comp Cyp26b1 Dysf Efemp2 Ehd2 Fhod3 Flnc Fzd7 Hes1 Hey1 Igf1 Irx3 Lamb1 Lamc1 Lncpint Lox Mmp14 Myh11 Myof Nebl Neo1 Nfatc2 Nfatc4 Nox4 Olfm2 Pdgfrb Prox1 Ptgfrn Ramp2 Rcan1 Rora Shox2 Six1 Six4 Ski Smad6 Sox9 Tanc1 Tbx18 Tmem119 Tmem204 Tshz3	0.000177557	15	2.19653
regulation of transforming growth factor beta receptor signaling pathway	GO:0017015	25	Aspn Bambi Bcl9l Bmp2 Cav2 Dab2 Eid2 Fbn1 Htra1 Htra3 Ldlrad4 Lox Lrp1 Ltbp1 Nrep Pmepa1 Ski Skil Slc2a10 Smad6 Smad7 Tgfb3 Vasn Zfp703 Zfyve9	0.000183852	21.1864	3.10244
tissue remodeling	GO:0048771	32	Abi3bp Ahr Cspg4 Cthrc1 Ddr2 Dll4 Eln Enpp1 Foxc2 Gja1 Igf1 Ihh Lif Lrp1 Ltbp3 Mdk Mmp14 Mmp2 Nos3 Nox4 Npr3 Pth1r Ptn Rspo3 S1pr1 Sfrp1 Spp1 Tgfb2 Timp1 Tmem119 Tnfsf11 Wnt16	0.000183852	18.6047	2.72438
negative regulation of chondrocyte differentiation	GO:0032331	10	Adamts12 Ccn4 Chadl Gli3 Ihh Ltbp3 Pthlh Snai2 Sox9 Wnt9a	0.000193205	41.6667	6.10147
regulation of epithelial cell migration	GO:0010632	38	Adam9 Adamts9 Adgra2 Amotl1 Bcar1 Col18a1 Dcn Dll4 Efna1 Emp2 Fgf2 Fgfr1 Foxc2 Igf1 Irs1 Jun Klf4 Meox2 Nos3 Nr2f2 Plcg1 Plk2 Prkd1 Prox1 Ptprm Rhoj Robo4 Sema5a Serpine1 Serpinf1 Snai2 Sox9 Sparc Srpx2 Stard13 Tgfb2 Vash1 Wnt5a	0.000215311	17.1946	2.51789
ureter development	GO:0072189	8	Mecom Osr1 Ret Six1 Sox17 Sox9 Tbx18 Tshz3	0.000219703	53.3333	7.80988
positive regulation of cell projection organization	GO:0031346	59	Adamts1 Arhgap35 Bmp7 Camk2b Cdc42ep1 Cobl Cpeb1 Crabp2 Cx3cl1 Dbn1 Ddr2 Dpysl3 Efna5 Eps8 Eps8l1 Eps8l2 Fgfr1 Fn1 Fscn1 Fzd1 Fzd4 Kctd17 Lif Lpar3 Lrp1 Magi2 Map1b Mdk Ndrg4 Ngf Numbl Obsl1 P3h1 Pacsin1 Plce1 Plxna1 Prkd1 Ptk7 Ptn Ptprd Ptprf Ret Rgma Rhoq Robo1 Ror1 Scn1b Sema5a Serpinf1 Sgk1 Shox2 Skil Tgfb3 Tiam2 Tnfrsf12a Tnn Vldlr Wasl Wnt5a	0.00022773	14.7132	2.15453
regulation of MAPK cascade	GO:0043408	77	Ackr3 Acta2 Adam9 Adra2a Arhgef5 Avpi1 Bmp2 Bmp7 C1qtnf2 C1qtnf3 Cav2 Cavin3 Ccn1 Chil1 Cspg4 Cx3cl1 Dab2 Dact1 Dok4 Ece1 Eda2r Efna1 Erbb2 Errfi1 Fermt2 Fgf2 Fgfr1 Flt1 Fn1 Fzd10 Fzd4 Fzd8 Gab1 Ghr Id1 Igf1 Igfbp6 Il11 Inhba Jun Klf4 Lif Lpar3 Lrp1 Maged1 Map3k10 Mapkbp1 Mecom Ndrg4 Ngf Nox4 Npy Pdgfrb Pla2g5 Plcb1 Plce1 Ret Robo1 Ryk Sema6a Sfrp1 Sfrp2 Sfrp4 Sh3rf1 Shc2 Spry4 Tgfb2 Tgfb3 Timp2 …	0.00025417	13.0288	1.90787
axon regeneration	GO:0031103	14	Enpp1 Jun Klf4 Kremen1 Lrp1 Mmp2 Neo1 Nrep Ptn Ptprf Ptprs Rgma Rtn4rl1 Tnc	0.000267378	31.8182	4.65931
lymph vessel morphogenesis	GO:0036303	10	Clec14a Fgf2 Foxc2 Pdpn Pkd1 Prox1 Ptpn14 Sox18 Svep1 Vash1	0.000269997	41.6667	6.10147
cardiac ventricle development	GO:0003231	25	Acvr1 Ahr Aplnr Bmpr1a Ccn1 Col11a1 Dll4 Foxc2 Fzd1 Fzd2 Hes1 Hey1 Heyl Ltbp1 Luzp1 Nos3 Prox1 Ptk7 Robo1 Sfrp2 Slit3 Smad6 Smad7 Tgfb2 Wnt5a	0.000269997	21.3675	3.12896
cardiac epithelial to mesenchymal transition	GO:0060317	11	Acvr1 Bmp2 Efna1 Emp2 Hey1 Heyl Snai1 Snai2 Tgfb2 Twist1 Wnt16	0.000271939	36.6667	5.36929
muscle cell migration	GO:0014812	25	Ace Adamts1 Bmpr1a Ccn3 Ccn4 Ddr2 Dock7 Egfl7 Enpp1 Grb10 Igf1 Lrp1 Mdk Ndrg4 Nox4 Nr4a3 Parva Pcsk5 Pdgfrb Plxna1 Postn Rapgef4 Serpine1 Six1 Six4	0.000271939	20.8333	3.05074
formation of primary germ layer	GO:0001704	20	Acvr1 Bmp7 Bmpr1a Col12a1 Col5a1 Col5a2 Fgfr1 Fn1 Foxa2 Foxc2 Fzd7 Inhba Lef1 Nr4a3 Scx Sfrp2 Snai1 Sox17 Twsg1 Wnt5a	0.000276996	23.8095	3.48655
regulation of synapse organization	GO:0050807	42	Abi3bp Arc Camk2b Clstn1 Cntnap1 Dact1 Dbn1 Efna1 Efna5 Ephb3 Etv5 Farp1 Flrt2 Flrt3 Fzd1 Lrfn3 Lrfn4 Magi2 Nfatc4 Ngef Numbl Ppfia2 Ptn Ptpn13 Ptprd Ptprf Ptprs Rapgef4 Sema3f Shank3 Six1 Six4 Slitrk6 Sparc Srcin1 Srpx2 Tanc1 Tanc2 Thbs2 Tpbg Wasl Wnt5a	0.000277245	16.9355	2.47995
negative regulation of cell adhesion	GO:0007162	42	Apod Bcar1 Bmp2 Cd276 Cdh13 Col1a1 Dlc1 Efna5 Epcam Erbb2 Fzd4 Fzd7 Gli3 Hspg2 Ihh Jam2 Klf4 Lamb1 Loxl3 Lrp1 Mdk Mmp14 Mmp2 Muc1 Nrarp Pawr Phldb2 Pla2g5 Plxna1 Postn Sema3e Sema5a Sema6a Serpine1 Smad7 Snai2 Spry4 Srcin1 Tnc Trpv4 Twsg1 Zfp703	0.000299091	15.9696	2.33851
negative regulation of cartilage development	GO:0061037	11	Adamts12 Ccn4 Chadl Gli3 Ihh Ltbp3 Pthlh Snai2 Sox9 Tgfb2 Wnt9a	0.000334672	35.4839	5.19609
positive regulation of mesenchymal cell proliferation	GO:0002053	11	Bmpr1a Fgfr1 Ihh Irs1 Prrx1 Prrx2 Shox2 Six1 Sox9 Tbx18 Wnt5a	0.000347632	37.931	5.55444
metanephric nephron tubule development	GO:0072234	7	Fat4 Hes1 Lif Osr1 Sox9 Wwtr1 Yap1	0.000366216	58.3333	8.54206
smooth muscle cell migration	GO:0014909	23	Ace Adamts1 Bmpr1a Ccn3 Ccn4 Ddr2 Dock7 Egfl7 Enpp1 Grb10 Igf1 Lrp1 Mdk Ndrg4 Nox4 Nr4a3 Parva Pcsk5 Pdgfrb Plxna1 Postn Rapgef4 Serpine1	0.000368146	21.4953	3.14767
positive regulation of pathway-restricted SMAD protein phosphorylation	GO:0010862	12	Acvr1 Bmp2 Bmp7 Bmp8a Bmpr1a Dab2 Gdf10 Gdf11 Inhba Tgfb2 Tgfb3 Twsg1	0.000369873	33.3333	4.88118
intracellular signal transduction	GO:0035556	221	Abca1 Ackr3 Acta2 Adam9 Adcy2 Adra2a Ahr Akap6 Amotl1 Amotl2 Aplnr Arhgap24 Arhgap35 Arhgap42 Arhgef25 Arhgef5 Avpi1 Bcl3 Bmp2 Bmp7 Bmp8a Bmpr1a Bok C1qtnf2 C1qtnf3 Camkk1 Car8 Castor2 Cav2 Cavin3 Ccdc68 Ccn1 Ccn3 Cd28 Cdc42ep1 Cdh13 Cdkn1a Chil1 Chn1 Cilk1 Col1a2 Col3a1 Creb3l1 Cryab Cspg4 Cx3cl1 Dab2 Dact1 Dchs1 Dclk1 Dcn Ddr2 Dlc1 Dock6 Dock7 Dock9 Dok4 Dyrk2 Ece1 Eda2r Efna1 Eps8 Eps8l1 Eps8l…	0.000379803	10.2839	1.50592
vascular endothelial cell proliferation	GO:0101023	10	Apln Col18a1 Enpep Fgf2 Fgfr1 Flt1 Igf1 Mdk Nrarp Plcg1	0.000411321	41.6667	6.10147
regulation of synapse structure or activity	GO:0050803	42	Abi3bp Arc Camk2b Clstn1 Cntnap1 Dact1 Dbn1 Efna1 Efna5 Ephb3 Etv5 Farp1 Flrt2 Flrt3 Fzd1 Lrfn3 Lrfn4 Magi2 Nfatc4 Ngef Numbl Ppfia2 Ptn Ptpn13 Ptprd Ptprf Ptprs Rapgef4 Sema3f Shank3 Six1 Six4 Slitrk6 Sparc Srcin1 Srpx2 Tanc1 Tanc2 Thbs2 Tpbg Wasl Wnt5a	0.000411321	16.6667	2.44059
regulation of collagen metabolic process	GO:0010712	14	Creb3l1 Cygb Ddr2 Errfi1 Fap Fn1 Ihh Inhba Larp6 Ltbp1 Pdgfrb Scx Serpine1 Tgfb3	0.000414521	28.5714	4.18387
positive regulation of gastrulation	GO:2000543	5	Foxa2 Osr1 Osr2 Scx Tenm4	0.000417344	83.3333	12.2029
collagen catabolic process	GO:0030574	11	Adamts2 Fap Mmp13 Mmp14 Mmp15 Mmp19 Mmp2 Mmp23 Mmp28 Mmp3 Mrc2	0.000444714	34.375	5.03371
smooth muscle cell proliferation	GO:0048659	31	Adamts1 Apln Apod Bmp2 Bmpr1a Ccn3 Ccn4 Cdh13 Cdkn1a Ctnnbip1 Cx3cl1 Ddr2 Efemp2 Enpp1 Fgf2 Flt1 Igf1 Jun Klf4 Mmp2 Ndrg4 Nos3 Notch3 Npr3 Nr4a3 Ogn Pdgfrb Rgs5 S1pr1 Smpd3 Tgfb3	0.000472687	17.8161	2.6089
phosphate ion homeostasis	GO:0055062	6	Alpl Ank Enpp1 Pthlh Sfrp4 Spp1	0.000532638	66.6667	9.76235
Notch signaling pathway	GO:0007219	28	Bmp2 Bmp7 Ccn3 Dll4 Egfl7 Epn2 Fat4 Foxa2 Foxc2 Gdpd5 Hes1 Hey1 Heyl Maml2 Mmp14 Notch3 Nrarp Postn Robo1 Six1 Snai1 Snai2 Sox9 Susd5 Tcim Tgfb2 Yap1 Zfp423	0.000566616	18.7919	2.7518
glomerulus development	GO:0032835	16	Ahr Bmp7 Ctnnd1 Enpep Foxc2 Hes1 Heyl Myo1e Notch3 Osr1 Pdgfrb Plce1 Ret Sulf1 Sulf2 Wwtr1	0.000577523	26.6667	3.90494
ureteric bud morphogenesis	GO:0060675	15	Bmp2 Ctnnbip1 Dchs1 Fat4 Fgf2 Fmn1 Foxd1 Gli3 Hes1 Hey1 Maged1 Ptch1 Six1 Six4 Sox9	0.000660902	26.7857	3.92237
actin filament bundle assembly	GO:0051017	29	Arhgef5 Asap3 Cx3cl1 Dbn1 Dlc1 Dpysl3 Eln Eps8 Fam171a1 Fermt2 Fscn1 Id1 Kank4 Myo1b Nox4 Pawr Pdlim4 Phldb2 Pls3 Ppm1e Rhoc Rhod S1pr1 Sh3pxd2b Shank3 Shroom1 Synpo Tgfb3 Tnfaip1	0.000681048	18.5897	2.72219
sclerotome development	GO:0061056	4	Meox1 Pax1 Scx Sfrp2	0.000715568	100	14.6435
nervous system process	GO:0050877	92	Ace Adarb1 Adra2a Ano1 Arc Atp1a2 B4galt2 Cacna1a Cacnb3 Camk2b Ccn3 Ccnd2 Cemip Chl1 Cntnap1 Col11a1 Col11a2 Col1a1 Col2a1 Comp Cx3cl1 Dbn1 Dll4 Enpp1 Eps8l2 Fgf13 Fgfr1 Foxo6 Fzd2 Fzd4 Fzd9 Gprc5c Hoxc10 Igf1 Il33 Irx5 Jam2 Jun Kcnh1 Kcnma1 Lamb1 Lef1 Lmx1b Lum Map1a Mdk Mgat3 Ndrg4 Nfasc Nfatc4 Nfix Ngf Nos3 Nr4a2 Nr4a3 Olfm2 Pawr Penk Piezo2 Plcb1 Plk2 Ppp1r1b Prrt2 Ptges Ptn Rapgef4 Rbfox2 R…	0.000733992	12.3989	1.81564
dendrite development	GO:0016358	45	Abi3bp Arc Bmp7 Cacna1a Camk2b Cobl Dact1 Dbn1 Dclk1 Dip2a Efna1 Ephb3 Farp1 Fat3 Foxo6 Fzd4 Id1 Map1a Map1b Mark1 Matn2 Nfatc4 Ngef Nsmf Numbl Obsl1 Pacsin1 Plk2 Ppfia2 Ptn Ptprd Ptprf Ptprs Rapgef4 Rbfox2 Robo1 Sdc2 Sgk1 Shank3 Srcin1 Tanc2 Tpbg Vldlr Wasl Wnt5a	0.000752115	15.9574	2.33673
regulation of chemotaxis	GO:0050920	32	Adgra2 Ccn3 Cdh13 Cx3cl1 Cxcl14 Dysf Fgf2 Fgfr1 Fn1 Lbp Mdk Mmp28 Nbl1 Pdgfrb Prkd1 Ptn Robo1 Ryk S1pr1 Sema3d Sema3e Sema3f Sema3g Sema5a Sema6a Serpine1 Snai2 Tnfaip6 Tpbg Trpv4 Wasl Wnt5a	0.000818905	16.8421	2.46628
calcium ion homeostasis	GO:0055074	40	Akap6 Alpl Ank Aplnr Bok Cacna1a Cav2 Cdh5 Cemip Clstn1 Cx3cl1 Enpp1 Fam20a Fgf2 Fgfr1 Fxyd1 Fzd9 Kcnh1 Kctd17 Ngf Npy Nt5e Pkd2 Plcb1 Plcd1 Plce1 Plcg1 Prkd1 Pth1r Pthlh Slc25a23 Slc8a3 Spp1 Synpo Tgfb2 Thy1 Tnfsf11 Trpv4 Wnk4 Wnt5a	0.000836335	15.3257	2.24422
neural crest cell differentiation	GO:0014033	18	Acvr1 Bmp7 Bmpr1a Fn1 Foxc2 Hes1 Ret Sema3d Sema3e Sema3f Sema3g Sema5a Sema6a Sfrp1 Six1 Snai2 Sox9 Twist1	0.000843477	23.6842	3.4682
embryonic skeletal joint development	GO:0072498	7	Bmp7 Col2a1 Ihh Osr1 Osr2 Shox2 Slc2a10	0.000848808	50	7.32177
pharyngeal system development	GO:0060037	9	Acvr1 Bmp7 Bmpr1a Ece1 Hes1 Ptch1 Six1 Six4 Tgfb2	0.000849211	40.9091	5.99054
synapse assembly	GO:0007416	30	Abi3bp Cacna1a Clstn1 Dock7 Efna5 Ephb3 Farp1 Fgf13 Flrt2 Flrt3 Fzd1 Lrfn3 Lrfn4 Magi2 Numbl Pcdh17 Pcdhb16 Ptpn13 Ptprd Ptprs Sdk2 Shank3 Six1 Six4 Slitrk6 Srcin1 Srpx2 Thbs2 Tpbg Wnt5a	0.000896043	18.75	2.74566
actin filament bundle organization	GO:0061572	29	Arhgef5 Asap3 Cx3cl1 Dbn1 Dlc1 Dpysl3 Eln Eps8 Fam171a1 Fermt2 Fscn1 Id1 Kank4 Myo1b Nox4 Pawr Pdlim4 Phldb2 Pls3 Ppm1e Rhoc Rhod S1pr1 Sh3pxd2b Shank3 Shroom1 Synpo Tgfb3 Tnfaip1	0.000926368	18.239	2.67083
regulation of response to wounding	GO:1903034	26	Acta2 Adra2a Ccn4 Ddr2 Duox1 Fermt2 Fgf2 Foxa2 Foxc2 Gja1 Klf4 Kremen1 Lrp1 Mdk Neo1 Phldb2 Ptn Ptprf Ptprs Rgma Rtn4rl1 Serpine1 Serping1 Tnfrsf12a Vkorc1 Wfdc1	0.000926696	18.5714	2.71951
aortic valve development	GO:0003176	11	Bmp2 Dll4 Efna1 Eln Hey1 Nos3 Robo1 Slit3 Smad6 Sox9 Twist1	0.000936576	34.375	5.03371
positive regulation of vascular endothelial cell proliferation	GO:1905564	8	Apln Col18a1 Fgf2 Fgfr1 Igf1 Mdk Nrarp Plcg1	0.000940549	47.0588	6.89107
inositol lipid-mediated signaling	GO:0048017	28	Car8 Cd28 Dcn Ddr2 Erbb2 Fgf2 Flt1 Fn1 Igf1 Irs1 Kcnh1 Klf4 Npr3 Pdgfrb Plcb1 Plcd1 Plce1 Plcg1 Ptpn13 Ror1 Sema3e Sox9 Tgfb2 Tnfaip8l3 Twist1 Unc5b Wnt16 Zfp36l1	0.000950066	18.543	2.71536
cellular response to fibroblast growth factor stimulus	GO:0044344	18	Apln Creb3l1 Dll4 Egr3 Enpp1 Fam20c Fat4 Fgf2 Fgfr1 Flrt2 Flrt3 Sfrp1 Shisa2 Spry4 Sulf1 Sulf2 Wnt5a Zfp36l1	0.000950066	23.6842	3.4682
positive regulation of smoothened signaling pathway	GO:0045880	12	Foxa2 Ihh Intu Prrx1 Prrx2 Scube1 Scube2 Scube3 Sfrp1 Shox2 Ttc23 Wnt9a	0.000952419	30.7692	4.5057
digestive tract development	GO:0048565	20	Alx4 Clmp Cobl Col3a1 Dact1 Dchs1 Ephb3 Fat4 Gli3 Hes1 Ihh Pcsk5 Sfrp1 Sfrp2 Shox2 Sox17 Sox9 Tcf7 Wnt5a Yap1	0.000960057	22.2222	3.25412
tooth mineralization	GO:0034505	9	Ank Aspn Col1a1 Dmp1 Enpp1 Fam20a Fam20c Fgfr1 Sp7	0.000987686	40.9091	5.99054
positive regulation of bone mineralization	GO:0030501	13	Acvr1 Bmp2 Bmp7 Bmpr1a Ccn1 Cd276 Fam20c Fzd9 Gpm6b Osr1 Osr2 Ptn Tmem119	0.00101407	28.8889	4.23035
negative regulation of cell growth	GO:0030308	31	Ccn3 Cdkn1a Cgref1 Cryab Dab2 Dact3 Enpp1 Fgf13 Fhl1 Gja1 Hspa1a Inhba Mul1 P3h1 Ptprs Rgma Rrad Ryk Sema3d Sema3e Sema3f Sema3g Sema5a Sema6a Sfrp1 Sfrp2 Slit3 Sox17 Tgfb2 Trim46 Wnt5a	0.00104101	17.2222	2.52194
positive regulation of phosphorylation	GO:0042327	83	Ace Acvr1 Adam9 Adra2a Akap6 Apln Aplnr Arhgef5 Bmp2 Bmp7 Bmp8a Bmpr1a Camkk1 Cav2 Ccn1 Ccnd2 Cdkn1a Cemip Chil1 Crlf1 Cspg4 Ctnnd1 Cx3cl1 Dab2 Ddr2 Dock7 Efna1 Efna5 Emp2 Ephb4 Erbb2 Fam20a Fbn1 Fermt2 Fgf2 Fgfr1 Flt1 Fndc1 Fzd1 Fzd10 Fzd4 Fzd7 Fzd8 Gab1 Gdf10 Gdf11 Ghr Grb10 Hes1 Igf1 Il11 Inhba Irs1 Lif Maged1 Map3k10 Ngf Nox4 Pdgfrb Pik3r3 Pkd1 Pkd2 Prkd1 Prox1 Ret Rgma Robo1 Ror1 Ryk Sfrp2 S…	0.00104101	12.3696	1.81135
aortic valve morphogenesis	GO:0003180	10	Dll4 Efna1 Eln Hey1 Nos3 Robo1 Slit3 Smad6 Sox9 Twist1	0.00104101	37.037	5.42353
mesoderm development	GO:0007498	19	Acvr1 Bmp7 Bmpr1a Fgfr1 Foxa2 Foxc2 Inhba Irx3 Lef1 Nr4a3 Osr1 Scx Sfrp2 Snai1 Tead1 Twsg1 Wnt5a Yap1 Zfp36l1	0.00111649	22.093	3.2352
positive regulation of extracellular matrix organization	GO:1903055	10	Bmp2 Ddr2 Efemp2 Fscn1 Pdpn Phldb1 Phldb2 Sema5a Sox9 Tgfb2	0.0011453	35.7143	5.22983
regulation of collateral sprouting	GO:0048670	8	Crabp2 Efna5 Fgf13 Lpar3 Lrp1 Ngf Ptprs Rgma	0.0011453	44.4444	6.50824
neuron fate commitment	GO:0048663	13	Dll4 Foxa2 Gli3 Hoxc10 Ihh Nfix Notch3 Prox1 Prrx1 Six1 Sox9 Tgfb2 Zfp521	0.0011453	29.5455	4.3265
negative regulation of cell development	GO:0010721	38	Bmp7 Bmpr1a Daam2 Erbb2 Fbn1 Fgf13 Gli3 Hes1 Id1 Igf1 Ihh Loxl3 Lrrc17 Mdk Nfatc4 Nr1d1 Nrarp Prox1 Pthlh Ptn Ptprs Rgma Ryk Sema3d Sema3e Sema3f Sema3g Sema5a Sema6a Sfrp1 Ski Smad7 Snai2 Thy1 Tmem98 Tnfaip6 Trim46 Wnt5a	0.00120738	15.5738	2.28055
embryonic epithelial tube formation	GO:0001838	25	Arhgap35 Bmp7 Cobl Cthrc1 Dlc1 Enah Fzd1 Fzd2 Irx3 Luzp1 Osr1 Ptch1 Ptk7 Ret Rgma Sfrp1 Sfrp2 Shank3 Six1 Six4 Ski Sox9 Tgfb2 Twist1 Wnt5a	0.00122674	19.3798	2.83789
wound healing	GO:0042060	47	Abi3bp Acta2 Adra2a Arhgap24 Arhgap35 Arhgef19 Ccn1 Ccn4 Cd151 Cdkn1a Col1a1 Col3a1 Col5a1 Comp Cx3cl1 Ddr2 Duox1 Dysf Erbb2 Fermt2 Fgf2 Fkbp10 Fn1 Foxa2 Foxc2 Fzd7 Gja1 Igf1 Lox Myh2 Myof Pdpn Phldb2 Ptk7 Sdc1 Serpine1 Serping1 Snai2 Stxbp1 Tgfb2 Timp1 Tnfrsf12a Tsku Vkorc1 Wfdc1 Wnt5a Yap1	0.00122762	14.1566	2.07303
cell migration involved in heart development	GO:0060973	7	Bmp7 Dchs1 Flrt3 Ndrg4 Pdgfrb Snai2 Twist1	0.00124975	50	7.32177
cell migration involved in sprouting angiogenesis	GO:0002042	14	Clec14a Dll4 Egr3 Ephb4 Fgf2 Foxc2 Klf4 Meox2 Pik3r3 Plk2 Rhoj Robo1 Srpx2 Stard13	0.00131287	26.9231	3.94249
regulation of smooth muscle cell proliferation	GO:0048660	29	Adamts1 Apln Apod Bmp2 Bmpr1a Ccn4 Cdh13 Cdkn1a Ctnnbip1 Cx3cl1 Ddr2 Efemp2 Fgf2 Flt1 Igf1 Jun Klf4 Mmp2 Ndrg4 Nos3 Notch3 Npr3 Nr4a3 Ogn Pdgfrb Rgs5 S1pr1 Smpd3 Tgfb3	0.00133618	17.3653	2.54289
eye morphogenesis	GO:0048592	26	Bmp7 Col5a1 Col5a2 Col8a1 Col8a2 Fat1 Fat3 Fgf2 Flt1 Gdf11 Gli3 Ihh Irx5 Mfap2 Nectin3 Prox1 Ptn Ptprm Rom1 Sdk2 Ski Sox9 Thy1 Tsku Tspan12 Twist1	0.00135704	19.1176	2.7995
substrate adhesion-dependent cell spreading	GO:0034446	21	Antxr1 Bcar1 Dab2 Dbn1 Efna1 Efna5 Ephb3 Fermt2 Fn1 Fndc3b Fzd4 Fzd7 Lamb1 Lamc1 Mdk Parva Pdpn Postn Sfrp1 Spry4 Srcin1	0.00136685	20.7921	3.04469
basement membrane organization	GO:0071711	11	Cav2 Col3a1 Col4a1 Flrt2 Hmcn1 Lamb1 Lamc1 Phldb1 Phldb2 Pxdn Ramp2	0.00141312	33.3333	4.88118
embryonic pattern specification	GO:0009880	15	Bmp7 Cobl Foxa2 Ihh Meis3 Meox1 Meox2 Nrarp Ptch1 Satb2 Sema3f Sim2 Six1 Smad6 Wnt5a	0.00144682	25.4237	3.72293
positive regulation of collagen biosynthetic process	GO:0032967	10	Creb3l1 Ddr2 Ihh Inhba Larp6 Ltbp1 Pdgfrb Scx Serpine1 Tgfb3	0.00144682	33.3333	4.88118
negative regulation of DNA-templated transcription	GO:0045892	117	Aebp1 Ahr Bag3 Barx2 Bcl3 Bcl6b Bhlhe40 Bhlhe41 Bmp2 Bmp7 Creb3l1 Cry2 Cryab Ctnnbip1 Dab2 Dact1 Dkk3 Dll4 Efna1 Eid2 Etv5 Fabp4 Fbln5 Fgfr1 Foxc2 Foxd1 Fzd1 Gli3 Glis3 Hes1 Hey1 Heyl Hic1 Hoxd8 Hr Hsf4 Id1 Id3 Il33 Irf2bpl Irx3 Jun Klf4 Ldb2 Lef1 Lmcd1 Loxl2 Loxl3 Maged1 Magee1 Map3k10 Mapk10 Mecom Muc1 Nfatc2 Nfatc4 Nfix Niban2 Notch3 Nr1d1 Nr1d2 Nr2f2 Nr4a2 Nr4a3 Nrarp Osr1 Osr2 Pawr Per2 Per3…	0.00144682	11.2176	1.64266
regulation of gastrulation	GO:0010470	7	Foxa2 Osr1 Osr2 Phldb1 Phldb2 Scx Tenm4	0.00145814	50	7.32177
response to fibroblast growth factor	GO:0071774	18	Apln Creb3l1 Dll4 Egr3 Enpp1 Fam20c Fat4 Fgf2 Fgfr1 Flrt2 Flrt3 Sfrp1 Shisa2 Spry4 Sulf1 Sulf2 Wnt5a Zfp36l1	0.00146408	22.7848	3.3365
striated muscle tissue development	GO:0014706	37	Acvr1 Adamts9 Akap6 Bmp2 Bmp7 Bmpr1a Boc Ccn4 Ccnd2 Col11a1 Dll4 Fgf2 Fgfr1 Fhod3 Foxc2 Fzd7 Gja1 Hey1 Hspg2 Igf1 Irx3 Lef1 Lox Myh11 Nebl Nox4 Pdgfrb Prox1 S1pr1 Shox2 Smad7 Tbx18 Tenm4 Tgfb2 Twist1 Wnt5a Yap1	0.00146408	16.087	2.3557
stem cell development	GO:0048864	17	Acvr1 Bmp7 Bmpr1a Fgf2 Fn1 Foxc2 Hes1 Ret Sema3d Sema3e Sema3f Sema3g Sema5a Sema6a Snai2 Sox9 Twist1	0.00149998	23.6111	3.4575
chondrocyte proliferation	GO:0035988	9	Ccn3 Comp Ddr2 Ihh Lef1 Mmp14 Scube2 Smad7 Sox9	0.00150095	37.5	5.49132
cranial skeletal system development	GO:1904888	16	Foxc2 Gli3 Gna11 Insig2 Irf6 Irx5 Mmp14 Prrx1 Prrx2 Sh3pxd2b Six1 Six4 Tbx15 Tgfb2 Tgfb3 Twist1	0.00154581	24.2424	3.54995
positive regulation of ossification	GO:0045778	15	Acvr1 Bmp2 Bmp7 Bmpr1a Ccn1 Cd276 Fam20c Fzd9 Gpm6b Osr1 Osr2 Ptn Scube2 Tmem119 Wnt5a	0.00155634	25.4237	3.72293
collateral sprouting	GO:0048668	10	Cobl Crabp2 Efna5 Fgf13 Lpar3 Lrp1 Nfix Ngf Ptprs Rgma	0.00155634	35.7143	5.22983
regulation of actin filament-based process	GO:0032970	51	Abi3bp Acta2 Akap6 Arhgap35 Arhgef19 Arhgef5 Arpin Asap3 Atp1a2 Cx3cl1 Daam2 Dbn1 Dlc1 Efna5 Eln Eps8 Fermt2 Fgf13 Fhod3 Fmn1 Frmd6 Fscn1 Fxyd1 Fzd10 Gja1 Gpm6b Id1 Kank4 Kirrel Lrp1 Mdk Nox4 Pdgfrb Pdlim4 Pdpn Phldb2 Plekhh2 Ppm1e Prox1 Rhoc Rhod S1pr1 Sema3e Sema5a Sh3pxd2b Shank3 Synpo Tgfb2 Tgfb3 Wasf1 Wasl	0.00161001	14.0884	2.06304
phosphatidylinositol-mediated signaling	GO:0048015	27	Car8 Cd28 Dcn Ddr2 Erbb2 Fgf2 Flt1 Fn1 Igf1 Irs1 Kcnh1 Klf4 Npr3 Pdgfrb Plcb1 Plcd1 Plce1 Plcg1 Ptpn13 Ror1 Sema3e Sox9 Tgfb2 Twist1 Unc5b Wnt16 Zfp36l1	0.00163956	18.2432	2.67145
urogenital system development	GO:0001655	14	Acvr1 Ahr Bmp7 Ephb3 Igf1 Mmp2 Osr1 Osr2 Serpinf1 Sfrp1 Sox9 Sulf1 Tnc Wnt5a	0.00165661	26.9231	3.94249
negative regulation of nucleic acid-templated transcription	GO:1903507	117	Aebp1 Ahr Bag3 Barx2 Bcl3 Bcl6b Bhlhe40 Bhlhe41 Bmp2 Bmp7 Creb3l1 Cry2 Cryab Ctnnbip1 Dab2 Dact1 Dkk3 Dll4 Efna1 Eid2 Etv5 Fabp4 Fbln5 Fgfr1 Foxc2 Foxd1 Fzd1 Gli3 Glis3 Hes1 Hey1 Heyl Hic1 Hoxd8 Hr Hsf4 Id1 Id3 Il33 Irf2bpl Irx3 Jun Klf4 Ldb2 Lef1 Lmcd1 Loxl2 Loxl3 Maged1 Magee1 Map3k10 Mapk10 Mecom Muc1 Nfatc2 Nfatc4 Nfix Niban2 Notch3 Nr1d1 Nr1d2 Nr2f2 Nr4a2 Nr4a3 Nrarp Osr1 Osr2 Pawr Per2 Per3…	0.00166017	11.1748	1.63638
actin filament organization	GO:0007015	54	Arhgap35 Arhgef5 Arpin Asap3 Bcar1 Cobl Cx3cl1 Daam2 Dbn1 Dlc1 Dpysl3 Efs Eln Emp2 Enah Eps8 Fam171a1 Fat1 Fermt2 Fhod3 Fmn1 Fscn1 Gja1 Hmcn1 Id1 Kank4 Kirrel Mical2 Myo1b Myo1e Nebl Nox4 Pacsin1 Pakap Pawr Pdlim4 Phldb2 Plekhh2 Pls3 Ppm1e Prox1 Rhoc Rhod S1pr1 Sema5a Sh3pxd2b Shank3 Shroom1 Synpo Tgfb3 Tnfaip1 Trpv4 Wasf1 Wasl	0.00169497	13.8817	2.03278
regulation of metanephric nephron tubule epithelial cell differentiation	GO:0072307	4	Fat4 Lif Wwtr1 Yap1	0.00173063	100	14.6435
regulation of vascular endothelial cell proliferation	GO:1905562	9	Apln Col18a1 Fgf2 Fgfr1 Flt1 Igf1 Mdk Nrarp Plcg1	0.00177256	39.1304	5.73008
regulation of blood vessel endothelial cell migration	GO:0043535	19	Amotl1 Col18a1 Dll4 Efna1 Fgf2 Fgfr1 Foxc2 Igf1 Klf4 Meox2 Nos3 Plcg1 Plk2 Prkd1 Rhoj Robo4 Srpx2 Stard13 Vash1	0.00180156	21.1111	3.09141
digestive system development	GO:0055123	21	Alx4 Clmp Cobl Col3a1 Dact1 Dchs1 Ephb3 Fat4 Gli3 Hes1 Igf1 Ihh Pcsk5 Sfrp1 Sfrp2 Shox2 Sox17 Sox9 Tcf7 Wnt5a Yap1	0.0018078	20.5882	3.01484
tongue development	GO:0043586	7	Bnc2 Cyp26b1 Gli3 Intu Lef1 Six1 Six4	0.00181326	50	7.32177
positive regulation of transcription by RNA polymerase II	GO:0045944	114	Acvr1 Ahr Alx4 Barx2 Bcl3 Bcl9l Bmp2 Bmp7 Bmpr1a Ccn1 Cd28 Cdh13 Creb3l1 Csrnp3 Cx3cl1 Cys1 Dab2 Dbp Dcn Dlx5 Dlx6os1 Ebf1 Egr3 Epcam Etv5 Fbln5 Fgf2 Fgfr1 Foxa2 Foxc2 Foxd1 Galr2 Gli3 Glis3 Hes1 Hey1 Heyl Hivep2 Hoxa10 Hoxc10 Hoxd8 Igf1 Ihh Il11 Il33 Inhba Irf2bpl Irf6 Irx3 Jun Klf4 Klf9 Ldb2 Lef1 Lif Lmo7 Lmx1b Lum Maff Maml2 Mecom Meis3 Meox1 Meox2 Mical2 Mllt6 Muc1 Nfatc2 Nfatc4 Nfix Notch3 N…	0.0018395	11.3433	1.66106
developmental cell growth	GO:0048588	38	Akap6 Ccn4 Cobl Crabp2 Dbn1 Dclk1 Efna5 Fgf13 Flrt3 Fn1 Igf1 Lpar3 Lrp1 Map1b Mul1 Nfix Ngf Nrn1 Plxna1 Postn Ptprs Rgma Ryk Sema3d Sema3e Sema3f Sema3g Sema5a Sema6a Slc23a2 Slit3 Smad7 Sox9 Tnfrsf12a Tnn Trim46 Wasf1 Wnt5a	0.0018395	16.0338	2.34791
neural crest cell development	GO:0014032	16	Acvr1 Bmp7 Bmpr1a Fn1 Foxc2 Hes1 Ret Sema3d Sema3e Sema3f Sema3g Sema5a Sema6a Snai2 Sox9 Twist1	0.0018395	23.8806	3.49696
regulation of growth	GO:0040008	75	Ahr Akap6 Bmpr1a Ccn3 Ccn4 Ccn5 Ccnd2 Cdkn1a Cgref1 Clstn1 Crabp2 Cryab Cxcl16 Dab2 Dact3 Dbn1 Efna5 Enpp1 Erbb2 Fgf13 Fgf2 Fgfr1 Fhl1 Fn1 Foxc2 Ghr Gja1 Hspa1a Igf1 Igfbp7 Ihh Inhba Kazald1 Lpar3 Lrp1 Map1b Mmp14 Mul1 Ngf P3h1 Plcb1 Prox1 Ptch1 Ptprs Rgma Rrad Ryk Sema3d Sema3e Sema3f Sema3g Sema5a Sema6a Serpine1 Sfrp1 Sfrp2 Sgk1 Sh3pxd2b Six1 Six4 Slc23a2 Slit3 Smad7 Socs2 Socs3 Sox17 Tead1 Tg…	0.0018395	12.4585	1.82436
regulation of synapse assembly	GO:0051963	22	Abi3bp Clstn1 Efna5 Ephb3 Farp1 Flrt2 Flrt3 Fzd1 Lrfn3 Lrfn4 Numbl Ptpn13 Ptprd Ptprs Six1 Six4 Slitrk6 Srcin1 Srpx2 Thbs2 Tpbg Wnt5a	0.0018395	20.7547	3.03922
integrin-mediated signaling pathway	GO:0007229	20	Arhgap35 Bcar1 Col3a1 Dab2 Emp2 Fermt2 Fn1 Itga10 Itga11 Itga7 Itgb4 Itgbl1 Lamb1 Lamc1 Loxl3 Pcsk5 Ptn Slc2a10 Thy1 Timp1	0.00188099	21.0526	3.08285
metanephric tubule development	GO:0072170	7	Fat4 Hes1 Lif Osr1 Sox9 Wwtr1 Yap1	0.00197958	46.6667	6.83365
elastic fiber assembly	GO:0048251	6	Col3a1 Efemp2 Fbln5 Lox Ltbp4 Myh11	0.00197958	60	8.78612
morphogenesis of embryonic epithelium	GO:0016331	27	Arhgap35 Bmp7 Cobl Cthrc1 Dlc1 Enah Fzd1 Fzd2 Irx3 Luzp1 Osr1 Ptch1 Ptk7 Ret Rgma Sfrp1 Sfrp2 Shank3 Six1 Six4 Ski Sox9 Sulf1 Tbx18 Tgfb2 Twist1 Wnt5a	0.00200499	18.1208	2.65353
myotube differentiation	GO:0014902	22	Barx2 Bhlhe41 Cav2 Ccn3 Cntnap1 Cyp26b1 Dysf Ehd2 Igf1 Lncpint Mmp14 Myof Neo1 Nfatc2 Ptgfrn Rcan1 Shox2 Six1 Six4 Ski Tanc1 Tmem119	0.00204339	19.6429	2.87641
negative regulation of RNA biosynthetic process	GO:1902679	117	Aebp1 Ahr Bag3 Barx2 Bcl3 Bcl6b Bhlhe40 Bhlhe41 Bmp2 Bmp7 Creb3l1 Cry2 Cryab Ctnnbip1 Dab2 Dact1 Dkk3 Dll4 Efna1 Eid2 Etv5 Fabp4 Fbln5 Fgfr1 Foxc2 Foxd1 Fzd1 Gli3 Glis3 Hes1 Hey1 Heyl Hic1 Hoxd8 Hr Hsf4 Id1 Id3 Il33 Irf2bpl Irx3 Jun Klf4 Ldb2 Lef1 Lmcd1 Loxl2 Loxl3 Maged1 Magee1 Map3k10 Mapk10 Mecom Muc1 Nfatc2 Nfatc4 Nfix Niban2 Notch3 Nr1d1 Nr1d2 Nr2f2 Nr4a2 Nr4a3 Nrarp Osr1 Osr2 Pawr Per2 Per3…	0.00206077	11.1111	1.62706
labyrinthine layer development	GO:0060711	13	Bmp7 Ccn1 Gab1 Hes1 Hey1 Lef1 Pcdh12 Plcd1 Rspo3 Socs3 Syde1 Vash1 Zfp36l1	0.00207373	26.5306	3.88502
positive regulation of biomineral tissue development	GO:0070169	13	Acvr1 Bmp2 Bmp7 Bmpr1a Ccn1 Cd276 Fam20c Fzd9 Gpm6b Osr1 Osr2 Ptn Tmem119	0.00209832	26.5306	3.88502
regulation of phosphorus metabolic process	GO:0051174	128	Ace Acvr1 Adam9 Adarb1 Adra2a Ahr Akap6 Apln Aplnr Arhgef5 Bmp2 Bmp7 Bmp8a Bmpr1a Camkk1 Cav2 Ccn1 Ccnd2 Cdh5 Cdkn1a Cemip Chil1 Crlf1 Cry2 Cspg4 Ctnnd1 Cx3cl1 Dab2 Ddr2 Dlc1 Dock7 Efna1 Efna5 Emp2 Enpp1 Ephb4 Erbb2 Errfi1 Fabp4 Fam20a Fam20c Fbn1 Fermt2 Fgf2 Fgfr1 Flt1 Fn1 Fndc1 Foxa2 Fzd1 Fzd10 Fzd4 Fzd7 Fzd8 Gab1 Gdf10 Gdf11 Ghr Grb10 Hes1 Igf1 Il11 Inhba Irs1 Jun Kirrel Ldb2 Ldlrad4 Lif Lox L…	0.0021853	10.9308	1.60066
establishment of planar polarity involved in neural tube closure	GO:0090177	7	Cthrc1 Fzd1 Fzd2 Ptk7 Sfrp1 Sfrp2 Wnt5a	0.00218531	46.6667	6.83365
positive regulation of Wnt signaling pathway	GO:0030177	24	Adgra2 Bambi Bmp2 Ccn4 Col1a1 Daam2 Dab2 Dact1 Dlx5 Fgf2 Fzd9 Lef1 Nrarp Ptk7 Rspo3 Sema5a Sfrp1 Sfrp2 Sfrp4 Sulf1 Sulf2 Wnk2 Wnt5a Yap1	0.00227735	19.0476	2.78924
regulation of osteoblast proliferation	GO:0033688	10	Ahr Bmp2 Ccn1 Cthrc1 Fbln5 Mn1 Npr3 Sfrp1 Tmem119 Tnn	0.00231701	33.3333	4.88118
cell chemotaxis	GO:0060326	35	Arhgef5 Bcar1 Ccn3 Cx3cl1 Cxcl14 Cxcl16 Dysf Egr3 Fgf2 Fgfr1 Flt1 Gab1 Il17rc Lbp Lef1 Lox Mdk Mmp2 Mmp28 Msmp Nbl1 Parva Pdgfrb Prkd1 Ptn S1pr1 Sema5a Serpine1 Snai2 Spp1 Tnfaip6 Tnfsf11 Tpbg Trpv4 Wnt5a	0.00233365	14.8305	2.17171
placenta blood vessel development	GO:0060674	10	Ccn1 Hes1 Hey1 Nr2f2 Pkd1 Pkd2 Plcd1 Socs3 Syde1 Vash1	0.00234038	32.2581	4.72372
positive regulation of stem cell proliferation	GO:2000648	13	Epcam Fermt2 Fgf2 Fgfr1 Ltbp3 Ngf Osr2 Prrx1 Prrx2 Shox2 Sox9 Tbx18 Wnt5a	0.00238164	27.0833	3.96596
regulation of monoatomic ion transport	GO:0043269	58	Abcb1a Ace Ahr Akap6 Aplnr Arc Atp1a2 Cacna1a Cacna2d1 Cacnb3 Cbarp Cemip Cldn10 Cx3cl1 Dysf Fgf13 Fhl1 Fxyd1 Fxyd2 Fxyd3 Fxyd6 Galr2 Gem Gja1 Hes1 Igf1 Kcna6 Kcnb1 Kcne4 Kcnh1 Kcnj15 Kcnma1 Lpar3 Mllt6 Ngf Nos3 Osr1 Pawr Pdgfrb Pkd2 Plcb1 Plcg1 Prkd1 Prkg2 Rrad Scn1b Serpine1 Sestd1 Sgk1 Shank3 Slc36a2 Tcaf1 Tcaf2 Tgfb2 Thy1 Twist1 Wnk2 Wnk4	0.00245494	13.0337	1.90859
spinal cord development	GO:0021510	16	Adarb1 Cacna1a Daam2 Dll4 Enpp1 Gdf11 Gdpd5 Gli3 Hoxc10 Intu Loxl3 Nfix Ptch1 Ptprs Sox13 Vldlr	0.00246595	24.2424	3.54995
positive regulation of collagen metabolic process	GO:0010714	10	Creb3l1 Ddr2 Ihh Inhba Larp6 Ltbp1 Pdgfrb Scx Serpine1 Tgfb3	0.00248568	31.25	4.5761
positive regulation of protein phosphorylation	GO:0001934	75	Ace Acvr1 Adam9 Adra2a Akap6 Aplnr Arhgef5 Bmp2 Bmp7 Bmp8a Bmpr1a Camkk1 Cav2 Ccn1 Ccnd2 Cdkn1a Cemip Chil1 Crlf1 Cspg4 Ctnnd1 Cx3cl1 Dab2 Ddr2 Dock7 Efna1 Efna5 Emp2 Erbb2 Fam20a Fbn1 Fermt2 Fgf2 Fgfr1 Flt1 Fndc1 Fzd1 Fzd10 Fzd4 Fzd8 Gab1 Gdf10 Gdf11 Ghr Hes1 Igf1 Il11 Inhba Lif Maged1 Map3k10 Ngf Nox4 Pdgfrb Pik3r3 Pkd1 Pkd2 Prkd1 Prox1 Ret Rgma Robo1 Sfrp2 Sox9 Srcin1 Tcim Tead1 Tgfb2 Tgfb3 Tm…	0.00250099	12.2951	1.80043
osteoblast proliferation	GO:0033687	11	Ahr Bmp2 Ccn1 Cthrc1 Fbln5 Mn1 Npr3 Osr2 Sfrp1 Tmem119 Tnn	0.00252947	30.5556	4.47441
regulation of SMAD protein signal transduction	GO:0060390	9	Bmp2 Bmp7 Bmpr1a Ccn3 Dab2 Lrp1 Slc2a10 Tgfb3 Wwtr1	0.00253752	34.6154	5.06891
negative regulation of cell-substrate adhesion	GO:0010812	14	Apod Bcar1 Col1a1 Dlc1 Efna5 Fzd4 Fzd7 Lrp1 Mmp14 Phldb2 Postn Sema3e Serpine1 Spry4	0.0025794	25.9259	3.79647
gland development	GO:0048732	49	Ahr Arhgap35 Bmp2 Bmp7 Bmpr1a Cdo1 Cobl Ctnnd1 Ephb3 Etv5 Fgf2 Fgfr1 Gja1 Gli3 Hes1 Igf1 Igf2r Irf6 Irs1 Jun Lef1 Mdk Mmp2 Pax1 Pdgfrb Pitx1 Pkd1 Pkd2 Plxna1 Prox1 Ptch1 Pthlh Ptn Robo1 Serpinf1 Sfrp1 Six1 Six4 Snai2 Socs2 Sox9 Sulf1 Sulf2 Tgfb3 Tnc Tnfsf11 Twsg1 Wnt5a Zfp703	0.00264704	14.121	2.06782
synaptic membrane adhesion	GO:0099560	10	Efna5 Flrt3 Lrfn3 Lrfn4 Magi2 Ntng1 Pcdh17 Ptprd Ptprf Ptprs	0.00269905	34.4828	5.04949
negative regulation of calcium ion transport	GO:0051926	14	Ace Ahr Atp1a2 Cacnb3 Cbarp Dysf Gem Hes1 Nos3 Pawr Pkd2 Rrad Sestd1 Tgfb2	0.00286532	23.7288	3.47474
sensory perception of mechanical stimulus	GO:0050954	24	Cacnb3 Cemip Col11a1 Col11a2 Col1a1 Col2a1 Enpp1 Eps8l2 Fgfr1 Fzd4 Igf1 Kcnma1 Map1a Pawr Piezo2 Ror1 Six1 Slitrk6 Snai2 Sobp Tbx18 Tmie Tshz3 Whrn	0.00300376	18.6047	2.72438
regulation of neuron projection regeneration	GO:0070570	11	Klf4 Kremen1 Lrp1 Neo1 Prrx1 Ptn Ptprf Ptprs Rgma Rtn4rl1 Thy1	0.00301651	30.5556	4.47441
negative regulation of monoatomic ion transport	GO:0043271	22	Ace Ahr Atp1a2 Cacnb3 Cbarp Dysf Fxyd2 Gem Hes1 Kcne4 Nos3 Osr1 Pawr Pkd2 Prkg2 Rrad Sestd1 Tcaf2 Tgfb2 Twist1 Wnk2 Wnk4	0.00304399	18.6441	2.73015
protein oxidation	GO:0018158	6	Lox Loxl1 Loxl2 Loxl3 Loxl4 Trabd2b	0.00322779	50	7.32177
positive regulation of cellular component biogenesis	GO:0044089	61	Abca1 Ahr Arhgap35 Arhgef5 Bmf Bmp7 Cdc42ep1 Cdh5 Clstn1 Cobl Col16a1 Cx3cl1 Dpysl3 Efna5 Ephb3 Eps8 Eps8l1 Eps8l2 Fermt2 Flrt2 Flrt3 Fmn1 Foxc2 Fscn1 Hspa1a Id1 Irx3 Kctd17 Kirrel Ldb2 Map1b Mmp3 Nav3 Nox4 Pcsk5 Pde4dip Pdlim4 Phldb1 Phldb2 Plce1 Ppm1e Prkd1 Ptprd Rasip1 Rhoc Rhoq Sdc1 Sh3pxd2b Slitrk6 Smpd3 Snx7 Sox9 Srpx2 Synpo Tgfb3 Thbs2 Thy1 Tpbg Trabd2b Wasl Zdhhc1	0.00322908	13.0621	1.91275
cardiocyte differentiation	GO:0035051	27	Abi3bp Acvr1 Akap6 Bmp2 Bmp7 Bmpr1a Ccn4 Ccnd2 Fhod3 Fzd7 Hes1 Igf1 Inhba Irx3 Myh11 Nebl Nox4 Pdgfrb Prox1 Shox2 Smad6 Sox17 Sox18 Tbx18 Tenm4 Tgfb2 Twist1	0.00327471	17.4194	2.55081
lymphangiogenesis	GO:0001946	8	Clec14a Foxc2 Pdpn Pkd1 Prox1 Ptpn14 Sox18 Vash1	0.00334437	38.0952	5.57849
brain development	GO:0007420	69	Aplp1 Arhgap35 Atp1a2 B4galt2 Bmp2 Bmp7 Bmpr1a Cacna1a Col3a1 Col4a1 Dclk1 Dlc1 Dlx5 Dock7 Efna5 Eml1 Ephb3 Fat4 Fgf13 Fgf2 Fgfr1 Foxa2 Fzd4 Gdpd5 Gli3 Hes1 Hspg2 Igf1 Inhba Lamb1 Lef1 Lmx1b Mdk Mecom Meis3 Ndrg4 Nfasc Nfix Notch3 Nr2f2 Nr4a2 Nr4a3 Numbl Pcdh18 Pcdh19 Pitx1 Plcb1 Plxna1 Prox1 Ptch1 Ptprs Rbfox2 Robo1 Rora Rtn4rl1 Ryk S1pr1 Sema3e Sema5a Sfrp1 Sfrp2 Shank3 Ski Smad9 Tsku Twsg1 Whr…	0.0033487	12.9456	1.89569
neural retina development	GO:0003407	14	Dll4 Fat3 Gdf11 Hes1 Ihh Irx5 Ptn Ptprm Rom1 Sdk2 Sox9 Tgfb2 Thy1 Tspan12	0.00345357	25	3.66088
negative regulation of neuron projection development	GO:0010977	26	Cspg4 Dab2 Dpysl3 Efna1 Fat3 Fgf13 Hes1 Kremen1 Lrp1 Neo1 Ngef Ptprs Rgma Rtn4rl1 Ryk Sema3d Sema3e Sema3f Sema3g Sema5a Sema6a Thy1 Trim46 Trpv4 Tsku Wnt5a	0.0034759	17.6871	2.59001
keratinocyte proliferation	GO:0043616	12	Cdh13 Intu Irf6 Klf9 Mdk Prkd1 Ptch1 Ptprk Snai2 Wnt16 Yap1 Zfp36l1	0.00361395	27.2727	3.99369
middle ear morphogenesis	GO:0042474	8	Enpp1 Fgfr1 Insig2 Osr1 Osr2 Prrx1 Prrx2 Six1	0.00367349	34.7826	5.0934
negative regulation of chemotaxis	GO:0050922	13	Ccn3 Mmp28 Nbl1 Robo1 Ryk Sema3d Sema3e Sema3f Sema3g Sema5a Sema6a Tnfaip6 Wnt5a	0.00367941	25.4902	3.73266
cochlea development	GO:0090102	11	Cthrc1 Dchs1 Fzd2 Hes1 Ptk7 Six1 Slitrk6 Sobp Sox9 Tbx18 Wnt5a	0.00376783	28.9474	4.23892
cell adhesion mediated by integrin	GO:0033627	17	Adam9 Ccn3 Col16a1 Efna1 Fbn1 Foxc2 Itga10 Itga11 Itga7 Itgb4 Itgbl1 Lif Muc1 Ret Serpine1 Snai2 Tgfb2	0.00378631	21.25	3.11175
segmentation	GO:0035282	17	Bmpr1a Cobl Foxa2 Foxc2 Irx3 Lef1 Meox1 Meox2 Nrarp Osr1 Pax1 Sema3f Sfrp1 Sfrp2 Six1 Tbx18 Wnt5a	0.00382764	21.519	3.15114
negative regulation of epithelial to mesenchymal transition	GO:0010719	10	Dact3 Efna1 Foxa2 Ldlrad4 Mark1 Pawr Sfrp1 Sfrp2 Tgfb2 Vasn	0.0038386	30.303	4.43743
cartilage condensation	GO:0001502	7	Acan Barx2 Col11a1 Col2a1 Pkd1 Sox9 Tgfb2	0.00406668	43.75	6.40654
regulation of smooth muscle cell-matrix adhesion	GO:2000097	4	Apod Efemp2 Pcsk5 Serpine1	0.00407593	80	11.7148
stem cell differentiation	GO:0048863	33	Acvr1 Bmp7 Bmpr1a Epcam Fgf2 Fgfr1 Fn1 Foxc2 Fzd1 Hes1 Lif Ltbp3 Osr1 Ptn Ret Sema3d Sema3e Sema3f Sema3g Sema5a Sema6a Sfrp1 Sfrp2 Six1 Snai2 Sox17 Sox18 Sox9 Sp7 Tbx18 Tgfb2 Twist1 Yap1	0.00417262	15.566	2.27942
regulation of phosphorylation	GO:0042325	115	Ace Acvr1 Adam9 Adarb1 Adra2a Akap6 Apln Aplnr Arhgef5 Bmp2 Bmp7 Bmp8a Bmpr1a Camkk1 Cav2 Ccn1 Ccnd2 Cdh5 Cdkn1a Cemip Chil1 Crlf1 Cspg4 Ctnnd1 Cx3cl1 Dab2 Ddr2 Dock7 Efna1 Efna5 Emp2 Enpp1 Ephb4 Erbb2 Errfi1 Fabp4 Fam20a Fbn1 Fermt2 Fgf2 Fgfr1 Flt1 Fn1 Fndc1 Foxa2 Fzd1 Fzd10 Fzd4 Fzd7 Fzd8 Gab1 Gdf10 Gdf11 Ghr Grb10 Hes1 Igf1 Il11 Inhba Irs1 Jun Kirrel Ldb2 Ldlrad4 Lif Lox Lrp1 Maged1 Map3k10 Ng…	0.00425568	10.9838	1.60841
regulation of integrin-mediated signaling pathway	GO:2001044	8	Dab2 Emp2 Lamb1 Lamc1 Loxl3 Pcsk5 Slc2a10 Timp1	0.00435893	38.0952	5.57849
ERK1 and ERK2 cascade	GO:0070371	38	Ackr3 Acta2 Bmp2 C1qtnf3 Cavin3 Ccn1 Chil1 Cx3cl1 Dab2 Ece1 Erbb2 Errfi1 Fermt2 Fgf2 Fn1 Grb10 Igf1 Inhba Jun Klf4 Lif Lrp1 Ndrg4 Ngf Nox4 Npy Pdgfrb Pla2g5 Sema6a Sox9 Spry4 Tnfaip8l3 Tnfsf11 Tpbg Trpv4 Wnk2 Wnk4 Zfp36l1	0.00442897	14.3396	2.09983
tube formation	GO:0035148	26	Arhgap35 Bmp7 Cobl Cthrc1 Dlc1 Enah Fgf2 Fzd1 Fzd2 Irx3 Luzp1 Osr1 Ptch1 Ptk7 Ret Rgma Sfrp1 Sfrp2 Shank3 Six1 Six4 Ski Sox9 Tgfb2 Twist1 Wnt5a	0.00449169	17.4497	2.55525
mesoderm formation	GO:0001707	13	Acvr1 Bmp7 Bmpr1a Fgfr1 Foxc2 Inhba Lef1 Nr4a3 Scx Sfrp2 Snai1 Twsg1 Wnt5a	0.00451324	25	3.66088
embryonic cranial skeleton morphogenesis	GO:0048701	12	Foxc2 Gli3 Irx5 Mmp14 Prrx1 Prrx2 Six1 Six4 Tbx15 Tgfb2 Tgfb3 Twist1	0.0046743	26.6667	3.90494
protein kinase B signaling	GO:0043491	28	C1qtnf3 Cavin3 Cd28 Chil1 Cx3cl1 Fermt2 Fgf2 Fgfr1 Igf1 Irs1 Klf4 Lox Magi2 Meis3 Mmp3 Mul1 Nox4 Phlda3 Pik3r3 Rcn3 Ret Sema5a Smpd3 Sox9 Tnfaip8l3 Tnfsf11 Tpbg Zfp36l1	0.00484302	16.092	2.35643
muscle cell development	GO:0055001	29	Akap6 Bmpr1a Cav2 Ccn4 Cntnap1 Comp Dysf Efemp2 Fhod3 Flnc Hes1 Igf1 Lncpint Lox Myh11 Myof Nebl Nfatc2 Nfatc4 Pdgfrb Prox1 Ramp2 Rcan1 Shox2 Six1 Six4 Ski Smad6 Tbx18	0.00485387	16.4773	2.41285
establishment of planar polarity of embryonic epithelium	GO:0042249	7	Cthrc1 Fzd1 Fzd2 Ptk7 Sfrp1 Sfrp2 Wnt5a	0.00504568	41.1765	6.02969
bone growth	GO:0098868	10	Bnc2 Col27a1 Comp Ddr2 Enpp1 Fbln5 Mmp13 Smpd3 Sox9 Thbs3	0.00508742	30.303	4.43743
forelimb morphogenesis	GO:0035136	10	Alx4 Crabp2 Enpp1 Fmn1 Mecom Osr1 Osr2 Shox2 Twist1 Wnt9a	0.00524481	30.303	4.43743
camera-type eye morphogenesis	GO:0048593	22	Bmp7 Col8a1 Col8a2 Fat1 Fat3 Flt1 Gdf11 Gli3 Ihh Irx5 Nectin3 Prox1 Ptn Ptprm Rom1 Sdk2 Ski Sox9 Thy1 Tsku Tspan12 Twist1	0.00530839	18.8034	2.75348
regulation of animal organ formation	GO:0003156	8	Bmp2 Bmp7 Fgf2 Fgfr1 Robo1 Six1 Sulf1 Wnt5a	0.0053103	36.3636	5.32492
negative regulation of cell projection organization	GO:0031345	31	Arhgap24 Cspg4 Dab2 Dpysl3 Efna1 Fat3 Fgf13 Hes1 Id1 Kremen1 Lrp1 Neo1 Nfatc4 Ngef Ptprf Ptprs Rgma Rtn4rl1 Ryk Sema3d Sema3e Sema3f Sema3g Sema5a Sema6a Thy1 Trim46 Trpv4 Tsku Wnt5a Yap1	0.00537698	15.9794	2.33995
regulation of smooth muscle cell migration	GO:0014910	19	Ace Adamts1 Bmpr1a Ccn4 Ddr2 Dock7 Egfl7 Igf1 Lrp1 Mdk Ndrg4 Nox4 Nr4a3 Pcsk5 Pdgfrb Plxna1 Postn Rapgef4 Serpine1	0.00546232	19.5876	2.86832
regulation of protein phosphorylation	GO:0001932	103	Ace Acvr1 Adam9 Adarb1 Adra2a Akap6 Aplnr Arhgef5 Bmp2 Bmp7 Bmp8a Bmpr1a Camkk1 Cav2 Ccn1 Ccnd2 Cdh5 Cdkn1a Cemip Chil1 Crlf1 Cspg4 Ctnnd1 Cx3cl1 Dab2 Ddr2 Dock7 Efna1 Efna5 Emp2 Enpp1 Erbb2 Errfi1 Fabp4 Fam20a Fbn1 Fermt2 Fgf2 Fgfr1 Flt1 Fn1 Fndc1 Fzd1 Fzd10 Fzd4 Fzd8 Gab1 Gdf10 Gdf11 Ghr Hes1 Igf1 Il11 Inhba Jun Kirrel Ldlrad4 Lif Lox Lrp1 Maged1 Map3k10 Ngf Nox4 Nr2f2 Pdgfrb Pik3r3 Pkd1 Pkd2 P…	0.00554915	11.1351	1.63058
forebrain development	GO:0030900	44	Aplp1 Arhgap35 Atp1a2 Bmp2 Bmpr1a Col3a1 Dclk1 Dlc1 Dlx5 Dock7 Ephb3 Fat4 Fgf13 Fgf2 Fgfr1 Gdpd5 Gli3 Hes1 Inhba Lamb1 Lef1 Mdk Mecom Nfix Notch3 Nr2f2 Nr4a2 Nr4a3 Numbl Pitx1 Plcb1 Plxna1 Prox1 Ptprs Robo1 Rtn4rl1 Ryk Sema3e Sema5a Shank3 Ski Tsku Twsg1 Wnt5a	0.00568083	14.4262	2.11251
somitogenesis	GO:0001756	13	Bmpr1a Cobl Foxa2 Foxc2 Lef1 Meox1 Meox2 Nrarp Pax1 Sfrp1 Sfrp2 Tbx18 Wnt5a	0.00573637	24.5283	3.59181
cell aggregation	GO:0098743	7	Acan Barx2 Col11a1 Col2a1 Pkd1 Sox9 Tgfb2	0.00586222	41.1765	6.02969
cardiac muscle tissue development	GO:0048738	33	Acvr1 Adamts9 Akap6 Bmp2 Bmp7 Bmpr1a Ccn4 Ccnd2 Col11a1 Dll4 Fgf2 Fgfr1 Fhod3 Foxc2 Fzd7 Gja1 Hey1 Hspg2 Igf1 Irx3 Myh11 Nebl Nox4 Pdgfrb Prox1 S1pr1 Shox2 Smad7 Tbx18 Tenm4 Tgfb2 Wnt5a Yap1	0.00601591	15.493	2.26872
diphosphate metabolic process	GO:0071344	4	Ank Enpp1 Fgfr1 Sp7	0.00602423	80	11.7148
regulation of morphogenesis of a branching structure	GO:0060688	13	Bmp7 Etv5 Fgfr1 Maged1 Mdk Sfrp1 Shox2 Six1 Six4 Snai2 Sox9 Sulf1 Wnt5a	0.00609392	23.6364	3.4612
blood circulation	GO:0008015	50	Ace Acta2 Adra2a Ahr Akap6 Aoc3 Apln Arhgap35 Arhgap42 Atp1a2 Cacna2d1 Cdh5 Col1a2 Comp Ctnnbip1 Cx3cl1 Ddah1 Ece1 Emp2 Enpep Fermt2 Fgf13 Foxc2 Fxyd1 Gja1 Gna11 Irx3 Irx5 Kcne4 Kcnma1 Mmp2 Nos3 Npr3 Npy Nr2f2 Per2 Plvap Postn Ptprm Ramp2 Scn1b Shox2 Smad6 Smad7 Smpd3 Sod3 Tbx18 Tgfb2 Trpv4 Uts2r	0.00609392	13.2626	1.94211
wound healing, spreading of cells	GO:0044319	9	Arhgap24 Arhgap35 Ccn1 Cd151 Col5a1 Fermt2 Pdpn Phldb2 Snai2	0.00609711	32.1429	4.70685
positive regulation of neurogenesis	GO:0050769	39	Ace Bmp2 Camk2b Crabp2 Cx3cl1 Dbn1 Efna5 Etv5 Fgf2 Flt1 Fn1 Fzd4 Gli3 Hes1 Igf1 Il33 Lif Lpar3 Lrp1 Map1b Mdk Ngf Numbl Obsl1 Plxna1 Ptn Ptprd Ptprf Robo1 Sema5a Serpinf1 Sgk1 Shank3 Shox2 Skil Tenm4 Tiam2 Tnfrsf12a Wnt5a	0.00611947	14.8289	2.17147
striated muscle cell differentiation	GO:0051146	38	Acvr1 Akap6 Barx2 Bhlhe41 Bmp2 Bmpr1a Cav2 Ccn3 Ccn4 Ccnd2 Cntnap1 Cyp26b1 Dysf Ehd2 Fhod3 Flnc Fzd7 Igf1 Irx3 Lncpint Mmp14 Myh11 Myof Nebl Neo1 Nfatc2 Nox4 Pdgfrb Prox1 Ptgfrn Rcan1 Shox2 Six1 Six4 Ski Tanc1 Tbx18 Tmem119	0.00623737	14.5038	2.12387
negative regulation of neurogenesis	GO:0050768	24	Bmp7 Bmpr1a Daam2 Fgf13 Hes1 Id1 Nfatc4 Nr1d1 Prox1 Ptn Ptprs Rgma Ryk Sema3d Sema3e Sema3f Sema3g Sema5a Sema6a Ski Thy1 Tmem98 Trim46 Wnt5a	0.00623737	17.6471	2.58415
metanephric epithelium development	GO:0072207	7	Fat4 Hes1 Lif Osr1 Sox9 Wwtr1 Yap1	0.00625431	38.8889	5.69471
embryonic placenta development	GO:0001892	18	Bmp7 Ccn1 Gab1 Hes1 Hey1 Lef1 Lif Nr2f2 Pcdh12 Pkd1 Pkd2 Plcd1 Rspo3 Snai1 Socs3 Syde1 Vash1 Zfp36l1	0.00640411	20	2.92871
negative regulation of fibroblast growth factor receptor signaling pathway	GO:0040037	7	Apln Creb3l1 Shisa2 Spry4 Sulf1 Sulf2 Wnt5a	0.00640411	38.8889	5.69471
cell-cell junction organization	GO:0045216	27	Ace Aplnr Cdh11 Cdh13 Cdh5 Cldn10 Cntnap1 Ctnnd1 Fermt2 Fscn1 Gja1 Irx3 Kifc3 Kirrel Nfasc Numbl Ramp2 Rhoc Smad7 Snai1 Snai2 Svep1 Tgfb2 Tgfb3 Trpv4 Whrn Zfp703	0.00640411	16.5644	2.42562
mitral valve morphogenesis	GO:0003183	6	Acvr1 Bmpr1a Dchs1 Efna1 Smad6 Twist1	0.00661356	46.1538	6.75855
glomerular filtration	GO:0003094	8	Emp2 Gja1 Jchain Kirrel Myo1e Sulf1 Sulf2 Uts2r	0.00662066	34.7826	5.0934
Wnt signaling pathway, planar cell polarity pathway	GO:0060071	10	Cthrc1 Dab2 Dact1 Fzd1 Fzd2 Ptk7 Ryk Sfrp1 Sfrp2 Wnt5a	0.00676187	29.4118	4.30692
positive regulation of DNA-templated transcription	GO:0045893	139	Acvr1 Ahr Alx4 Apln Bambi Barx2 Bcl3 Bcl9l Bmp2 Bmp7 Bmpr1a Ccn1 Cd28 Cdh13 Col1a1 Creb3l1 Csrnp3 Cx3cl1 Cys1 Dab2 Dbp Dcn Dlx5 Dlx6os1 Ebf1 Egr3 Epcam Erbb2 Etv5 Fbln5 Fgf2 Fgfr1 Foxa2 Foxc2 Foxd1 Fzd1 Fzd2 Fzd4 Fzd7 Galr2 Gli3 Glis3 Hes1 Hey1 Heyl Hivep2 Hoxa10 Hoxc10 Hoxd8 Igf1 Ihh Il11 Il33 Inhba Irf2bpl Irf6 Irx3 Jun Klf4 Klf9 Ldb2 Lef1 Lif Lmo7 Lmx1b Lum Maff Maged1 Maml2 Mdk Mecom Meis3 Me…	0.00702932	10.5144	1.53968
positive regulation of nucleic acid-templated transcription	GO:1903508	139	Acvr1 Ahr Alx4 Apln Bambi Barx2 Bcl3 Bcl9l Bmp2 Bmp7 Bmpr1a Ccn1 Cd28 Cdh13 Col1a1 Creb3l1 Csrnp3 Cx3cl1 Cys1 Dab2 Dbp Dcn Dlx5 Dlx6os1 Ebf1 Egr3 Epcam Erbb2 Etv5 Fbln5 Fgf2 Fgfr1 Foxa2 Foxc2 Foxd1 Fzd1 Fzd2 Fzd4 Fzd7 Galr2 Gli3 Glis3 Hes1 Hey1 Heyl Hivep2 Hoxa10 Hoxc10 Hoxd8 Igf1 Ihh Il11 Il33 Inhba Irf2bpl Irf6 Irx3 Jun Klf4 Klf9 Ldb2 Lef1 Lif Lmo7 Lmx1b Lum Maff Maged1 Maml2 Mdk Mecom Meis3 Me…	0.00702932	10.5144	1.53968
negative regulation of inflammatory response	GO:0050728	20	C1qtnf3 Ccn3 Cd276 Cdh5 Cx3cl1 Igf1 Mdk Metrnl Npy Nr1d1 Nr1d2 Nt5e Pla2g5 Ptgis Rora Serpinf1 Socs3 Tnfaip6 Uaca Wfdc1	0.00713012	17.5439	2.56904
positive regulation of cell growth	GO:0030307	27	Akap6 Ccn4 Crabp2 Cxcl16 Dbn1 Efna5 Erbb2 Fn1 Igf1 Lpar3 Lrp1 Map1b Mmp14 Mul1 Ngf Sema5a Sfrp1 Sfrp2 Sgk1 Slc23a2 Smad7 Tead1 Tgfb2 Tnfrsf12a Uts2r Wnt5a Yap1	0.00719263	16.3636	2.39621
positive regulation of epithelial cell migration	GO:0010634	25	Adam9 Adgra2 Amotl1 Bcar1 Col18a1 Fgf2 Fgfr1 Foxc2 Igf1 Irs1 Jun Nos3 Plcg1 Plk2 Prkd1 Prox1 Rhoj Sema5a Serpine1 Snai2 Sox9 Sparc Srpx2 Tgfb2 Wnt5a	0.00720644	16.8919	2.47357
mesenchymal cell migration	GO:0090497	12	Acvr1 Bmp7 Fn1 Ret Sema3d Sema3e Sema3f Sema3g Sema5a Sema6a Tpbg Twist1	0.00726829	25.5319	3.73877
positive regulation of protein serine/threonine kinase activity	GO:0071902	29	Adam9 Adra2a Akap6 Arhgef5 Ccnd2 Cemip Erbb2 Fermt2 Fgf2 Fgfr1 Flt1 Fzd10 Fzd4 Fzd8 Gab1 Ghr Igf1 Maged1 Map3k10 Nox4 Pdgfrb Pkd1 Pkd2 Prox1 Robo1 Tcim Tead1 Tnfsf11 Wnt5a	0.00728102	15.9341	2.33331
planar cell polarity pathway involved in neural tube closure	GO:0090179	6	Fzd1 Fzd2 Ptk7 Sfrp1 Sfrp2 Wnt5a	0.00729538	46.1538	6.75855
regulation of epithelial cell differentiation	GO:0030856	22	Bmp2 Bmp7 Cdh5 Errfi1 Fat4 Fgf2 Hes1 Hey1 Id1 Lif Maff Osr1 Plcb1 Ptch1 Serpine1 Sfrp4 Sox9 Tgfb2 Wnt9a Wwtr1 Yap1 Zfp36l1	0.00734665	17.6	2.57726
Rho protein signal transduction	GO:0007266	22	Abca1 Arhgap35 Arhgap42 Arhgef25 Cdc42ep1 Cdh13 Col1a2 Col3a1 Dlc1 Eps8 Eps8l1 Eps8l2 Nfix Pdgfrb Pdpn Rasgrf2 Rasip1 Rhoj Robo1 Srgap1 Stard13 Tnfaip1	0.00742749	17.8862	2.61917
endothelium development	GO:0003158	22	Acvr1 Adamts12 Cdh5 Col18a1 Dll4 Foxc2 Fstl1 Fzd1 Fzd2 Fzd4 Hey1 Id1 Nr2f2 Pdpn Plcb1 Prox1 Ptprs Robo4 Sox17 Sox18 Stard13 Tnmd	0.00745784	17.6	2.57726
positive regulation of growth	GO:0045927	37	Ahr Akap6 Bmpr1a Ccn4 Ccnd2 Crabp2 Cxcl16 Dbn1 Efna5 Erbb2 Fgf2 Fgfr1 Fn1 Ghr Igf1 Lpar3 Lrp1 Map1b Mmp14 Mul1 Ngf Plcb1 Prox1 Sema5a Serpine1 Sfrp1 Sfrp2 Sgk1 Sh3pxd2b Slc23a2 Smad7 Tead1 Tgfb2 Tnfrsf12a Uts2r Wnt5a Yap1	0.00748749	14.6245	2.14154
stem cell fate specification	GO:0048866	3	Sfrp2 Sox17 Sox18	0.00755034	100	14.6435
branching involved in ureteric bud morphogenesis	GO:0001658	12	Bmp2 Ctnnbip1 Dchs1 Fat4 Fgf2 Foxd1 Gli3 Maged1 Ptch1 Six1 Six4 Sox9	0.00755034	24.4898	3.58617
skin development	GO:0043588	33	Adamts2 Alx4 Barx2 Col1a1 Col1a2 Col3a1 Col5a1 Col5a2 Comp Cyp26b1 Enpp1 Errfi1 Fras1 Inhba Intu Irf6 Itgb4 Klf4 Lamc1 Ldb2 Lncpint Palld Slc2a10 Snai1 Sox18 Sox9 Tgfb2 Tnfrsf19 Trps1 Wnt16 Wnt5a Yap1 Zfp36l1	0.00768059	15.1376	2.21668
negative regulation of cell death	GO:0060548	99	Ackr3 Acvr1 Ahr Angptl4 Bag3 Bcl3 Bmf Bmp7 Bok Cacna1a Ccn1 Ccn3 Ccn4 Ccn5 Ccnd2 Cdh5 Cdkn1a Chl1 Col2a1 Comp Creb3l1 Crlf1 Cryab Cx3cl1 Dab2 Ddr2 Efna1 Egr3 Epcam Erbb2 Fermt2 Fgf2 Fn1 Foxc2 Fstl1 Fzd1 Fzd9 Ghr Gli3 Hspa1a Hspg2 Id1 Igf1 Ihh Jun Klf4 Lef1 Lrp1 Mdk Mecom Meis3 Muc1 Neo1 Nfatc4 Nfix Ngf Niban2 Npy Nr4a2 Nr4a3 Nupr1 Osr1 Pcdhgc3 Pcdhgc5 Pdgfrb Pdpn Plk2 Prkd1 Ramp2 Scx Sema3e Sema5…	0.00768059	10.8315	1.58612
regulation of actin cytoskeleton organization	GO:0032956	44	Abi3bp Arhgap35 Arhgef19 Arhgef5 Arpin Asap3 Cx3cl1 Daam2 Dbn1 Dlc1 Efna5 Eln Eps8 Fermt2 Fhod3 Fmn1 Fscn1 Fzd10 Gja1 Gpm6b Id1 Kank4 Kirrel Lrp1 Mdk Nox4 Pdgfrb Pdlim4 Phldb2 Plekhh2 Ppm1e Prox1 Rhoc Rhod S1pr1 Sema3e Sema5a Sh3pxd2b Shank3 Synpo Tgfb2 Tgfb3 Wasf1 Wasl	0.00773899	13.6646	2.00098
central nervous system neuron differentiation	GO:0021953	25	Adarb1 Arhgap35 Bmpr1a Cacna1a Cdh11 Dclk1 Dll4 Ephb3 Fgfr1 Gdpd5 Gli3 Hes1 Hoxc10 Inhba Lmx1b Nfix Nr4a2 Plxna1 Prox1 Ptch1 Rora Scn1b Sema3e Shank3 Tsku	0.00785013	17.4825	2.56006
regulation of sprouting angiogenesis	GO:1903670	10	Adamts9 Creb3l1 Epn2 Fgf2 Flt1 Klf4 Rhoj Sema6a Stard13 Tnn	0.00801369	28.5714	4.18387
neuron migration	GO:0001764	27	Camk2b Chl1 Col3a1 Dclk1 Fat3 Fgf13 Flrt2 Gja1 Igsf10 Lmx1b Mark1 Matn2 Mdk Neo1 Nr2f2 Nr4a2 Nsmf Ntng1 Plxna1 Pomgnt2 Satb2 Sema3e Sema6a Sh3rf1 Tnn Trim46 Twist1	0.00829969	16.9811	2.48664
morphogenesis of an epithelial sheet	GO:0002011	13	Arhgap24 Arhgap35 Bmp7 Ccn1 Cd151 Col5a1 Dll4 Fermt2 Flrt3 Pdpn Phldb2 Snai2 Wnt5a	0.00830928	24.0741	3.52529
regulation of phosphatidylinositol 3-kinase signaling	GO:0014066	18	Cd28 Dcn Ddr2 Erbb2 Fgf2 Flt1 Fn1 Igf1 Klf4 Pdgfrb Ptpn13 Ror1 Sema3e Sox9 Tgfb2 Twist1 Unc5b Wnt16	0.00834247	19.3548	2.83423
positive regulation of RNA biosynthetic process	GO:1902680	139	Acvr1 Ahr Alx4 Apln Bambi Barx2 Bcl3 Bcl9l Bmp2 Bmp7 Bmpr1a Ccn1 Cd28 Cdh13 Col1a1 Creb3l1 Csrnp3 Cx3cl1 Cys1 Dab2 Dbp Dcn Dlx5 Dlx6os1 Ebf1 Egr3 Epcam Erbb2 Etv5 Fbln5 Fgf2 Fgfr1 Foxa2 Foxc2 Foxd1 Fzd1 Fzd2 Fzd4 Fzd7 Galr2 Gli3 Glis3 Hes1 Hey1 Heyl Hivep2 Hoxa10 Hoxc10 Hoxd8 Igf1 Ihh Il11 Il33 Inhba Irf2bpl Irf6 Irx3 Jun Klf4 Klf9 Ldb2 Lef1 Lif Lmo7 Lmx1b Lum Maff Maged1 Maml2 Mdk Mecom Meis3 Me…	0.00834971	10.459	1.53157
gland morphogenesis	GO:0022612	22	Bmp7 Ctnnd1 Etv5 Fgfr1 Gli3 Igf1 Mdk Mmp2 Plxna1 Prox1 Ptch1 Pthlh Ptn Robo1 Sfrp1 Snai2 Sox9 Sulf1 Sulf2 Tnc Twsg1 Wnt5a	0.00877549	18.0328	2.64064
positive regulation of phosphatidylinositol 3-kinase signaling	GO:0014068	15	Cd28 Dcn Ddr2 Erbb2 Fgf2 Flt1 Fn1 Igf1 Pdgfrb Ror1 Sema3e Sox9 Tgfb2 Unc5b Wnt16	0.00881215	21.1268	3.0937
negative regulation of endothelial cell migration	GO:0010596	12	Adamts9 Dcn Dll4 Fgf2 Klf4 Meox2 Nr2f2 Ptprm Robo4 Serpinf1 Stard13 Vash1	0.00888567	24	3.51445
regulation of developmental growth	GO:0048638	45	Ahr Akap6 Bmpr1a Ccn4 Ccnd2 Cdkn1a Crabp2 Dbn1 Efna5 Fgf13 Fgf2 Fgfr1 Fn1 Foxc2 Ghr Gja1 Igf1 Lpar3 Lrp1 Map1b Mul1 Ngf Plcb1 Prox1 Ptch1 Ptprs Rgma Ryk Sema3d Sema3e Sema3f Sema3g Sema5a Sema6a Serpine1 Sh3pxd2b Six1 Six4 Slc23a2 Smad7 Socs2 Tnfrsf12a Trim46 Wnt5a Yap1	0.00897209	13.8037	2.02135
mesoderm morphogenesis	GO:0048332	13	Acvr1 Bmp7 Bmpr1a Fgfr1 Foxc2 Inhba Lef1 Nr4a3 Scx Sfrp2 Snai1 Twsg1 Wnt5a	0.00911312	23.2143	3.39939
regulation of intracellular signal transduction	GO:1902531	144	Abca1 Ackr3 Acta2 Adam9 Adra2a Akap6 Aplnr Arhgap24 Arhgap35 Arhgap42 Arhgef25 Arhgef5 Avpi1 Bmp2 Bmp7 Bmpr1a Bok C1qtnf2 C1qtnf3 Castor2 Cav2 Cavin3 Ccn1 Ccn3 Cd28 Cdh13 Chil1 Chn1 Col3a1 Creb3l1 Cspg4 Cx3cl1 Dab2 Dact1 Dcn Ddr2 Dlc1 Dok4 Dyrk2 Ece1 Eda2r Efna1 Eps8 Eps8l1 Eps8l2 Erbb2 Errfi1 Fermt2 Fgf2 Fgfr1 Flt1 Fn1 Frmd6 Fzd10 Fzd4 Fzd8 Gab1 Ghr Gnai1 Hic1 Id1 Igf1 Igfbp6 Il11 Inhba Iqsec2 J…	0.00931186	10.271	1.50404
heart valve formation	GO:0003188	6	Dchs1 Efna1 Hey1 Scx Sox9 Twist1	0.00939206	42.8571	6.2758
establishment of planar polarity	GO:0001736	13	Cthrc1 Dab2 Dact1 Dchs1 Fat4 Fzd1 Fzd2 Intu Ptk7 Ryk Sfrp1 Sfrp2 Wnt5a	0.00952718	23.6364	3.4612
establishment of tissue polarity	GO:0007164	13	Cthrc1 Dab2 Dact1 Dchs1 Fat4 Fzd1 Fzd2 Intu Ptk7 Ryk Sfrp1 Sfrp2 Wnt5a	0.00952718	23.6364	3.4612
regulation of dendrite development	GO:0050773	22	Bmp7 Camk2b Cobl Dbn1 Fat3 Fzd4 Id1 Mark1 Nfatc4 Nsmf Numbl Obsl1 Pacsin1 Ptn Ptprd Ptprf Rapgef4 Robo1 Sdc2 Sgk1 Vldlr Wnt5a	0.00958704	18.3333	2.68465
metanephric nephron development	GO:0072210	8	Fmn1 Foxd1 Hes1 Lif Osr1 Pdgfrb Ret Sox9	0.00968913	32	4.68593
retina development in camera-type eye	GO:0060041	23	Col4a1 Dll4 Fat3 Fzd4 Gdf11 Hes1 Ihh Irx5 Lif Nectin3 Nfix Pdgfrb Prox1 Ptn Ptprm Rhoj Rom1 Sdk2 Ski Sox9 Tgfb2 Thy1 Tspan12	0.00971804	17.5573	2.571
metal ion transport	GO:0030001	74	Ace Ahr Akap6 Aplnr Atp1a2 Cacna1a Cacna2d1 Cacnb3 Camk2b Cbarp Cemip Cx3cl1 Dysf Fgf13 Fgf2 Fhl1 Flvcr2 Fxyd1 Fxyd2 Fxyd3 Fxyd6 Galr2 Gem Gja1 Hes1 Igf1 Kcna6 Kcnb1 Kcne4 Kcnh1 Kcnj15 Kcnk1 Kcnk5 Kcnma1 Kcnn3 Lpar3 Mllt6 Myo1b Ngf Nos3 Osr1 Pawr Pdgfrb Pkd1 Pkd2 Plcb1 Plcd1 Plce1 Plcg1 Prkd1 Ramp2 Rrad Scara5 Scn1b Serpine1 Sestd1 Sgk1 Slc12a4 Slc13a5 Slc23a2 Slc25a23 Slc30a4 Slc38a3 Slc5a3 Slc6…	0.00986962	11.6904	1.71188
regulation of hepatic stellate cell activation	GO:2000489	6	Acta2 Cygb Ddr2 Fgfr1 Nr1d1 Pdgfrb	0.00986962	42.8571	6.2758
positive regulation of intracellular signal transduction	GO:1902533	92	Ackr3 Acta2 Adam9 Adra2a Akap6 Arhgef5 Avpi1 Bmp2 Bmp7 Bmpr1a Bok C1qtnf2 C1qtnf3 Cav2 Cavin3 Cd28 Cdh13 Chil1 Col3a1 Cspg4 Cx3cl1 Dab2 Dcn Ddr2 Dok4 Ece1 Eda2r Efna1 Erbb2 Fermt2 Fgf2 Fgfr1 Flt1 Fn1 Frmd6 Fzd10 Fzd4 Fzd8 Gab1 Ghr Hic1 Igf1 Igfbp6 Il11 Inhba Jun Lif Lmcd1 Lpar3 Lrp1 Lurap1 Lurap1l Maged1 Map3k10 Mapkbp1 Meis3 Mid2 Ndrg4 Ngf Nox4 Npy Nupr1 Pdgfrb Pla2g5 Plcb1 Plce1 Prkd1 Prox1 Ret…	0.00986962	11.0577	1.61924
cell differentiation involved in kidney development	GO:0061005	11	Fat4 Foxc2 Gli3 Hes1 Lif Myo1e Osr1 Ptch1 Tshz3 Wwtr1 Yap1	0.00986962	25.5814	3.74602
positive regulation of endothelial cell migration	GO:0010595	19	Adgra2 Amotl1 Bcar1 Col18a1 Fgf2 Fgfr1 Foxc2 Igf1 Nos3 Plcg1 Plk2 Prkd1 Prox1 Rhoj Sema5a Snai2 Sparc Srpx2 Wnt5a	0.00992252	18.4466	2.70123
tendon development	GO:0035989	4	Col11a1 Col5a1 Comp Scx	0.0101291	66.6667	9.76235
mitral valve development	GO:0003174	6	Acvr1 Bmpr1a Dchs1 Efna1 Smad6 Twist1	0.0101291	42.8571	6.2758
lung vasculature development	GO:0060426	4	Errfi1 Id1 Igf1 Lif	0.0101738	66.6667	9.76235
regulation of establishment of planar polarity	GO:0090175	10	Cthrc1 Dab2 Dact1 Fzd1 Fzd2 Ptk7 Ryk Sfrp1 Sfrp2 Wnt5a	0.0101738	27.7778	4.06765
smooth muscle cell-matrix adhesion	GO:0061302	4	Apod Efemp2 Pcsk5 Serpine1	0.0101812	66.6667	9.76235
neural tube development	GO:0021915	27	Arhgap35 Bmp7 Cobl Cthrc1 Dact1 Dchs1 Dlc1 Enah Foxa2 Fzd1 Fzd2 Gli3 Hes1 Intu Luzp1 Ptch1 Ptk7 Rgma Sfrp1 Sfrp2 Ski Sox17 Tcf7 Tgfb2 Twist1 Wnt5a Zfp36l1	0.0102623	16.0714	2.35342
endocardium formation	GO:0060214	3	Prox1 Sox17 Sox18	0.0103725	100	14.6435
regulation of localization	GO:0032879	180	Abca1 Abcb1a Ace Adam9 Adra2a Ahr Ak1 Akap6 Ano1 Anpep Aoc3 Apln Aplnr Apod Arc Arhgef5 Atp1a2 Bag3 Bglap2 Bmp2 Bok C1qtnf2 C1qtnf3 Cacna1a Cacna2d1 Cacnb3 Camk2b Cav2 Cbarp Ccn3 Cd151 Cdh13 Cemip Cldn10 Cry2 Cryab Cx3cl1 Dab2 Dbn1 Dclk1 Dysf Efna5 Ehd2 Enpp1 Epn2 Erbb2 Fbn1 Fermt2 Fgf13 Fgf2 Fgfr1 Fhl1 Fndc1 Foxa2 Fxyd1 Fxyd2 Fxyd3 Fxyd6 Fzd9 Galr2 Gem Gja1 Gli3 Gna11 Gnai1 Gpm6b Grb10 Hes1 Igf1…	0.010522	9.93926	1.45546
chondrocyte differentiation involved in endochondral bone morphogenesis	GO:0003413	6	Col27a1 Ihh Scube2 Serpinh1 Smpd3 Sox9	0.0106417	42.8571	6.2758
fibroblast growth factor receptor signaling pathway	GO:0008543	14	Apln Creb3l1 Enpp1 Fam20c Fat4 Fgf2 Fgfr1 Flrt2 Flrt3 Shisa2 Spry4 Sulf1 Sulf2 Wnt5a	0.0108527	22.2222	3.25412
neuromuscular junction development	GO:0007528	12	Cacnb3 Cntnap1 Col4a1 Erbb2 Etv5 Fzd9 Pdzrn3 Ppfibp1 Ptn Six1 Six4 Tnc	0.0108527	25	3.66088
paraxial mesoderm development	GO:0048339	7	Bmpr1a Fgfr1 Foxc2 Lef1 Tead1 Wnt5a Yap1	0.0110095	38.8889	5.69471
regulation of establishment of planar polarity involved in neural tube closure	GO:0090178	6	Fzd1 Fzd2 Ptk7 Sfrp1 Sfrp2 Wnt5a	0.0111051	42.8571	6.2758
smoothened signaling pathway	GO:0007224	24	Boc Dyrk2 Enpp1 Evc2 Foxa2 Gli3 Hes1 Hspg2 Ihh Intu Map3k10 Prrx1 Prrx2 Ptch1 Rora Scube1 Scube2 Scube3 Sfrp1 Shox2 Ttc23 Ttc26 Wnt9a Zfp423	0.0111511	16.6667	2.44059
negative regulation of sprouting angiogenesis	GO:1903671	6	Adamts9 Creb3l1 Epn2 Flt1 Sema6a Stard13	0.011192	42.8571	6.2758
extracellular matrix disassembly	GO:0022617	9	Ddr2 Fap Fscn1 Lamc1 Mmp13 Pdpn Sema5a Sh3pxd2b Tgfb2	0.0112419	29.0323	4.25135
positive regulation of collateral sprouting	GO:0048672	5	Crabp2 Efna5 Lpar3 Lrp1 Ngf	0.0112523	50	7.32177
positive regulation of cell-substrate adhesion	GO:0010811	22	Abi3bp Ccdc80 Ccn1 Cdh13 Col16a1 Col8a1 Dab2 Dbn1 Dmp1 Edil3 Efemp2 Emp2 Fermt2 Fmn1 Fn1 Mdk Npy Pcsk5 Ptn Smoc1 Spp1 Thy1	0.0113055	17.1875	2.51686
regulation of cell morphogenesis	GO:0022604	36	Arc Arhgap35 Bambi Bcl9l Camk2b Cdc42ep1 Dbn1 Dlc1 Efna5 Eps8 Fam171a1 Fermt2 Fn1 Fzd4 Itga7 Mul1 Ntng1 Numbl Obsl1 Pakap Palmd Parva Pdpn Plxna1 Ptn Ptprd Ptprf Rhoj Rhoq Sema3e Sgk1 Sh3d19 Slc23a2 Sparc Wnt5a Wtip	0.0113124	14.7541	2.16052
prostate gland morphogenesis	GO:0060512	8	Bmp7 Igf1 Mmp2 Sfrp1 Sox9 Sulf1 Tnc Wnt5a	0.0114555	33.3333	4.88118
prostate gland epithelium morphogenesis	GO:0060740	8	Bmp7 Igf1 Mmp2 Sfrp1 Sox9 Sulf1 Tnc Wnt5a	0.0114555	33.3333	4.88118
negative regulation of smooth muscle cell proliferation	GO:0048662	13	Apln Apod Bmp2 Cdkn1a Ctnnbip1 Efemp2 Klf4 Ndrg4 Nos3 Npr3 Ogn Rgs5 Tgfb3	0.011542	21.3115	3.12075
export across plasma membrane	GO:0140115	11	Abca1 Abcb1a Atp1a2 Fxyd1 Gja1 Kcnb1 Kcne4 Kcnk5 Slc30a4 Slc36a2 Slc8a3	0.0115932	25.5814	3.74602
lymphatic endothelial cell fate commitment	GO:0060838	3	Nr2f2 Pdpn Prox1	0.0115932	100	14.6435
renal filtration	GO:0097205	8	Emp2 Gja1 Jchain Kirrel Myo1e Sulf1 Sulf2 Uts2r	0.0116971	32	4.68593
regulation of monoatomic ion transmembrane transport	GO:0034765	45	Abcb1a Ahr Akap6 Aplnr Arc Atp1a2 Cacna1a Cacna2d1 Cacnb3 Cbarp Cemip Cx3cl1 Dysf Fgf13 Fhl1 Fxyd1 Fxyd2 Fxyd3 Fxyd6 Galr2 Gem Kcna6 Kcnb1 Kcne4 Kcnh1 Kcnj15 Kcnma1 Ngf Osr1 Pkd2 Plcb1 Plcg1 Prkd1 Rrad Scn1b Sestd1 Shank3 Slc36a2 Tcaf1 Tcaf2 Tgfb2 Thy1 Twist1 Wnk2 Wnk4	0.0119687	13.0058	1.90451
integrin activation	GO:0033622	8	Col16a1 Cx3cl1 Farp2 Fermt2 Fn1 Foxc2 Pcsk5 Rasip1	0.0120469	32	4.68593
cementum mineralization	GO:0071529	4	Ank Enpp1 Fgfr1 Sp7	0.0120469	66.6667	9.76235
negative regulation of growth	GO:0045926	33	Ccn3 Cdkn1a Cgref1 Cryab Dab2 Dact3 Enpp1 Fgf13 Fhl1 Gja1 Hspa1a Inhba Mul1 P3h1 Ptch1 Ptprs Rgma Rrad Ryk Sema3d Sema3e Sema3f Sema3g Sema5a Sema6a Sfrp1 Sfrp2 Slit3 Socs2 Sox17 Tgfb2 Trim46 Wnt5a	0.0121539	14.4105	2.1102
negative regulation of cold-induced thermogenesis	GO:0120163	11	Abhd6 Dock7 Foxc2 Hoxc10 Id1 Lama4 Nova1 Npr3 Nr1d1 Plcl1 Zfp423	0.0121539	24.4444	3.57953
regulation of type B pancreatic cell proliferation	GO:0061469	6	Errfi1 Igf1 Nr1d1 Nr4a3 Nupr1 Sfrp1	0.0122113	40	5.85741
positive regulation of kinase activity	GO:0033674	48	Ace Adam9 Adra2a Akap6 Arhgef5 Camkk1 Ccn1 Ccnd2 Cdkn1a Cemip Chil1 Ddr2 Efna1 Emp2 Ephb4 Erbb2 Fbn1 Fermt2 Fgf2 Fgfr1 Flt1 Fzd10 Fzd4 Fzd8 Gab1 Ghr Igf1 Irs1 Maged1 Map3k10 Nox4 Pdgfrb Pkd1 Pkd2 Prox1 Ret Robo1 Ror1 Ryk Srcin1 Tcim Tead1 Tgfb2 Tnfaip8l3 Tnfsf11 Vldlr Wnk4 Wnt5a	0.0122113	13.0435	1.91003
regulation of bone development	GO:1903010	4	Gli3 Lox Tmem119 Tnn	0.0122417	66.6667	9.76235
vascular endothelial growth factor receptor signaling pathway	GO:0048010	11	Bcar1 Clec14a Epn2 Flt1 Foxc2 Fzd4 Grb10 Myof Prkd1 Sulf1 Tmem204	0.0124499	23.913	3.50171
axis elongation	GO:0003401	9	Ptk7 Sfrp1 Sfrp2 Six1 Six4 Sox9 Tnc Wnt5a Yap1	0.0124601	29.0323	4.25135
regulation of nephron tubule epithelial cell differentiation	GO:0072182	5	Fat4 Lif Osr1 Wwtr1 Yap1	0.0124717	50	7.32177
midbrain development	GO:0030901	9	Fgf2 Fgfr1 Hes1 Lmx1b Ryk Sfrp1 Sfrp2 Smad9 Wnt5a	0.0124873	29.0323	4.25135
vascular associated smooth muscle cell development	GO:0097084	6	Comp Efemp2 Hes1 Nfatc4 Ramp2 Smad6	0.012526	40	5.85741
extrinsic apoptotic signaling pathway in absence of ligand	GO:0097192	14	Bag3 Bok Col2a1 Cx3cl1 Fgfr1 Hspa1a Igf1 Inhba Ngf Ret Snai2 Srpx Tgfb2 Unc5b	0.0126814	20.5882	3.01484
animal organ formation	GO:0048645	12	Bmp2 Bmp7 Bmpr1a Emp2 Fgf2 Fgfr1 Gli3 Hes1 Robo1 Six1 Sulf1 Wnt5a	0.0126814	23.5294	3.44554
regulation of cell fate commitment	GO:0010453	9	Bmpr1a Fgf2 Fgfr1 Fzd7 Hes1 Loxl3 Sfrp2 Sox17 Wnt5a	0.0126814	28.125	4.11849
regulation of transport	GO:0051049	151	Abca1 Abcb1a Ace Adam9 Adra2a Ahr Ak1 Akap6 Ano1 Anpep Aoc3 Apln Aplnr Apod Arc Arhgef5 Atp1a2 Bag3 Bglap2 Bmp2 Bok C1qtnf2 C1qtnf3 Cacna1a Cacna2d1 Cacnb3 Cbarp Ccn3 Cd151 Cdh13 Cemip Cldn10 Cry2 Cryab Cx3cl1 Dab2 Dbn1 Dysf Efna5 Ehd2 Enpp1 Epn2 Erbb2 Fbn1 Fgf13 Fgfr1 Fhl1 Fndc1 Foxa2 Fxyd1 Fxyd2 Fxyd3 Fxyd6 Galr2 Gem Gja1 Gli3 Gna11 Gpm6b Grb10 Hes1 Igf1 Il11 Inhba Irs1 Kcna6 Kcnb1 Kcne4 Kcnh1 …	0.0127102	10.1139	1.48103
memory	GO:0007613	21	Arc B4galt2 Ccnd2 Fgf13 Foxo6 Igf1 Lmx1b Map1a Mdk Nfatc4 Nfix Ngf Plcb1 Plk2 Ppp1r1b Ptn Rcan1 Serpinf1 Sgk1 Shank3 Slc8a3	0.0127471	17.6471	2.58415
negative regulation of axon extension involved in axon guidance	GO:0048843	8	Ryk Sema3d Sema3e Sema3f Sema3g Sema5a Sema6a Wnt5a	0.0128333	33.3333	4.88118
long-term synaptic depression	GO:0060292	9	Abhd6 Arc Iqsec2 Kcnb1 Penk Plk2 Shank3 Sorcs2 Stxbp1	0.0128806	29.0323	4.25135
regulation of non-canonical Wnt signaling pathway	GO:2000050	8	Daam2 Dab2 Dact1 Rspo3 Sfrp1 Sfrp2 Sfrp4 Wnt5a	0.0130084	32	4.68593
trabecula morphogenesis	GO:0061383	12	Adamts1 Bmp7 Bmpr1a Col1a1 Dll4 Enpp1 Hey1 Mmp2 S1pr1 Sfrp1 Tgfb2 Thbs3	0.0130782	23.5294	3.44554
embryonic skeletal joint morphogenesis	GO:0060272	5	Bmp7 Col2a1 Osr1 Osr2 Shox2	0.0131734	45.4545	6.65615
positive regulation of neuron differentiation	GO:0045666	15	Bmp2 Bmp7 Etv5 Fgf2 Fgfr1 Foxa2 Gdpd5 Heyl Irx3 Map1b Nbl1 Ngf Prox1 Socs2 Timp2	0.0134584	20.5479	3.00894
positive regulation of neuron projection development	GO:0010976	31	Adamts1 Arhgap35 Bmp7 Camk2b Cobl Cpeb1 Cx3cl1 Dbn1 Ddr2 Dpysl3 Fgfr1 Fzd1 Lif Lrp1 Magi2 Mdk Ndrg4 Ngf P3h1 Pacsin1 Prkd1 Ptk7 Ptn Ret Rgma Ror1 Scn1b Serpinf1 Tnn Vldlr Wnt5a	0.013544	15.0485	2.20364
glycosaminoglycan metabolic process	GO:0030203	17	Bgn Cemip Chpf Chpf2 Chst1 Chsy3 Csgalnact1 Dcn Dse Fgf2 Has1 Hs3st1 Itih2 Mamdc2 Pdgfrb Smpd3 Tnfaip6	0.013544	18.6813	2.7356
positive regulation of protein kinase activity	GO:0045860	42	Ace Adam9 Adra2a Akap6 Arhgef5 Camkk1 Ccn1 Ccnd2 Cdkn1a Cemip Chil1 Ddr2 Efna1 Emp2 Erbb2 Fbn1 Fermt2 Fgf2 Fgfr1 Flt1 Fzd10 Fzd4 Fzd8 Gab1 Ghr Igf1 Maged1 Map3k10 Nox4 Pdgfrb Pkd1 Pkd2 Prox1 Robo1 Srcin1 Tcim Tead1 Tgfb2 Tnfsf11 Vldlr Wnk4 Wnt5a	0.0135532	13.4185	1.96495
hindgut morphogenesis	GO:0007442	4	Dact1 Gli3 Tcf7 Wnt5a	0.0136917	66.6667	9.76235
vasculogenesis	GO:0001570	16	Ackr3 Aplnr Egfl7 Emp2 Enpp1 Fgfr1 Fzd4 Hey1 Myo1e Pdgfrb Ramp2 Rasip1 Sox17 Sox18 Yap1 Zfp36l1	0.0136949	20	2.92871
cochlea morphogenesis	GO:0090103	7	Cthrc1 Fzd2 Ptk7 Six1 Sox9 Tbx18 Wnt5a	0.0138031	35	5.12524
cellular response to acid chemical	GO:0071229	15	Castor2 Col16a1 Col1a1 Col1a2 Col3a1 Col4a1 Col5a2 Col6a1 Cpeb1 Mmp2 Mmp3 Ngf Nsmf Pkd2 Six1	0.0138752	20.2703	2.96828
regulation of axon regeneration	GO:0048679	9	Klf4 Kremen1 Lrp1 Neo1 Ptn Ptprf Ptprs Rgma Rtn4rl1	0.0139256	29.0323	4.25135
digestive tract morphogenesis	GO:0048546	10	Dact1 Ephb3 Gli3 Ihh Sfrp1 Sfrp2 Shox2 Sox17 Tcf7 Wnt5a	0.0140971	26.3158	3.85356
rhythmic process	GO:0048511	34	Adamts1 Ahr Bhlhe40 Bhlhe41 Cavin3 Cry2 Dbp Erbb2 Fzd4 Gpr176 Id1 Id3 Igf1 Inhba Kcnma1 Klf9 Maged1 Mapk10 Mdk Ngf Nos3 Nr1d1 Nr1d2 Per2 Per3 Piwil2 Prkg2 Prox1 Ptn Rora Tef Tnfaip6 Twist1 Uts2r	0.0140971	14.5299	2.12769
positive regulation of extracellular matrix disassembly	GO:0090091	5	Ddr2 Fscn1 Pdpn Sema5a Tgfb2	0.0140971	50	7.32177
negative regulation of endothelial cell proliferation	GO:0001937	10	Cav2 Dll4 Flt1 Gja1 Nr2f2 Ptprm Sparc Sulf1 Tnmd Vash1	0.0143174	25	3.66088
regulation of ERK1 and ERK2 cascade	GO:0070372	34	Ackr3 Acta2 Bmp2 C1qtnf3 Cavin3 Ccn1 Chil1 Cx3cl1 Dab2 Ece1 Erbb2 Errfi1 Fermt2 Fgf2 Fn1 Igf1 Inhba Jun Klf4 Lif Lrp1 Ndrg4 Ngf Nox4 Npy Pdgfrb Pla2g5 Sema6a Spry4 Tnfaip8l3 Tnfsf11 Tpbg Trpv4 Wnk2	0.0144681	13.8211	2.0239
segment specification	GO:0007379	6	Cobl Irx3 Meox1 Meox2 Osr1 Six1	0.0144818	37.5	5.49132
monoatomic cation transport	GO:0006812	79	Ace Ahr Akap6 Ano1 Aplnr Atp1a2 Cacna1a Cacna2d1 Cacnb3 Camk2b Cbarp Cemip Cx3cl1 Dysf Fgf13 Fgf2 Fhl1 Flvcr2 Fxyd1 Fxyd2 Fxyd3 Fxyd6 Galr2 Gem Gja1 Hes1 Igf1 Kcna6 Kcnb1 Kcne4 Kcnh1 Kcnj15 Kcnk1 Kcnk5 Kcnma1 Kcnn3 Lpar3 Mllt6 Myo1b Ngf Nos3 Osr1 Panx3 Pawr Pdgfrb Piezo2 Pkd1 Pkd2 Plcb1 Plcd1 Plce1 Plcg1 Prkd1 Ramp2 Rrad Scara5 Scn1b Serpine1 Sestd1 Sgk1 Slc12a4 Slc13a5 Slc23a2 Slc25a23 Slc30a4 S…	0.0146484	11.2696	1.65027
transforming growth factor beta1 production	GO:0032905	5	Col3a1 Cx3cl1 Laptm4b Lum Tsku	0.0149349	45.4545	6.65615
regulation of extracellular matrix disassembly	GO:0010715	6	Ddr2 Fap Fscn1 Pdpn Sema5a Tgfb2	0.0156693	40	5.85741
calcium-dependent cell-cell adhesion via plasma membrane cell adhesion molecules	GO:0016339	8	Cdh11 Cdh13 Cdh5 Pcdh12 Pcdh18 Pcdhb16 Pcdhga12 Pcdhgc3	0.0157061	32	4.68593
positive regulation of canonical Wnt signaling pathway	GO:0090263	18	Adgra2 Bambi Col1a1 Daam2 Dact1 Dlx5 Fgf2 Fzd9 Nrarp Ptk7 Rspo3 Sema5a Sfrp1 Sfrp2 Sfrp4 Sulf2 Wnk2 Yap1	0.0157061	18.5567	2.71736
neural crest cell migration	GO:0001755	11	Acvr1 Bmp7 Fn1 Ret Sema3d Sema3e Sema3f Sema3g Sema5a Sema6a Twist1	0.0157061	24.4444	3.57953
regulation of keratinocyte proliferation	GO:0010837	10	Intu Irf6 Klf9 Mdk Prkd1 Ptch1 Ptprk Snai2 Yap1 Zfp36l1	0.0157061	25.641	3.75475
nephron tubule formation	GO:0072079	5	Irx3 Osr1 Six1 Six4 Sox9	0.0157061	45.4545	6.65615
regulation of cytoskeleton organization	GO:0051493	59	Abi3bp Arhgap35 Arhgef19 Arhgef5 Arpin Asap3 Capn6 Cdh5 Cx3cl1 Daam2 Dbn1 Dlc1 Dysf Efna5 Eln Eps8 Fermt2 Fgf13 Fhod3 Fmn1 Fscn1 Fzd10 Gja1 Gnai1 Gpm6b Hspa1a Id1 Kank4 Kirrel Lrp1 Map1a Map1b Mdk Nav3 Nox4 Pde4dip Pdgfrb Pdlim4 Phldb1 Phldb2 Pkd1 Plekhh2 Ppm1e Prox1 Rhoc Rhod S1pr1 Sema3e Sema5a Sgk1 Sh3pxd2b Shank3 Syde1 Synpo Tgfb2 Tgfb3 Trpv4 Wasf1 Wasl	0.0157061	12.2153	1.78875
epithelial to mesenchymal transition involved in endocardial cushion formation	GO:0003198	6	Acvr1 Hey1 Heyl Snai1 Snai2 Tgfb2	0.0157061	37.5	5.49132
hindlimb morphogenesis	GO:0035137	9	Alx4 Bmpr1a Fmn1 Mecom Osr1 Osr2 Pitx1 Ptch1 Twist1	0.0158669	28.125	4.11849
negative regulation of molecular function	GO:0044092	88	Ace Adarb1 Ahr Akap6 Angptl4 Aoc3 Atp1a2 Bcl3 Bhlhe40 Bmp2 Bmp7 Cacnb3 Cbarp Cdkn1a Cnn3 Cry2 Cryab Ctnnbip1 Cys1 Dab2 Dact1 Ddr2 Dysf Errfi1 Fabp4 Foxa2 Fxyd2 Fzd10 Galr2 Gem Hes1 Hey1 Heyl Hr Id1 Id3 Igf1 Itih2 Jun Kcne4 Klf4 Lef1 Map3k10 Nfatc4 Ngf Nos3 Npr3 Nr2f2 Nupr1 Osr1 Per2 Pkd1 Pkd2 Plk2 Ppm1e Ppp1r1b Prox1 Ptch1 Ptgis Pthlh Ptprb Ptprf Rasip1 Rgma Rrad Serpina3n Serpine1 Serpinf1 Serpi…	0.0159459	10.7579	1.57534
response to mechanical stimulus	GO:0009612	20	Atp1a2 Bag3 Cacnb3 Col11a1 Col1a1 Igf1 Jun Mdk Mmp2 Nos3 Pawr Piezo2 Pkd1 Pkd2 Ptn Scx Shank3 Slitrk6 Sox9 Whrn	0.016272	17.5439	2.56904
body morphogenesis	GO:0010171	13	Col1a1 Crispld2 Dlx5 Ihh Lef1 Mab21l2 Mmp2 Phldb1 Phldb2 Scx Ski Tgfb2 Tgfb3	0.016272	22.0339	3.22654
regulation of Notch signaling pathway	GO:0008593	15	Bmp7 Ccn3 Dll4 Egfl7 Epn2 Gdpd5 Hes1 Hey1 Mmp14 Nrarp Postn Robo1 Tcim Tgfb2 Yap1	0.0165867	20	2.92871
cardiac atrium morphogenesis	GO:0003209	8	Acvr1 Bmp2 Ccn1 Dll4 Prox1 Shox2 Tgfb2 Wnt5a	0.0168157	30.7692	4.5057
nerve development	GO:0021675	14	Ackr3 Adarb1 Ece1 Gli3 Hes1 Ngf Plxna1 Ret Sema3f Six1 Six4 Slitrk6 Sulf1 Sulf2	0.0170538	21.2121	3.1062
negative regulation of ossification	GO:0030279	9	Enpp1 Kremen1 Ltbp3 Mdk Sfrp1 Smad6 Smad7 Sost Sox9	0.0170538	26.4706	3.87623
embryonic forelimb morphogenesis	GO:0035115	8	Alx4 Crabp2 Mecom Osr1 Osr2 Shox2 Twist1 Wnt9a	0.0172566	29.6296	4.33882
gliogenesis	GO:0042063	41	Ano1 Bmp2 Cntnap1 Col3a1 Cspg4 Cx3cl1 Daam2 Enpp1 Erbb2 Etv5 Fgf2 Flt1 Fn1 Gli3 Gpm6b Hes1 Igf1 Il33 Itgb4 Lamb1 Lef1 Lif Lrp1 Matn2 Mdk Mxra8 Nfix Nr1d1 Ptn Ptprb Ror1 Shank3 Ski Slc8a3 Sox13 Sox9 Tenm4 Tgfb2 Tmem98 Vcan Zcchc24	0.0175835	13.3117	1.9493
regulation of tube size	GO:0035150	22	Ace Acta2 Adra2a Ahr Apln Arhgap42 Atp1a2 Comp Cx3cl1 Ece1 Foxc2 Gja1 Kcnma1 Mmp2 Nos3 Npr3 Per2 Ptprm Smad6 Smpd3 Sod3 Uts2r	0.0177701	16.4179	2.40416
blood vessel diameter maintenance	GO:0097746	22	Ace Acta2 Adra2a Ahr Apln Arhgap42 Atp1a2 Comp Cx3cl1 Ece1 Foxc2 Gja1 Kcnma1 Mmp2 Nos3 Npr3 Per2 Ptprm Smad6 Smpd3 Sod3 Uts2r	0.0177701	16.4179	2.40416
skeletal muscle organ development	GO:0060538	25	Barx2 Bcl9l Cav2 Cntnap1 Cyp26b1 Dysf Eln Heyl Large1 Lncpint Maff Meox2 Nfix Nr1d2 Nr2f2 Nupr1 Pitx1 Rcan1 Scx Shox2 Six1 Six4 Ski Skil Twist1	0.0179133	15.528	2.27384
metanephric mesenchyme development	GO:0072075	4	Bmp7 Osr1 Six1 Six4	0.018747	57.1429	8.36773
positive regulation of smooth muscle cell migration	GO:0014911	13	Adamts1 Ccn4 Ddr2 Dock7 Igf1 Lrp1 Mdk Nox4 Nr4a3 Pcsk5 Pdgfrb Postn Rapgef4	0.0187487	21.3115	3.12075
blood vessel remodeling	GO:0001974	12	Ahr Dll4 Eln Foxc2 Gja1 Igf1 Lif Lrp1 Nos3 Npr3 Rspo3 Tgfb2	0.0200445	22.6415	3.31552
morphogenesis of a polarized epithelium	GO:0001738	15	Cthrc1 Ctnnd1 Dab2 Dact1 Dchs1 Fat1 Fat4 Fzd1 Fzd2 Intu Ptk7 Ryk Sfrp1 Sfrp2 Wnt5a	0.0201118	20	2.92871
positive regulation of chemotaxis	GO:0050921	20	Cdh13 Cx3cl1 Cxcl14 Dysf Fgf2 Fgfr1 Fn1 Lbp Mdk Pdgfrb Prkd1 Ptn S1pr1 Sema5a Serpine1 Snai2 Tpbg Trpv4 Wasl Wnt5a	0.0201486	16.2602	2.38106
sensory perception	GO:0007600	42	Ace Adra2a Ano1 Cacna1a Cacnb3 Ccn3 Cemip Col11a1 Col11a2 Col1a1 Col2a1 Dll4 Enpp1 Eps8l2 Fgfr1 Fzd2 Fzd4 Gprc5c Igf1 Il33 Irx5 Kcnma1 Lef1 Lum Map1a Ngf Olfm2 Pawr Penk Piezo2 Ptges Rom1 Ror1 Sema5a Six1 Slitrk6 Snai2 Sobp Tbx18 Tmie Tshz3 Whrn	0.0201536	13.0435	1.91003
regulation of inflammatory response	GO:0050727	37	Ace Adamts12 Aoc3 C1qtnf3 Ccn3 Ccn4 Cd276 Cd28 Cdh5 Cx3cl1 Fabp4 Fgfr1 Igf1 Il33 Lbp Mdk Metrnl Npy Nr1d1 Nr1d2 Nt5e Nupr1 Pla2g5 Ptges Ptgis Rora Serpine1 Serpinf1 Slc7a2 Socs3 Tnc Tnfaip6 Tnfsf11 Trpv4 Uaca Wfdc1 Wnt5a	0.0204096	12.8028	1.87478
regulation of neuron differentiation	GO:0045664	26	Bmp2 Bmp7 Etv5 Fgf2 Fgfr1 Foxa2 Gdf11 Gdpd5 Gli3 Hes1 Hey1 Heyl Irx3 Map1b Nbl1 Ngf Notch3 Nrep Prox1 Ret Sfrp1 Sfrp2 Six1 Socs2 Sox9 Timp2	0.020526	15.5689	2.27983
positive regulation of integrin-mediated signaling pathway	GO:2001046	6	Dab2 Emp2 Lamb1 Lamc1 Loxl3 Pcsk5	0.020688	40	5.85741
hepatic stellate cell activation	GO:0035733	6	Acta2 Cygb Ddr2 Fgfr1 Nr1d1 Pdgfrb	0.0207853	37.5	5.49132
skeletal muscle tissue development	GO:0007519	24	Barx2 Bcl9l Cav2 Cntnap1 Cyp26b1 Dysf Eln Heyl Lncpint Maff Meox2 Nfix Nr1d2 Nr2f2 Nupr1 Pitx1 Rcan1 Scx Shox2 Six1 Six4 Ski Skil Twist1	0.0210178	15.5844	2.28211
renal system process	GO:0003014	16	Ace Anpep Dab2 Emp2 Gja1 Jchain Kcnma1 Kirrel Mllt6 Myo1e Npr3 Slc25a23 Sulf1 Sulf2 Uts2r Wnk4	0.0210178	18.6047	2.72438
cell-substrate junction assembly	GO:0007044	18	Apod Cdh11 Col16a1 Dlc1 Efna5 Fermt2 Fmn1 Fn1 Gpm6b Itgb4 Lamc1 Lrp1 Mmp14 Phldb2 Ptprk Rhod Thsd1 Thy1	0.0213901	18.5567	2.71736
positive regulation of macromolecule biosynthetic process	GO:0010557	152	Acvr1 Ahr Akap6 Alx4 Apln Bambi Barx2 Bcl3 Bcl9l Bmp2 Bmp7 Bmpr1a C1qtnf2 Ccn1 Cd28 Cdh13 Col1a1 Cpeb1 Creb3l1 Csrnp3 Cx3cl1 Cys1 Dab2 Dbp Dcn Dlx5 Dlx6os1 Dyrk2 Ebf1 Egr3 Epcam Erbb2 Etv5 Fbln5 Fgf2 Fgfr1 Foxa2 Foxc2 Foxd1 Fzd1 Fzd2 Fzd4 Fzd7 Galr2 Gli3 Glis3 Hes1 Hey1 Heyl Hivep2 Hoxa10 Hoxc10 Hoxd8 Igf1 Ihh Il11 Il33 Inhba Irf2bpl Irf6 Irs1 Irx3 Jun Klf4 Klf9 Larp6 Ldb2 Lef1 Lif Lmo7 Lmx1b Lum…	0.0215584	10.0132	1.46628
positive regulation of BMP signaling pathway	GO:0030513	9	Ccn1 Cdh5 Foxd1 Hes1 Neo1 Scube3 Sulf1 Twsg1 Zfp423	0.0219662	26.4706	3.87623
positive regulation of cellular biosynthetic process	GO:0031328	159	Acvr1 Ahr Akap6 Alx4 Apln Bambi Barx2 Bcl3 Bcl9l Bmp2 Bmp7 Bmpr1a C1qtnf2 Ccn1 Cd28 Cdh13 Col1a1 Cpeb1 Creb3l1 Csrnp3 Cx3cl1 Cys1 Dab2 Dbp Dcn Ddah1 Dlx5 Dlx6os1 Dyrk2 Ebf1 Egr3 Epcam Erbb2 Etv5 Fbln5 Fgf2 Fgfr1 Foxa2 Foxc2 Foxd1 Fzd1 Fzd2 Fzd4 Fzd7 Galr2 Gli3 Glis3 Gpt2 Hes1 Hey1 Heyl Hivep2 Hoxa10 Hoxc10 Hoxd8 Igf1 Ihh Il11 Il33 Inhba Irf2bpl Irf6 Irs1 Irx3 Jun Klf4 Klf9 Larp6 Ldb2 Lef1 Lif Lmo…	0.0221975	9.9189	1.45248
positive regulation of cell adhesion	GO:0045785	54	Abi3bp Adam9 Bmp7 Ccdc80 Ccn1 Cd276 Cd28 Cdh13 Col16a1 Col8a1 Cx3cl1 Dab2 Dbn1 Dmp1 Dysf Edil3 Efemp2 Egr3 Emp2 Ephb4 Erbb2 Fermt2 Fmn1 Fn1 Foxc2 Gli3 Hes1 Ibsp Igf1 Ihh Lamb1 Lamc1 Lef1 Lif Magi1 Mdk Npy Nr4a3 Pawr Pcsk5 Pdpn Ptn Ret Rhod Smad7 Smoc1 Sox13 Spp1 Tbx18 Tgfb2 Thy1 Tnfsf11 Vnn1 Wnt5a	0.0222638	12	1.75722
positive regulation of blood vessel endothelial cell migration	GO:0043536	12	Amotl1 Col18a1 Fgf2 Fgfr1 Foxc2 Igf1 Nos3 Plcg1 Plk2 Prkd1 Rhoj Srpx2	0.0223342	21.8182	3.19495
chondrocyte development involved in endochondral bone morphogenesis	GO:0003433	4	Col27a1 Serpinh1 Smpd3 Sox9	0.0224308	57.1429	8.36773
endocardial cushion to mesenchymal transition involved in heart valve formation	GO:0003199	3	Efna1 Hey1 Twist1	0.0225869	75	10.9826
prostate gland development	GO:0030850	10	Ahr Bmp7 Igf1 Mmp2 Serpinf1 Sfrp1 Sox9 Sulf1 Tnc Wnt5a	0.0227062	25	3.66088
cell-cell junction assembly	GO:0007043	19	Ace Aplnr Cdh11 Cdh13 Cdh5 Cldn10 Cntnap1 Ctnnd1 Fscn1 Gja1 Irx3 Nfasc Ramp2 Rhoc Smad7 Snai1 Snai2 Trpv4 Zfp703	0.0228814	17.1171	2.50655
positive regulation of developmental growth	GO:0048639	27	Akap6 Bmpr1a Ccn4 Ccnd2 Crabp2 Dbn1 Efna5 Fgf2 Fgfr1 Fn1 Ghr Igf1 Lpar3 Lrp1 Map1b Mul1 Ngf Plcb1 Prox1 Sema5a Serpine1 Sh3pxd2b Slc23a2 Smad7 Tnfrsf12a Wnt5a Yap1	0.0230678	15.3409	2.24645
sensory perception of sound	GO:0007605	19	Cemip Col11a1 Col11a2 Col1a1 Col2a1 Enpp1 Eps8l2 Fgfr1 Fzd4 Kcnma1 Map1a Ror1 Six1 Slitrk6 Snai2 Sobp Tbx18 Tmie Whrn	0.0231782	17.5926	2.57618
positive regulation of stem cell differentiation	GO:2000738	7	Fgf2 Ltbp3 Ptn Sox17 Sox9 Sp7 Tgfb2	0.0232439	31.8182	4.65931
transforming growth factor beta production	GO:0071604	9	Bmpr1a Col3a1 Cx3cl1 Fn1 Laptm4b Ltbp1 Lum Tgfb2 Tsku	0.0232893	26.4706	3.87623
regulation of cell size	GO:0008361	28	Ahr Arhgap35 Crabp2 Dbn1 Efna5 Fgf13 Fn1 Kcnma1 Lpar3 Lrp1 Map1b Ngf Prkg2 Ptprs Ret Rgma Ryk Sema3d Sema3e Sema3f Sema3g Sema5a Sema6a Shank3 Slc12a4 Tnfrsf12a Trim46 Wnt5a	0.0236382	15.0538	2.2044
regulation of transmembrane transporter activity	GO:0022898	31	Abcb1a Akap6 Arc Atp1a2 Cacna1a Cacna2d1 Cacnb3 Cbarp Dysf Fgf13 Fhl1 Fxyd1 Fxyd2 Fxyd3 Fxyd6 Galr2 Gem Gja1 Kcne4 Osr1 Pkd2 Plcb1 Plcg1 Rasgrf2 Rrad Scn1b Shank3 Tcaf1 Tcaf2 Twist1 Wnk2	0.0237552	14.0271	2.05407
secondary palate development	GO:0062009	7	Col11a2 Fzd1 Fzd2 Lef1 Tgfb2 Tgfb3 Wnt5a	0.0239074	33.3333	4.88118
regulation of transporter activity	GO:0032409	32	Abcb1a Akap6 Arc Atp1a2 Cacna1a Cacna2d1 Cacnb3 Cbarp Dysf Fgf13 Fhl1 Fxyd1 Fxyd2 Fxyd3 Fxyd6 Galr2 Gem Gja1 Kcne4 Osr1 Pkd2 Plcb1 Plcg1 Rasgrf2 Rrad Scn1b Shank3 Slc5a3 Tcaf1 Tcaf2 Twist1 Wnk2	0.0239074	13.913	2.03736
regulation of hormone levels	GO:0010817	50	Ace Adra2a Ano1 Apln Bglap2 Bmp2 C1qtnf3 Cacna1a Ccn3 Crabp2 Cry2 Cyp26b1 Dab2 Dkk3 Ece1 Efna5 Enpp1 Fbn1 Fgfr1 Foxa2 Foxd1 Fzd4 Ghr Gja1 Gna11 Igf1 Il11 Inhba Irs1 Kcnb1 Kcnma1 Lif Lrp1 Ltbp4 Niban2 Nr1d1 Pcsk5 Per2 Plcb1 Rab11fip3 Rapgef4 Sfrp1 Slc16a2 Smpd3 Spp1 Syt9 Tg Tnfsf11 Trpv4 Wnk4	0.0239925	12.3457	1.80784
negative regulation of calcium ion transmembrane transport	GO:1903170	10	Ahr Atp1a2 Cacnb3 Cbarp Dysf Gem Pkd2 Rrad Sestd1 Tgfb2	0.0244436	22.7273	3.32808
negative chemotaxis	GO:0050919	10	Robo1 Rtn4rl1 Ryk Sema3d Sema3e Sema3f Sema3g Sema6a Slit3 Wnt5a	0.0246942	25.641	3.75475
placenta development	GO:0001890	22	Bmp7 Ccn1 Gab1 Hes1 Hey1 Htra1 Lef1 Lif Nr2f2 Pcdh12 Pkd1 Pkd2 Plcd1 Ptgis Ptn Rspo3 Serpine1 Snai1 Socs3 Syde1 Vash1 Zfp36l1	0.0250669	15.942	2.33448
organ growth	GO:0035265	27	Ahr Akap6 Bmpr1a Bnc2 Ccn4 Ccnd2 Col27a1 Comp Ddr2 Enpp1 Fbln5 Fgf2 Fgfr1 Foxc2 Gja1 Igf1 Lmx1b Mmp13 Pdgfrb Prox1 S1pr1 Smpd3 Sox9 Tenm4 Tgfb2 Thbs3 Yap1	0.0254442	15.1685	2.22121
epidermis development	GO:0008544	34	Alx4 Barx2 Cyp26b1 Errfi1 Fgf2 Fgfr1 Gab1 Hes1 Hey1 Inhba Intu Irf6 Kcnma1 Klf4 Lamc1 Ldb2 Lncpint Maff Palld Ptch1 Sfrp4 Slitrk6 Snai1 Sox18 Sox9 Svep1 Tgfb2 Tnfrsf19 Trps1 Whrn Wnt16 Wnt5a Yap1 Zfp36l1	0.0258945	13.8211	2.0239
negative regulation of biosynthetic process	GO:0009890	135	Aebp1 Ahr Bag3 Barx2 Bcl3 Bcl6b Bhlhe40 Bhlhe41 Bmp2 Bmp7 C1qtnf3 Cacna1a Ccdc3 Cdkn1a Cpeb1 Creb3l1 Cry2 Cryab Ctnnbip1 Cygb Dab2 Dact1 Dcaf5 Dkk3 Dll4 Efna1 Eid2 Enpp1 Errfi1 Etv5 Fabp4 Fbln5 Fgfr1 Fn1 Foxc2 Foxd1 Fzd1 Gja1 Gli3 Glis3 Grb10 Hes1 Hey1 Heyl Hic1 Hoxd8 Hr Hsf4 Id1 Id3 Il33 Insig2 Irf2bpl Irx3 Jun Klf4 Ldb2 Lef1 Lmcd1 Loxl2 Loxl3 Maged1 Magee1 Map3k10 Mapk10 Mecom Muc1 Nfatc2 Nfatc…	0.0260754	10.0822	1.47638
negative regulation of neuron projection regeneration	GO:0070571	6	Kremen1 Neo1 Ptprs Rgma Rtn4rl1 Thy1	0.0264888	37.5	5.49132
cellular response to vascular endothelial growth factor stimulus	GO:0035924	12	Adamts12 Adgra2 Dcn Dll4 Egr3 Flt1 Gab1 Pdgfrb Prkd1 Ramp2 Robo1 Sema6a	0.0265463	21.4286	3.1379
circadian regulation of gene expression	GO:0032922	13	Ahr Bhlhe40 Bhlhe41 Cavin3 Cry2 Id1 Id3 Maged1 Nr1d1 Per2 Per3 Prkg2 Rora	0.0266345	20.6349	3.02168
chondroitin sulfate metabolic process	GO:0030204	8	Bgn Chpf Chpf2 Chsy3 Csgalnact1 Dcn Dse Mamdc2	0.0268745	27.5862	4.03959
type B pancreatic cell proliferation	GO:0044342	8	Bglap2 Ccn3 Errfi1 Igf1 Nr1d1 Nr4a3 Nupr1 Sfrp1	0.0268745	26.6667	3.90494
hindgut development	GO:0061525	4	Dact1 Gli3 Tcf7 Wnt5a	0.0268745	57.1429	8.36773
negative regulation of apoptotic process	GO:0043066	83	Ackr3 Acvr1 Angptl4 Bag3 Bcl3 Bmf Bmp7 Bok Cacna1a Ccn1 Ccnd2 Cdh5 Cdkn1a Chl1 Col2a1 Comp Creb3l1 Crlf1 Cryab Cx3cl1 Dab2 Ddr2 Efna1 Egr3 Epcam Erbb2 Fn1 Foxc2 Fstl1 Fzd9 Gli3 Hspa1a Id1 Igf1 Ihh Jun Klf4 Lef1 Lrp1 Mdk Meis3 Muc1 Nfatc4 Nfix Ngf Niban2 Nr4a2 Nr4a3 Nupr1 Osr1 Pcdhgc3 Pcdhgc5 Pdgfrb Pdpn Plk2 Ramp2 Scx Sema3e Sema5a Serpine1 Sfrp1 Sfrp2 Sgk1 Sh3rf1 Six1 Six4 Smad6 Snai1 Snai2 Socs…	0.0268906	10.6684	1.56223
coronary vasculature development	GO:0060976	13	Ace Adamts6 Apln Aplnr Fgf2 Fgfr1 Lrp1 Ltbp1 Pcsk5 Pdgfrb Ptk7 Robo1 Smad6	0.0271898	20.9677	3.07042
regulation of postsynapse organization	GO:0099175	21	Abi3bp Arc Camk2b Dact1 Dbn1 Efna1 Lrfn4 Ngef Numbl Ppfia2 Ptprd Ptprf Ptprs Rapgef4 Sema3f Shank3 Srcin1 Tanc1 Tanc2 Wasl Wnt5a	0.0273778	16.9355	2.47995
negative regulation of cell fate commitment	GO:0010454	4	Fzd7 Hes1 Loxl3 Sfrp2	0.0273778	50	7.32177
axon extension involved in axon guidance	GO:0048846	9	Ryk Sema3d Sema3e Sema3f Sema3g Sema5a Sema6a Slit3 Wnt5a	0.0281586	27.2727	3.99369
regulation of calcium ion import	GO:0090279	7	Ace Dysf Hes1 Pawr Pdgfrb Pkd2 Serpine1	0.0282892	30.4348	4.45673
somite specification	GO:0001757	3	Cobl Meox1 Meox2	0.0282892	75	10.9826
phosphatidylinositol 3-kinase signaling	GO:0014065	20	Cd28 Dcn Ddr2 Erbb2 Fgf2 Flt1 Fn1 Igf1 Irs1 Klf4 Pdgfrb Ptpn13 Ror1 Sema3e Sox9 Tgfb2 Twist1 Unc5b Wnt16 Zfp36l1	0.0282892	16.5289	2.42042
vascular associated smooth muscle cell proliferation	GO:1990874	14	Adamts1 Apln Bmpr1a Cdkn1a Ddr2 Efemp2 Enpp1 Fgf2 Igf1 Jun Mmp2 Nr4a3 Rgs5 Tgfb3	0.0286672	18.9189	2.7704
cellular response to amino acid stimulus	GO:0071230	13	Castor2 Col16a1 Col1a1 Col1a2 Col3a1 Col4a1 Col5a2 Col6a1 Cpeb1 Mmp2 Mmp3 Nsmf Six1	0.0286672	20.3125	2.97447
regulation of fibroblast growth factor receptor signaling pathway	GO:0040036	8	Apln Creb3l1 Fam20c Shisa2 Spry4 Sulf1 Sulf2 Wnt5a	0.0286672	27.5862	4.03959
regulation of epithelial cell apoptotic process	GO:1904035	16	Angptl4 Bok Cdh5 Col18a1 Id1 Igf1 Mdk Ngf Nupr1 Plcg1 Ramp2 Sema5a Serpine1 Sfrp4 Yap1 Zfp36l1	0.0288751	17.7778	2.60329
regulation of muscle cell differentiation	GO:0051147	21	Akap6 Bhlhe41 Bmp2 Bmpr1a Ccn3 Ccn4 Ccnd2 Cyp26b1 Efemp2 Fzd7 Igf1 Lamb1 Lamc1 Mmp14 Nfatc2 Olfm2 Prox1 Rcan1 Shox2 Tmem119 Tshz3	0.0289775	16.1538	2.36549
regulation of extrinsic apoptotic signaling pathway in absence of ligand	GO:2001239	10	Col2a1 Cx3cl1 Fgfr1 Hspa1a Inhba Ret Snai2 Srpx Tgfb2 Unc5b	0.0289976	23.2558	3.40547
regulation of smoothened signaling pathway	GO:0008589	16	Enpp1 Foxa2 Gli3 Ihh Intu Prrx1 Prrx2 Ptch1 Rora Scube1 Scube2 Scube3 Sfrp1 Shox2 Ttc23 Wnt9a	0.0290349	18.3908	2.69306
negative regulation of Notch signaling pathway	GO:0045746	8	Bmp7 Dll4 Egfl7 Gdpd5 Hey1 Mmp14 Nrarp Tcim	0.0290349	26.6667	3.90494
apoptotic process involved in heart morphogenesis	GO:0003278	3	Ccn1 Foxc2 Tgfb2	0.0290349	75	10.9826
negative regulation of synaptic transmission	GO:0050805	12	Abhd6 Arc Gnai1 Iqsec2 Kcnb1 Pcdh17 Penk Plk2 Rapgef4 Shank3 Sorcs2 Stxbp1	0.0290967	21.4286	3.1379
regulation of Rho protein signal transduction	GO:0035023	15	Abca1 Arhgap35 Arhgap42 Arhgef25 Col3a1 Dlc1 Eps8 Eps8l1 Eps8l2 Pdgfrb Rasgrf2 Rasip1 Robo1 Stard13 Tnfaip1	0.0291398	18.75	2.74566
negative regulation of steroid biosynthetic process	GO:0010894	6	Bmp2 Dkk3 Insig2 Prox1 Snai1 Snai2	0.0292204	33.3333	4.88118
negative regulation of transport	GO:0051051	49	Ace Adra2a Ahr Anpep Apod Atp1a2 Bag3 Cacnb3 Cbarp Ccn3 Cry2 Cryab Dysf Enpp1 Fbn1 Fxyd2 Gem Gpm6b Grb10 Hes1 Il11 Irs1 Kcnb1 Kcne4 Lif Lyplal1 Map1b Neo1 Nos3 Osr1 Pacsin1 Pawr Pkd2 Prkg2 Prrt2 Rab11fip3 Rhbdf1 Rhoq Rrad Sestd1 Sfrp1 Sfrp4 Srcin1 Tcaf2 Tgfb2 Twist1 Uts2r Wnk2 Wnk4	0.0297515	12.0393	1.76298
ureter smooth muscle cell differentiation	GO:0072193	3	Six1 Sox9 Tshz3	0.0298749	75	10.9826
negative regulation of transmembrane transport	GO:0034763	19	Ace Ahr Atp1a2 Cacnb3 Cbarp Dysf Enpp1 Fxyd2 Gem Grb10 Kcne4 Osr1 Pkd2 Rhoq Rrad Sestd1 Tcaf2 Tgfb2 Twist1	0.0300385	16.2393	2.37801
vascular associated smooth muscle cell differentiation	GO:0035886	9	Aplnr Comp Efemp2 Hes1 Nfatc2 Nfatc4 Pdgfrb Ramp2 Smad6	0.0301801	25	3.66088
endothelial cell differentiation	GO:0045446	18	Acvr1 Cdh5 Col18a1 Fstl1 Fzd1 Fzd2 Fzd4 Hey1 Id1 Nr2f2 Pdpn Plcb1 Prox1 Ptprs Robo4 Sox17 Sox18 Tnmd	0.0302052	16.9811	2.48664
positive regulation of protein modification process	GO:0031401	91	Ace Acvr1 Adam9 Adra2a Akap6 Aplnr Arhgef5 Bmp2 Bmp7 Bmp8a Bmpr1a Camkk1 Cav2 Ccn1 Ccnd2 Cdh5 Cdkn1a Cemip Chil1 Crlf1 Cspg4 Ctnnd1 Cx3cl1 Dab2 Dcun1d4 Ddr2 Dip2a Dlc1 Dock7 Efna1 Efna5 Emp2 Erbb2 Fam20a Fbn1 Fermt2 Fgf2 Fgfr1 Flt1 Fndc1 Fzd1 Fzd10 Fzd4 Fzd8 Gab1 Gdf10 Gdf11 Ghr Hes1 Igf1 Il11 Inhba Lif Maged1 Magi2 Map3k10 Muc1 Mul1 Ngf Nnmt Nox4 Nsmf Nupr1 Pawr Pdgfrb Pik3r3 Piwil2 Pkd1 Pkd2 Pr…	0.0304046	10.7438	1.57327
branch elongation of an epithelium	GO:0060602	6	Six1 Six4 Sox9 Tnc Wnt5a Yap1	0.0304545	35.2941	5.1683
vasoconstriction	GO:0042310	15	Ace Acta2 Adra2a Ahr Apln Arhgap42 Atp1a2 Comp Cx3cl1 Gja1 Mmp2 Per2 Smad6 Smpd3 Uts2r	0.0306967	18.5185	2.71176
monoatomic ion transport	GO:0006811	90	Abcb1a Ace Ahr Akap6 Ano1 Aplnr Arc Atp1a2 Cacna1a Cacna2d1 Cacnb3 Calhm5 Camk2b Cbarp Cemip Cldn10 Cx3cl1 Dysf Fgf13 Fgf2 Fhl1 Flvcr2 Fxyd1 Fxyd2 Fxyd3 Fxyd6 Galr2 Gem Gja1 Hes1 Igf1 Kcna6 Kcnb1 Kcne4 Kcnh1 Kcnj15 Kcnk1 Kcnk5 Kcnma1 Kcnn3 Lpar3 Mllt6 Myo1b Ngf Nos3 Osr1 P2rx6 Panx3 Pawr Pdgfrb Piezo2 Pkd1 Pkd2 Plcb1 Plcd1 Plce1 Plcg1 Prkd1 Prkg2 Ramp2 Rrad Scara5 Scn1b Serpine1 Sestd1 Sgk1 Shank…	0.0306967	10.6888	1.56522
negative regulation of axonogenesis	GO:0050771	13	Fgf13 Ptprs Rgma Ryk Sema3d Sema3e Sema3f Sema3g Sema5a Sema6a Thy1 Trim46 Wnt5a	0.0309064	20.9677	3.07042
regulation of protein kinase B signaling	GO:0051896	22	C1qtnf3 Cavin3 Cd28 Chil1 Cx3cl1 Fermt2 Fgf2 Fgfr1 Igf1 Klf4 Magi2 Meis3 Mmp3 Mul1 Nox4 Phlda3 Rcn3 Ret Sema5a Tnfaip8l3 Tnfsf11 Tpbg	0.0309329	15.2778	2.23721
nephron tubule epithelial cell differentiation	GO:0072160	5	Fat4 Lif Osr1 Wwtr1 Yap1	0.0314594	41.6667	6.10147
neuron fate specification	GO:0048665	6	Foxa2 Gli3 Hoxc10 Nfix Six1 Sox9	0.0316652	35.2941	5.1683
cell proliferation involved in metanephros development	GO:0072203	4	Bmp7 Osr1 Pdgfrb Ptch1	0.0319019	50	7.32177
negative regulation of epithelial cell apoptotic process	GO:1904036	11	Angptl4 Cdh5 Id1 Igf1 Mdk Ngf Nupr1 Ramp2 Sema5a Serpine1 Yap1	0.0324764	22	3.22158
regulation of protein serine/threonine kinase activity	GO:0071900	40	Adam9 Adra2a Akap6 Arhgef5 Bmp2 Bmp7 Ccnd2 Cdkn1a Cemip Dab2 Erbb2 Fermt2 Fgf2 Fgfr1 Flt1 Fzd10 Fzd4 Fzd8 Gab1 Ghr Igf1 Maged1 Map3k10 Nox4 Nr2f2 Pdgfrb Pkd1 Pkd2 Prox1 Rasip1 Robo1 Sfrp1 Sfrp2 Slc8a3 Spry4 Tcim Tead1 Thy1 Tnfsf11 Wnt5a	0.0328215	12.7389	1.86542
response to acid chemical	GO:0001101	16	Castor2 Cdo1 Col16a1 Col1a1 Col1a2 Col3a1 Col4a1 Col5a2 Col6a1 Cpeb1 Mmp2 Mmp3 Ngf Nsmf Pkd2 Six1	0.0329636	17.7778	2.60329
mammary gland development	GO:0030879	19	Arhgap35 Cdo1 Etv5 Fgf2 Gja1 Gli3 Igf1 Irf6 Irs1 Lef1 Ptch1 Pthlh Robo1 Socs2 Sox9 Tgfb3 Tnfsf11 Wnt5a Zfp703	0.0336777	16.8142	2.46219
hormone secretion	GO:0046879	37	Adra2a Ano1 Apln Bglap2 C1qtnf3 Ccn3 Cry2 Dab2 Efna5 Fbn1 Fgfr1 Foxa2 Foxd1 Fzd4 Gja1 Gna11 Il11 Inhba Irs1 Kcnb1 Lif Lrp1 Ltbp4 Niban2 Nr1d1 Per2 Plcb1 Rab11fip3 Rapgef4 Sfrp1 Slc16a2 Smpd3 Spp1 Syt9 Tnfsf11 Trpv4 Wnk4	0.0336855	13.1206	1.92131
negative regulation of pathway-restricted SMAD protein phosphorylation	GO:0060394	5	Ldlrad4 Lrp1 Pmepa1 Smad6 Smad7	0.0338493	38.4615	5.63213
head morphogenesis	GO:0060323	10	Col1a1 Crispld2 Dlx5 Ihh Lef1 Mmp2 Scx Ski Tgfb2 Tgfb3	0.0338493	23.2558	3.40547
regulation of blood pressure	GO:0008217	21	Ace Acta2 Ahr Aoc3 Apln Arhgap42 Atp1a2 Col1a2 Ddah1 Ece1 Emp2 Enpep Gja1 Gna11 Nos3 Npr3 Npy Nr2f2 Postn Ramp2 Uts2r	0.0340222	15.5556	2.27788
retina morphogenesis in camera-type eye	GO:0060042	12	Fat3 Ihh Irx5 Nectin3 Prox1 Ptn Ptprm Rom1 Sdk2 Sox9 Thy1 Tspan12	0.0340471	21.4286	3.1379
regulation of systemic arterial blood pressure	GO:0003073	13	Ace Ahr Apln Arhgap42 Ddah1 Ece1 Emp2 Enpep Gja1 Nos3 Nr2f2 Postn Uts2r	0.0342405	19.403	2.84128
negative regulation of prostatic bud formation	GO:0060686	3	Bmp7 Sulf1 Wnt5a	0.034259	75	10.9826
regulation of high voltage-gated calcium channel activity	GO:1901841	5	Cacna2d1 Cacnb3 Dysf Gem Rrad	0.0348493	38.4615	5.63213
Ras protein signal transduction	GO:0007265	40	Abca1 Arhgap24 Arhgap35 Arhgap42 Arhgef25 Cdc42ep1 Cdh13 Col1a2 Col3a1 Dlc1 Dok4 Eps8 Eps8l1 Eps8l2 Erbb2 Farp2 Igf1 Iqsec2 Nfix Ngf Pdgfrb Pdpn Plce1 Plk2 Ralgds Rapgef4 Rapgef5 Rasgrf2 Rasip1 Rgl3 Rhoj Robo1 Spry4 Srgap1 Stard13 Syde1 Tgfb2 Timp2 Tnfaip1 Wasf1	0.0352476	12.9032	1.88949
odontoblast differentiation	GO:0071895	4	Fam20c Lef1 Map1b Serpine1	0.0353168	50	7.32177
regulation of cell migration involved in sprouting angiogenesis	GO:0090049	9	Dll4 Fgf2 Foxc2 Klf4 Meox2 Plk2 Rhoj Srpx2 Stard13	0.0353168	24.3243	3.56194
dentinogenesis	GO:0097187	3	Fam20c Serpine1 Smpd3	0.0354054	75	10.9826
negative regulation of programmed cell death	GO:0043069	84	Ackr3 Acvr1 Angptl4 Bag3 Bcl3 Bmf Bmp7 Bok Cacna1a Ccn1 Ccnd2 Cdh5 Cdkn1a Chl1 Col2a1 Comp Creb3l1 Crlf1 Cryab Cx3cl1 Dab2 Ddr2 Efna1 Egr3 Epcam Erbb2 Fn1 Foxc2 Fstl1 Fzd9 Gli3 Hspa1a Id1 Igf1 Ihh Jun Klf4 Lef1 Lrp1 Mdk Mecom Meis3 Muc1 Nfatc4 Nfix Ngf Niban2 Nr4a2 Nr4a3 Nupr1 Osr1 Pcdhgc3 Pcdhgc5 Pdgfrb Pdpn Plk2 Ramp2 Scx Sema3e Sema5a Serpine1 Sfrp1 Sfrp2 Sgk1 Sh3rf1 Six1 Six4 Smad6 Snai1 Snai…	0.0354054	10.5131	1.5395
autonomic nervous system development	GO:0048483	8	Ackr3 Adarb1 Erbb2 Fn1 Hes1 Ret Sema3f Six1	0.0354146	27.5862	4.03959
lymphatic endothelial cell differentiation	GO:0060836	4	Nr2f2 Pdpn Prox1 Sox18	0.0355228	50	7.32177
regulation of actin filament bundle assembly	GO:0032231	18	Arhgef5 Asap3 Cx3cl1 Dbn1 Dlc1 Fermt2 Id1 Kank4 Nox4 Pdlim4 Phldb2 Ppm1e Rhoc S1pr1 Sh3pxd2b Shank3 Synpo Tgfb3	0.0355845	16.9811	2.48664
collagen-activated signaling pathway	GO:0038065	6	Col1a1 Col4a1 Col4a2 Ddr2 Enpp1 Itga11	0.0357381	35.2941	5.1683
actin-mediated cell contraction	GO:0070252	15	Acta2 Akap6 Atp1a2 Cacna2d1 Dbn1 Emp2 Epdr1 Fgf13 Frmd6 Fxyd1 Kcne4 Myh2 Parva Pdpn Scn1b	0.0360451	18.75	2.74566
Wnt signaling pathway, calcium modulating pathway	GO:0007223	3	Fzd2 Fzd4 Wnt5a	0.036182	75	10.9826
monoatomic ion transmembrane transport	GO:0034220	66	Abcb1a Ahr Akap6 Ano1 Aplnr Arc Atp1a2 Cacna1a Cacna2d1 Cacnb3 Cbarp Cemip Cx3cl1 Dysf Fgf13 Fgf2 Fhl1 Fxyd1 Fxyd2 Fxyd3 Fxyd6 Galr2 Gem Kcna6 Kcnb1 Kcne4 Kcnh1 Kcnj15 Kcnk1 Kcnk5 Kcnma1 Kcnn3 Ngf Osr1 Pawr Pkd1 Pkd2 Plcb1 Plcd1 Plce1 Plcg1 Prkd1 Rrad Scara5 Scn1b Sestd1 Shank3 Slc12a4 Slc13a5 Slc23a2 Slc25a23 Slc30a4 Slc36a2 Slc6a2 Slc6a8 Slc8a3 Steap2 Tcaf1 Tcaf2 Tgfb2 Thy1 Trpm6 Trpv4 Twist1 W…	0.0370084	11.2245	1.64366
bone trabecula formation	GO:0060346	5	Col1a1 Enpp1 Mmp2 Sfrp1 Thbs3	0.038121	38.4615	5.63213
common bile duct development	GO:0061009	4	Ahr Hes1 Sox17 Sox9	0.0382737	50	7.32177
basement membrane assembly	GO:0070831	5	Lamb1 Phldb1 Phldb2 Pxdn Ramp2	0.038287	41.6667	6.10147
actin filament-based movement	GO:0030048	18	Acta2 Akap6 Atp1a2 Cacna2d1 Dbn1 Emp2 Epdr1 Fgf13 Frmd6 Fxyd1 Kcne4 Myh2 Myo1b Myo1e Parva Pdpn Scn1b Wasl	0.0386986	17.3077	2.53446
regulation of kinase activity	GO:0043549	68	Ace Adam9 Adarb1 Adra2a Akap6 Arhgef5 Bmp2 Bmp7 Camkk1 Ccn1 Ccnd2 Cdkn1a Cemip Chil1 Dab2 Ddr2 Efna1 Emp2 Ephb4 Erbb2 Errfi1 Fabp4 Fbn1 Fermt2 Fgf2 Fgfr1 Flt1 Foxa2 Fzd10 Fzd4 Fzd8 Gab1 Ghr Igf1 Irs1 Ldb2 Maged1 Map3k10 Nox4 Nr2f2 Pdgfrb Pik3r3 Pkd1 Pkd2 Plce1 Ppm1e Prox1 Ptprb Rasip1 Ret Robo1 Ror1 Ryk Sfrp1 Sfrp2 Slc8a3 Spry4 Srcin1 Tcim Tead1 Tgfb2 Thy1 Tnfaip8l3 Tnfsf11 Vldlr Wnk4 Wnt5a Wwtr1	0.038737	11.2026	1.64046
synaptic signaling	GO:0099536	69	Abhd6 Ace Adarb1 Adra2a Arc Cacna1a Cacnb3 Camk2b Cav2 Cdh11 Clstn1 Cpeb1 Cx3cl1 Dbn1 Dtna Egr3 Enpp1 Etv5 Farp1 Gna11 Gnai1 Igf1 Iqsec2 Kcnb1 Kcnh1 Kcnma1 Lin7a Ly6a Ly6c1 Lynx1 Map1a Nfatc4 Ngf Npy Nrn1 Nsg1 Nsmf Ntng1 Pcdh17 Pcdhb16 Pdlim4 Penk Plcb1 Plcg1 Plcl1 Plk2 Plppr4 Ppfia2 Prrt2 Ptn Ptprd Ptprs Rapgef4 Rasgrf2 Shank3 Shc3 Slc12a4 Slc6a2 Slc8a3 Sncaip Sorcs2 Stxbp1 Syde1 Synpo Syt12 Syt…	0.0389235	11.5	1.68401
negative regulation of steroid metabolic process	GO:0045939	6	Bmp2 Dkk3 Insig2 Prox1 Snai1 Snai2	0.0392093	31.5789	4.62427
inflammatory response	GO:0006954	65	Abi3bp Ace Acvr1 Adamts12 Adra2a Aoc3 Apod Bmp2 C1qtnf3 Ccn3 Ccn4 Cd276 Cd28 Cdh5 Chil1 Chst1 Cspg4 Ctnnbip1 Cx3cl1 Cyp26b1 Enpp1 Fabp4 Fgfr1 Fn1 Gja1 Igf1 Il17rc Il33 Jun Lbp Loxl3 Lrp1 Mdk Mecom Metrnl Msmp Nfix Npy Nr1d1 Nr1d2 Nt5e Nupr1 Pla2g5 Prkd1 Ptges Ptgis Ptn Rora Sdc1 Serpina3n Serpine1 Serpinf1 Slc7a2 Socs3 Timp1 Tnc Tnfaip6 Tnfsf11 Tril Trpv4 Uaca Vnn1 Wfdc1 Wnk4 Wnt5a	0.0392093	10.7084	1.56809
cell-substrate junction organization	GO:0150115	18	Apod Cdh11 Col16a1 Dlc1 Efna5 Fermt2 Fmn1 Fn1 Gpm6b Itgb4 Lamc1 Lrp1 Mmp14 Phldb2 Ptprk Rhod Thsd1 Thy1	0.0394405	17.3077	2.53446
negative regulation of monoatomic ion transmembrane transport	GO:0034766	15	Ahr Atp1a2 Cacnb3 Cbarp Dysf Fxyd2 Gem Kcne4 Osr1 Pkd2 Rrad Sestd1 Tcaf2 Tgfb2 Twist1	0.0394706	17.4419	2.5541
postsynapse organization	GO:0099173	31	Abi3bp Arc Camk2b Cntnap1 Dact1 Dbn1 Dip2a Dock7 Efna1 Ephb3 Etv5 Farp1 Fzd9 Lrfn4 Magi2 Ngef Numbl Ppfia2 Ptn Ptprd Ptprf Ptprs Rapgef4 Sema3f Shank3 Srcin1 Stk38l Tanc1 Tanc2 Wasl Wnt5a	0.0394706	14.2857	2.09193
cardiac muscle tissue morphogenesis	GO:0055008	11	Bmp2 Bmpr1a Col11a1 Dll4 Foxc2 Hey1 Prox1 S1pr1 Smad7 Tgfb2 Wnt5a	0.0394706	21.5686	3.15841
inorganic cation transmembrane transport	GO:0098662	59	Ahr Akap6 Aplnr Atp1a2 Cacna1a Cacna2d1 Cacnb3 Cbarp Cemip Cx3cl1 Dysf Fgf13 Fgf2 Fhl1 Fxyd1 Fxyd2 Fxyd3 Fxyd6 Galr2 Gem Kcna6 Kcnb1 Kcne4 Kcnh1 Kcnj15 Kcnk1 Kcnk5 Kcnma1 Kcnn3 Ngf Osr1 Pawr Pkd1 Pkd2 Plcb1 Plcd1 Plce1 Plcg1 Prkd1 Rrad Scara5 Scn1b Sestd1 Slc12a4 Slc23a2 Slc25a23 Slc30a4 Slc36a2 Slc6a2 Slc6a8 Slc8a3 Steap2 Tgfb2 Thy1 Trpm6 Trpv4 Twist1 Wnk2 Wnk4	0.0397297	11.368	1.66468
response to vitamin	GO:0033273	8	Alpl Bglap Bglap2 Enpp1 Mn1 Postn Snai2 Spp1	0.0402057	25	3.66088
actomyosin structure organization	GO:0031032	26	Arhgef5 Asap3 Cnn3 Dlc1 Eln Fam171a1 Fermt2 Fhod3 Flnc Kank4 Lurap1 Myh11 Nebl Nox4 Pdgfrb Pdlim4 Phldb2 Ppm1e Prox1 Rhoc S1pr1 Sh3pxd2b Six4 Synpo Tgfb3 Tnfaip1	0.0405392	14.7727	2.16325
negative regulation of transcription by RNA polymerase II	GO:0000122	86	Aebp1 Ahr Bag3 Barx2 Bcl6b Bhlhe40 Bhlhe41 Bmp2 Cry2 Ctnnbip1 Dab2 Dact1 Dll4 Efna1 Eid2 Etv5 Fbln5 Fgfr1 Foxc2 Gli3 Glis3 Hes1 Hey1 Heyl Hic1 Hoxd8 Hsf4 Id1 Id3 Il33 Irf2bpl Irx3 Jun Klf4 Ldb2 Lef1 Lmcd1 Loxl2 Maged1 Magee1 Mapk10 Nfatc2 Nfatc4 Nfix Notch3 Nr1d1 Nr1d2 Nr2f2 Nr4a2 Nr4a3 Nrarp Osr1 Osr2 Pawr Per2 Per3 Prdm5 Prox1 Prrx1 Ptch1 Satb2 Shox2 Sim2 Six1 Ski Skil Smad7 Snai1 Snai2 Sox13 S…	0.040649	10.6173	1.55475
regulation of axon extension involved in axon guidance	GO:0048841	8	Ryk Sema3d Sema3e Sema3f Sema3g Sema5a Sema6a Wnt5a	0.04128	27.5862	4.03959
aorta smooth muscle tissue morphogenesis	GO:0060414	3	Col3a1 Efemp2 Prox1	0.04128	75	10.9826
regulation of monoatomic cation transmembrane transport	GO:1904062	35	Ahr Akap6 Aplnr Atp1a2 Cacna1a Cacna2d1 Cacnb3 Cbarp Cemip Cx3cl1 Dysf Fgf13 Fhl1 Fxyd1 Fxyd2 Fxyd3 Fxyd6 Galr2 Gem Kcne4 Ngf Osr1 Pkd2 Plcb1 Plcg1 Prkd1 Rrad Scn1b Sestd1 Slc36a2 Tgfb2 Thy1 Twist1 Wnk2 Wnk4	0.0415156	12.7273	1.86372
vitamin D metabolic process	GO:0042359	4	Enpp1 Fgfr1 Snai1 Snai2	0.0419482	44.4444	6.50824
negative regulation of vasoconstriction	GO:0045906	5	Ahr Apln Arhgap42 Cx3cl1 Mmp2	0.0420963	38.4615	5.63213
response to amino acid	GO:0043200	14	Castor2 Cdo1 Col16a1 Col1a1 Col1a2 Col3a1 Col4a1 Col5a2 Col6a1 Cpeb1 Mmp2 Mmp3 Nsmf Six1	0.0420963	18.4211	2.69749
secretion	GO:0046903	86	Abca1 Ace Adam9 Adra2a Ano1 Anpep Apln Bglap2 Bmp2 C1qtnf3 C1qtnf5 Cacna1a Cbarp Ccn3 Cdo1 Comp Creb3l1 Cry2 Dab2 Efna5 Enpp1 Fbln5 Fbn1 Fgfr1 Foxa2 Foxd1 Fzd4 Gja1 Gna11 Igf1 Il11 Inhba Irs1 Kcnb1 Kcnh1 Kcnma1 Lif Lin7a Lrp1 Ltbp4 Mmp13 Neo1 Ngf Niban2 Nkd2 Npr3 Npy Nr1d1 Nr4a3 Olfm2 P3h1 Per2 Pla2g5 Plcb1 Plcd1 Plcg1 Ppfia2 Prrt2 Ptges Rab11fip3 Rapgef4 Rcn3 Rhbdf1 Sdc1 Sfrp1 Slc16a2 Slc38a3 Sm…	0.0420995	10.6568	1.56052
actin cytoskeleton reorganization	GO:0031532	18	Abi3bp Antxr1 Bcar1 Daam2 Efs Eps8 Farp2 Gab1 Hmcn1 Mdk Parva Pdlim4 Ptk7 Rhod S1pr1 Sema3e Syde1 Trpv4	0.0420995	16.5138	2.4182
hormone transport	GO:0009914	37	Adra2a Ano1 Apln Bglap2 C1qtnf3 Ccn3 Cry2 Dab2 Efna5 Fbn1 Fgfr1 Foxa2 Foxd1 Fzd4 Gja1 Gna11 Il11 Inhba Irs1 Kcnb1 Lif Lrp1 Ltbp4 Niban2 Nr1d1 Per2 Plcb1 Rab11fip3 Rapgef4 Sfrp1 Slc16a2 Smpd3 Spp1 Syt9 Tnfsf11 Trpv4 Wnk4	0.0420995	12.892	1.88784
oligodendrocyte differentiation	GO:0048709	16	Cntnap1 Daam2 Enpp1 Erbb2 Gli3 Gpm6b Hes1 Il33 Mdk Nfix Ptn Slc8a3 Sox13 Sox9 Tenm4 Tmem98	0.0420995	17.3913	2.5467
neuron projection extension	GO:1990138	26	Dbn1 Dclk1 Flrt3 Fn1 Lrp1 Map1b Mul1 Ngf Nrn1 Plxna1 Postn Ptprs Ryk Sema3d Sema3e Sema3f Sema3g Sema5a Sema6a Slc23a2 Slit3 Tnfrsf12a Tnn Trim46 Wasf1 Wnt5a	0.0420995	14.9425	2.18811
positive regulation of chondrocyte proliferation	GO:1902732	4	Comp Lef1 Scube2 Sox9	0.0422463	44.4444	6.50824
leukocyte migration	GO:0050900	38	Aoc3 Apod Arhgef5 Ccn3 Cd99l2 Cx3cl1 Cxcl14 Cxcl16 Dysf Emp2 Enpp1 Eps8 Flt1 Il17rc Il33 Itga7 Jam2 Lbp Mdk Mmp14 Mmp2 Mmp28 Msmp Nbl1 Pawr Plcb1 Plvap Ptn S1pr1 Serpine1 Smpd3 Spp1 Thy1 Tnfaip6 Tnfsf11 Trpv4 Wasl Wnt5a	0.0425934	12.1019	1.77215
regulation of monoatomic ion transmembrane transporter activity	GO:0032412	29	Abcb1a Akap6 Arc Atp1a2 Cacna1a Cacna2d1 Cacnb3 Cbarp Dysf Fgf13 Fhl1 Fxyd1 Fxyd2 Fxyd3 Fxyd6 Galr2 Gem Kcne4 Osr1 Pkd2 Plcb1 Plcg1 Rasgrf2 Rrad Scn1b Shank3 Tcaf1 Tcaf2 Wnk2	0.0432294	13.6792	2.00312
response to sodium phosphate	GO:1904383	4	Alpl Ank Enpp1 Fgfr1	0.0447435	50	7.32177
regulation of brown fat cell differentiation	GO:0090335	7	Bmp7 Fbn1 Mecom Metrnl Six1 Sox13 Trpv4	0.0454595	28	4.10019
pericardium development	GO:0060039	7	Bmp2 Bmp7 Dll4 Flrt3 Mecom Pdpn Wnt5a	0.0455537	29.1667	4.27103
forebrain radial glial cell differentiation	GO:0021861	4	Gli3 Hes1 Lef1 Nfix	0.0462769	50	7.32177
regulation of sodium ion transport	GO:0002028	14	Atp1a2 Fgf13 Fxyd1 Fxyd2 Fxyd3 Fxyd6 Mllt6 Nos3 Osr1 Plcb1 Scn1b Sgk1 Wnk2 Wnk4	0.0462889	18.4211	2.69749
small GTPase mediated signal transduction	GO:0007264	48	Abca1 Arhgap24 Arhgap35 Arhgap42 Arhgef25 Cdc42ep1 Cdh13 Chn1 Col1a2 Col3a1 Dlc1 Dock6 Dock7 Dock9 Dok4 Eps8 Eps8l1 Eps8l2 Erbb2 Farp2 Igf1 Iqsec2 Nfix Ngf Pdgfrb Pdpn Plce1 Plk2 Ralgds Rapgef4 Rapgef5 Rasgrf2 Rasip1 Rgl3 Rhoc Rhod Rhoj Rhoq Robo1 Spry4 Srgap1 Stard13 Syde1 Tgfb2 Tiam2 Timp2 Tnfaip1 Wasf1	0.0463183	12.2137	1.78852
pulmonary valve morphogenesis	GO:0003184	6	Hey1 Heyl Nos3 Robo1 Smad6 Tgfb2	0.0464166	33.3333	4.88118
face morphogenesis	GO:0060325	9	Col1a1 Crispld2 Dlx5 Lef1 Mmp2 Scx Ski Tgfb2 Tgfb3	0.0465642	23.6842	3.4682
renal vesicle development	GO:0072087	5	Fmn1 Hey1 Lif Osr1 Sox9	0.0468829	35.7143	5.22983
negative regulation of axon extension	GO:0030517	10	Ptprs Ryk Sema3d Sema3e Sema3f Sema3g Sema5a Sema6a Trim46 Wnt5a	0.0472775	22.7273	3.32808
regulation of cytosolic calcium ion concentration	GO:0051480	10	Bok Cacna1a Cav2 Fxyd1 Fzd9 Kcnh1 Npy Plcd1 Synpo Wnt5a	0.0475734	21.7391	3.18338
positive regulation of embryonic development	GO:0040019	6	Foxa2 Osr1 Osr2 Plcb1 Scx Tenm4	0.0486646	30	4.39306
endocardial cushion to mesenchymal transition	GO:0090500	3	Efna1 Hey1 Twist1	0.0487272	60	8.78612
organ induction	GO:0001759	6	Bmp2 Fgf2 Fgfr1 Robo1 Six1 Wnt5a	0.0490345	31.5789	4.62427
positive regulation of angiogenesis	GO:0045766	22	Aplnr Cdh5 Chil1 Ddah1 Emp2 Fgf2 Flt1 Foxc2 Gab1 Klf4 Mdk Nos3 Plcg1 Prkd1 Ptgis Ramp2 Sema5a Serpine1 Sfrp2 Tnn Uts2r Wnt5a	0.0490345	14.3791	2.10561
positive regulation of muscle cell differentiation	GO:0051149	12	Akap6 Ccn4 Cyp26b1 Efemp2 Igf1 Lamb1 Lamc1 Mmp14 Olfm2 Prox1 Shox2 Tshz3	0.0495054	19.6721	2.88069
hair cycle	GO:0042633	17	Alx4 Barx2 Farp2 Inhba Intu Lamc1 Ldb2 Lncpint Mpzl3 Snai1 Sox18 Sox9 Tgfb2 Tnfrsf19 Trps1 Tsku Wnt5a	0.0495054	16.8317	2.46475
intracellular calcium ion homeostasis	GO:0006874	31	Akap6 Aplnr Bok Cacna1a Cav2 Cdh5 Cemip Clstn1 Cx3cl1 Fgf2 Fxyd1 Fzd9 Kcnh1 Kctd17 Ngf Npy Pkd2 Plcb1 Plcd1 Plce1 Plcg1 Prkd1 Pth1r Slc25a23 Slc8a3 Spp1 Synpo Tgfb2 Thy1 Trpv4 Wnt5a	0.0495054	12.9707	1.89937
parasympathetic nervous system development	GO:0048486	5	Ackr3 Adarb1 Hes1 Sema3f Six1	0.0496454	38.4615	5.63213
regulation of vascular associated smooth muscle cell proliferation	GO:1904705	13	Adamts1 Apln Bmpr1a Cdkn1a Ddr2 Efemp2 Fgf2 Igf1 Jun Mmp2 Nr4a3 Rgs5 Tgfb3	0.0496782	18.3099	2.68121

## Sheet: GO.Down
Term	ID	numGenes	Genes	Adj.pvalue	PercentageCoverage	FoldEnrichment
cell cycle	GO:0007049	317	Actb Actr3 Afap1l2 Ank3 Ankle1 Anln Anp32b Anxa1 Apbb2 App Asns Aspm Atad5 Aunip Aurka Aurkb Bak1 Banf1 Bard1 Bcl2l1 Bex4 Bex6 Birc5 Bora Brca1 Brca2 Btg3 Bub1b Bub3 Camk2d Capn3 Ccna2 Ccnb1 Ccnb1ip1 Ccnb2 Ccne1 Ccne2 Ccnf Cd2ap Cdc20 Cdc25b Cdc25c Cdc45 Cdc6 Cdc7 Cdca2 Cdca3 Cdca5 Cdca8 Cdk1 Cdk15 Cdk2 Cdkn2c Cdkn2d Cdkn3 Cdt1 Cenpa Cenpe Cenpf Cenph Cenpj Cenpk Cenpn Cenpq Cenps Cep152 Cep55 Ce…	4.81228e-20	20.7461	1.80514
chromosome organization	GO:0051276	143	Acin1 Actb Anxa1 Atf7ip Aurkb Birc5 Brca2 Bub1b Bub3 Ccnb1 Ccnb1ip1 Ccne1 Ccne2 Cct5 Cct7 Cdc20 Cdc45 Cdc6 Cdca5 Cdca8 Cdk1 Cdk2 Cdt1 Cenpa Cenpe Cenph Cenpi Cenpk Cenpn Cenpp Cenps Cit Ctnnb1 Dcp2 Dlgap5 Dna2 Dnmt1 Esco2 Ezh2 Fbxo5 Fen1 Gen1 Gins1 Gins2 Gnl3 H1f1 H1f2 H1f3 H1f4 H1f5 H3f3a Haspin Hat1 Hells Hnrnpd Hsp90aa1 Incenp Kif11 Kif14 Kif15 Kif18a Kif18b Kif22 Kif23 Kif2a Kif2c Kifc1 Kifc5…	3.28009e-19	28.0392	2.43973
mitotic cell cycle	GO:0000278	197	Actb Afap1l2 Ank3 Anln Anp32b Anxa1 App Asns Atad5 Aurka Aurkb Banf1 Bard1 Bex4 Birc5 Bora Brca1 Brca2 Btg3 Bub1b Bub3 Camk2d Ccna2 Ccnb1 Ccnb2 Ccne1 Ccne2 Ccnf Cdc20 Cdc25b Cdc25c Cdc45 Cdc6 Cdc7 Cdca2 Cdca5 Cdca8 Cdk1 Cdk15 Cdk2 Cdkn2c Cdkn2d Cdt1 Cenpa Cenpe Cenpf Cenph Cenpj Cenpk Cep55 Cetn2 Cfl1 Chek1 Cit Ckap2 Ckap5 Cks2 Clspn Crlf3 Ctnnb1 Cul7 Cul9 Dbf4 Dlgap5 Dna2 Dtl Dync1h1 E2f1 E2f4 E…	3.62962e-19	24.2015	2.1058
chromosome segregation	GO:0007059	116	Actb Actr3 Ankle1 Aspm Aurka Aurkb Bex4 Bex6 Birc5 Brca1 Brca2 Bub1b Bub3 Ccnb1 Ccnb1ip1 Ccnb2 Ccne1 Ccne2 Cdc20 Cdc6 Cdca2 Cdca5 Cdca8 Cdt1 Cenpe Cenpf Cenph Cenpj Cenpk Cenpn Cenpq Cenps Ciao2a Cit Ctcf Dlgap5 Dync1h1 Ect2 Esco2 Fbxo5 Gen1 Haspin Haus4 Haus5 Incenp Kif11 Kif14 Kif15 Kif18a Kif18b Kif22 Kif23 Kif2a Kif2c Kif4 Kifc1 Kifc5b Knl1 Knstrn Kntc1 Kpnb1 Lats1 Macroh2a1 Mki67 Mybl2 Mzt1 …	4.27778e-18	30.1299	2.62164
mitotic cell cycle process	GO:1903047	172	Actb Ank3 Anln Anp32b Anxa1 App Atad5 Aurka Aurkb Banf1 Bard1 Birc5 Bora Brca1 Brca2 Bub1b Bub3 Camk2d Ccna2 Ccnb1 Ccnb2 Ccne1 Ccne2 Ccnf Cdc20 Cdc25b Cdc25c Cdc45 Cdc6 Cdc7 Cdca2 Cdca5 Cdca8 Cdk1 Cdk15 Cdk2 Cdkn2c Cdkn2d Cdt1 Cenpa Cenpe Cenpf Cenph Cenpj Cenpk Cep55 Cfl1 Chek1 Cit Ckap2 Ckap5 Cks2 Clspn Crlf3 Cul7 Cul9 Dbf4 Dlgap5 Dna2 Dtl Dync1h1 E2f1 E2f4 Ect2 Esco2 Esr1 Exoc6 Ezh2 Fbxo31 Fbx…	7.24182e-18	24.8555	2.16271
cell division	GO:0051301	147	Actr3 Ank3 Anln Aspm Aurka Aurkb Bcl2l1 Birc5 Bmi1 Bora Brca2 Bub1b Bub3 Ccna2 Ccnb1 Ccnb2 Ccne1 Ccne2 Ccnf Cd2ap Cdc20 Cdc25b Cdc25c Cdc6 Cdc7 Cdca2 Cdca3 Cdca5 Cdca8 Cdk1 Cdk2 Cdt1 Cenpa Cenpe Cenpj Cenps Cep55 Cetn2 Cfl1 Cinp Cit Ckap2 Ckap5 Cks2 Cul7 Dixdc1 Dync1h1 Dyrk3 E2f8 Ect2 Epb41 Epb41l2 Ercc6l Evi2b Exoc6 Ext1 Fbxo5 Fzr1 Gipc1 Gnai2 Gnl3 Haus4 Haus5 Hells Incenp Kif11 Kif14 Kif18b Kif…	4.35798e-17	26.1101	2.27187
DNA replication	GO:0006260	87	Alyref Atad5 Atg7 Bard1 Baz1a Bcar3 Brca1 Brca2 Brpf3 Cacybp Ccna2 Ccne1 Ccne2 Cdc45 Cdc6 Cdc7 Cdk1 Cdk2 Cdt1 Cenps Chaf1a Chaf1b Cinp Cst3 Dach1 Dbf4 Dna2 Dtl E2f8 Esco2 Fam111a Fbxo5 Fen1 Gen1 Gins1 Gins2 Gmnn Jade1 Lig1 Mcm10 Mcm2 Mcm3 Mcm4 Mcm5 Mcm6 Mcm7 Mms22l Nasp Nfic Npm1 Nucks1 Orc6 Pclaf Pcna Pdgfb Pola1 Pola2 Pold1 Pold3 Pole Polq Prim1 Prim2 Pura Rad51 Recql4 Rfc2 Rfc3 Rfc4 Rfc5 Rfwd3…	7.978e-17	33.8521	2.94552
DNA-templated DNA replication	GO:0006261	59	Alyref Atad5 Atg7 Bard1 Baz1a Brca1 Brca2 Ccne1 Ccne2 Cdc45 Cdc6 Cdc7 Cdk2 Cdt1 Cenps Dach1 Dbf4 Dna2 E2f8 Fam111a Fbxo5 Gen1 Gins1 Gins2 Lig1 Mcm10 Mcm2 Mcm3 Mcm4 Mcm5 Mcm6 Mcm7 Mms22l Npm1 Nucks1 Orc6 Pcna Pola1 Pola2 Pold1 Pold3 Pole Polq Prim1 Prim2 Pura Rad51 Recql4 Rfc2 Rfc3 Rfc4 Rfc5 Rfwd3 Rrm1 Ticrr Timeless Tonsl Wdhd1 Wrn	1.15042e-15	41.5493	3.61525
nuclear chromosome segregation	GO:0098813	92	Actb Actr3 Ankle1 Aspm Aurka Aurkb Birc5 Brca2 Bub1b Bub3 Ccnb1 Ccnb1ip1 Ccnb2 Ccne1 Ccne2 Cdc20 Cdc6 Cdca5 Cdca8 Cdt1 Cenpe Cenpf Cenpk Cenpq Cenps Cit Dync1h1 Ect2 Esco2 Fbxo5 Gen1 Haspin Incenp Kif11 Kif14 Kif15 Kif18a Kif18b Kif22 Kif23 Kif2a Kif2c Kif4 Kifc1 Kifc5b Knl1 Knstrn Kntc1 Kpnb1 Lats1 Macroh2a1 Mybl2 Mzt1 Ncapd2 Ncapd3 Ncapg Ncapg2 Ncaph Ncaph2 Ndc80 Nek2 Nsl1 Nuf2 Nusap1 Plk1 Prc1…	3.22931e-15	31.0811	2.7044
mitotic nuclear division	GO:0140014	81	Aurka Aurkb Banf1 Birc5 Bora Bub1b Bub3 Ccnb1 Cdc20 Cdca2 Cdca5 Cdca8 Cdt1 Cenpe Cenpk Chek1 Cit Cul7 Cul9 Esco2 Esr1 Fbxo5 Gen1 Haspin Incenp Kif11 Kif14 Kif15 Kif18a Kif18b Kif20b Kif22 Kif23 Kif2a Kif2c Kifc1 Kifc5b Knstrn Kntc1 Kpnb1 Macroh2a1 Mki67 Mtbp Mybl2 Mzt1 Ncapd2 Ncapd3 Ncapg Ncapg2 Ncaph Ncaph2 Ndc80 Nek2 Nsl1 Nuf2 Nusap1 Pdgfb Plk1 Prc1 Racgap1 Rad21 Ran Ranbp1 Reep3 Sgo1 Smc1a Smc…	9.80663e-14	31.6406	2.75309
mitotic sister chromatid segregation	GO:0000070	64	Aurkb Birc5 Bub1b Bub3 Ccnb1 Cdc20 Cdca5 Cdca8 Cdt1 Cenpe Cenpk Cit Esco2 Fbxo5 Gen1 Haspin Incenp Kif11 Kif14 Kif15 Kif18a Kif18b Kif22 Kif23 Kif2a Kif2c Kifc1 Kifc5b Knstrn Kntc1 Kpnb1 Macroh2a1 Mybl2 Mzt1 Ncapd2 Ncapd3 Ncapg Ncapg2 Ncaph Ncaph2 Ndc80 Nek2 Nsl1 Nuf2 Nusap1 Plk1 Prc1 Racgap1 Rad21 Ran Sgo1 Smc1a Smc2 Smc3 Smc4 Spag5 Spc24 Spc25 Spdl1 Tpx2 Trip13 Ttk Zwilch Zwint	9.81081e-13	34.7826	3.02648
response to stimulus	GO:0050896	919	6030468B19Rik Aak1 Abca7 Abcb10 Abcb4 Abi2 Ache Ackr4 Acpp Actb Actr3 Add3 Adgrf5 Adgrg3 Afap1l2 Afdn Agtrap Ahcy Akap5 Akap7 Alas2 Aldh1a1 Aldh2 Aldh3b1 Alox12 Alox5 Alox5ap Angpt1 Ank1 Ank3 Ankle1 Anxa1 Aoah Apbb1ip Apbb2 Aplf App Aqp9 Ar Arf4 Arfgap1 Arhgap11a Arhgap19 Arhgap30 Arhgap31 Arhgap5 Arhgdib Arl13b Arpc2 Arrb1 Arrb2 Arsa Ash1l Asns Aspm Ass1 Asxl1 Atad5 Atf7 Atg7 Atn1 Atp1a1 Atp1a3 …	2.35633e-12	14.6454	1.27432
sister chromatid segregation	GO:0000819	72	Actb Aurkb Birc5 Bub1b Bub3 Ccnb1 Cdc20 Cdc6 Cdca5 Cdca8 Cdt1 Cenpe Cenpk Cit Esco2 Fbxo5 Gen1 Haspin Incenp Kif11 Kif14 Kif15 Kif18a Kif18b Kif22 Kif23 Kif2a Kif2c Kifc1 Kifc5b Knstrn Kntc1 Kpnb1 Lats1 Macroh2a1 Mybl2 Mzt1 Ncapd2 Ncapd3 Ncapg Ncapg2 Ncaph Ncaph2 Ndc80 Nek2 Nsl1 Nuf2 Nusap1 Plk1 Prc1 Racgap1 Rad21 Ran Sgo1 Sgo2a Smarce1 Smc1a Smc2 Smc3 Smc4 Spag5 Spc24 Spc25 Spdl1 Tacc3 Top2a Tpx…	4.30494e-12	31.5789	2.74772
regulation of chromosome separation	GO:1905818	34	Aurkb Birc5 Bub1b Bub3 Ccnb1 Cdc20 Cdca8 Cdt1 Cenpe Fbxo5 Gen1 Haspin Incenp Kntc1 Ncapd2 Ncapd3 Ncapg Ncapg2 Ncaph Ncaph2 Ndc80 Nuf2 Plk1 Plscr1 Rad21 Smc2 Smc4 Spc24 Spc25 Spdl1 Trip13 Ttk Zwilch Zwint	1.21938e-11	50.7463	4.41549
regulation of cell cycle	GO:0051726	190	Actb Afap1l2 Anp32b Anxa1 Apbb2 App Asns Aspm Atad5 Aurka Aurkb Bak1 Bard1 Bcl2l1 Bex4 Birc5 Bora Brca1 Brca2 Btg3 Bub1b Bub3 Camk2d Ccna2 Ccnb1 Ccnb2 Ccne1 Ccne2 Ccnf Cdc20 Cdc25b Cdc25c Cdc6 Cdc7 Cdca2 Cdca5 Cdca8 Cdk1 Cdk2 Cdkn2c Cdkn2d Cdkn3 Cdt1 Cenpe Cenpf Cenpj Cep76 Cetn2 Chek1 Cit Cks2 Clock Clspn Crlf3 Ctnnb1 Cul7 Cul9 Dab2ip Dach1 Dbf4 Dlgap5 Dmd Dna2 Dtl Dync1h1 Dyrk3 E2f1 E2f2 E2f4 E…	1.91319e-11	20.6298	1.79502
regulation of cell cycle process	GO:0010564	144	Actb Anp32b Anxa1 Apbb2 App Atad5 Aurka Aurkb Bard1 Bcl2l1 Birc5 Bora Brca1 Brca2 Bub1b Bub3 Camk2d Ccnb1 Ccnf Cdc20 Cdc25b Cdc25c Cdc6 Cdc7 Cdca2 Cdca5 Cdca8 Cdk1 Cdk2 Cdkn2c Cdkn2d Cdt1 Cenpe Cenpf Cenpj Cep76 Cetn2 Chek1 Cit Clock Clspn Crlf3 Ctnnb1 Cul7 Cul9 Dab2ip Dach1 Dbf4 Dna2 Dtl Dync1h1 Dyrk3 E2f1 E2f8 Ect2 Esr1 Ezh2 Fbxo31 Fbxo5 Fen1 Fgf10 Fzr1 Gen1 Gipc1 Grb14 Haspin Hyal1 Incenp Jade…	3.84806e-11	22.4299	1.95165
chromosome separation	GO:0051304	35	Aurkb Birc5 Bub1b Bub3 Ccnb1 Cdc20 Cdca8 Cdt1 Cenpe Fbxo5 Gen1 Haspin Incenp Kntc1 Ncapd2 Ncapd3 Ncapg Ncapg2 Ncaph Ncaph2 Ndc80 Nuf2 Plk1 Plscr1 Rad21 Smc2 Smc4 Spc24 Spc25 Spdl1 Top2a Trip13 Ttk Zwilch Zwint	1.01903e-10	46.6667	4.06052
positive regulation of cell cycle process	GO:0090068	68	Anp32b Anxa1 App Atad5 Aurka Aurkb Birc5 Camk2d Ccnb1 Cdc25b Cdc25c Cdc6 Cdc7 Cdca5 Cdca8 Cdk1 Cdt1 Cenpe Cenpj Cit Dbf4 Dtl Dync1h1 Dyrk3 E2f8 Ect2 Ezh2 Fbxo5 Fen1 Fgf10 Gen1 Gipc1 Hyal1 Incenp Kif14 Kif20b Kif23 Larp7 Lmnb1 Macroh2a1 Mtbp Ncapd2 Ncapd3 Ncapg Ncapg2 Ncaph Ncaph2 Ndc80 Npm1 Nusap1 Pdgfb Pkp4 Plk4 Plscr1 Prkce Racgap1 Rad21 Rad51ap1 Ranbp1 Rrm1 Rrm2 Sgo2a Smc2 Smc4 Spag5 Stil Tbx2…	1.82333e-10	30.2222	2.62967
negative regulation of mitotic nuclear division	GO:0045839	29	Aurkb Birc5 Bub1b Bub3 Ccnb1 Cdc20 Cdca8 Cdt1 Cenpe Chek1 Esr1 Fbxo5 Gen1 Haspin Incenp Kntc1 Mtbp Ndc80 Nuf2 Plk1 Rad21 Spc24 Spc25 Spdl1 Tom1l1 Trip13 Ttk Zwilch Zwint	3.96823e-10	51.7857	4.50594
myeloid cell homeostasis	GO:0002262	60	Abcb10 Adgrf5 Alas2 Ank1 Anxa1 Atpif1 Bak1 Bpgm Cd24a Cfh Dmtn Dyrk3 Epb42 Exoc6 Fam210b Fcer1g Fech G6pdx Gata1 Gfi1b Gpi1 Hba-a1 Hba-a2 Hcls1 Hif1a Hmgb2 Hmox1 Hscb Ikzf1 Isg15 Itgam Itpkb Jam3 Klf1 Lmo2 Lyar Mafb Mpig6b Mpl Mthfd1 Ncapg2 Nf1 Pde4b Racgap1 Rcor1 Rhag Rhd Sfxn1 Slc25a38 Slc4a1 Smad5 Spi1 Tal1 Tmem14c Trim10 Trim58 Tspan9 Tspo2 Vegfa Ypel4	6.54131e-10	31.4136	2.73334
response to stress	GO:0006950	496	Abca7 Abcb10 Actb Actr3 Afap1l2 Ahcy Alas2 Aldh1a1 Aldh2 Aldh3b1 Alox12 Alox5 Alox5ap Ankle1 Anxa1 Aoah Aplf App Aqp9 Arrb2 Ash1l Asns Ass1 Atad5 Atf7 Atg7 Atp2a3 Atpif1 Aunip Aurka Bak1 Banf1 Bard1 Bcl2l1 Bclaf1 Bpgm Brca1 Brca2 C1qbp C3 C5ar1 Camk2d Camp Capn3 Card9 Casp1 Casp7 Cbx3 Ccl21a Ccl9 Ccr3 Cd109 Cd163 Cd177 Cd200r3 Cd226 Cd24a Cd300a Cd300ld3 Cd300lf Cd47 Cd5l Cd81 Cd84 Cdc45 Cdc7 Cdc…	1.40113e-09	15.8264	1.37708
positive regulation of cell cycle	GO:0045787	80	Anp32b Anxa1 App Asns Atad5 Aurka Aurkb Bard1 Birc5 Brca1 Brca2 Camk2d Ccnb1 Cdc25b Cdc25c Cdc6 Cdc7 Cdca5 Cdca8 Cdk1 Cdt1 Cenpe Cenpj Chek1 Cit Dbf4 Dtl Dync1h1 Dyrk3 E2f8 Ect2 Ezh2 Fbxo5 Fen1 Fgf10 Gen1 Gipc1 Hyal1 Incenp Kif14 Kif20b Kif23 Larp7 Lgmn Lmnb1 Lrp6 Macroh2a1 Mtbp Ncapd2 Ncapd3 Ncapg Ncapg2 Ncaph Ncaph2 Ndc80 Npm1 Nusap1 Pdgfb Pim1 Pkp4 Plk4 Plscr1 Prkce Racgap1 Rad21 Rad23a Rad51a…	1.4931e-09	26.7559	2.32806
immune system process	GO:0002376	342	6030468B19Rik Abcb10 Ackr4 Actb Actr3 Add2 Adgrf5 Adgrg3 Ahcy Alas2 Alox5 Angpt1 Ank1 Anxa1 Apbb1ip Aplf App Arrb2 Ash1l Asxl1 Atad5 Atg7 Atpif1 Bak1 Banf1 Bmi1 Bmx Bpgm Brpf3 Btnl10 C1qbp C3 C5ar1 Camp Car2 Card9 Casp1 Ccl21a Ccl9 Ccnb2 Ccr3 Cd177 Cd226 Cd24a Cd274 Cd300a Cd300ld3 Cd300lf Cd3d Cd47 Cd59b Cd5l Cd81 Cd84 Ceacam1 Cfh Chd7 Clec12a Clec4a2 Clec5a Cmklr1 Cmtm7 Coro1a Cr2 Cst7 Ctla2a C…	1.60526e-09	16.9896	1.47828
negative regulation of mitotic metaphase/anaphase transition	GO:0045841	25	Aurkb Birc5 Bub1b Bub3 Ccnb1 Cdc20 Cdca8 Cdt1 Cenpe Fbxo5 Gen1 Haspin Incenp Kntc1 Ndc80 Nuf2 Plk1 Rad21 Spc24 Spc25 Spdl1 Trip13 Ttk Zwilch Zwint	2.89e-09	54.3478	4.72887
mitotic spindle checkpoint signaling	GO:0071174	25	Aurkb Birc5 Bub1b Bub3 Ccnb1 Cdc20 Cdca8 Cdt1 Cenpe Gen1 Haspin Incenp Kntc1 Mtbp Ndc80 Nuf2 Plk1 Spc24 Spc25 Spdl1 Stil Trip13 Ttk Zwilch Zwint	2.89e-09	54.3478	4.72887
nucleosome assembly	GO:0006334	30	Anp32b Asf1b Baz1a Chaf1a Chaf1b H1f1 H1f2 H1f3 H1f4 H1f5 H3c13 H3c14 H3c15 H3c2 H3c3 H3c4 H3c6 H3c7 Hat1 Kat6b Macroh2a1 Macroh2a2 Mcm2 Nap1l1 Nap1l4 Nasp Npm1 Set Ssrp1 Supt16	3.12171e-09	46.875	4.07865
DNA metabolic process	GO:0006259	180	Actb Alyref Ankle1 Aplf Arrb2 Atad5 Atf7ip Atg7 Aunip Aurkb Banf1 Bard1 Baz1a Bcar3 Bend3 Bmi1 Bmpr2 Brca1 Brca2 Brpf3 Cacybp Camk2d Ccna2 Ccnb1ip1 Ccne1 Ccne2 Cct5 Cct7 Cdc45 Cdc6 Cdc7 Cdca5 Cdk1 Cdk2 Cdkn2d Cdt1 Cenps Cetn2 Cfh Chaf1a Chaf1b Chek1 Cinp Clspn Cst3 Ctcf Ctnnb1 Dach1 Dbf4 Dcp2 Dek Dna2 Dnmt1 Dtl Dyrk1b E2f8 Eny2 Esco2 Exo1 Ezh2 Fam111a Fam168a Fanci Fancl Fbxo5 Fen1 Fgf10 Fignl1 F…	4.14247e-09	19.6507	1.70983
regulation of cellular component organization	GO:0051128	363	Aak1 Abca7 Abcb4 Abi2 Ache Actb Actr3 Add2 Add3 Afdn Akap5 Angpt1 Ank1 Ank3 Ankrd13a Anln Anxa1 App Ar Arf4 Arfgap1 Arhgdib Arl6ip1 Arpc2 Arpc3 Arpc4 Arpc5 Arrb1 Arrb2 Atf7ip Atp8a1 Atpif1 Aurka Aurkb Baiap2l1 Bak1 Baz1a Bcl2l1 Birc5 Bmpr2 Bora Brca1 Bub1b Bub3 C3 Capzb Carmil1 Casp1 Casp7 Ccdc85b Ccl21a Ccnb1 Ccnf Cct5 Cct7 Cd177 Cd24a Cd2ap Cd300a Cd47 Cd53 Cd81 Cdc20 Cdc6 Cdca2 Cdca5 Cdca8 Cdh…	4.17449e-09	16.6361	1.44753
protein-DNA complex assembly	GO:0065004	54	Anp32b Asf1b Atf7ip Baz1a Cdc45 Cdt1 Cenpa Cenpe Cenph Cenpi Cenpk Cenpn Cenpp Cenps Chaf1a Chaf1b Dlgap5 Esr1 H1f1 H1f2 H1f3 H1f4 H1f5 H3c13 H3c14 H3c15 H3c2 H3c3 H3c4 H3c6 H3c7 H3f3a Hat1 Hells Ikzf1 Kat6b Kntc1 Macroh2a1 Macroh2a2 Mcm2 Med23 Med8 Nap1l1 Nap1l4 Nasp Nfkbiz Npm1 Oip5 Rad51 Set Ssrp1 Supt16 Tcf4 Terf1	4.71186e-09	31.5789	2.74772
regulation of chromosome segregation	GO:0051983	43	Actb Aurkb Birc5 Bub1b Bub3 Ccnb1 Cdc20 Cdc6 Cdca2 Cdca8 Cdt1 Cenpe Cit Fbxo5 Gen1 Haspin Incenp Kif2c Kntc1 Mki67 Ncapd2 Ncapd3 Ncapg Ncapg2 Ncaph Ncaph2 Ndc80 Nuf2 Plk1 Plscr1 Rad21 Smarce1 Smc2 Smc4 Spc24 Spc25 Spdl1 Tacc3 Trip13 Ttk Ube2c Zwilch Zwint	5.72642e-09	35.8333	3.1179
cytoskeleton organization	GO:0007010	225	Abi2 Actb Actr3 Add2 Add3 Ank3 Anln Anxa1 Arhgdib Arpc2 Arpc3 Arpc4 Arpc5 Arrb1 Aspm Aunip Aurka Aurkb Baiap2l1 Birc5 Bora Brca1 Brca2 Brwd1 Cald1 Cap1 Capn3 Capzb Carmil1 Cass4 Ccl21a Ccnb1 Ccnb2 Ccnf Ccser2 Cd2ap Cd47 Cdc20 Cdc42bpb Cdca8 Cdk2 Cenpa Cenpe Cenph Cenpj Cep152 Cep70 Cep76 Cetn2 Cfl1 Chd3 Chek1 Cit Ckap2 Ckap5 Cln3 Cln8 Coro1a Coro1c Cotl1 Cracd Ctnna1 Ctnnb1 Cul7 Cul9 Cyrib Daam1 …	5.90015e-09	18.4275	1.6034
negative regulation of chromosome segregation	GO:0051985	25	Aurkb Birc5 Bub1b Bub3 Ccnb1 Cdc20 Cdca8 Cdt1 Cenpe Fbxo5 Gen1 Haspin Incenp Kntc1 Ndc80 Nuf2 Plk1 Rad21 Spc24 Spc25 Spdl1 Trip13 Ttk Zwilch Zwint	7.78185e-09	52.0833	4.53183
DNA replication initiation	GO:0006270	19	Ccne1 Ccne2 Cdc45 Cdc6 Cdk2 Cdt1 Mcm10 Mcm2 Mcm3 Mcm4 Mcm5 Mcm6 Mcm7 Orc6 Pola1 Pola2 Prim1 Prim2 Ticrr	8.33353e-09	65.5172	5.70073
regulation of DNA replication	GO:0006275	44	Atad5 Atg7 Baz1a Bcar3 Brpf3 Cacybp Ccna2 Cdc7 Cdk1 Cdk2 Cdt1 Cst3 Dach1 Dbf4 Dna2 E2f8 Esco2 Fbxo5 Gins1 Gins2 Gmnn Jade1 Mcm2 Mcm3 Mcm4 Mcm5 Mcm6 Mcm7 Npm1 Nucks1 Pcna Pdgfb Rfc2 Rfc3 Rfc4 Rfc5 Ruvbl1 Ruvbl2 Smc3 Terf1 Ticrr Timeless Uchl5 Zbtb38	1.06104e-08	34.6457	3.01456
regulation of mitotic nuclear division	GO:0007088	38	Aurkb Birc5 Bora Bub1b Bub3 Ccnb1 Cdc20 Cdca2 Cdca8 Cdt1 Cenpe Chek1 Cul7 Cul9 Esr1 Fbxo5 Gen1 Haspin Incenp Kif20b Kntc1 Mki67 Mtbp Ndc80 Nuf2 Nusap1 Pdgfb Plk1 Rad21 Spc24 Spc25 Spdl1 Tom1l1 Trip13 Ttk Ywhah Zwilch Zwint	1.39716e-08	37.6238	3.27369
protein localization to chromosome	GO:0034502	38	Aurkb Brca2 Bub1b Bub3 Cct5 Cct7 Cdca5 Cdk1 Cdt1 Cenpa Cenpq Ctcf Esco2 Esr1 Ezh2 Gnl3 H1f5 H2ac4 Haspin Knl1 Kntc1 Macroh2a1 Macroh2a2 Mtbp Ndc80 Parp3 Plk1 Rad21 Rpa1 Rpa2 Ruvbl2 Spdl1 Spi1 Terf1 Tex15 Ttk Vrk1 Zwilch	1.90437e-08	37.2549	3.24159
erythrocyte homeostasis	GO:0034101	48	Abcb10 Adgrf5 Alas2 Ank1 Atpif1 Bpgm Cd24a Dmtn Dyrk3 Epb42 Exoc6 Fam210b Fech G6pdx Gata1 Gfi1b Gpi1 Hba-a1 Hba-a2 Hcls1 Hif1a Hmgb2 Hmox1 Hscb Ikzf1 Isg15 Klf1 Lmo2 Lyar Mafb Mpig6b Ncapg2 Racgap1 Rcor1 Rhag Rhd Sfxn1 Slc25a38 Slc4a1 Smad5 Spi1 Tal1 Tmem14c Trim10 Trim58 Tspo2 Vegfa Ypel4	2.97632e-08	32	2.78436
regulation of organelle organization	GO:0033043	198	Abi2 Actb Actr3 Add2 Add3 Ank1 Anxa1 Arhgdib Arl6ip1 Arpc2 Arpc3 Arpc4 Arpc5 Arrb2 Atf7ip Atpif1 Aurka Aurkb Baiap2l1 Bak1 Bcl2l1 Birc5 Bora Bub1b Bub3 Capzb Carmil1 Casp1 Ccl21a Ccnb1 Ccnf Cct5 Cct7 Cd2ap Cd47 Cdc20 Cdc6 Cdca2 Cdca5 Cdca8 Cdh2 Cdk2 Cdt1 Cenpe Cenpj Cep70 Cep76 Cfl1 Chek1 Cit Ckap2 Ckap5 Cln3 Coro1a Cotl1 Cracd Ctnnb1 Cul7 Cul9 Cyrib Dcp2 Diaph1 Dixdc1 Dmtn Dnm2 Dnmt1 Dync1h1 Dzi…	3.35493e-08	18.6265	1.62072
cellular component organization	GO:0016043	745	Aak1 Abca7 Abcb4 Abi2 Ache Acin1 Acpp Actb Actr3 Add2 Add3 Afdn Akap5 Alox5ap Angpt1 Ank1 Ank3 Ankle1 Ankrd13a Anln Anp32b Anp32e Anxa1 Apbb2 Aplf App Ar Arf4 Arfgap1 Arhgap5 Arhgdib Arl13b Arl6ip1 Arpc2 Arpc3 Arpc4 Arpc5 Arrb1 Arrb2 Asf1b Ash1l Aspm Asxl1 Atad2 Atf7ip Atg7 Atl2 Atp11b Atp1a3 Atp5g2 Atp8a1 Atp8b2 Atp8b4 Atpif1 Aunip Aurka Aurkb B4galnt1 Baiap2l1 Bak1 Banf1 Baz1a Bcl2l1 Bend3 Bin2…	3.75569e-08	14.5083	1.26238
mitotic spindle assembly checkpoint signaling	GO:0007094	23	Aurkb Birc5 Bub1b Bub3 Ccnb1 Cdc20 Cdca8 Cdt1 Cenpe Gen1 Haspin Incenp Kntc1 Ndc80 Nuf2 Plk1 Spc24 Spc25 Spdl1 Trip13 Ttk Zwilch Zwint	3.91792e-08	52.2727	4.54831
spindle assembly checkpoint signaling	GO:0071173	23	Aurkb Birc5 Bub1b Bub3 Ccnb1 Cdc20 Cdca8 Cdt1 Cenpe Gen1 Haspin Incenp Kntc1 Ndc80 Nuf2 Plk1 Spc24 Spc25 Spdl1 Trip13 Ttk Zwilch Zwint	3.91792e-08	52.2727	4.54831
nucleosome organization	GO:0034728	32	Anp32b Asf1b Baz1a Chaf1a Chaf1b H1f1 H1f2 H1f3 H1f4 H1f5 H3c13 H3c14 H3c15 H3c2 H3c3 H3c4 H3c6 H3c7 Hat1 Kat6b Macroh2a1 Macroh2a2 Mcm2 Mcm3ap Nap1l1 Nap1l4 Nasp Npm1 Set Smarce1 Ssrp1 Supt16	5.12988e-08	40.5063	3.5245
meiotic cell cycle	GO:0051321	58	Actr3 Ankle1 Aspm Aurka Birc5 Brca2 Bub1b Bub3 Ccnb1ip1 Ccnb2 Ccne1 Ccne2 Cdc20 Cdc25b Cdc25c Cdk2 Cenpe Cenps Cks2 Ednra Exo1 Fbxo5 Fignl1 Foxj2 Fzr1 Grb14 H2ax Haspin Incenp Kif18a Mki67 Mns1 Myh9 Ncapd2 Ncapd3 Ncaph Ncaph2 Ndc80 Nek2 Nuf2 Plk1 Rad51 Rad51ap1 Rad54b Rad54l Rpa1 Sgo1 Sgo2a Smc1a Smc2 Smc3 Smc4 Syce2 Terf1 Tex15 Top2a Trip13 Ttk	5.74093e-08	28.4314	2.47385
chromosome condensation	GO:0030261	20	Acin1 Ccnb1 Cdca5 Cdk1 H1f1 H1f2 H1f3 H1f4 H1f5 H3f3a Ncapd2 Ncapd3 Ncapg Ncapg2 Ncaph Ncaph2 Nusap1 Smc2 Smc4 Top2a	7.07001e-08	57.1429	4.97207
protein localization to chromosome, centromeric region	GO:0071459	17	Aurkb Bub1b Bub3 Cdk1 Cdt1 Cenpa Cenpq Ctcf H2ac4 Haspin Knl1 Kntc1 Mtbp Ndc80 Spdl1 Ttk Zwilch	7.90377e-08	65.3846	5.68919
erythrocyte differentiation	GO:0030218	45	Abcb10 Adgrf5 Alas2 Ank1 Atpif1 Bpgm Dmtn Dyrk3 Epb42 Exoc6 Fam210b Fech G6pdx Gata1 Gfi1b Hba-a1 Hba-a2 Hcls1 Hif1a Hmgb2 Hscb Ikzf1 Isg15 Klf1 Lmo2 Lyar Mafb Mpig6b Ncapg2 Racgap1 Rcor1 Rhag Rhd Sfxn1 Slc25a38 Slc4a1 Smad5 Spi1 Tal1 Tmem14c Trim10 Trim58 Tspo2 Vegfa Ypel4	9.86414e-08	32.1429	2.79679
regulation of chromosome organization	GO:0033044	63	Actb Atf7ip Aurkb Birc5 Bub1b Bub3 Ccnb1 Cct5 Cct7 Cdc20 Cdc6 Cdca5 Cdca8 Cdk2 Cdt1 Cenpe Cit Ctnnb1 Dcp2 Dnmt1 Fbxo5 Fen1 Gen1 Gnl3 H3f3a Haspin Hnrnpd Incenp Kntc1 Lmna Macroh2a1 Mcm2 Ncapd2 Ncapg Ncaph Ndc80 Nek2 Nuf2 Pkib Plk1 Pnkp Rad21 Recql4 Ruvbl1 Ruvbl2 Sgo2a Smarce1 Smc2 Smc4 Spc24 Spc25 Spdl1 Tacc3 Tal1 Terf1 Top2a Trip13 Ttk Ube2c Uchl5 Wdhd1 Zwilch Zwint	1.00201e-07	26.9231	2.34261
spindle organization	GO:0007051	53	Aspm Aunip Aurka Aurkb Birc5 Bora Ccnb1 Ccnb2 Cdc20 Cdca8 Cenpe Cenph Cenpj Chd3 Ckap5 Dlgap5 Dync1h1 Fbxo5 Haus4 Haus5 Incenp Kif11 Kif15 Kif23 Kif2a Kif4 Kifc1 Kifc5b Knstrn Kpnb1 Mybl2 Myh9 Mzt1 Ndc80 Nek2 Nuf2 Parp3 Plk1 Prc1 Racgap1 Ranbp1 Rgs14 Rps3 Smc1a Smc3 Spag5 Spc25 Stil Stmn1 Tacc3 Tpx2 Tubb1 Tubb5	1.00201e-07	29.4444	2.562
mitotic sister chromatid separation	GO:0051306	26	Aurkb Birc5 Bub1b Bub3 Ccnb1 Cdc20 Cdca8 Cdt1 Cenpe Fbxo5 Gen1 Haspin Incenp Kntc1 Ncaph2 Ndc80 Nuf2 Plk1 Rad21 Spc24 Spc25 Spdl1 Trip13 Ttk Zwilch Zwint	1.00201e-07	45.614	3.96893
meiotic cell cycle process	GO:1903046	48	Actr3 Ankle1 Aspm Aurka Birc5 Brca2 Bub1b Ccnb1ip1 Ccnb2 Ccne1 Ccne2 Cdc20 Cdc25b Cdc25c Cenpe Cenps Cks2 Ednra Fbxo5 Fignl1 Foxj2 Fzr1 Grb14 Haspin Incenp Kif18a Myh9 Ncapd2 Ncapd3 Ncaph Ncaph2 Ndc80 Nuf2 Plk1 Rad51 Rad51ap1 Rad54b Rad54l Sgo1 Sgo2a Smc2 Smc4 Syce2 Terf1 Tex15 Top2a Trip13 Ttk	1.34738e-07	30.7692	2.67727
regulation of mitotic sister chromatid separation	GO:0010965	25	Aurkb Birc5 Bub1b Bub3 Ccnb1 Cdc20 Cdca8 Cdt1 Cenpe Fbxo5 Gen1 Haspin Incenp Kntc1 Ndc80 Nuf2 Plk1 Rad21 Spc24 Spc25 Spdl1 Trip13 Ttk Zwilch Zwint	1.41412e-07	46.2963	4.0283
attachment of spindle microtubules to kinetochore	GO:0008608	21	Aurkb Birc5 Brca2 Bub3 Ccnb1 Cdca8 Cdt1 Cenpe Ect2 Incenp Kif2c Knl1 Knstrn Ndc80 Nek2 Nuf2 Racgap1 Sgo1 Spag5 Spc24 Spc25	1.77977e-07	52.5	4.56809
homeostasis of number of cells	GO:0048872	82	Abcb10 Adgrf5 Afdn Alas2 Ank1 Anxa1 Asxl1 Atpif1 Bak1 Bmi1 Bpgm Card9 Ccnb2 Cd24a Cdh2 Cfh Coro1a Dmtn Dock10 Dyrk3 Epb42 Exoc6 Ext1 Ezh2 Fam210b Fcer1g Fech G6pdx Gata1 Gfi1b Gpi1 Hba-a1 Hba-a2 Hcls1 Hif1a Hmgb2 Hmox1 Hscb Ikzf1 Il20rb Isg15 Itgam Itpkb Jam3 Klf1 Lat Lmo2 Lpcat3 Lyar Mafb Mpig6b Mpl Mthfd1 Ncapg2 Nf1 Nfkbiz Nlrp6 Pde4b Prdx5 Racgap1 Rcor1 Rhag Rhd Rpa1 Sfxn1 Slc25a38 Slc4a1 Smad…	1.78185e-07	23.7681	2.06809
regulation of mitotic cell cycle	GO:0007346	98	Actb Afap1l2 Anp32b Anxa1 App Asns Atad5 Aurkb Bard1 Bex4 Birc5 Bora Brca1 Brca2 Btg3 Bub1b Bub3 Camk2d Ccnb1 Cdc20 Cdc25b Cdc25c Cdc6 Cdc7 Cdca2 Cdca5 Cdca8 Cdk1 Cdk2 Cdkn2c Cdkn2d Cdt1 Cenpe Cenpf Cenpj Chek1 Cks2 Clspn Crlf3 Ctnnb1 Cul7 Cul9 Dbf4 Dlgap5 Dtl E2f1 Esr1 Ezh2 Fbxo31 Fbxo5 Fgf10 Foxc1 Fzr1 Gen1 Haspin Hyal1 Incenp Jade1 Kif14 Kif20b Kntc1 Larp7 Lgmn Lmnb1 Mki67 Mtbp Ndc80 Nuf2 Nusa…	2.86579e-07	22.0721	1.92052
regulation of DNA-templated DNA replication	GO:0090329	24	Atg7 Cdc7 Cdk2 Cdt1 Dach1 Dbf4 E2f8 Fbxo5 Gins1 Gins2 Mcm2 Mcm3 Mcm4 Mcm5 Mcm6 Mcm7 Npm1 Pcna Rfc2 Rfc3 Rfc4 Rfc5 Ticrr Timeless	3.18703e-07	46.1538	4.0159
cell migration	GO:0016477	227	Abi2 Actr3 Add2 Adgrg3 Afdn Alox12 Alox5 Angpt1 Anln Anxa1 Apbb2 App Arf4 Arhgap5 Arhgdib Arl13b Arpc2 Arpc5 Arrb2 Aspm Atn1 Atp8a1 Bex4 Bex6 Bin2 Bmpr2 C1qbp C5ar1 Camk2d Cap1 Carmil1 Cass4 Ccbe1 Ccl21a Ccl9 Ccr3 Cd177 Cd24a Cd274 Cd2ap Cd300a Cd47 Cd81 Cdc42bpb Cdh2 Ceacam1 Cfl1 Cldn13 Cldn5 Clic4 Cln3 Cmklr1 Coro1a Coro1c Ctnna1 Ctnnb1 Ctsg Cyrib Dab2ip Dach1 Dag1 Dcx Depdc1b Diaph1 Dixdc1 Dlg…	4.74485e-07	17.4213	1.51585
cell motility	GO:0048870	240	Abi2 Actb Actr3 Add2 Adgrg3 Afdn Alox12 Alox5 Angpt1 Anln Anxa1 Apbb2 App Arf4 Arhgap5 Arhgdib Arl13b Arpc2 Arpc5 Arrb2 Ash1l Aspm Atn1 Atp8a1 Bex4 Bex6 Bin2 Bmpr2 C1qbp C5ar1 Camk2d Cap1 Carmil1 Cass4 Ccbe1 Ccdc125 Ccl21a Ccl9 Ccr3 Cd177 Cd24a Cd274 Cd2ap Cd300a Cd47 Cd81 Cdc42bpb Cdh2 Ceacam1 Cfl1 Cldn13 Cldn5 Clic4 Cln3 Cmklr1 Coro1a Coro1c Ctnna1 Ctnnb1 Ctsg Cyrib Dab2ip Dach1 Dag1 Dcx Depdc1…	4.74485e-07	17.2166	1.49804
cell killing	GO:0001906	46	Arrb2 Atn1 Bcl2l1 C3 Ccl21a Cd226 Cd59b Cd5l Ceacam1 Cfh Coro1a Ctsg Cyrib Elane Fcgr3 H2-T24 H2bc12 Hmgn2 Hprt Il18rap Itgam Klrb1c Klrb1f Klre1 Ltf Lyz2 Ncf1 Nkg7 Nlrp6 Pglyrp1 Pnp Ppbp Ptpn6 Pvr Rab27a Sh2d1a Sh2d1b1 Spi1 Stx11 Stxbp2 Tap2 Trem1 Trem3 Tyrobp Unc13d Vav1	4.88391e-07	30.2632	2.63323
myeloid cell differentiation	GO:0030099	93	Abcb10 Adgrf5 Alas2 Ank1 App Atpif1 Bpgm Car2 Ccl9 Cd109 Cd300lf Cd81 Ceacam1 Cebpe Clec1b Clec5a Ctnnb1 Dmtn Dyrk3 Eif2ak1 Epb42 Epha2 Evi2 Evi2b Exoc6 Fam210b Fcer1g Fech Fes G6pdx Gata1 Gfi1b Gp1ba Gp5 Gp9 Hba-a1 Hba-a2 Hcls1 Hif1a Hmgb2 Hmgb3 Hscb Ikzf1 Isg15 Itgam Itgb3 Itpkb Jag1 Junb Klf1 Lbr Lilra6 Lmo2 Lyar Maf Mafb Mpig6b Mpl Myh9 Ncapg2 Nf1 Nfatc1 Pabpc4 Pira2 Plscr1 Ppp3ca Prdx3 Prtn3…	5.05855e-07	22.1957	1.93127
regulation of mitotic cell cycle phase transition	GO:1901990	74	Actb Anp32b Anxa1 App Atad5 Aurkb Bard1 Birc5 Brca1 Bub1b Bub3 Camk2d Ccnb1 Cdc20 Cdc25b Cdc25c Cdc6 Cdc7 Cdca5 Cdca8 Cdk1 Cdk2 Cdkn2c Cdkn2d Cdt1 Cenpe Cenpf Cenpj Chek1 Clspn Crlf3 Dbf4 Dtl E2f1 Ezh2 Fbxo31 Fbxo5 Fgf10 Fzr1 Gen1 Haspin Hyal1 Incenp Jade1 Kif14 Kntc1 Larp7 Lmnb1 Mtbp Ndc80 Nuf2 Plk1 Psme1 Psme3 Ptpn6 Rad21 Rbl1 Rbm38 Rfwd3 Rnaseh2b Rpa2 Rrm1 Rrm2 Smarce1 Spc24 Spc25 Spdl1 Stil T…	6.18268e-07	24.026	2.09053
mitotic cell cycle phase transition	GO:0044772	91	Actb Anp32b Anxa1 App Atad5 Aurkb Bard1 Birc5 Brca1 Bub1b Bub3 Camk2d Ccna2 Ccnb1 Ccnb2 Ccne1 Ccne2 Ccnf Cdc20 Cdc25b Cdc25c Cdc6 Cdc7 Cdca5 Cdca8 Cdk1 Cdk15 Cdk2 Cdkn2c Cdkn2d Cdt1 Cenpe Cenpf Cenpj Chek1 Cit Cks2 Clspn Crlf3 Dbf4 Dtl E2f1 E2f4 Ezh2 Fbxo31 Fbxo5 Fgf10 Foxm1 Fzr1 Gen1 Haspin Hyal1 Incenp Iqgap3 Jade1 Kif14 Kntc1 Larp7 Lats1 Lmnb1 Mtbp Nasp Ndc80 Nfatc1 Nuf2 Plk1 Pole Ppp3ca Psme1…	6.35345e-07	22.2494	1.93595
cell cycle phase transition	GO:0044770	104	Actb Anp32b Anxa1 Apbb2 App Atad5 Aurka Aurkb Bard1 Birc5 Brca1 Brca2 Bub1b Bub3 Camk2d Ccna2 Ccnb1 Ccnb2 Ccne1 Ccne2 Ccnf Cdc20 Cdc25b Cdc25c Cdc6 Cdc7 Cdca5 Cdca8 Cdk1 Cdk15 Cdk2 Cdkn2c Cdkn2d Cdt1 Cenpe Cenpf Cenpj Chek1 Cit Cks2 Clock Clspn Crlf3 Dbf4 Dna2 Dtl Dyrk3 E2f1 E2f4 Ezh2 Fbxo31 Fbxo5 Fgf10 Foxm1 Fzr1 Gen1 Haspin Hyal1 Incenp Iqgap3 Jade1 Kif14 Kntc1 Larp7 Lats1 Lmnb1 Macroh2a1 Mtbp …	9.03516e-07	21.1382	1.83926
regulation of cell cycle phase transition	GO:1901987	87	Actb Anp32b Anxa1 Apbb2 App Atad5 Aurka Aurkb Bard1 Birc5 Brca1 Brca2 Bub1b Bub3 Camk2d Ccnb1 Cdc20 Cdc25b Cdc25c Cdc6 Cdc7 Cdca5 Cdca8 Cdk1 Cdk2 Cdkn2c Cdkn2d Cdt1 Cenpe Cenpf Cenpj Chek1 Clock Clspn Crlf3 Dbf4 Dna2 Dtl Dyrk3 E2f1 Ezh2 Fbxo31 Fbxo5 Fgf10 Fzr1 Gen1 Haspin Hyal1 Incenp Jade1 Kif14 Kntc1 Larp7 Lmnb1 Macroh2a1 Mtbp Ndc80 Npm1 Nuf2 Plk1 Psme1 Psme3 Ptpn6 Rad21 Rad51 Rbl1 Rbm38 Rfwd3 …	1.03455e-06	22.365	1.94601
regulation of body fluid levels	GO:0050878	64	Alox12 Aprt Atg7 Atp7b Avpr2 C3 Ceacam1 Cfh Copa Ctsg Cyba Dmtn Emilin2 Ext1 Ext2 F10 F2rl2 F2rl3 F9 Fcer1g Fermt3 Fgf10 Gas6 Gata1 Gnai2 Gp1ba Gp5 Gp6 Gp9 Heg1 Hif1a Hpse Itga2b Itgb3 Kcnn4 Mfsd2b Mpig6b Nfat5 Nlrp6 P2rx1 P2ry1 Pdgfa Pdgfb Pdgfra Pf4 Plek Ppp3ca Prkce Ptpn6 Rab27a S100a9 Scnn1a Slc4a1 Thbs1 Tifab Treml1 Tspan32 Tspan8 Tspan9 Tubb1 Ubash3b Vamp8 Vegfa Vwf	1.27753e-06	25	2.17528
organelle organization	GO:0006996	450	Abi2 Acin1 Acpp Actb Actr3 Add2 Add3 Ank1 Ank3 Ankle1 Anln Anxa1 Arhgdib Arl13b Arl6ip1 Arpc2 Arpc3 Arpc4 Arpc5 Arrb1 Arrb2 Aspm Atf7ip Atg7 Atl2 Atp8b2 Atp8b4 Atpif1 Aunip Aurka Aurkb B4galnt1 Baiap2l1 Bak1 Banf1 Bcl2l1 Bend3 Bin2 Birc5 Blzf1 Bora Brca1 Brca2 Brwd1 Bub1b Bub3 C1qbp Cadps Cald1 Cap1 Capn3 Capzb Carmil1 Casp1 Cass4 Ccl21a Ccnb1 Ccnb1ip1 Ccnb2 Ccne1 Ccne2 Ccnf Ccser2 Cct5 Cct7 Cd24…	1.27753e-06	15.2387	1.32594
nuclear DNA replication	GO:0033260	17	Atad5 Brca2 Cdc45 Cdc7 Cdt1 Dach1 Dbf4 Dna2 Gins1 Lig1 Mcm2 Mcm3 Mcm4 Mcm6 Pcna Pola1 Rad51	1.27753e-06	56.6667	4.93063
meiotic nuclear division	GO:0140013	43	Actr3 Ankle1 Aspm Aurka Birc5 Brca2 Bub1b Ccnb1ip1 Ccnb2 Ccne1 Ccne2 Cdc20 Cdc25b Cenpe Cenps Cks2 Fbxo5 Fignl1 Foxj2 Fzr1 Haspin Incenp Kif18a Ncapd3 Ncaph Ncaph2 Ndc80 Nuf2 Plk1 Rad51 Rad51ap1 Rad54b Rad54l Sgo1 Sgo2a Smc2 Smc4 Syce2 Terf1 Tex15 Top2a Trip13 Ttk	1.37535e-06	30.2817	2.63485
leukocyte mediated immunity	GO:0002443	79	6030468B19Rik Aplf Arrb2 Atad5 C1qbp C3 Card9 Cd177 Cd226 Cd24a Cd300a Cd81 Cd84 Ceacam1 Cfh Coro1a Cr2 Ctsg Cyrib Elane Exo1 Fcer1g Fcgr3 Fes Fgr Fut7 Fzd5 Gata1 H2-T24 Hmox1 Hprt Il18rap Il20rb Il21r Irf7 Itgam Itgb2 Itgb2l Jag1 Klrb1c Klrb1f Klre1 Lat Milr1 Mpl Ms4a2 Msh6 Myo1f Myo1g Ncf1 Nfkbiz Nkg7 Nlrp6 Parp3 Pnp Pram1 Ptpn6 Pvr Rab27a Rab44 Rac2 Rsad2 Sh2d1a Sh2d1b1 Slamf1 Slc18a2 Slfn2 Sp…	1.58835e-06	22.8986	1.99243
negative regulation of cell cycle process	GO:0010948	66	Apbb2 Aurka Aurkb Bard1 Birc5 Brca1 Brca2 Bub1b Bub3 Ccnb1 Ccnf Cdc20 Cdc6 Cdca8 Cdk1 Cdkn2d Cdt1 Cenpe Chek1 Clock Clspn Crlf3 Dab2ip Dna2 Dtl E2f1 E2f8 Esr1 Ezh2 Fbxo31 Fbxo5 Fzr1 Gen1 Grb14 Haspin Incenp Jade1 Kifc1 Kntc1 Macroh2a1 Mtbp Ndc80 Nek2 Npm1 Nuf2 Plk1 Rad21 Rad51 Rbl1 Rbm38 Recql4 Rfwd3 Rnaseh2b Rpa2 Spc24 Spc25 Spdl1 Stil Ticrr Timeless Tom1l1 Trip13 Ttk Wdr76 Zwilch Zwint	2.07771e-06	24.3542	2.11909
signaling	GO:0023052	629	6030468B19Rik Aak1 Abca7 Abi2 Ache Ackr4 Acpp Adgrf5 Adgrg3 Afap1l2 Afdn Agtrap Akap5 Akap7 Aldh2 Alox5 Angpt1 Ank1 Ank3 Anxa1 Apbb1ip App Ar Arf4 Arfgap1 Arhgap11a Arhgap19 Arhgap30 Arhgap31 Arhgap5 Arhgdib Arl13b Arpc2 Arrb1 Arrb2 Ash1l Aspm Asxl1 Atad5 Atf7 Atg7 Atp1a3 Atp2a3 Atpif1 Aurka Aurkb Avpr2 Bace1 Baiap2l1 Bak1 Bard1 Bcar3 Bcl2l1 Bclaf1 Bex3 Birc5 Bmi1 Bmp3 Bmpr2 Bmx Brca1 Brca2 Btnl1…	2.11105e-06	14.4797	1.2599
meiotic chromosome segregation	GO:0045132	30	Actr3 Ankle1 Aspm Aurka Brca2 Bub1b Ccnb1ip1 Ccnb2 Ccne1 Ccne2 Cenpe Cenps Fbxo5 Haspin Ncapd3 Ncaph Ncaph2 Ndc80 Nuf2 Plk1 Sgo1 Sgo2a Smc2 Smc4 Syce2 Terf1 Tex15 Top2a Trip13 Ttk	2.77469e-06	36.1446	3.14498
positive regulation of chromosome segregation	GO:0051984	16	Aurkb Birc5 Ccnb1 Cdc6 Cdca8 Cdt1 Cenpe Incenp Ncapd2 Ncapd3 Ncapg Ncapg2 Ncaph Ncaph2 Smc2 Smc4	2.78704e-06	57.1429	4.97207
mitotic spindle organization	GO:0007052	38	Aurka Aurkb Birc5 Bora Ccnb1 Cdc20 Cdca8 Cenpe Cenph Cenpj Ckap5 Dlgap5 Dync1h1 Incenp Kif11 Kif15 Kif23 Kif2a Kif4 Kifc1 Kifc5b Kpnb1 Mybl2 Mzt1 Ndc80 Nek2 Nuf2 Parp3 Plk1 Prc1 Racgap1 Smc1a Smc3 Spc25 Stil Stmn1 Tacc3 Tpx2	3.11239e-06	31.405	2.73258
metaphase/anaphase transition of mitotic cell cycle	GO:0007091	31	Actb Aurkb Birc5 Bub1b Bub3 Ccnb1 Cdc20 Cdc6 Cdca8 Cdt1 Cenpe Cit Fbxo5 Gen1 Haspin Incenp Kntc1 Ndc80 Nuf2 Plk1 Rad21 Smarce1 Spc24 Spc25 Spdl1 Tacc3 Trip13 Ttk Ube2c Zwilch Zwint	4.22226e-06	34.8315	3.03073
cell communication	GO:0007154	636	6030468B19Rik Aak1 Abca7 Abi2 Ache Ackr4 Acpp Adgrf5 Adgrg3 Afap1l2 Afdn Agtrap Akap5 Akap7 Aldh2 Alox5 Angpt1 Ank1 Ank3 Anxa1 Apbb1ip App Ar Arf4 Arfgap1 Arhgap11a Arhgap19 Arhgap30 Arhgap31 Arhgap5 Arhgdib Arl13b Arpc2 Arrb1 Arrb2 Ash1l Asns Aspm Asxl1 Atad5 Atf7 Atg7 Atp1a3 Atp2a3 Atpif1 Aurka Aurkb Avpr2 Bace1 Baiap2l1 Bak1 Bard1 Bcar3 Bcl2l1 Bclaf1 Bex3 Birc5 Bmi1 Bmp3 Bmpr2 Bmx Brca1 Brca2 …	4.73148e-06	14.3794	1.25117
localization	GO:0051179	601	1810037I17Rik AU018091 Aak1 Abca7 Abcb10 Abcb4 Ache Actb Actr3 Add2 Afdn Akap5 Akap7 Alox5 Alyref Angpt1 Ank1 Ank3 Ankle1 Ankrd13a Ano8 Anp32a Anp32b Anxa1 Apobr App Aprt Aqp9 Ar Arf4 Arfgap1 Arl13b Arl6ip1 Arpc2 Arpc5 Arrb1 Arrb2 Aspm Asxl1 Atg7 Atp11b Atp1a1 Atp1a3 Atp1b3 Atp2a3 Atp5g2 Atp5k Atp7b Atp8a1 Atp8b2 Atp8b4 Atpif1 Aurka Aurkb Avpr2 B4galnt1 Bak1 Bard1 Bcap29 Bcl2l1 Bin2 Birc5 Blzf1 B…	4.76086e-06	14.4819	1.26009
immune response	GO:0006955	216	6030468B19Rik Ackr4 Actr3 Ahcy Alox5 Angpt1 Anxa1 Apbb1ip Aplf App Arrb2 Ash1l Atad5 Banf1 Bmi1 Bmx Btnl10 C1qbp C3 C5ar1 Camp Card9 Casp1 Ccl21a Ccl9 Ccr3 Cd177 Cd226 Cd24a Cd274 Cd300a Cd300ld3 Cd300lf Cd3d Cd47 Cd59b Cd5l Cd81 Cd84 Ceacam1 Cfh Clec12a Clec4a2 Clec5a Cmklr1 Coro1a Cr2 Cst7 Ctsg Cyba Cybb Cyrib Dab2ip Dhx58 Dock10 Elane Ermap Esr1 Exo1 Ext1 Fcer1g Fcgr3 Fcgrt Fcnb Fes Fgr Flnb F…	4.91239e-06	17.0481	1.48338
signal transduction	GO:0007165	581	6030468B19Rik Aak1 Abca7 Abi2 Ache Ackr4 Acpp Adgrf5 Adgrg3 Afap1l2 Afdn Agtrap Akap5 Akap7 Aldh2 Angpt1 Ank1 Ank3 Anxa1 Apbb1ip App Ar Arf4 Arfgap1 Arhgap11a Arhgap19 Arhgap30 Arhgap31 Arhgap5 Arhgdib Arl13b Arpc2 Arrb1 Arrb2 Ash1l Aspm Asxl1 Atad5 Atf7 Atp1a3 Atp2a3 Atpif1 Aurka Aurkb Avpr2 Baiap2l1 Bak1 Bard1 Bcar3 Bcl2l1 Bclaf1 Bex3 Birc5 Bmi1 Bmp3 Bmpr2 Bmx Brca1 Brca2 Btnl10 Bub1b Bub3 C1qb…	5.91698e-06	14.5214	1.26352
DNA unwinding involved in DNA replication	GO:0006268	13	Cdc45 Gins1 Gins2 Mcm2 Mcm3 Mcm4 Mcm5 Mcm6 Mcm7 Pura Rad51 Recql4 Wrn	6.71149e-06	65	5.65573
microtubule cytoskeleton organization involved in mitosis	GO:1902850	43	Aurka Aurkb Birc5 Bora Ccnb1 Cdc20 Cdca8 Cenpa Cenpe Cenph Cenpj Ckap5 Dlgap5 Dync1h1 Fgf10 Incenp Kif11 Kif15 Kif23 Kif2a Kif4 Kifc1 Kifc5b Kpnb1 Mybl2 Mzt1 Ndc80 Nek2 Nuf2 Nusap1 Parp3 Pax6 Plk1 Prc1 Racgap1 Smc1a Smc3 Spc25 Spdl1 Stil Stmn1 Tacc3 Tpx2	6.89359e-06	28.6667	2.49432
mast cell activation	GO:0045576	24	Cd226 Cd300a Cd300lf Cd84 Fcer1g Fcgr3 Fes Fgr Gata1 Hmox1 Lat Lcp2 Milr1 Ms4a2 Ndrg1 Plscr1 Ptpn6 Ptpre Rab44 Rac2 Slc18a2 Stxbp2 Unc13d Vamp8	6.89359e-06	40	3.48045
myeloid cell development	GO:0061515	30	Abcb10 Adgrf5 Alas2 Ank1 App Bpgm Dmtn Epb42 Evi2b Fam210b G6pdx Gata1 Gp1ba Gp5 Gp9 Hba-a1 Hba-a2 Itgam Klf1 Lyar Mpig6b Pabpc4 Ptpn6 Rhag Rhd Slc4a1 Tal1 Trim58 Tspan2 Tyrobp	8.25213e-06	34.4828	3.00039
hemopoiesis	GO:0030097	162	6030468B19Rik Abcb10 Actb Add2 Adgrf5 Adgrg3 Alas2 Angpt1 Ank1 Ankle1 Anln Anxa1 App Asxl1 Atf7 Atg7 Atpif1 Bak1 Bmi1 Bpgm Brca2 Brpf3 Car2 Ccl9 Cd109 Cd24a Cd300lf Cd3d Cd81 Ceacam1 Cebpe Chd7 Clec1b Clec5a Cmtm7 Cr2 Ctla2a Ctnnb1 Dmtn Dock10 Dyrk3 Eif2ak1 Epb42 Epha2 Epor Esco2 Evi2 Evi2b Exoc6 Ext1 Ezh2 Fam210b Fcer1g Fech Fes Foxc1 Fut7 Fzd5 G6pdx Gas6 Gata1 Gfi1b Gp1ba Gp5 Gp9 Hba-a1 Hba-a2 …	8.25213e-06	17.98	1.56446
porphyrin-containing compound metabolic process	GO:0006778	18	Abcb10 Alas2 Ank1 Atpif1 Blvrb Cox15 Cpox Eif2ak1 Fech Hebp1 Hmbs Hmox1 Pgrmc1 Ppox Spta1 Sptb Tmem14c Uros	8.63401e-06	48.6486	4.23298
platelet activation	GO:0030168	31	Alox12 Ceacam1 Cfh Ctsg Dmtn Emilin2 F2rl3 Fcer1g Fermt3 Gata1 Gp1ba Gp5 Gp6 Gp9 Itga2b Itgb3 Mfsd2b P2rx1 P2ry1 Pdgfa Pdgfb Pdgfra Pf4 Plek Ptpn6 Treml1 Tspan32 Tspan9 Tubb1 Ubash3b Vwf	8.87028e-06	33.6957	2.9319
regulation of immune system process	GO:0002682	215	6030468B19Rik Abcb10 Actb Adgrf5 Angpt1 Anxa1 Aplf App Arrb2 Atad5 Atg7 Banf1 Bmi1 Bmx Brpf3 Btnl10 C1qbp C3 C5ar1 Car2 Card9 Casp1 Ccl21a Ccl9 Cd177 Cd226 Cd24a Cd274 Cd300a Cd300ld3 Cd300lf Cd47 Cd59b Cd5l Cd81 Cd84 Ceacam1 Cfh Clec12a Cmklr1 Coro1a Cr2 Cst7 Ctla2a Ctnnb1 Ctsg Cyba Cyrib Dab2ip Dhx58 Dlg5 Ednra Efnb1 Elane Emilin1 Ermap Esr1 Evi2 Evi2b Fam210b Fcer1g Fcgr3 Fcnb Fes Fgf10 Fgr Fl…	9.59099e-06	16.8892	1.46955
erythrocyte development	GO:0048821	19	Abcb10 Adgrf5 Alas2 Ank1 Bpgm Dmtn Epb42 Fam210b G6pdx Gata1 Hba-a1 Hba-a2 Klf1 Lyar Rhag Rhd Slc4a1 Tal1 Trim58	9.59099e-06	46.3415	4.03223
chromatin remodeling	GO:0006338	72	Actb Anp32b Aplf Asf1b Atf7ip Baz1a Bend3 Cbx3 Cdk2 Cenpa Cenpp Chaf1a Chaf1b Chd3 Chd6 Chd7 Chek1 Ctcf Dek Dnmt1 Ezh2 H1f1 H1f2 H1f3 H1f4 H1f5 H3c13 H3c14 H3c15 H3c2 H3c3 H3c4 H3c6 H3c7 H3f3a Hat1 Hells Hmg20b Kat6b Kdm5a Klf1 Lmna Lmnb1 Lmnb2 Macroh2a1 Macroh2a2 Mcm2 Mcm3ap Nap1l1 Nap1l4 Nasp Nfat5 Npm1 Oip5 Padi2 Pax6 Pwwp2b Riox1 Ruvbl1 Ruvbl2 Set Smarce1 Smchd1 Spi1 Ssrp1 Supt16 Suv39h1 Tex1…	9.59099e-06	22.5705	1.96389
microtubule cytoskeleton organization	GO:0000226	109	Ank3 Aspm Aunip Aurka Aurkb Birc5 Bora Brca1 Brca2 Ccnb1 Ccnb2 Ccnf Ccser2 Cdc20 Cdca8 Cdk2 Cenpa Cenpe Cenph Cenpj Cep152 Cep70 Cep76 Cetn2 Cfl1 Chd3 Chek1 Ckap2 Ckap5 Ctnnb1 Cul7 Cul9 Dag1 Dcx Dixdc1 Dlgap5 Dst Dync1h1 Dzip1 Fbxo5 Fes Fgf10 Gadd45a Gda Gen1 Haus4 Haus5 Incenp Kif11 Kif15 Kif18a Kif18b Kif20a Kif23 Kif2a Kif2c Kif4 Kifc1 Kifc5b Knstrn Kpnb1 Lmna Mid1ip1 Mns1 Mybl2 Myh9 Mzt1 Ndc8…	1.00276e-05	19.7822	1.72127
positive regulation of chromosome separation	GO:1905820	15	Aurkb Birc5 Cdca8 Cdt1 Cenpe Incenp Ncapd2 Ncapd3 Ncapg Ncapg2 Ncaph Ncaph2 Plscr1 Smc2 Smc4	1.05349e-05	55.5556	4.83396
leukocyte migration	GO:0050900	71	Add2 Alox5 Anxa1 App C1qbp C5ar1 Ccl21a Ccl9 Ccr3 Cd177 Cd24a Cd300a Cd47 Cd81 Cmklr1 Coro1a Ctsg Ednra Elane Emilin1 Ext1 Fcer1g Fcgr3 Fut7 Gas6 Gcnt1 Gcsam Golph3 Gp1ba Grem1 Itga2b Itga4 Itga6 Itga9 Itgal Itgam Itgb2 Itgb2l Itgb3 Jam3 Lgmn Med23 Mia3 Mpp1 Myo1f Myo1g Nf1 Padi2 Pde4b Pdgfb Pf4 Ppbp Prtn3 Ptk2 Rac2 Retnlg Rpl13a S100a8 S100a9 Sell Slamf1 Slc12a2 Spi1 Spn Thbs1 Tnfrsf14 Tnfsf14 T…	1.05349e-05	22.6115	1.96745
negative regulation of chromosome organization	GO:2001251	31	Aurkb Birc5 Bub1b Bub3 Ccnb1 Cdc20 Cdca8 Cdt1 Cenpe Dcp2 Fbxo5 Gen1 H3f3a Haspin Incenp Kntc1 Mcm2 Ndc80 Nuf2 Plk1 Rad21 Recql4 Spc24 Spc25 Spdl1 Terf1 Top2a Trip13 Ttk Zwilch Zwint	1.08699e-05	33.3333	2.90037
DNA repair	GO:0006281	107	Actb Ankle1 Aplf Aunip Bard1 Brca1 Brca2 Cdc45 Cdc7 Cdca5 Cdk2 Cdkn2d Cenps Cetn2 Chaf1a Chaf1b Chek1 Cinp Clspn Dek Dna2 Dtl Dyrk1b Eny2 Esco2 Exo1 Fam111a Fam168a Fanci Fancl Fen1 Fgf10 Fignl1 Foxm1 Fto Fzr1 Gen1 Gins2 H2ax Hmga1 Hrob Kif22 Lig1 Mcm2 Mcm3 Mcm4 Mcm5 Mcm6 Mcm7 Mms22l Msh6 Neil3 Npm1 Nucks1 Palb2 Parp3 Pclaf Pcna Pnkp Pnp Pola1 Pold1 Pold3 Pole Polq Rad21 Rad23a Rad51 Rad51ap1 Rad…	1.14942e-05	19.8148	1.72411
regulation of developmental process	GO:0050793	333	Abcb10 Abi2 Ache Actb Actr3 Afdn Akap5 Alox12 Alox5 Ankle1 Anp32b Anxa1 Aplf App Ar Arrb2 Aspm Asxl1 Atad5 Atg7 Atn1 Aurka Bcl2l1 Bmpr2 Brca1 Brpf3 Brwd1 C1qbp C3 C5ar1 Camp Capn3 Capzb Car2 Ccbe1 Ccdc85b Ccl9 Ccnb1 Ccne1 Ccr3 Cd109 Cd24a Cd53 Cdc20 Cdh2 Cdk1 Ceacam1 Cenpe Cenpf Cfl1 Chd3 Chd7 Cip2a Cit Cldn13 Cldn5 Clock Cmklr1 Coro1a Coro1c Crim1 Cst3 Cst7 Ctla2a Ctnna1 Ctnnb1 Cul7 Cybb Cyrib D…	1.15115e-05	15.5972	1.35713
regulation of mitotic metaphase/anaphase transition	GO:0030071	29	Actb Aurkb Birc5 Bub1b Bub3 Ccnb1 Cdc20 Cdc6 Cdca8 Cdt1 Cenpe Fbxo5 Gen1 Haspin Incenp Kntc1 Ndc80 Nuf2 Plk1 Rad21 Smarce1 Spc24 Spc25 Spdl1 Trip13 Ttk Ube2c Zwilch Zwint	1.15115e-05	34.5238	3.00396
protein localization to kinetochore	GO:0034501	12	Aurkb Bub3 Cdk1 Cdt1 Cenpq Knl1 Kntc1 Mtbp Ndc80 Spdl1 Ttk Zwilch	1.23288e-05	66.6667	5.80075
cell activation	GO:0001775	170	6030468B19Rik Actb Adgrf5 Adgrg3 Alox12 Anxa1 Apbb1ip Aplf App Atad5 Bak1 Bmi1 C5ar1 Camp Capn3 Casp1 Ccl21a Cd177 Cd226 Cd24a Cd274 Cd300a Cd300lf Cd3d Cd47 Cd59b Cd81 Cd84 Ceacam1 Cfh Chd7 Cmtm7 Coro1a Cr2 Cst7 Ctla2a Ctnnb1 Ctsg Cyrib Dlg5 Dmtn Dock10 Efnb1 Emilin1 Emilin2 Exo1 Ezh2 F2rl3 Fcer1g Fcgr3 Fermt3 Fes Fgf10 Fgr Flot2 Fut7 Fzd5 Gas6 Gata1 Gp1ba Gp5 Gp6 Gp9 Hells Hmgb3 Hmox1 Hprt Hsp9…	1.32958e-05	17.6166	1.53284
response to bacterium	GO:0009617	102	App BC018473 Baiap2l1 C3 C5ar1 Camp Card9 Casp1 Casp7 Cd24a Cd274 Cd47 Cd52 Cd84 Cfh Chd7 Cmpk2 Cr2 Ctsg Cyba Cyp2e1 Cyrib Dab2ip Dhx58 Ednra Elane Emilin1 Emilin2 Epha2 Fcer1g Fgr Fzd5 Gas5 Gata1 Gch1 Gm12250 Gpx1 Gsdmd H2bc12 Hba-a1 Hba-a2 Hck Herc6 Hmgb2 Ifit1 Igtp Irak3 Isg15 Itgav Lcn2 Lrg1 Ltf Lyz2 Mapkapk2 Mapkapk3 Marchf2 Mmrn2 Mpo Myo1f Naip2 Ncf1 Ncf2 Ncl Nfkbiz Nlrp6 Oas3 Optn Otud5 Pd…	1.34677e-05	20	1.74022
negative regulation of cell cycle	GO:0045786	74	Apbb2 Aurka Aurkb Bard1 Birc5 Brca1 Brca2 Btg3 Bub1b Bub3 Ccnb1 Ccnf Cdc20 Cdc6 Cdca8 Cdk1 Cdkn2c Cdkn2d Cdt1 Cenpe Chek1 Clock Clspn Crlf3 Ctnnb1 Dab2ip Dna2 Dtl E2f1 E2f8 Esr1 Ezh2 Fbxo31 Fbxo5 Foxc1 Foxk1 Fzr1 Gen1 Gmnn Grb14 Haspin Incenp Jade1 Kifc1 Kntc1 Lats1 Macroh2a1 Mtbp Ndc80 Nek2 Npm1 Nuf2 Plk1 Rad21 Rad51 Rbl1 Rbm38 Recql4 Rfwd3 Rnaseh2b Rpa2 Spc24 Spc25 Spdl1 Stil Suv39h1 Ticrr Time…	1.39086e-05	22.0896	1.92204
spindle assembly	GO:0051225	36	Aspm Aurka Aurkb Birc5 Ccnb2 Cdc20 Cdca8 Cenpe Cenpj Dync1h1 Fbxo5 Haus4 Haus5 Incenp Kif11 Kif15 Kif23 Kif2a Kifc1 Kifc5b Kpnb1 Mybl2 Mzt1 Ndc80 Nek2 Plk1 Prc1 Racgap1 Rps3 Smc1a Smc3 Spag5 Stil Tpx2 Tubb1 Tubb5	1.54833e-05	30.2521	2.63227
DNA strand elongation involved in DNA replication	GO:0006271	10	Dna2 Gins1 Lig1 Mcm3 Mcm4 Mcm7 Pcna Pola1 Pold3 Pole	1.75578e-05	76.9231	6.69317
blood coagulation	GO:0007596	43	Alox12 C3 Ceacam1 Cfh Ctsg Dmtn Emilin2 F10 F2rl2 F2rl3 F9 Fcer1g Fermt3 Gas6 Gata1 Gp1ba Gp5 Gp6 Gp9 Hpse Itga2b Itgb3 Mfsd2b Mpig6b P2rx1 P2ry1 Pdgfa Pdgfb Pdgfra Pf4 Plek Ptpn6 Rab27a S100a9 Slc4a1 Thbs1 Treml1 Tspan32 Tspan8 Tspan9 Tubb1 Ubash3b Vwf	1.85511e-05	27.5641	2.39839
regulation of localization	GO:0032879	287	1810037I17Rik Aak1 Abca7 Abcb4 Actb Actr3 Afdn Akap5 Akap7 Alox5 Angpt1 Ank3 Ankrd13a Anp32b Anxa1 App Ar Arfgap1 Arl6ip1 Arpc2 Arrb1 Arrb2 Asxl1 Atg7 Atp1a1 Atp1b3 Atp8a1 Atpif1 Aurkb Avpr2 Bak1 Bard1 Bcl2l1 Birc5 Bora Brca1 C3 Cadps Camk2d Capn3 Car2 Ccl21a Ccne1 Ccne2 Cct5 Cct7 Cd177 Cd2ap Cd300a Cd300lf Cd47 Cd81 Cd84 Cdca5 Cdca8 Cdh2 Cdk1 Cdt1 Cenpj Cenpq Cfl1 Chd7 Ckap5 Clic4 Cln3 Clock Cnk…	2.17302e-05	15.8476	1.37892
regulation of sister chromatid segregation	GO:0033045	31	Actb Aurkb Birc5 Bub1b Bub3 Ccnb1 Cdc20 Cdc6 Cdca8 Cdt1 Cenpe Cit Fbxo5 Gen1 Haspin Incenp Kntc1 Ndc80 Nuf2 Plk1 Rad21 Smarce1 Spc24 Spc25 Spdl1 Tacc3 Trip13 Ttk Ube2c Zwilch Zwint	2.17514e-05	32.2917	2.80974
cellular response to DNA damage stimulus	GO:0006974	144	Actb Ankle1 Aplf Atad5 Aunip Bak1 Bard1 Bcl2l1 Bclaf1 Brca1 Brca2 Cbx3 Cdc45 Cdc7 Cdca5 Cdk1 Cdk2 Cdkn2d Cdkn3 Cenps Cetn2 Chaf1a Chaf1b Chek1 Cinp Clock Clspn Dek Dna2 Dtl Dyrk1b Dyrk3 E2f1 Eny2 Epha2 Esco2 Exo1 Fam111a Fam168a Fanci Fancl Fbxo31 Fbxo5 Fen1 Fgf10 Fignl1 Foxm1 Foxo1 Fto Fzr1 Gadd45a Gen1 Gins2 H2ax Hmga1 Hmox1 Hrob Kif22 Kmt5a Lig1 Mapkapk2 Mcm10 Mcm2 Mcm3 Mcm4 Mcm5 Mcm6 Mcm7 Mls…	2.52417e-05	18.0678	1.5721
kinetochore organization	GO:0051383	13	Cdt1 Cenpa Cenpe Cenph Cenpk Cenpn Cenps Dlgap5 Kntc1 Ndc80 Nuf2 Smc2 Smc4	2.52417e-05	59.0909	5.14157
regulation of immune response	GO:0050776	132	6030468B19Rik Anxa1 Aplf App Arrb2 Atad5 Banf1 Bmx Btnl10 C1qbp C3 C5ar1 Card9 Casp1 Cd177 Cd226 Cd24a Cd274 Cd300a Cd300ld3 Cd300lf Cd47 Cd59b Cd5l Cd81 Cd84 Ceacam1 Cfh Clec12a Cmklr1 Cr2 Ctsg Cyba Cyrib Dab2ip Dhx58 Elane Ermap Esr1 Fcer1g Fcgr3 Fcnb Fes Fgr Fpr2 Fut7 Fyb Fzd5 Gata1 Gcsam Gpx1 H2-T24 Hcst Hmgb2 Hmox1 Hsp90aa1 Ifih1 Igtp Il18rap Il20rb Irak3 Irf7 Isg15 Itgam Itgb2 Itgb2l Kcnn4 …	2.52417e-05	18.4358	1.60412
hemostasis	GO:0007599	43	Alox12 C3 Ceacam1 Cfh Ctsg Dmtn Emilin2 F10 F2rl2 F2rl3 F9 Fcer1g Fermt3 Gas6 Gata1 Gp1ba Gp5 Gp6 Gp9 Hpse Itga2b Itgb3 Mfsd2b Mpig6b P2rx1 P2ry1 Pdgfa Pdgfb Pdgfra Pf4 Plek Ptpn6 Rab27a S100a9 Slc4a1 Thbs1 Treml1 Tspan32 Tspan8 Tspan9 Tubb1 Ubash3b Vwf	2.58857e-05	27.2152	2.36803
microtubule-based process	GO:0007017	137	Actr3 Ank3 App Ash1l Aspm Aunip Aurka Aurkb Birc5 Bora Brca1 Brca2 Ccnb1 Ccnb2 Ccnf Ccser2 Cdc20 Cdca8 Cdk2 Cenpa Cenpe Cenph Cenpj Cep152 Cep70 Cep76 Cetn2 Cfl1 Chd3 Chek1 Ckap2 Ckap5 Cln3 Ctnnb1 Cul7 Cul9 Dag1 Dcx Diaph1 Dixdc1 Dlg2 Dlgap5 Dnah14 Dst Dync1h1 Dzip1 Fbxo5 Fes Fgf10 Flot2 Gadd45a Gda Gen1 Haus4 Haus5 Hif1a Ift140 Incenp Kif11 Kif14 Kif15 Kif18a Kif18b Kif1a Kif1b Kif20a Kif20b Kif…	2.72518e-05	18.2423	1.58729
negative regulation of cell cycle phase transition	GO:1901988	56	Apbb2 Aurka Aurkb Bard1 Birc5 Brca1 Brca2 Bub1b Bub3 Ccnb1 Cdc20 Cdc6 Cdca8 Cdk1 Cdkn2d Cdt1 Cenpe Chek1 Clock Clspn Crlf3 Dna2 Dtl E2f1 Ezh2 Fbxo31 Fbxo5 Fzr1 Gen1 Haspin Incenp Jade1 Kntc1 Macroh2a1 Mtbp Ndc80 Nuf2 Plk1 Rad21 Rad51 Rbl1 Rbm38 Rfwd3 Rnaseh2b Rpa2 Spc24 Spc25 Spdl1 Stil Ticrr Timeless Trip13 Ttk Wdr76 Zwilch Zwint	2.7749e-05	23.9316	2.08232
protein-containing complex assembly	GO:0065003	212	Abca7 Actr3 Add2 Add3 Afdn Alox5ap Angpt1 Anp32b App Arpc2 Arpc3 Arpc4 Arpc5 Asf1b Atf7ip Atl2 Atp5g2 Baiap2l1 Bak1 Baz1a Bend3 Bin2 Cadps Capn3 Capzb Card9 Carmil1 Ccl21a Ccnb1 Cd24a Cd3d Cdc45 Cdk1 Cdt1 Celf2 Cenpa Cenpe Cenph Cenpi Cenpj Cenpk Cenpn Cenpp Cenps Cfl1 Chaf1a Chaf1b Ckap5 Clp1 Cops7a Coro1a Cotl1 Cox15 Cracd Cyba Cyrib Dab2ip Diaph1 Diaph3 Dlg5 Dlgap5 Dmd Dmtn Dut Ect2 Eif5 Epb41…	2.89734e-05	16.6275	1.44677
response to external biotic stimulus	GO:0043207	185	Actr3 Anxa1 App Arrb2 Atg7 BC018473 Baiap2l1 Bak1 Banf1 Bcl2l1 Bpgm C1qbp C3 C5ar1 Camp Card9 Casp1 Casp7 Ccl21a Ccl9 Cd177 Cd226 Cd24a Cd274 Cd300a Cd300ld3 Cd300lf Cd47 Cd52 Cd84 Ceacam1 Cfh Chd7 Clec4a2 Clec5a Cmpk2 Coro1a Cotl1 Cr2 Ctsg Cyba Cybb Cyp2e1 Cyrib Dab2ip Dhx58 Ednra Elane Emilin1 Emilin2 Epha2 Esr1 Ext1 Fcer1g Fcnb Fgr Flnb Fzd5 G3bp2 Gas5 Gata1 Gch1 Gm12250 Gpx1 Gsdmd H2bc12 Hba-…	2.89734e-05	17.0664	1.48497
response to other organism	GO:0051707	185	Actr3 Anxa1 App Arrb2 Atg7 BC018473 Baiap2l1 Bak1 Banf1 Bcl2l1 Bpgm C1qbp C3 C5ar1 Camp Card9 Casp1 Casp7 Ccl21a Ccl9 Cd177 Cd226 Cd24a Cd274 Cd300a Cd300ld3 Cd300lf Cd47 Cd52 Cd84 Ceacam1 Cfh Chd7 Clec4a2 Clec5a Cmpk2 Coro1a Cotl1 Cr2 Ctsg Cyba Cybb Cyp2e1 Cyrib Dab2ip Dhx58 Ednra Elane Emilin1 Emilin2 Epha2 Esr1 Ext1 Fcer1g Fcnb Fgr Flnb Fzd5 G3bp2 Gas5 Gata1 Gch1 Gm12250 Gpx1 Gsdmd H2bc12 Hba-…	2.89734e-05	17.0664	1.48497
multicellular organismal-level homeostasis	GO:0048871	131	Abcb10 Ache Adgrf5 Afdn Alas2 Aldh1a1 Angpt1 Ank1 Anxa1 Apbb2 Asxl1 Atpif1 Bak1 Bmi1 Bpgm Car2 Card9 Ccnb2 Cd24a Cdh2 Cdh23 Ceacam1 Cfh Clcn3 Cldn5 Cln8 Cmklr1 Coro1a Cracd Ctnnb1 Cytl1 Dmtn Dock10 Dync1h1 Dyrk3 Eif2ak1 Epb42 Exoc6 Ext1 Ext2 Ezh2 Fam210b Fcer1g Fech Foxc1 Fto G6pdx Gata1 Gatm Gfi1b Gpi1 Gpx1 Hba-a1 Hba-a2 Hcls1 Hif1a Hmgb2 Hmox1 Hscb Ikzf1 Il20rb Isg15 Itgam Itgav Itgb3 Itpkb Jam…	2.9222e-05	18.3989	1.60091
intracellular signal transduction	GO:0035556	331	Abca7 Abi2 Adgrg3 Akap5 Akap7 Aldh2 Angpt1 Ank3 App Ar Arfgap1 Arhgap19 Arhgap30 Arhgap31 Arhgap5 Arhgdib Arpc2 Arrb1 Arrb2 Ash1l Atad5 Atf7 Atp2a3 Aurka Aurkb Avpr2 Bak1 Bard1 Bcar3 Bcl2l1 Bclaf1 Birc5 Bmp3 Bmpr2 Bmx Brca1 Brca2 Bub1b Bub3 C1qbp C3 C5ar1 Camk2d Cap1 Capn3 Card9 Casp1 Casp7 Cass4 Ccdc125 Ccl21a Ccl9 Ccnb1 Ccr3 Cd24a Cd2ap Cd300a Cd81 Cd84 Cdc20 Cdc6 Cdca8 Cdh2 Cdk1 Cdkn2d Cdt1 Ce…	3.43005e-05	15.4025	1.34019
metaphase plate congression	GO:0051310	24	Aurkb Birc5 Brca2 Ccnb1 Cdca5 Cdca8 Cdt1 Cenpe Cenpf Cenpq Dync1h1 Incenp Kif14 Kif18a Kif22 Kif2c Kifc1 Kifc5b Kpnb1 Ndc80 Nuf2 Spag5 Spdl1 Ttl	4.00694e-05	36.3636	3.16404
granulocyte chemotaxis	GO:0071621	30	Anxa1 C1qbp C5ar1 Ccl21a Ccl9 Ccr3 Cmklr1 Ednra Fcer1g Fcgr3 Itga9 Itgam Itgb2 Itgb2l Jam3 Mpp1 Pde4b Pf4 Ppbp Ptk2 Rac2 S100a8 S100a9 Sell Slamf1 Thbs1 Trem1 Trem3 Vav1 Vegfa	4.04595e-05	31.9149	2.77695
positive regulation of immune system process	GO:0002684	155	6030468B19Rik Actb Anxa1 App Arrb2 Atad5 Bmi1 Bmx Btnl10 C1qbp C3 C5ar1 Car2 Card9 Casp1 Ccl21a Ccl9 Cd177 Cd226 Cd24a Cd274 Cd300a Cd300ld3 Cd300lf Cd47 Cd59b Cd5l Cd81 Cd84 Cfh Cmklr1 Coro1a Cr2 Ctsg Cyba Cyrib Dab2ip Dhx58 Ednra Efnb1 Elane Ermap Esr1 Evi2 Evi2b Fcer1g Fcgr3 Fcnb Fes Fgf10 Fgr Flot2 Fpr2 Fut7 Fyb Fzd5 Gas6 Gata1 Gcsam Gfi1b Gpi1 H2-T24 Hcls1 Hmgb2 Hmox1 Hsp90aa1 Ifih1 Igtp Ikz…	4.09583e-05	17.5936	1.53084
actin filament polymerization	GO:0030041	40	Actr3 Add2 Add3 Arpc2 Arpc3 Arpc4 Arpc5 Baiap2l1 Capzb Carmil1 Ccl21a Cfl1 Coro1a Cotl1 Cracd Cyrib Diaph1 Diaph3 Dmtn Fchsd2 Gas7 Hcls1 Kank1 Lats1 Mlst8 Myadm Nckap1 Pfn1 Plekhg2 Prkce Pstpip1 Pstpip2 Spta1 Sptb Tmod1 Tmsb4x Twf2 Vasp Vill Was	4.16828e-05	27.5862	2.40031
positive regulation of molecular function	GO:0044093	212	Abi2 Actr3 Add2 Afdn Akap5 Akap7 Alox12 Alox5 Angpt1 Ank3 Anp32b App Ar Arf4 Arrb1 Arrb2 Atp1b3 Atp2a3 Aurkb Bak1 Bcar3 Bora Cald1 Capn3 Card9 Casp1 Cass4 Ccdc125 Ccl21a Ccl9 Ccnb1 Cd24a Cd300a Cd81 Cd84 Cdc20 Cdc25b Cdc6 Cdt1 Ceacam1 Cenpe Cfl1 Cldn13 Cldn5 Clock Clspn Cnksr3 Coro1c Ctnnb1 Cyba Cytl1 Dab2ip Dag1 Dap Dazap2 Dhfr Dlg3 Dmd Dnajb2 Dnm2 Dock10 Ect2 Ednra Eef1a2 Eif5 Eno1 Epb41 Epha2 …	4.20483e-05	16.5238	1.43775
mitotic DNA replication	GO:1902969	10	Brca2 Cdc45 Gins1 Lig1 Mcm2 Mcm3 Mcm4 Mcm6 Pola1 Rad51	4.56468e-05	71.4286	6.21509
integrin-mediated signaling pathway	GO:0007229	30	Cd177 Ctnna1 Dmtn Fcer1g Fermt3 Fgr Fyb Isg15 Itga2b Itga4 Itga5 Itga6 Itga9 Itgal Itgam Itgav Itgb2 Itgb2l Itgb3 Lat Mpig6b Nid1 Nrp1 Plek Pram1 Ptk2 Tln1 Tspan32 Tyrobp Vav1	4.99272e-05	31.5789	2.74772
granulocyte migration	GO:0097530	35	Anxa1 C1qbp C5ar1 Ccl21a Ccl9 Ccr3 Cd177 Cd300a Cmklr1 Ednra Fcer1g Fcgr3 Fut7 Itga9 Itgam Itgb2 Itgb2l Jam3 Mpp1 Myo1f Pde4b Pf4 Ppbp Prtn3 Ptk2 Rac2 S100a8 S100a9 Sell Slamf1 Thbs1 Trem1 Trem3 Vav1 Vegfa	4.99272e-05	29.1667	2.53783
cell adhesion	GO:0007155	196	4931406B18Rik Ache Actb Add2 Afdn Alox12 Alox5 Angpt1 Ank3 Anxa1 Apbb1ip App Arpc2 Ass1 Bmi1 Bmx C1qbp Carmil1 Cass4 Ccl21a Cd177 Cd226 Cd24a Cd274 Cd2ap Cd300a Cd33 Cd47 Cd59b Cd81 Cd84 Cdh15 Cdh2 Cdh23 Ceacam1 Cercam Cfh Cfl1 Cldn13 Cldn5 Coro1a Coro1c Ctnna1 Ctnnb1 Ctsg Cyrib Dag1 Dlg5 Dmd Dmtn Dnm2 Dst Efnb1 Elane Emilin1 Emilin2 Eng Epha2 Erbb3 Ext1 F2rl3 Fermt3 Fes Fgfrl1 Flot2 Fut7 Gas6 Ga…	5.42563e-05	16.6951	1.45266
positive regulation of cell adhesion	GO:0045785	90	Actb Afdn Alox5 Angpt1 Ank3 Anxa1 Apbb1ip Arpc2 Bmi1 C1qbp Carmil1 Cass4 Ccl21a Cd24a Cd274 Cd47 Cd59b Cd81 Ceacam1 Cfl1 Coro1a Ctsg Cyrib Dag1 Dmd Dmtn Dnm2 Efnb1 Elane Emilin1 Emilin2 Flot2 Fut7 Gcnt1 Gp1ba Hpse Hsp90aa1 Hyal1 Il6st Itga4 Itga5 Itga6 Itgal Itgav Itgb2 Itgb3 Itpkb Jup Kdr Kifap3 Lck Map4k4 Mfsd2b Myadm Myh9 Myo10 Nfat5 Nfkbiz Nid1 Nrg1 Nrp1 Pdgfb Pnp Ppp3ca Prkce Ptk2 Ptpn6 Rap1…	5.43415e-05	20	1.74022
regulation of mast cell activation	GO:0033003	18	Cd226 Cd300a Cd300lf Cd84 Fcer1g Fes Fgr Gata1 Hmox1 Milr1 Ms4a2 Plscr1 Ptpn6 Ptpre Rac2 Stxbp2 Unc13d Vamp8	6.29736e-05	42.8571	3.72905
homeostatic process	GO:0042592	231	Abcb10 Abcb4 Ache Adgrf5 Afdn Alas2 Aldh1a1 Alox5 Angpt1 Ank1 Ank3 Anxa1 Apbb2 App Arrb1 Asxl1 Atg7 Atp1a1 Atp1a3 Atp1b3 Atp2a3 Atp7b Atpif1 Avpr2 Bak1 Birc5 Bmi1 Bpgm Camk2d Capn3 Car2 Card9 Ccl21a Ccnb2 Cd24a Cdh2 Cdh23 Ceacam1 Cfh Chd6 Chd7 Clcn3 Cldn5 Clic4 Cln3 Cln8 Cmklr1 Coro1a Cp Cracd Creg1 Ctnnb1 Ctrc Cyba Cytl1 Diaph1 Dmd Dmpk Dmtn Dock10 Dync1h1 Dyrk3 E2f4 Ednra Egln1 Eif2ak1 Eny2 Epb…	7.5994e-05	16.2447	1.41347
establishment of chromosome localization	GO:0051303	25	Aurkb Birc5 Brca2 Ccnb1 Cdca5 Cdca8 Cdt1 Cenpe Cenpf Cenpq Dync1h1 Incenp Kif14 Kif18a Kif22 Kif2c Kifc1 Kifc5b Kpnb1 Ndc80 Nuf2 Spag5 Spdl1 Terf1 Ttl	7.75954e-05	34.2466	2.97984
mitotic cell cycle checkpoint signaling	GO:0007093	38	Aurkb Bard1 Birc5 Brca1 Bub1b Bub3 Ccnb1 Cdc20 Cdc6 Cdca8 Cdk1 Cdt1 Cenpe Chek1 Clspn Dtl Fbxo31 Fzr1 Gen1 Haspin Incenp Kntc1 Mtbp Ndc80 Nuf2 Plk1 Rbm38 Rfwd3 Rpa2 Spc24 Spc25 Spdl1 Stil Ticrr Trip13 Ttk Zwilch Zwint	7.81182e-05	27.5362	2.39596
positive regulation of cytokinesis	GO:0032467	15	Aurkb Birc5 Cdc25b Cdc6 Cdca8 Cit Ect2 Gipc1 Incenp Kif14 Kif20b Kif23 Pkp4 Prkce Racgap1	7.83929e-05	48.3871	4.21022
actin polymerization or depolymerization	GO:0008154	44	Abi2 Actr3 Add2 Add3 Arpc2 Arpc3 Arpc4 Arpc5 Baiap2l1 Capzb Carmil1 Ccl21a Cfl1 Cit Coro1a Cotl1 Cracd Cyrib Diaph1 Diaph3 Dmtn Fchsd2 Gas7 Hcls1 Kank1 Lats1 Mlst8 Myadm Nckap1 Pfn1 Plek Plekhg2 Prkce Pstpip1 Pstpip2 Specc1l Spta1 Sptb Tmod1 Tmsb4x Twf2 Vasp Vill Was	8.34378e-05	25.731	2.23888
programmed cell death	GO:0012501	267	Acin1 Actb Aldh1a1 Aldh2 Alox12 Angpt1 Anp32a Anp32b Anp32e Anxa1 Apbb2 App Ar Arf4 Arl6ip1 Arrb1 Arrb2 Asns Atad5 Atf7 Atg7 Atn1 Atp2a3 Atpif1 Aurka Aurkb Bace1 Bak1 Bard1 Bcap29 Bcl2l1 Bcl2l13 Bclaf1 Bex3 Birc5 Bmi1 Bmpr2 Bmx Brca1 Brca2 Bub1b C1qbp C3 C5ar1 Camk2d Capn3 Card9 Casp1 Casp7 Ccl21a Cd24a Cd274 Cd59b Cd5l Cdca7 Cdk1 Cdkn2d Chek1 Chst11 Cit Ckap2 Clec5a Cln3 Cln8 Coro1a Cpeb4 Cst3 C…	8.34378e-05	15.8269	1.37712
double-strand break repair via break-induced replication	GO:0000727	9	Cdc45 Cdc7 Gins2 Mcm2 Mcm3 Mcm4 Mcm5 Mcm6 Mcm7	8.34378e-05	75	6.52584
spindle elongation	GO:0051231	9	Aurkb Birc5 Cdca8 Incenp Kif11 Kif23 Kif4 Prc1 Racgap1	8.34378e-05	75	6.52584
regulation of DNA-templated DNA replication initiation	GO:0030174	9	Cdk2 Cdt1 Mcm2 Mcm3 Mcm4 Mcm5 Mcm6 Mcm7 Ticrr	8.34378e-05	75	6.52584
innate immune response	GO:0045087	122	Actr3 Anxa1 App Arrb2 Banf1 C1qbp C3 Camp Card9 Casp1 Ccl21a Ccl9 Cd177 Cd226 Cd24a Cd300a Cd300ld3 Cd300lf Cd47 Cd84 Ceacam1 Cfh Clec4a2 Clec5a Coro1a Cr2 Cyba Cybb Dab2ip Dhx58 Esr1 Fcer1g Fcnb Fgr Flnb G3bp2 Gch1 Gsdmd H2bc12 Hck Herc6 Hmgb2 Hmgb3 Hsp90aa1 Ifih1 Ifit1 Ifit2 Ifitm6 Igtp Il18rap Irak3 Irf7 Isg15 Isg20 Klrb1c Klrb1f Klre1 Lck Lcn2 Lrp8 Ltf Lyar Mapkapk2 Mapkapk3 Marchf2 Mefv Myo1…	8.78585e-05	18.429	1.60353
leukocyte mediated cytotoxicity	GO:0001909	33	Arrb2 Cd226 Ceacam1 Coro1a Ctsg Cyrib Elane Fcgr3 H2-T24 Hprt Il18rap Itgam Klrb1c Klrb1f Klre1 Ncf1 Nkg7 Nlrp6 Pnp Ptpn6 Pvr Rab27a Sh2d1a Sh2d1b1 Spi1 Stx11 Stxbp2 Tap2 Trem1 Trem3 Tyrobp Unc13d Vav1	9.12216e-05	29.2035	2.54104
cell chemotaxis	GO:0060326	55	Alox5 Anxa1 App Arrb2 Bin2 C1qbp C5ar1 Ccl21a Ccl9 Ccr3 Cmklr1 Coro1a Ctsg Dock4 Ednra Eng Epha2 Fcer1g Fcgr3 Gas6 Grem1 Hmgb2 Itga9 Itgam Itgb2 Itgb2l Jam3 Kdr Lgmn Lpar1 Mpp1 Nrp1 Padi2 Pde4b Pdgfb Pdgfra Pf4 Ppbp Ptk2 Rac2 Retnlg Rpl13a S100a8 S100a9 Sell Slamf1 Slc12a2 Spi1 Thbs1 Tiam1 Tnfsf14 Trem1 Trem3 Vav1 Vegfa	9.55092e-05	23.3051	2.0278
regulation of cytokinesis	GO:0032465	25	Aurka Aurkb Bcl2l1 Birc5 Brca2 Cdc25b Cdc6 Cdca8 Cetn2 Cit E2f8 Ect2 Gipc1 Incenp Kif14 Kif20a Kif20b Kif23 Klhl21 Pkp4 Plk1 Prc1 Prkce Prpf40a Racgap1	9.55092e-05	33.7838	2.93957
platelet aggregation	GO:0070527	21	Alox12 Ceacam1 Cfh Ctsg Dmtn Emilin2 F2rl3 Fermt3 Gata1 Gp1ba Gp6 Itga2b Itgb3 Mfsd2b Pdgfra Plek Ptpn6 Tspan32 Tspan9 Tubb1 Ubash3b	9.79926e-05	37.5	3.26292
cellular component assembly	GO:0022607	362	Abca7 Abi2 Ache Actb Actr3 Add2 Add3 Afdn Akap5 Alox5ap Angpt1 Ank3 Anln Anp32b App Arl13b Arl6ip1 Arpc2 Arpc3 Arpc4 Arpc5 Arrb1 Asf1b Aspm Atf7ip Atg7 Atl2 Atp5g2 Aurka Aurkb Baiap2l1 Bak1 Banf1 Baz1a Bend3 Bin2 Birc5 C1qbp Cadps Cald1 Capn3 Capzb Card9 Carmil1 Ccl21a Ccnb1 Ccnb1ip1 Ccnb2 Cd24a Cd3d Cd47 Cdc20 Cdc45 Cdca8 Cdh15 Cdh2 Cdk1 Cdk2 Cdt1 Celf2 Cenpa Cenpe Cenph Cenpi Cenpj Cenpk Cenpn …	0.000126697	15.0959	1.31351
DNA biosynthetic process	GO:0071897	44	Arrb2 Aurkb Bmpr2 Camk2d Cct5 Cct7 Cdkn2d Chek1 Ctnnb1 Dach1 Dcp2 Dtl Gins1 Gins2 Grem1 Hnrnpd Hrob Hsp90aa1 Jade1 Lig1 Nek2 Nhp2 Npm1 Parp3 Pclaf Pcna Pdgfb Pkib Pnkp Pola1 Pold1 Pold3 Pole Rfc2 Rfc3 Rfc4 Rfc5 Rpa1 Rrm1 Terf1 Tfdp1 Tk1 Vegfa Wrn	0.000130662	25.2874	2.20028
negative regulation of mitotic cell cycle phase transition	GO:1901991	42	Aurkb Bard1 Birc5 Brca1 Bub1b Bub3 Ccnb1 Cdc20 Cdc6 Cdca8 Cdk1 Cdt1 Cenpe Chek1 Clspn Crlf3 Dtl Ezh2 Fbxo31 Fbxo5 Fzr1 Gen1 Haspin Incenp Jade1 Kntc1 Ndc80 Nuf2 Plk1 Rad21 Rbl1 Rbm38 Rfwd3 Rpa2 Spc24 Spc25 Spdl1 Ticrr Trip13 Ttk Zwilch Zwint	0.000131563	25.7669	2.24201
recombinational repair	GO:0000725	41	Actb Ankle1 Aunip Brca1 Brca2 Cdc45 Cdc7 Chek1 Fignl1 Gen1 Gins2 H2ax Hrob Mcm2 Mcm3 Mcm4 Mcm5 Mcm6 Mcm7 Mms22l Nucks1 Palb2 Polq Rad21 Rad51 Rad51ap1 Rad54b Rad54l Recql4 Rfwd3 Rpa1 Rpa2 Ruvbl1 Ruvbl2 Smchd1 Tex15 Timeless Tonsl Was Wrn Yeats4	0.000142528	25.9494	2.25789
defense response to other organism	GO:0098542	148	Actr3 Anxa1 App Arrb2 Atg7 Banf1 Bcl2l1 Bpgm C1qbp C3 C5ar1 Camp Card9 Casp1 Casp7 Ccl21a Ccl9 Cd177 Cd226 Cd24a Cd300a Cd300ld3 Cd300lf Cd47 Cd84 Ceacam1 Cfh Clec4a2 Clec5a Coro1a Cotl1 Cr2 Ctsg Cyba Cybb Dab2ip Dhx58 Elane Emilin1 Emilin2 Epha2 Esr1 Fcer1g Fcnb Fgr Flnb G3bp2 Gch1 Gsdmd H2bc12 Hck Herc6 Hmgb2 Hmgb3 Hmgn2 Hsp90aa1 Ifih1 Ifit1 Ifit1bl2 Ifit2 Ifitm6 Igtp Il18rap Irak3 Irf7 Isg15 I…	0.000143956	17.5355	1.52579
porphyrin-containing compound biosynthetic process	GO:0006779	14	Abcb10 Alas2 Ank1 Atpif1 Cox15 Cpox Fech Hmbs Pgrmc1 Ppox Spta1 Sptb Tmem14c Uros	0.000167746	48.2759	4.20054
tetrapyrrole biosynthetic process	GO:0033014	14	Abcb10 Alas2 Ank1 Atpif1 Cox15 Cpox Fech Hmbs Pgrmc1 Ppox Spta1 Sptb Tmem14c Uros	0.000167746	48.2759	4.20054
actin cytoskeleton organization	GO:0030036	115	Abi2 Actb Actr3 Add2 Add3 Anln Anxa1 Arhgdib Arpc2 Arpc3 Arpc4 Arpc5 Arrb1 Baiap2l1 Cald1 Cap1 Capn3 Capzb Carmil1 Cass4 Ccl21a Cd2ap Cd47 Cdc42bpb Cfl1 Cit Cln3 Coro1a Coro1c Cotl1 Cracd Ctnna1 Cyrib Daam1 Diaph1 Diaph3 Dixdc1 Dmtn Ect2 Epb41 Epb41l2 Epb41l3 Fchsd2 Fes Fgd1 Fgf10 Fgr Flnb Fmnl3 Gas7 Gmfg Hck Hcls1 Iqgap2 Iqgap3 Itgb3 Jam3 Kank1 Lats1 Lcp1 Limch1 Lpar1 Marcks Mlst8 Mrtfb Myadm My…	0.000168962	18.4887	1.60873
leukocyte migration involved in inflammatory response	GO:0002523	12	Alox5 Cd24a Elane Fut7 Itgam Itgb2 Itgb2l Jam3 Ppbp S100a8 S100a9 Slamf1	0.000172504	54.5455	4.74607
myeloid leukocyte migration	GO:0097529	47	Anxa1 App C1qbp C5ar1 Ccl21a Ccl9 Ccr3 Cd177 Cd300a Cd47 Cd81 Cmklr1 Ctsg Ednra Emilin1 Fcer1g Fcgr3 Fut7 Grem1 Itga9 Itgam Itgb2 Itgb2l Jam3 Lgmn Mpp1 Myo1f Nf1 Pde4b Pdgfb Pf4 Ppbp Prtn3 Ptk2 Rac2 Retnlg Rpl13a S100a8 S100a9 Sell Slamf1 Spi1 Thbs1 Trem1 Trem3 Vav1 Vegfa	0.000173211	24.3523	2.11893
double-strand break repair via homologous recombination	GO:0000724	40	Actb Ankle1 Aunip Brca1 Brca2 Cdc45 Cdc7 Chek1 Fignl1 Gen1 Gins2 H2ax Mcm2 Mcm3 Mcm4 Mcm5 Mcm6 Mcm7 Mms22l Nucks1 Palb2 Polq Rad21 Rad51 Rad51ap1 Rad54b Rad54l Recql4 Rfwd3 Rpa1 Rpa2 Ruvbl1 Ruvbl2 Smchd1 Tex15 Timeless Tonsl Was Wrn Yeats4	0.000176544	25.974	2.26003
neutrophil mediated immunity	GO:0002446	15	Card9 Cd177 Ctsg Elane Itgam Itgb2 Itgb2l Myo1f Ncf1 Nlrp6 Pram1 Spi1 Stx11 Trem1 Trem3	0.000182171	45.4545	3.95505
apoptotic process	GO:0006915	259	Acin1 Actb Aldh1a1 Aldh2 Alox12 Angpt1 Anp32a Anp32b Anp32e Anxa1 Apbb2 App Ar Arf4 Arl6ip1 Arrb1 Arrb2 Asns Atad5 Atf7 Atg7 Atn1 Atp2a3 Atpif1 Aurka Aurkb Bace1 Bak1 Bard1 Bcap29 Bcl2l1 Bcl2l13 Bclaf1 Bex3 Birc5 Bmi1 Bmpr2 Bmx Brca1 Brca2 Bub1b C1qbp C3 C5ar1 Camk2d Capn3 Card9 Casp1 Casp7 Ccl21a Cd24a Cd274 Cd59b Cd5l Cdca7 Cdk1 Cdkn2d Chek1 Chst11 Cit Ckap2 Clec5a Cln3 Cln8 Coro1a Cpeb4 Ctnna1…	0.000200449	15.7831	1.3733
regulation of actin polymerization or depolymerization	GO:0008064	38	Actr3 Add2 Add3 Arpc2 Arpc3 Arpc4 Arpc5 Baiap2l1 Capzb Carmil1 Ccl21a Cfl1 Cit Coro1a Cotl1 Cracd Cyrib Dmtn Fchsd2 Hcls1 Kank1 Lats1 Mlst8 Myadm Nckap1 Pfn1 Plek Plekhg2 Prkce Specc1l Spta1 Sptb Tmod1 Tmsb4x Twf2 Vasp Vill Was	0.000203538	26.3889	2.29613
regulation of attachment of spindle microtubules to kinetochore	GO:0051988	11	Aurkb Birc5 Ccnb1 Cdca8 Cenpe Ect2 Incenp Knstrn Nek2 Racgap1 Spag5	0.000203538	57.8947	5.03749
defense response	GO:0006952	208	Actr3 Afap1l2 Ahcy Aldh2 Alox5 Alox5ap Anxa1 Aoah App Arrb2 Ash1l Atg7 Banf1 Bcl2l1 Bpgm C1qbp C3 C5ar1 Camp Card9 Casp1 Casp7 Ccl21a Ccl9 Ccr3 Cd163 Cd177 Cd200r3 Cd226 Cd24a Cd300a Cd300ld3 Cd300lf Cd47 Cd5l Cd81 Cd84 Ceacam1 Cfh Chil3 Clec4a2 Clec5a Clock Cmklr1 Coro1a Cotl1 Cr2 Cst3 Cst7 Ctla2a Ctsg Cyba Cybb Dab2ip Dhx58 Ednra Eif2ak1 Elane Emilin1 Emilin2 Epha2 Esr1 Ext1 Ezh2 Fcer1g Fcgr3 F…	0.000217383	16.3394	1.42171
ameboidal-type cell migration	GO:0001667	81	Actr3 Alox12 Angpt1 Anln Anxa1 Arhgap5 Arhgdib Bmpr2 C1qbp Cap1 Ccbe1 Cdh2 Ceacam1 Cfl1 Cln3 Coro1a Coro1c Dab2ip Dmtn Ednra Efnb1 Epha2 Fgf10 Gadd45a Gipc1 Glipr2 Gpi1 Gpx1 Grem1 Hif1a Hmox1 Hyal1 Itga4 Itgav Itgb2 Itgb2l Itgb3 Jcad Jup Kank1 Kdr Lcn2 Lgmn Lrg1 Lrp5 Lrp6 Map4k4 Mcc Megf8 Mia3 Mmrn2 Myh9 Nckap1 Nf1 Nrp1 Nrp2 Pax6 Pdgfb Pfn1 Pik3cg Plxnd1 Prkce Ptk2 Rin2 S100a9 Sash1 Schip1 Sdc4 S…	0.000220756	20.0993	1.74886
mitotic spindle midzone assembly	GO:0051256	7	Aurkb Birc5 Cdca8 Incenp Kif23 Prc1 Racgap1	0.000221559	87.5	7.61348
regulation of actin filament length	GO:0030832	38	Actr3 Add2 Add3 Arpc2 Arpc3 Arpc4 Arpc5 Baiap2l1 Capzb Carmil1 Ccl21a Cfl1 Cit Coro1a Cotl1 Cracd Cyrib Dmtn Fchsd2 Hcls1 Kank1 Lats1 Mlst8 Myadm Nckap1 Pfn1 Plek Plekhg2 Prkce Specc1l Spta1 Sptb Tmod1 Tmsb4x Twf2 Vasp Vill Was	0.000236698	26.2069	2.28029
tetrapyrrole metabolic process	GO:0033013	18	Abcb10 Alas2 Ank1 Atpif1 Blvrb Cox15 Cpox Eif2ak1 Fech Hebp1 Hmbs Hmox1 Pgrmc1 Ppox Spta1 Sptb Tmem14c Uros	0.000244	39.1304	3.40479
protein-containing complex organization	GO:0043933	230	Abca7 Actr3 Add2 Add3 Afdn Akap5 Alox5ap Angpt1 Anp32b App Arpc2 Arpc3 Arpc4 Arpc5 Asf1b Atf7ip Atl2 Atp5g2 Baiap2l1 Bak1 Baz1a Bend3 Bin2 Cadps Capn3 Capzb Card9 Carmil1 Ccl21a Ccnb1 Cd24a Cd3d Cdc45 Cdk1 Cdt1 Celf2 Cenpa Cenpe Cenph Cenpi Cenpj Cenpk Cenpn Cenpp Cenps Cfl1 Chaf1a Chaf1b Ckap2 Ckap5 Cln3 Clp1 Cops7a Coro1a Cotl1 Cox15 Cracd Cyba Cyrib Dab2ip Diaph1 Diaph3 Dlg5 Dlgap5 Dmd Dmtn Du…	0.000245205	16.0502	1.39655
meiotic chromosome condensation	GO:0010032	6	Ncapd2 Ncapd3 Ncaph Ncaph2 Smc2 Smc4	0.000248353	100	8.70112
regulation of actin filament polymerization	GO:0030833	34	Actr3 Add2 Add3 Arpc2 Arpc3 Arpc4 Arpc5 Baiap2l1 Capzb Carmil1 Ccl21a Cfl1 Coro1a Cotl1 Cracd Cyrib Dmtn Fchsd2 Hcls1 Kank1 Lats1 Mlst8 Myadm Nckap1 Pfn1 Plekhg2 Prkce Spta1 Sptb Tmod1 Tmsb4x Twf2 Vasp Vill	0.000255417	27.4194	2.38579
cytokinesis	GO:0000910	40	Actr3 Ank3 Anln Aurka Aurkb Bcl2l1 Birc5 Brca2 Cdc25b Cdc6 Cdca8 Cenpa Cep55 Cetn2 Cfl1 Cit Ckap2 Cul7 E2f8 Ect2 Exoc6 Gipc1 Incenp Kif14 Kif20a Kif20b Kif23 Klhl21 Myh9 Nusap1 Pkp4 Plk1 Prc1 Prkce Prpf40a Pstpip1 Racgap1 Snx33 Stmn1 Unc119	0.000273079	25.4777	2.21685
cell-cell adhesion	GO:0098609	126	Actb Add2 Afdn Alox12 Alox5 Ank3 Anxa1 Ass1 Bmi1 Ccl21a Cd177 Cd24a Cd274 Cd2ap Cd300a Cd47 Cd59b Cd81 Cdh15 Cdh2 Cdh23 Ceacam1 Cfh Cldn5 Coro1a Ctnna1 Ctnnb1 Ctsg Cyrib Dlg5 Dmtn Efnb1 Elane Emilin2 Ext1 F2rl3 Fermt3 Fgfrl1 Flot2 Fut7 Gata1 Gcnt1 Golph3 Gp1ba Gp6 Gpc4 Hsp90aa1 Icam4 Igdcc4 Il20rb Il6st Itga2b Itga4 Itga5 Itga6 Itga9 Itgal Itgam Itgav Itgb2 Itgb2l Itgb3 Itpkb Jag1 Jam3 Jup Kifap3…	0.000278922	17.9232	1.55952
DNA recombination	GO:0006310	62	Actb Alyref Ankle1 Aplf Atad5 Aunip Bard1 Brca1 Brca2 Ccnb1ip1 Cdc45 Cdc7 Cenps Chek1 Exo1 Ezh2 Fignl1 Gen1 Gins2 H1f1 H1f2 H1f3 H1f4 H1f5 H2ax Hmgb2 Hrob Lig1 Mcm2 Mcm3 Mcm4 Mcm5 Mcm6 Mcm7 Mms22l Msh6 Nfkbiz Nucks1 Palb2 Parp3 Polq Rad21 Rad51 Rad51ap1 Rad54b Rad54l Recql4 Rfwd3 Rpa1 Rpa2 Ruvbl1 Ruvbl2 Smchd1 Tex15 Timeless Tonsl Top2a Trip13 Uchl5 Was Wrn Yeats4	0.000286772	21.6028	1.87968
leukocyte chemotaxis	GO:0030595	44	Alox5 Anxa1 App C1qbp C5ar1 Ccl21a Ccl9 Ccr3 Cmklr1 Coro1a Ctsg Ednra Fcer1g Fcgr3 Gas6 Grem1 Itga9 Itgam Itgb2 Itgb2l Jam3 Lgmn Mpp1 Padi2 Pde4b Pdgfb Pf4 Ppbp Ptk2 Rac2 Retnlg Rpl13a S100a8 S100a9 Sell Slamf1 Slc12a2 Spi1 Thbs1 Tnfsf14 Trem1 Trem3 Vav1 Vegfa	0.000292518	24.4444	2.12694
locomotion	GO:0040011	188	Ackr4 Actr3 Adgrg3 Afdn Alox12 Alox5 Angpt1 Ank3 Anxa1 Apbb2 App Arhgap5 Arhgdib Arpc2 Arrb2 Atp8a1 Bex4 Bex6 Bin2 Bmpr2 C1qbp C5ar1 Camk2d Carmil1 Cass4 Ccbe1 Ccdc125 Ccl21a Ccl9 Ccr3 Cd274 Cd300a Cd47 Cd81 Ceacam1 Cfl1 Cldn13 Cldn5 Clic4 Cln3 Cmklr1 Cmtm7 Coro1a Coro1c Ctnna1 Ctsg Cyrib Dab2ip Dach1 Dag1 Diaph1 Dlg5 Dmtn Dock10 Dock4 Dpysl2 Draxin Ednra Efnb1 Elane Emilin1 Emilin2 Eng Epha2 Ext…	0.000303285	16.5493	1.43997
wound healing	GO:0042060	69	Alox12 Alox5 Anxa1 C3 Casp7 Cd109 Ceacam1 Cfh Cldn13 Ctsg Dmtn Dst Emilin2 Eng Ext1 F10 F2rl2 F2rl3 F9 Fcer1g Fermt3 Fgf10 Gas6 Gata1 Gp1ba Gp5 Gp6 Gp9 Gpx1 Hif1a Hmox1 Hpse Itga2b Itgb3 Kank1 Kdr Lrg1 Mfsd2b Mia3 Mpig6b Myh9 Nf1 Nlrp6 Nrg1 P2rx1 P2ry1 Pdgfa Pdgfb Pdgfra Pf4 Plek Prkce Ptk2 Ptpn6 Rab27a S100a9 Sdc4 Slc12a2 Slc4a1 Thbs1 Treml1 Tspan32 Tspan8 Tspan9 Tubb1 Ubash3b Vangl2 Vegfa Vwf	0.000362757	20.7831	1.80837
response to organic substance	GO:0010033	328	Abca7 Abcb10 Abcb4 Ache Actb Actr3 Agtrap Akap7 Aldh1a1 Aldh2 Alox5ap Angpt1 Anxa1 App Ar Arpc2 Arrb1 Arsa Ass1 Asxl1 Atg7 Atp1a1 Atp1a3 Avpr2 Baiap2l1 Bak1 Bcar3 Bcl2l1 Bclaf1 Birc5 Brca1 C5ar1 Cacybp Calcoco1 Capn3 Car2 Card9 Casp1 Casp7 Ccl21a Ccl9 Cd24a Cd274 Cd300lf Cd47 Cd81 Cd84 Cdk1 Cdk2 Cdkn2d Cdt1 Ceacam1 Cfh Cfl1 Cited4 Clic4 Clock Cmpk2 Coro1a Cpeb4 Cpne2 Cpne8 Cr2 Creb3l2 Csf2ra Ctnn…	0.00036465	15.1501	1.31823
homotypic cell-cell adhesion	GO:0034109	25	Alox12 Ank3 Cd24a Ceacam1 Cfh Ctsg Dmtn Emilin2 F2rl3 Fermt3 Gata1 Gp1ba Gp6 Itga2b Itgb3 Jup Megf11 Mfsd2b Pdgfra Plek Ptpn6 Tspan32 Tspan9 Tubb1 Ubash3b	0.000384154	31.25	2.7191
centromere complex assembly	GO:0034508	14	Cenpa Cenpe Cenph Cenpi Cenpk Cenpn Cenpp Cenps Dlgap5 H3f3a Hells Kntc1 Nasp Oip5	0.000384154	45.1613	3.92954
positive regulation of cell cycle G2/M phase transition	GO:1902751	14	App Atad5 Camk2d Ccnb1 Cdc25b Cdc25c Cdc7 Cdk1 Dtl Dyrk3 Fbxo5 Lmnb1 Npm1 Rrm1	0.000384154	45.1613	3.92954
meiosis I	GO:0007127	27	Ankle1 Aurka Birc5 Brca2 Ccnb1ip1 Ccnb2 Ccne1 Ccne2 Cdc25b Cenpe Cenps Cks2 Fbxo5 Foxj2 Haspin Ndc80 Plk1 Rad51 Rad51ap1 Rad54b Rad54l Sgo2a Syce2 Terf1 Tex15 Top2a Trip13	0.000385846	30	2.61034
actin filament-based process	GO:0030029	124	Abi2 Actb Actr3 Add2 Add3 Anln Anxa1 Arhgdib Arpc2 Arpc3 Arpc4 Arpc5 Arrb1 Atp1a1 Baiap2l1 Cald1 Camk2d Cap1 Capn3 Capzb Carmil1 Cass4 Ccl21a Cd2ap Cd47 Cdc42bpb Cfl1 Cit Cln3 Coro1a Coro1c Cotl1 Cracd Ctnna1 Cyrib Daam1 Diaph1 Diaph3 Dixdc1 Dmtn Ect2 Epb41 Epb41l2 Epb41l3 Fchsd2 Fes Fgd1 Fgf10 Fgr Flnb Fmnl3 Gas7 Gmfg Hck Hcls1 Iqgap2 Iqgap3 Itgb3 Jam3 Jup Kank1 Kcnj2 Kcnj5 Lats1 Lcp1 Limch1 Lpa…	0.000388802	17.8674	1.55467
biological process involved in interspecies interaction between organisms	GO:0044419	198	Actr3 Alyref Anxa1 App Arrb2 Atg7 BC018473 Baiap2l1 Bak1 Banf1 Bcl2l1 Bpgm C1qbp C3 C5ar1 Camp Card9 Casp1 Casp7 Ccl21a Ccl9 Cd177 Cd226 Cd24a Cd274 Cd300a Cd300ld3 Cd300lf Cd47 Cd52 Cd84 Ceacam1 Cfh Cfl1 Chd7 Clec4a2 Clec5a Cmpk2 Coro1a Cotl1 Cr2 Ctsg Cyba Cybb Cyp2e1 Cyrib Dab2ip Dhx58 Ednra Elane Emilin1 Emilin2 Epha2 Eps15 Esr1 Ext1 Fcer1g Fcnb Fgr Flnb Fzd5 G3bp2 Gas5 Gas6 Gata1 Gch1 Gm12250…	0.000392269	16.3232	1.4203
blood vessel morphogenesis	GO:0048514	105	Adgrf5 Alox5 Angpt1 Anxa1 Bak1 Bmpr2 Brca1 C3 C5ar1 Cald1 Camp Ccbe1 Ccr3 Cdh2 Ceacam1 Cfh Chd7 Cldn5 Clic4 Ctnnb1 Cul7 Cybb Dab2ip E2f2 E2f8 Ednra Egln1 Emilin1 Emilin2 Eng Epha2 Epor Fgf10 Fmnl3 Foxc1 Foxj2 Foxm1 Fzd5 Gadd45a Gpx1 Grem1 Heg1 Hif1a Hif3a Hk2 Hmox1 Hpse Hyal1 Itga2b Itga5 Itgav Itgb2 Itgb2l Itgb3 Jag1 Jam3 Jcad Junb Jup Kdr Klf5 Lrg1 Lrp5 Mia3 Minar1 Mmrn2 Mrtfb Myh9 Ncl Nedd4 Nf…	0.000397275	18.5185	1.61132
reactive oxygen species metabolic process	GO:0072593	47	Aldh2 Alox5 App Arf4 Atpif1 Brca1 Cd177 Clcn3 Cyba Cybb Dhfr Eif5a Foxm1 Foxo1 Fpr2 G6pdx Gadd45a Gch1 Gnai2 Gpx1 Hba-a1 Hbb-bt Hbq1b Hif1a Hk2 Itgam Itgb2 Itgb2l Lcn2 Mpo Mycn Ncf1 Ncf2 Ncf4 Ndufs1 Pdgfb Prdx3 Prdx5 Rab27a Tgfbr2 Thbs1 Trim30a Tspo Tyrobp Ucp2 Vav1 Vdac1	0.00040219	23.5	2.04476
chromatin organization	GO:0006325	102	Actb Anp32b Anp32e Aplf Asf1b Ash1l Asxl1 Atad2 Atf7ip Banf1 Baz1a Bend3 Bmi1 Brca1 Brpf3 Cbx3 Cdk2 Cenpa Cenpp Chaf1a Chaf1b Chd3 Chd6 Chd7 Chd9 Chek1 Ctcf Dek Dnmt1 Eny2 Ezh2 Gpx1 H1f1 H1f2 H1f3 H1f4 H1f5 H3c13 H3c14 H3c15 H3c2 H3c3 H3c4 H3c6 H3c7 H3f3a Haspin Hat1 Hells Hmg20b Hmgn2 Hmgn3 Ikzf1 Kansl3 Kat6b Kdm5a Klf1 Kmt5a Lmna Lmnb1 Lmnb2 Macroh2a1 Macroh2a2 Mcm2 Mcm3ap Mki67 Mms22l Nap1l1 N…	0.000412243	18.6472	1.62251
cell development	GO:0048468	356	6030468B19Rik Abcb10 Abi2 Ache Actb Actr3 Add2 Adgrf5 Adgrg3 Afdn Aff4 Akap5 Alas2 Angpt1 Ank1 Ank3 Ankle1 Anln Anxa1 Apbb2 App Ar Arf4 Arl13b Aspm Asxl1 Atf7 Atg7 Atpif1 Aurka Bak1 Bcl2l1 Bmi1 Bmpr2 Bpgm Brca2 Brpf3 Btbd3 C3 C5ar1 Camk2d Capn3 Car2 Ccl21a Ccl9 Ccnb1 Ccnb1ip1 Cd109 Cd24a Cd300lf Cd3d Cd81 Cdc20 Cdc25b Cdh2 Cdh23 Ceacam1 Cebpe Cfh Cfl1 Chd7 Chst11 Cip2a Cit Ckap5 Cldn5 Clec1b Clec…	0.000412243	14.9643	1.30206
negative regulation of mitotic cell cycle	GO:0045930	49	Aurkb Bard1 Birc5 Brca1 Btg3 Bub1b Bub3 Ccnb1 Cdc20 Cdc6 Cdca8 Cdk1 Cdt1 Cenpe Chek1 Clspn Crlf3 Ctnnb1 Dtl Esr1 Ezh2 Fbxo31 Fbxo5 Foxc1 Fzr1 Gen1 Haspin Incenp Jade1 Kntc1 Mtbp Ndc80 Nuf2 Plk1 Rad21 Rbl1 Rbm38 Rfwd3 Rpa2 Spc24 Spc25 Spdl1 Stil Ticrr Tom1l1 Trip13 Ttk Zwilch Zwint	0.000412243	23.1132	2.01111
regulation of cell division	GO:0051302	38	Aspm Aurka Aurkb Bcl2l1 Birc5 Brca2 Cdc25b Cdc6 Cdca8 Cetn2 Cit E2f8 Ect2 Evi2b Gipc1 Incenp Kif14 Kif18b Kif20a Kif20b Kif23 Klhl21 Mpl Orc6 Pax6 Pdgfa Pdgfb Pdgfc Pkp4 Plk1 Prc1 Prkce Prpf40a Racgap1 Rbl1 Tal1 Vegfa Wdr5	0.000492553	25.3333	2.20428
cellular component biogenesis	GO:0044085	391	Abca7 Abi2 Ache Actb Actr3 Add2 Add3 Afdn Akap5 Alox5ap Angpt1 Ank3 Anln Anp32b App Arl13b Arl6ip1 Arpc2 Arpc3 Arpc4 Arpc5 Arrb1 Asf1b Aspm Atf7ip Atg7 Atl2 Atp5g2 Aurka Aurkb Baiap2l1 Bak1 Banf1 Baz1a Bend3 Bin2 Birc5 C1qbp Cadps Cald1 Capn3 Capzb Card9 Carmil1 Ccl21a Ccnb1 Ccnb1ip1 Ccnb2 Cd24a Cd3d Cd47 Cdc20 Cdc45 Cdca8 Cdh15 Cdh2 Cdk1 Cdk2 Cdt1 Celf2 Cenpa Cenpe Cenph Cenpi Cenpj Cenpk Cenpn …	0.000503161	14.7603	1.28431
myeloid leukocyte activation	GO:0002274	49	Adgrf5 Anxa1 App C5ar1 Camp Casp1 Cd177 Cd226 Cd300a Cd300lf Cd84 Cst7 Ctsg Fcer1g Fcgr3 Fes Fgr Gata1 Hmox1 Il18rap Itgam Itgb2 Itgb2l Jund Lat Lcp2 Milr1 Ms4a2 Myo1f Ndrg1 Plscr1 Pram1 Prkce Ptpn6 Ptpre Rab44 Rac2 Slamf1 Slc18a2 Spi1 Stx11 Stxbp2 Tgfbr2 Thbs1 Tnip2 Tspan32 Tyrobp Unc13d Vamp8	0.000530633	22.8972	1.99231
mast cell degranulation	GO:0043303	16	Cd300a Cd84 Fcer1g Fes Fgr Gata1 Hmox1 Lat Milr1 Ms4a2 Rab44 Rac2 Slc18a2 Stxbp2 Unc13d Vamp8	0.000530633	40	3.48045
cell death	GO:0008219	283	Ache Acin1 Actb Aldh1a1 Aldh2 Alox12 Angpt1 Anp32a Anp32b Anp32e Anxa1 Apbb2 App Ar Arf4 Arl6ip1 Arrb1 Arrb2 Asns Atad5 Atf7 Atg7 Atn1 Atp2a3 Atpif1 Aurka Aurkb Bace1 Bak1 Bard1 Bcap29 Bcl2l1 Bcl2l13 Bclaf1 Bex3 Birc5 Bmi1 Bmpr2 Bmx Brca1 Brca2 Bub1b C1qbp C3 C5ar1 Cacybp Camk2d Capn3 Card9 Casp1 Casp7 Ccl21a Cd24a Cd274 Cd59b Cd5l Cdca7 Cdk1 Cdkn2d Chek1 Chst11 Cit Ckap2 Clec5a Cln3 Cln8 Coro1a …	0.000561016	15.3804	1.33827
heme metabolic process	GO:0042168	14	Abcb10 Alas2 Atpif1 Blvrb Cox15 Cpox Fech Hebp1 Hmbs Hmox1 Pgrmc1 Ppox Tmem14c Uros	0.000561016	43.75	3.80674
protein polymerization	GO:0051258	54	Actr3 Add2 Add3 Arpc2 Arpc3 Arpc4 Arpc5 Baiap2l1 Capzb Carmil1 Ccl21a Cenpj Cfl1 Ckap5 Coro1a Cotl1 Cracd Cyrib Diaph1 Diaph3 Dmtn Fbxo5 Fchsd2 Fes Gas7 Gda Hcls1 Hsp90aa1 Kank1 Lats1 Mid1ip1 Mlst8 Myadm Mzt1 Nckap1 Nin Pfn1 Plekhg2 Prkce Pstpip1 Pstpip2 Rps3 Spta1 Sptb Stmn1 Tmod1 Tmsb4x Tpx2 Tubb1 Twf2 Ube2c Vasp Vill Was	0.000615566	22.0408	1.9178
positive regulation of cellular component organization	GO:0051130	174	Abca7 Abcb4 Abi2 Ache Actr3 Add3 Afdn Akap5 Angpt1 Ank1 Anln Anxa1 App Ar Arpc2 Arrb1 Arrb2 Atf7ip Atp8a1 Atpif1 Aurka Aurkb Baiap2l1 Bak1 Bcl2l1 Bmpr2 C3 Carmil1 Casp1 Casp7 Ccl21a Cct5 Cct7 Cd24a Cd47 Cd53 Cdc20 Cdk2 Cdt1 Cenpe Cenpj Cfl1 Ckap5 Cldn5 Cln3 Coro1c Cracd Creb3l2 Ctnnb1 Cul7 Dab2ip Dag1 Dcx Dixdc1 Dlg5 Dmd Dnm1 Dnm2 Dnmt1 Dync1h1 Dzip1 Eif5a Emilin1 Enc1 Epha2 Epor Esr1 Ezh2 Fbxo31…	0.000699406	16.5399	1.43916
positive regulation of mitotic cell cycle phase transition	GO:1901992	26	Anp32b Anxa1 App Birc5 Camk2d Ccnb1 Cdc25b Cdc25c Cdc7 Cdca5 Cdk1 Cdt1 Cenpe Cenpj Dbf4 Dtl Fbxo5 Fgf10 Hyal1 Larp7 Lmnb1 Mtbp Rrm1 Rrm2 Stil Ube2c	0.000711424	29.5455	2.57079
cell cycle G2/M phase transition	GO:0044839	35	App Atad5 Bard1 Birc5 Brca1 Camk2d Ccna2 Ccnb1 Ccnb2 Cdc25b Cdc25c Cdc6 Cdc7 Cdk1 Cdk2 Cenpf Chek1 Cit Clspn Dtl Dyrk3 Fbxo5 Foxm1 Fzr1 Kif14 Lats1 Lmnb1 Macroh2a1 Ndc80 Npm1 Plk1 Rad21 Rnaseh2b Rrm1 Ticrr	0.000733283	25.7353	2.23926
female meiosis I	GO:0007144	7	Aurka Ccnb2 Cdc25b Cenpe Fbxo5 Ndc80 Trip13	0.000733283	77.7778	6.76754
developmental process	GO:0032502	680	6030468B19Rik Abcb10 Abi2 Ache Actb Actr3 Add2 Adgrf5 Adgrg3 Afdn Aff4 Akap5 Alas2 Aldh1a1 Aldh6a1 Alox12 Alox5 Angpt1 Ank1 Ank3 Ankle1 Anln Anp32b Anxa1 Apbb2 Aplf App Aprt Ar Arf4 Arhgap5 Arhgdib Arl13b Arrb1 Arrb2 Arsa Asf1b Ash1l Aspm Asprv1 Asxl1 Atad5 Atf7 Atg7 Atn1 Atp7b Atpif1 Aurka B4galnt1 Bak1 Bcar3 Bcl2l1 Birc5 Bmi1 Bmp3 Bmpr2 Bpgm Brca1 Brca2 Brpf3 Brwd1 Btbd3 C1qbp C3 C5ar1 Cacybp C…	0.000758075	13.8408	1.20431
positive regulation of mitotic cell cycle	GO:0045931	32	Anp32b Anxa1 App Asns Birc5 Brca2 Camk2d Ccnb1 Cdc25b Cdc25c Cdc7 Cdca5 Cdk1 Cdt1 Cenpe Cenpj Dbf4 Dtl Fbxo5 Fgf10 Hyal1 Larp7 Lgmn Lmnb1 Mtbp Pdgfb Rrm1 Rrm2 Stil Tal1 Ttl Ube2c	0.000773293	26.6667	2.3203
neutrophil activation involved in immune response	GO:0002283	10	Cd177 Fcer1g Itgam Itgb2 Itgb2l Myo1f Pram1 Spi1 Stx11 Tyrobp	0.000776967	55.5556	4.83396
regulation of cell adhesion	GO:0030155	124	Actb Afdn Alox12 Alox5 Angpt1 Ank3 Anxa1 Apbb1ip Arpc2 Ass1 Bmi1 C1qbp Carmil1 Cass4 Ccl21a Cd24a Cd274 Cd300a Cd47 Cd59b Cd81 Ceacam1 Cfl1 Coro1a Coro1c Ctsg Cyrib Dag1 Dlg5 Dmd Dmtn Dnm2 Efnb1 Elane Emilin1 Emilin2 Epha2 Erbb3 Fermt3 Fes Flot2 Fut7 Gcnt1 Gp1ba Grem1 Hpse Hsp90aa1 Hyal1 Il20rb Il6st Itga4 Itga5 Itga6 Itgal Itgav Itgb2 Itgb3 Itpkb Jag1 Jam3 Jup Kank1 Kdr Kif14 Kifap3 Laptm5 Lck L…	0.000776967	17.5887	1.53041
neutrophil activation	GO:0042119	15	Anxa1 Camp Cd177 Cd300a Ctsg Fcer1g Il18rap Itgam Itgb2 Itgb2l Myo1f Pram1 Spi1 Stx11 Tyrobp	0.000787394	40.5405	3.52748
regulation of cell motility	GO:2000145	151	Actr3 Adgrg3 Afdn Alox12 Angpt1 Anxa1 App Arhgap5 Arhgdib Arpc2 Atp8a1 Bex4 Bex6 Bmpr2 C1qbp C5ar1 Camk2d Carmil1 Cass4 Ccbe1 Ccdc125 Ccl21a Cd274 Cd300a Cd47 Cd81 Ceacam1 Cfl1 Cldn13 Cldn5 Clic4 Cln3 Cmklr1 Coro1a Coro1c Ctnna1 Cyrib Dab2ip Dach1 Dag1 Diaph1 Dlg5 Dmtn Dock10 Dock4 Ednra Elane Emilin1 Emilin2 Eng Epha2 Fbxo31 Fbxo5 Fermt3 Fes Fgf10 Fgr Fut7 Gadd45a Gas6 Gcnt1 Gcsam Glipr2 Gnai2 G…	0.000843429	16.8904	1.46965
regulation of intracellular signal transduction	GO:1902531	222	Abca7 Adgrg3 Akap5 Akap7 Angpt1 Ank3 App Ar Arfgap1 Arhgap19 Arhgdib Arrb1 Arrb2 Ash1l Atad5 Aurka Aurkb Bard1 Bcar3 Bcl2l1 Bclaf1 Birc5 Bmpr2 Brca1 Brca2 C1qbp C3 C5ar1 Camk2d Capn3 Card9 Casp1 Cass4 Ccdc125 Ccl21a Ccl9 Ccnb1 Cd24a Cd2ap Cd300a Cd81 Cd84 Cdca8 Cdh2 Cdkn2d Cdt1 Ceacam1 Cep55 Cit Cmklr1 Cnksr3 Ctnnb1 Cyrib Dab2ip Dag1 Dennd4a Dennd4c Dgkg Dgkq Dixdc1 Dlg5 Dmd Dnm2 Dusp16 Dusp7 Dyr…	0.000851681	15.8345	1.37778
reproductive process	GO:0022414	157	Actr3 Aff4 Angpt1 Ankle1 Anxa1 Aplf App Ar Arhgdib Arrb1 Arrb2 Arsa Ash1l Aspm Atn1 Aurka B4galnt1 Bak1 Bcl2l1 Birc5 Bmpr2 Brca2 Bub1b Bub3 C1qbp C3 Ccnb1 Ccnb1ip1 Ccnb2 Ccne1 Ccne2 Cct5 Cct7 Cdc20 Cdc25b Cdc25c Cdk2 Cenpe Cenps Cetn2 Chd7 Cip2a Cit Cks2 Clic4 Clock Crtap Ctnnb1 Dach1 Dhcr24 Dzip1 E2f8 Ednra Epor Esr1 Exo1 Fancl Fbxo5 Fgf10 Fignl1 Foxc1 Foxj2 Fut7 Fzd5 Fzr1 Gata1 Gcm1 Gmcl1 Golga…	0.000898833	16.7556	1.45793
mitotic chromosome condensation	GO:0007076	9	Cdca5 Ncapd2 Ncapd3 Ncapg Ncaph Ncaph2 Nusap1 Smc2 Smc4	0.000902252	60	5.22067
regulation of actin filament-based process	GO:0032970	72	Abi2 Actr3 Add2 Add3 Arhgdib Arpc2 Arpc3 Arpc4 Arpc5 Atp1a1 Baiap2l1 Capzb Carmil1 Ccl21a Cd2ap Cd47 Cfl1 Cit Coro1a Cotl1 Cracd Cyrib Dixdc1 Dmtn Ect2 Fchsd2 Fes Fgr Gmfg Hck Hcls1 Iqgap2 Iqgap3 Itgb3 Jam3 Jup Kank1 Kcnj2 Lats1 Limch1 Lpar1 Mlst8 Myadm Myh9 Mylk3 Myo1f Nckap1 Nrp1 Pam Pde4b Pfn1 Plek Plekhg2 Prkce Ryr2 Sdc4 Shank1 Specc1l Spta1 Sptb Sri Stmn1 Tek Tgfbr1 Tmod1 Tmsb4x Tnnc1 Twf2 V…	0.000984543	19.8895	1.73061
regulation of protein phosphorylation	GO:0001932	155	Abi2 Actb Akap5 Angpt1 App Arrb1 Arrb2 Aurkb Bak1 Bcar3 Birc5 Bmp3 Bmpr2 Bora C3 C5ar1 Camp Cass4 Ccl21a Ccna2 Ccnb1 Ccnb2 Ccne1 Ccne2 Ccnf Cd109 Cd24a Cd300a Cd81 Cdc25b Cdc6 Cdca8 Cdkn2c Cdkn2d Ceacam1 Cenpe Cln3 Clspn Cnksr3 Coro1c Dab2ip Dag1 Dazap2 Dgkq Dlg3 Dmd Dmtn Dusp16 Dusp7 Ect2 Ednra Eif2ak1 Emilin1 Eng Erbb3 Ezh2 Fech Fgf10 Fgr Fzd5 Gadd45a Gas6 Gata1 Gfra1 Grem1 Hcls1 Heg1 Hipk3 Hsp…	0.00100176	16.7568	1.45803
mast cell mediated immunity	GO:0002448	16	Cd300a Cd84 Fcer1g Fes Fgr Gata1 Hmox1 Lat Milr1 Ms4a2 Rab44 Rac2 Slc18a2 Stxbp2 Unc13d Vamp8	0.00100365	38.0952	3.31471
establishment of organelle localization	GO:0051656	77	Aurkb Birc5 Brca2 Ccnb1 Cd300a Cd84 Cdca5 Cdca8 Cdt1 Cenpa Cenpe Cenpf Cenpq Cfl1 Cln3 Ctnnb1 Dnm1 Dpysl2 Dync1h1 Exoc6 Fcer1g Fes Fgf10 Fgr Gata1 Hif1a Hmox1 Incenp Itga4 Kif14 Kif18a Kif1a Kif1b Kif22 Kif2c Kifc1 Kifc5b Kpnb1 Lat Lmna Lmnb1 Lmnb2 Milr1 Ms4a2 Myh9 Myo1d Myo1f Myo1g Ndc80 Npm1 Nuf2 Nusap1 Pax6 Plk1 Ptk2 Rab27a Rab44 Rac2 Ran Sar1a Sdc4 Slc18a2 Spag5 Spdl1 Stard3nl Stk25 Stxbp2 Ta…	0.00104798	19.4937	1.69617
maintenance of location in cell	GO:0051651	45	Ank3 Aspm Atp7b Bard1 Camk2d Capn3 Ccl21a Chd7 Coro1a Cyba Diaph1 Dmd Dzip1 Ednra Ero1a F2rl3 Gaa Golph3 Gp1ba Gp5 Gp9 Hk2 Ibtk Itgav Itgb3 Kdelr2 Lck Lcn2 Mprip Ms4a2 Pfn1 Prkce Ptpn6 Rangap1 Ryr2 Slc8a1 Sorl1 Sp100 Srgn Sri Tmsb4x Tspo Twf2 Txn1 Ubash3b	0.00105297	22.9592	1.99771
neutrophil chemotaxis	GO:0030593	23	C1qbp C5ar1 Ccl21a Ccl9 Ednra Fcer1g Fcgr3 Itga9 Itgam Itgb2 Itgb2l Jam3 Mpp1 Pde4b Pf4 Ppbp Rac2 S100a8 S100a9 Sell Trem1 Trem3 Vav1	0.00106079	30.6667	2.66834
regulation of metabolic process	GO:0019222	704	6030468B19Rik Abca7 Abcb10 Abi2 Ache Acin1 Actb Actr3 Adgrf5 Adgrg3 Afap1l2 Afdn Aff4 Akap5 Aldh1a1 Aldh2 Alox12 Alox5 Alyref Angpt1 Ank3 Ankle1 Anp32b Anxa1 Apbb2 Aplf App Ar Arf4 Arl6ip1 Arrb1 Arrb2 Ash1l Ass1 Asxl1 Atad2 Atad5 Atf7 Atf7ip Atg7 Atn1 Atp1a1 Atp2a3 Atpif1 Aunip Aurka Aurkb Avpr2 Bak1 Banf1 Bard1 Baz1a Bcar3 Bcl2l1 Bclaf1 Bend3 Bex4 Bex6 Birc5 Bmi1 Bmp3 Bmpr2 Bora Brca1 Brca2 Brpf…	0.00110209	13.7527	1.19664
cell activation involved in immune response	GO:0002263	54	6030468B19Rik Anxa1 Apbb1ip Aplf App Atad5 Cd177 Cd300a Cd81 Cd84 Coro1a Dock10 Exo1 Fcer1g Fes Fgr Gata1 Hmox1 Itgal Itgam Itgb2 Itgb2l Itm2a Lat Lcp1 Milr1 Ms4a2 Msh6 Myo1f Nfkbiz Nkg7 Otud5 Parp3 Pglyrp1 Plcl2 Pram1 Prkce Ptpn6 Rab27a Rab44 Rac2 Sema4a Sh2d1b1 Slamf1 Slc18a2 Slfn2 Socs5 Spi1 Spn Stx11 Stxbp2 Tyrobp Unc13d Vamp8	0.00115631	21.5139	1.87195
non-membrane-bounded organelle assembly	GO:0140694	69	Arpc2 Aspm Aurka Aurkb Bin2 Birc5 C1qbp Capn3 Ccnb2 Cdc20 Cdca8 Cdk2 Cenpa Cenpe Cenph Cenpj Cenpk Cenpn Cenps Cep152 Cep76 Cetn2 Dazap2 Dlgap5 Dync1h1 Eif2a Fbxo5 G3bp2 Haus4 Haus5 Hck Incenp Kif11 Kif15 Kif23 Kif2a Kifc1 Kifc5b Kntc1 Kpnb1 Lcp1 Lsm4 Mybl2 Myl9 Mylk3 Mzt1 Ndc80 Nek2 Npm1 Pdgfra Plk1 Plk4 Pls1 Prc1 Racgap1 Rpl23a Rpl5 Rpl6 Rps3 Rpsa Smc1a Smc3 Spag5 Stil Tmod1 Tns3 Tpx2 Tubb1 Tub…	0.00117015	20	1.74022
regulation of cell cycle checkpoint	GO:1901976	17	Aurka Aurkb Bard1 Birc5 Brca1 Brca2 Ccnb1 Cdca8 Cdt1 Gen1 Incenp Ndc80 Rad51 Rfwd3 Rnaseh2b Rpa2 Wdr76	0.00118297	36.1702	3.14721
regulation of apoptotic process	GO:0042981	207	Acin1 Actb Aldh1a1 Aldh2 Alox12 Angpt1 Anp32a Anp32b Anp32e Anxa1 Apbb2 App Ar Arf4 Arl6ip1 Arrb1 Arrb2 Asns Atad5 Atg7 Aurka Aurkb Bace1 Bak1 Bard1 Bcl2l1 Bcl2l13 Bclaf1 Birc5 Bmi1 Brca1 C1qbp C3 C5ar1 Camk2d Capn3 Card9 Casp1 Casp7 Ccl21a Cd24a Cd274 Cd59b Cdk1 Cdkn2d Chst11 Clec5a Cln3 Cln8 Coro1a Cpeb4 Ctnna1 Ctnnb1 Cul7 Dab2ip Dedd2 Dhcr24 Dlg5 Dnmt1 Draxin Dyrk3 E2f1 Ect2 Ednra Eef1a2 Egln1…	0.00120358	15.9108	1.38442
reproduction	GO:0000003	157	Actr3 Aff4 Angpt1 Ankle1 Anxa1 Aplf App Ar Arhgdib Arrb1 Arrb2 Arsa Ash1l Aspm Atn1 Aurka B4galnt1 Bak1 Bcl2l1 Birc5 Bmpr2 Brca2 Bub1b Bub3 C1qbp C3 Ccnb1 Ccnb1ip1 Ccnb2 Ccne1 Ccne2 Cct5 Cct7 Cdc20 Cdc25b Cdc25c Cdk2 Cenpe Cenps Cetn2 Chd7 Cip2a Cit Cks2 Clic4 Clock Crtap Ctnnb1 Dach1 Dhcr24 Dzip1 E2f8 Ednra Epor Esr1 Exo1 Fancl Fbxo5 Fgf10 Fignl1 Foxc1 Foxj2 Fut7 Fzd5 Fzr1 Gata1 Gcm1 Gmcl1 Golga…	0.00121737	16.649	1.44865
cell-substrate adhesion	GO:0031589	66	Angpt1 Arpc2 C1qbp Carmil1 Cass4 Ccl21a Cfl1 Coro1a Coro1c Ctnnb1 Dag1 Dmd Dmtn Dnm2 Emilin1 Fermt3 Gas6 Gp5 Grem1 Hpse Itga2b Itga4 Itga5 Itga6 Itga9 Itgal Itgam Itgav Itgb2 Itgb2l Itgb3 Jag1 Jam3 Jup Kank1 Kdr Kif14 Lamc3 Limch1 Map4k4 Marcks Myadm Myh9 Myo1g Nf1 Nid1 Nrp1 Parvb Parvg Pdgfb Peak1 Prkce Ptk2 Ptprz1 Rac2 Rin2 Sdc4 Tek Thbs1 Tiam1 Trem1 Ttyh1 Unc13d Vcl Vegfa Vwf	0.00127937	20.1835	1.75619
mitotic cytokinesis	GO:0000281	23	Ank3 Anln Aurkb Birc5 Cdca8 Cenpa Cep55 Cfl1 Cit Ckap2 Cul7 Ect2 Exoc6 Incenp Kif20a Kif20b Kif23 Nusap1 Plk1 Racgap1 Snx33 Stmn1 Unc119	0.0012972	30.2632	2.63323
mitotic metaphase plate congression	GO:0007080	18	Aurkb Birc5 Ccnb1 Cdca5 Cdca8 Cdt1 Cenpe Incenp Kif14 Kif18a Kif22 Kif2c Kifc1 Kifc5b Kpnb1 Ndc80 Nuf2 Spdl1	0.00132936	34.6154	3.01193
epithelial cell migration	GO:0010631	60	Alox12 Angpt1 Anln Anxa1 Arhgap5 Bmpr2 Ccbe1 Ceacam1 Cln3 Coro1a Coro1c Dab2ip Epha2 Fgf10 Gadd45a Gipc1 Glipr2 Gpi1 Gpx1 Grem1 Hif1a Hmox1 Hyal1 Itgav Itgb2 Itgb2l Itgb3 Jcad Jup Kank1 Kdr Lcn2 Lgmn Lrg1 Map4k4 Mcc Mia3 Mmrn2 Myh9 Nf1 Nrp1 Pdgfb Pfn1 Pik3cg Plxnd1 Prkce Ptk2 Rin2 S100a9 Sash1 Sema3a Sema4a Sp100 Spred1 Tek Tgfbr1 Tgfbr2 Thbs1 Tns3 Vegfa	0.0013726	20.6897	1.80023
positive regulation of nitrogen compound metabolic process	GO:0051173	376	Abcb10 Abi2 Actb Actr3 Afap1l2 Akap5 Alox12 Alyref Angpt1 Anp32b Apbb2 Aplf App Ar Arf4 Arrb1 Arrb2 Ash1l Ass1 Asxl1 Atad2 Atad5 Atf7 Atf7ip Atg7 Atp2a3 Atpif1 Aurka Aurkb Bak1 Baz1a Bcar3 Bcl2l1 Bclaf1 Bend3 Birc5 Bmp3 Bmpr2 Bora Brca1 Brca2 Brpf3 C1qbp C3 Cacybp Calcoco1 Camk2d Camp Capn3 Card9 Casp1 Cass4 Cavin2 Ccbe1 Ccl21a Ccna2 Ccnb1 Cct5 Cct7 Cd24a Cd300a Cd300ld3 Cd81 Cdc20 Cdc25b Cdc6 Cd…	0.00140948	14.6532	1.27499
leukocyte activation involved in immune response	GO:0002366	53	6030468B19Rik Anxa1 Apbb1ip Aplf Atad5 Cd177 Cd300a Cd81 Cd84 Coro1a Dock10 Exo1 Fcer1g Fes Fgr Gata1 Hmox1 Itgal Itgam Itgb2 Itgb2l Itm2a Lat Lcp1 Milr1 Ms4a2 Msh6 Myo1f Nfkbiz Nkg7 Otud5 Parp3 Pglyrp1 Plcl2 Pram1 Prkce Ptpn6 Rab27a Rab44 Rac2 Sema4a Sh2d1b1 Slamf1 Slc18a2 Slfn2 Socs5 Spi1 Spn Stx11 Stxbp2 Tyrobp Unc13d Vamp8	0.00141577	21.4575	1.86704
endocytosis	GO:0006897	92	Aak1 Abca7 Ache Actb Akap5 Angpt1 Ank3 Ankrd13a Apobr App Arfgap1 Arrb1 Arrb2 Bcl2l1 Bin2 C3 Cap1 Carmil1 Ccl21a Cd163 Cd177 Cd24a Cd2ap Cd300a Cd47 Cd81 Ceacam1 Ckap5 Clcn3 Cln3 Creg1 Csnk1g3 Dcx Dgkq Diaph1 Dnm1 Dnm2 Dpysl2 Eps15 Fcer1g Fcgr3 Fchsd2 Grem1 H1f1 Hmmr Hpse Itga4 Itgam Itgav Itgb2 Itgb3 Jpt2 Ldlrad3 Lpar1 Lrp4 Lrp5 Lrp6 Lrp8 Ly75 Mapkapk2 Mapkapk3 Marchf2 Marchf3 Mctp1 Myh9 Ncl Nec…	0.00143754	18.4739	1.60744
regulation of cell migration	GO:0030334	145	Actr3 Adgrg3 Afdn Alox12 Angpt1 Anxa1 App Arhgap5 Arhgdib Arpc2 Atp8a1 Bex4 Bex6 Bmpr2 C1qbp C5ar1 Camk2d Carmil1 Cass4 Ccbe1 Ccl21a Cd274 Cd300a Cd47 Cd81 Ceacam1 Cldn13 Cldn5 Clic4 Cln3 Cmklr1 Coro1a Coro1c Cyrib Dab2ip Dach1 Dag1 Diaph1 Dlg5 Dmtn Dock10 Dock4 Ednra Elane Emilin1 Emilin2 Eng Epha2 Fbxo31 Fbxo5 Fermt3 Fgf10 Fgr Fut7 Gadd45a Gas6 Gcnt1 Gcsam Glipr2 Gnai2 Gp1ba Gpi1 Grem1 Hace1 Hi…	0.0014495	16.8213	1.46365
spindle assembly involved in female meiosis I	GO:0007057	5	Aurka Ccnb2 Cenpe Fbxo5 Ndc80	0.00147942	100	8.70112
positive regulation of chromosome condensation	GO:1905821	5	Ncapd2 Ncapg Ncaph Smc2 Smc4	0.00147942	100	8.70112
epithelium migration	GO:0090132	60	Alox12 Angpt1 Anln Anxa1 Arhgap5 Bmpr2 Ccbe1 Ceacam1 Cln3 Coro1a Coro1c Dab2ip Epha2 Fgf10 Gadd45a Gipc1 Glipr2 Gpi1 Gpx1 Grem1 Hif1a Hmox1 Hyal1 Itgav Itgb2 Itgb2l Itgb3 Jcad Jup Kank1 Kdr Lcn2 Lgmn Lrg1 Map4k4 Mcc Mia3 Mmrn2 Myh9 Nf1 Nrp1 Pdgfb Pfn1 Pik3cg Plxnd1 Prkce Ptk2 Rin2 S100a9 Sash1 Sema3a Sema4a Sp100 Spred1 Tek Tgfbr1 Tgfbr2 Thbs1 Tns3 Vegfa	0.00147942	20.6186	1.79405
centrosome cycle	GO:0007098	33	Aurka Brca1 Brca2 Ccnf Cdk2 Cenpj Cep152 Cep76 Cetn2 Chd3 Chek1 Ckap5 Ctnnb1 Fes Gadd45a Gen1 Haus4 Haus5 Kif11 Kifc1 Ndc80 Nek2 Nin Npm1 Pard6g Pclaf Plk1 Plk4 Ranbp1 Sgo1 Slc16a1 Ssx2ip Stil	0.00148532	25.3846	2.20875
positive regulation of cell migration	GO:0030335	95	Actr3 Alox12 Angpt1 Anxa1 App Arhgap5 Arpc2 Atp8a1 Bmpr2 C1qbp C5ar1 Camk2d Carmil1 Cass4 Ccbe1 Ccl21a Cd274 Cd47 Cldn13 Cmklr1 Coro1a Dab2ip Diaph1 Dmtn Dock4 Ednra Epha2 Fbxo31 Fbxo5 Fermt3 Fgf10 Fgr Fut7 Gas6 Glipr2 Gnai2 Gpi1 Hif1a Hmox1 Hpse Hyal1 Il6st Itga2b Itga4 Itga5 Itga6 Itgav Itgb3 Jam3 Jcad Kdr Kif20b Lcn2 Lgmn Lpar1 Map4k4 Med23 Mia3 Myadm Myo1f Nrp1 Pax6 Pdgfa Pdgfb Pdgfc Pdgfra P…	0.00150679	18.3044	1.59269
anatomical structure development	GO:0048856	635	6030468B19Rik Abcb10 Abi2 Ache Actb Actr3 Add2 Adgrf5 Adgrg3 Afdn Aff4 Akap5 Alas2 Aldh1a1 Alox12 Alox5 Angpt1 Ank1 Ank3 Ankle1 Anln Anp32b Anxa1 Apbb2 Aplf App Aprt Ar Arf4 Arhgap5 Arhgdib Arl13b Arrb1 Arrb2 Arsa Asf1b Ash1l Aspm Asprv1 Asxl1 Atad5 Atf7 Atg7 Atn1 Atp7b Atpif1 Aurka B4galnt1 Bak1 Bcar3 Bcl2l1 Birc5 Bmi1 Bmp3 Bmpr2 Bpgm Brca1 Brca2 Brpf3 Brwd1 Btbd3 C1qbp C3 C5ar1 Cacybp Cald1 Cam…	0.00152601	13.8495	1.20506
regulation of programmed cell death	GO:0043067	210	Acin1 Actb Aldh1a1 Aldh2 Alox12 Angpt1 Anp32a Anp32b Anp32e Anxa1 Apbb2 App Ar Arf4 Arl6ip1 Arrb1 Arrb2 Asns Atad5 Atg7 Aurka Aurkb Bace1 Bak1 Bard1 Bcl2l1 Bcl2l13 Bclaf1 Birc5 Bmi1 Brca1 C1qbp C3 C5ar1 Camk2d Capn3 Card9 Casp1 Casp7 Ccl21a Cd24a Cd274 Cd59b Cdk1 Cdkn2d Chst11 Clec5a Cln3 Cln8 Coro1a Cpeb4 Cst3 Ctnna1 Ctnnb1 Cul7 Dab2ip Dedd2 Dhcr24 Dlg5 Dnmt1 Draxin Dyrk3 E2f1 Ect2 Ednra Eef1a2 …	0.00160118	15.7895	1.37386
regulation of cell shape	GO:0008360	32	Anxa1 Brwd1 Cfl1 Coro1a Diaph1 Dmtn Epb41 Epb41l2 Epb41l3 Epb42 Fes Fgd1 Fgr Fmnl3 Gas7 Hck Hpn Kdr Lpar1 Myh9 Myo10 P2ry1 Palm Parvb Plxna2 Plxnd1 Prpf40a Ptk2 Sema4a Spta1 Vegfa Ypel4	0.00160193	25.6	2.22749
neutrophil migration	GO:1990266	27	C1qbp C5ar1 Ccl21a Ccl9 Cd177 Ednra Fcer1g Fcgr3 Fut7 Itga9 Itgam Itgb2 Itgb2l Jam3 Mpp1 Myo1f Pde4b Pf4 Ppbp Prtn3 Rac2 S100a8 S100a9 Sell Trem1 Trem3 Vav1	0.00162652	27.551	2.39725
regulation of cellular component size	GO:0032535	68	Actr3 Add2 Add3 Arhgap5 Arpc2 Arpc3 Arpc4 Arpc5 Baiap2l1 Bmpr2 Capzb Carmil1 Ccl21a Cfl1 Cit Clcn3 Cln3 Cln8 Coro1a Cotl1 Cracd Cyrib Dcx Dmtn Dnm2 Dpysl2 Draxin E2f4 Fchsd2 Golga4 Hcls1 Hsp90aa1 Iqgap3 Kank1 Kcnn4 Kel Lamtor4 Lats1 Megf8 Mlst8 Myadm Nckap1 Npm1 Nrp1 Olfm1 Pfn1 Plek Plekhg2 Pls1 Ppp1r15a Prkce Rpl4 Sema3a Sema4a Slc12a2 Specc1l Spta1 Sptb Tmod1 Tmsb4x Ttl Twf2 Ulk2 Vasp Vegfa Vil…	0.00164632	19.8251	1.725
female meiotic nuclear division	GO:0007143	13	Aurka Ccnb2 Cdc25b Cenpe Fbxo5 Ncaph Ncaph2 Ndc80 Plk1 Sgo2a Top2a Trip13 Ttk	0.00164665	41.9355	3.64886
regulation of mast cell degranulation	GO:0043304	12	Cd300a Cd84 Fcer1g Fes Fgr Gata1 Hmox1 Ms4a2 Rac2 Stxbp2 Unc13d Vamp8	0.00164665	44.4444	3.86716
positive regulation of DNA replication	GO:0045740	16	Atad5 Baz1a Bcar3 Brpf3 Cacybp Cdc7 Cdk1 Cdk2 Cdt1 Cst3 Dbf4 Dna2 E2f8 Npm1 Pcna Pdgfb	0.00172445	36.3636	3.16404
spindle midzone assembly	GO:0051255	7	Aurkb Birc5 Cdca8 Incenp Kif23 Prc1 Racgap1	0.00178523	70	6.09078
positive regulation of DNA-directed DNA polymerase activity	GO:1900264	8	Gins1 Gins2 Npm1 Pcna Rfc2 Rfc3 Rfc4 Rfc5	0.00182916	61.5385	5.35454
neutrophil degranulation	GO:0043312	8	Cd177 Itgam Itgb2 Itgb2l Myo1f Pram1 Spi1 Stx11	0.00182916	61.5385	5.35454
regulation of cell population proliferation	GO:0042127	218	Actb Afdn Alox12 Alox5 Angpt1 Anp32b Anxa1 App Ar Arhgap5 Arrb1 Aspm Atad5 Atpif1 Avpr2 Bak1 Bcl2l1 Bex4 Bex6 Birc5 Bmi1 Bmpr2 Brca2 Btg3 C5ar1 Camk2d Camp Ccna2 Ccnb1 Ccne1 Ccr3 Cd109 Cd24a Cd274 Cd300a Cd47 Cd59b Cd81 Cdc20 Cdc6 Cdc7 Cdca7 Cdca7l Cdh2 Cdk1 Cdk2 Cdkn2c Cdkn2d Ceacam1 Chek1 Chst11 Cip2a Cldn5 Coro1a Csf2ra Cst3 Ctcf Ctnna1 Ctnnb1 Cyba Dab2ip Dach1 Dhcr24 Dlg5 Dmd Dnajb2 Dnmt1 E2f…	0.00182916	15.6609	1.36268
leukocyte cell-cell adhesion	GO:0007159	69	Actb Add2 Alox5 Anxa1 Ass1 Bmi1 Ccl21a Cd177 Cd24a Cd274 Cd300a Cd47 Cd59b Cd81 Ceacam1 Cfh Coro1a Ctsg Cyrib Dlg5 Efnb1 Elane Ext1 Fermt3 Flot2 Fut7 Gcnt1 Golph3 Gp1ba Hsp90aa1 Il20rb Il6st Itga4 Itga5 Itgal Itgam Itgb2 Itgb2l Itpkb Laptm5 Lck Lrg1 Mia3 Nfat5 Nfkbiz Olr1 Pag1 Pnp Ppp3ca Ptpn6 Rac2 Rps3 Runx1 S100a8 S100a9 Sdc4 Sell Slamf1 Slc4a1 Smarce1 Socs5 Sox4 Spn Spta1 Tgfbr2 Thbs1 Tnfrsf14…	0.00184943	19.6581	1.71048
cellular extravasation	GO:0045123	22	Add2 Ccl21a Cd177 Cd47 Elane Ext1 Fut7 Gcnt1 Golph3 Gp1ba Itga4 Itgal Itgam Itgb2 Itgb2l Jam3 Med23 Prtn3 Sell Spn Trem1 Trem3	0.0018684	30.137	2.62226
regulation of cytoskeleton organization	GO:0051493	89	Abi2 Actr3 Add2 Add3 Arhgdib Arpc2 Arpc3 Arpc4 Arpc5 Baiap2l1 Bora Capzb Carmil1 Ccl21a Ccnf Cd2ap Cd47 Cenpj Cep70 Cfl1 Cit Ckap2 Ckap5 Cln3 Coro1a Cotl1 Cracd Cyrib Diaph1 Dixdc1 Dmtn Dync1h1 Ect2 Fchsd2 Fes Fgr Gda Gmfg Hck Hcls1 Iqgap2 Iqgap3 Itgb3 Jam3 Kank1 Kif15 Kif18a Kifc1 Lats1 Limch1 Lpar1 Mid1ip1 Mlst8 Myadm Mylk3 Myo1f Nckap1 Npm1 Nrp1 Pam Parp3 Pfn1 Plek Plekhg2 Plk1 Plk4 Prkce Rps3…	0.00196841	18.4265	1.60331
phagocytosis	GO:0006909	46	Abca7 Anxa1 Atg7 Bin2 C3 Cd300a Cd300lf Cd47 Cebpe Clcn3 Cln3 Coro1a Coro1c Cyba Dnm2 Eif2ak1 Elane Fcer1g Fcgr3 Fgr Gas6 Hck Itgal Itgam Itgav Itgb2 Itgb3 Lyar Myh9 Myo1g Ncf2 Ncf4 Plscr1 Prtn3 Ptk2 Rab27a Rap1gap Siglece Slamf1 Tgm2 Thbs1 Timd4 Tulp1 Tyrobp Unc13d Vav1	0.00197509	22.1154	1.92429
cell morphogenesis	GO:0000902	145	Abi2 Ache Actb Actr3 Afdn Akap5 Ank3 Anxa1 Apbb2 App Ar Arl13b Asxl1 Atg7 Aurka Bmpr2 Brwd1 Btbd3 Cap1 Capzb Cdh15 Cdh2 Cdh23 Cfl1 Cit Cldn13 Clec1b Clic4 Coro1a Coro1c Ctnnb1 Cul7 Dab2ip Dag1 Dcx Diaph1 Dixdc1 Dmd Dmtn Dnm2 Dock10 Dpysl2 Draxin Dst Ect2 Ednra Efnb1 Epb41 Epb41l2 Epb41l3 Epb42 Epha2 Ext1 Fbxo31 Fbxw8 Fes Fgd1 Fgr Flnb Fmnl3 Gas7 Gata1 Golga4 Gp1ba Grem1 Hck Heg1 Hpn Hprt Hsp90aa1…	0.00200985	16.6858	1.45186
positive regulation of developmental process	GO:0051094	190	Abcb10 Ache Actb Actr3 Afdn Akap5 Alox12 Alox5 Anxa1 App Ar Arrb2 Aspm Atad5 Aurka Bmpr2 Brca1 C1qbp C3 C5ar1 Camp Capn3 Car2 Ccbe1 Ccl9 Ccnb1 Ccne1 Ccr3 Cd24a Cd53 Cdc20 Cdk1 Ceacam1 Cfl1 Chd7 Cip2a Cldn5 Cmklr1 Coro1c Ctnnb1 Cul7 Cybb D16Ertd472e Dab2ip Dag1 Dcx Dixdc1 Dlg5 Dmd E2f1 Ect2 Ednra Eif5a Emilin1 Emilin2 Eng Erbb3 Evi2 Evi2b Ezh2 Fam210b Fbxo31 Fbxo5 Fbxw8 Fes Fgf10 Fndc5 Foxc1 Gas6 …	0.00202729	15.953	1.38809
positive regulation of cell motility	GO:2000147	96	Actr3 Alox12 Angpt1 Anxa1 App Arhgap5 Arpc2 Atp8a1 Bmpr2 C1qbp C5ar1 Camk2d Carmil1 Cass4 Ccbe1 Ccl21a Cd274 Cd47 Cfl1 Cldn13 Cmklr1 Coro1a Dab2ip Diaph1 Dmtn Dock4 Ednra Epha2 Fbxo31 Fbxo5 Fermt3 Fgf10 Fgr Fut7 Gas6 Glipr2 Gnai2 Gpi1 Hif1a Hmox1 Hpse Hyal1 Il6st Itga2b Itga4 Itga5 Itga6 Itgav Itgb3 Jam3 Jcad Kdr Kif20b Lcn2 Lgmn Lpar1 Map4k4 Med23 Mia3 Myadm Myo1f Nrp1 Pax6 Pdgfa Pdgfb Pdgfc Pdg…	0.00207208	18.0791	1.57308
positive regulation of immune effector process	GO:0002699	51	6030468B19Rik Anxa1 Atad5 C3 Card9 Casp1 Cd177 Cd226 Cd24a Cd300a Cd81 Cd84 Cyrib Dhx58 Fcer1g Fcgr3 Fes Fgr Fzd5 Gata1 Gpi1 H2-T24 Hmox1 Il18rap Itgam Itgb2 Itgb2l Klrb1c Klre1 Laptm5 Mapkapk2 Ms4a2 Nfkbiz Pnp Ptpn6 Pvr Rac2 Rsad2 Sh2d1a Sh2d1b1 Slamf1 Socs5 Spi1 Stxbp2 Tap2 Tek Tnfrsf14 Tyrobp Unc13d Vamp8 Vav1	0.00207208	21.3389	1.85672
regulation of cell cycle G2/M phase transition	GO:1902749	28	App Atad5 Bard1 Brca1 Camk2d Ccnb1 Cdc25b Cdc25c Cdc6 Cdc7 Cdk1 Cdk2 Cenpf Chek1 Clspn Dtl Dyrk3 Fbxo5 Fzr1 Kif14 Lmnb1 Macroh2a1 Npm1 Plk1 Rad21 Rnaseh2b Rrm1 Ticrr	0.00207937	26.6667	2.3203
DNA strand elongation	GO:0022616	14	Dna2 Gins1 Lig1 Mcm3 Mcm4 Mcm7 Nucks1 Pcna Pola1 Pold3 Pole Ruvbl1 Ruvbl2 Uchl5	0.00211949	38.8889	3.38377
tube morphogenesis	GO:0035239	135	Adgrf5 Alox12 Alox5 Angpt1 Anxa1 Ar Arl13b Bak1 Bmpr2 Brca1 C3 C5ar1 Cald1 Camp Ccbe1 Ccr3 Cdh2 Ceacam1 Cfh Cfl1 Chd7 Cldn5 Clic4 Ctnnb1 Cul7 Cybb Dab2ip Dag1 Dlg5 E2f2 E2f8 Ednra Egln1 Emilin1 Emilin2 Eng Epha2 Epor Esr1 Ext1 Fgf10 Fmnl3 Foxc1 Foxj2 Foxm1 Foxp4 Fzd5 Gadd45a Gpx1 Grem1 Heg1 Hif1a Hif3a Hk2 Hmox1 Hpse Hyal1 Itga2b Itga5 Itgav Itgb2 Itgb2l Itgb3 Jag1 Jam3 Jcad Junb Jup Kdr Kif20b K…	0.00212355	16.875	1.46831
defense response to bacterium	GO:0042742	43	App C5ar1 Camp Card9 Casp1 Casp7 Ctsg Cyba Elane Emilin1 Emilin2 Epha2 Fcer1g Fgr Gsdmd H2bc12 Hck Hmgb2 Igtp Isg15 Lcn2 Ltf Lyz2 Marchf2 Mmrn2 Mpo Myo1f Naip2 Ncf1 Nfkbiz Nlrp6 Oas3 Optn Pglyrp1 Plac8 Slpi Spn Stab1 Tnfaip8 Tnfrsf14 Trem1 Trem3 Wfdc21	0.00217084	22.5131	1.95889
cellular localization	GO:0051641	425	Aak1 Abca7 Actb Actr3 Afdn Akap5 Akap7 Alox5 Alyref Angpt1 Ank1 Ank3 Ankle1 Ankrd13a Anp32a Anp32b Anxa1 App Ar Arf4 Arfgap1 Arl13b Arl6ip1 Arpc2 Arrb1 Arrb2 Aspm Atg7 Atp1b3 Atp2a3 Atp7b Atpif1 Aurka Aurkb Bak1 Bard1 Bcap29 Bcl2l1 Birc5 Blzf1 Bora Brca1 Brca2 Bub1b Bub3 Cadps Camk2d Capn3 Ccl21a Ccnb1 Ccne1 Ccne2 Cct5 Cct7 Cd177 Cd24a Cd2ap Cd300a Cd81 Cd84 Cdca5 Cdca8 Cdh2 Cdk1 Cdt1 Cenpa Cenpe…	0.00224668	14.363	1.24974
heme biosynthetic process	GO:0006783	11	Abcb10 Alas2 Atpif1 Cox15 Cpox Fech Hmbs Pgrmc1 Ppox Tmem14c Uros	0.00230461	45.8333	3.98801
regulation of actin cytoskeleton organization	GO:0032956	64	Abi2 Actr3 Add2 Add3 Arhgdib Arpc2 Arpc3 Arpc4 Arpc5 Baiap2l1 Capzb Carmil1 Ccl21a Cd2ap Cd47 Cfl1 Cit Coro1a Cotl1 Cracd Cyrib Dixdc1 Dmtn Ect2 Fchsd2 Fes Fgr Gmfg Hck Hcls1 Iqgap2 Iqgap3 Itgb3 Jam3 Kank1 Lats1 Limch1 Lpar1 Mlst8 Myadm Mylk3 Myo1f Nckap1 Nrp1 Pam Pfn1 Plek Plekhg2 Prkce Sdc4 Shank1 Specc1l Spta1 Sptb Stmn1 Tek Tgfbr1 Tmod1 Tmsb4x Twf2 Vangl2 Vasp Vill Was	0.00234523	19.8758	1.72942
blood vessel development	GO:0001568	113	Adgrf5 Alox5 Angpt1 Anxa1 Bak1 Bmpr2 Brca1 C3 C5ar1 Cald1 Camp Ccbe1 Ccr3 Cdh2 Ceacam1 Cfh Chd7 Cldn5 Clic4 Ctnnb1 Cul7 Cybb Dab2ip Dnm2 E2f2 E2f8 Ednra Egln1 Emilin1 Emilin2 Eng Epha2 Epor Fbxw8 Fgf10 Fmnl3 Foxc1 Foxj2 Foxm1 Foxo1 Fzd5 Gadd45a Gpx1 Grem1 Heg1 Hif1a Hif3a Hk2 Hmox1 Hpse Hyal1 Itga2b Itga5 Itgav Itgb2 Itgb2l Itgb3 Jag1 Jam3 Jcad Junb Jup Kdr Kif7 Klf5 Lrg1 Lrp5 Lyl1 Megf8 Mia3 Min…	0.00234523	17.4114	1.51499
regulation of locomotion	GO:0040012	152	Actr3 Adgrg3 Afdn Alox12 Angpt1 Anxa1 App Arhgap5 Arhgdib Arpc2 Atp8a1 Bex4 Bex6 Bmpr2 C1qbp C5ar1 Camk2d Carmil1 Cass4 Ccbe1 Ccdc125 Ccl21a Cd274 Cd300a Cd47 Cd81 Ceacam1 Cfl1 Cldn13 Cldn5 Clic4 Cln3 Cmklr1 Coro1a Coro1c Ctnna1 Cyrib Dab2ip Dach1 Dag1 Diaph1 Dlg5 Dmtn Dock10 Dock4 Ednra Elane Emilin1 Emilin2 Eng Epha2 Fbxo31 Fbxo5 Fermt3 Fes Fgf10 Fgr Fut7 Gadd45a Gas6 Gcnt1 Gcsam Glipr2 Gnai2 G…	0.00234523	16.4859	1.43446
positive regulation of immune response	GO:0050778	102	6030468B19Rik Anxa1 App Arrb2 Atad5 Bmx Btnl10 C1qbp C3 C5ar1 Card9 Casp1 Cd177 Cd226 Cd24a Cd274 Cd300a Cd300ld3 Cd300lf Cd47 Cd59b Cd5l Cd81 Cfh Cmklr1 Cr2 Ctsg Cyba Cyrib Dab2ip Dhx58 Elane Ermap Esr1 Fcer1g Fcgr3 Fcnb Fgr Fpr2 Fyb Fzd5 Gata1 Gcsam H2-T24 Hmgb2 Hsp90aa1 Ifih1 Igtp Il18rap Irak3 Irf7 Itgam Itgb2 Itgb2l Kcnn4 Klrb1c Klre1 Laptm5 Lck Lcp2 Ltf Mapkapk2 Mapkapk3 Mefv Ms4a2 Myo1g Nf…	0.00239074	17.77	1.54619
organelle localization	GO:0051640	94	Actr3 Aspm Aurkb Bcl2l1 Birc5 Brca2 Ccnb1 Cd300a Cd84 Cdca5 Cdca8 Cdh2 Cdt1 Cenpa Cenpe Cenpf Cenpq Cfh Cfl1 Cln3 Ctnnb1 Dmd Dnm1 Dpysl2 Dync1h1 Exoc6 Fcer1g Fes Fgf10 Fgr Gata1 Hif1a Hmox1 Incenp Itga4 Kif14 Kif18a Kif1a Kif1b Kif22 Kif2c Kifc1 Kifc5b Kpnb1 Lat Lmna Lmnb1 Lmnb2 Milr1 Ms4a2 Myh9 Myo1d Myo1f Myo1g Ndc80 Nlgn2 Npm1 Nuf2 Nusap1 Pax6 Pik3cg Plek Plk1 Ptk2 Rab12 Rab27a Rab3d Rab44 Rab…	0.00240579	18.0769	1.57289
phosphorylation	GO:0016310	241	Aak1 Abi2 Actb Adpgk Akap5 Angpt1 App Ar Arrb1 Arrb2 Aurka Aurkb Bak1 Bard1 Bcar3 Birc5 Bmp3 Bmpr2 Bmx Bora Bpgm Bub1b C3 C5ar1 Camk2d Camp Cass4 Ccl21a Ccna2 Ccnb1 Ccnb2 Ccne1 Ccne2 Ccnf Cd109 Cd24a Cd300a Cd81 Cdc25b Cdc42bpb Cdc6 Cdc7 Cdca8 Cdk1 Cdk15 Cdk2 Cdkn2c Cdkn2d Ceacam1 Cenpe Cfl1 Chek1 Cit Cln3 Clp1 Clspn Cmpk2 Cnksr3 Coro1c Csf2ra Csnk1g3 Ctsg Dab2ip Dag1 Dazap2 Dgkg Dgkq Dlg3 Dmd Dm…	0.00250037	15.3503	1.33565
positive regulation of locomotion	GO:0040017	97	Actr3 Alox12 Angpt1 Anxa1 App Arhgap5 Arpc2 Atp8a1 Bmpr2 C1qbp C5ar1 Camk2d Carmil1 Cass4 Ccbe1 Ccl21a Cd274 Cd47 Cfl1 Cldn13 Cmklr1 Coro1a Dab2ip Diaph1 Dmtn Dock4 Ednra Epha2 Fbxo31 Fbxo5 Fermt3 Fgf10 Fgr Fut7 Gas6 Glipr2 Gnai2 Gpi1 Hif1a Hmox1 Hpse Hyal1 Il6st Itga2b Itga4 Itga5 Itga6 Itgav Itgb3 Jam3 Jcad Kdr Kif20b Lcn2 Lgmn Lpar1 Map4k4 Med23 Megf8 Mia3 Myadm Myo1f Nrp1 Pax6 Pdgfa Pdgfb Pdg…	0.00251706	17.9298	1.56009
cell population proliferation	GO:0008283	256	Actb Afdn Alox12 Alox5 Angpt1 Anp32b Anxa1 App Ar Arhgap5 Arrb1 Aspm Atad5 Atpif1 Avpr2 Bak1 Bcl2l1 Bex4 Bex6 Birc5 Bmi1 Bmpr2 Brca2 Btg3 C5ar1 Camk2d Camp Ccna2 Ccnb1 Ccne1 Ccr3 Cd109 Cd24a Cd274 Cd300a Cd47 Cd59b Cd81 Cdc20 Cdc6 Cdc7 Cdca7 Cdca7l Cdh2 Cdk1 Cdk2 Cdkn2c Cdkn2d Ceacam1 Chek1 Chst11 Cip2a Cks2 Cldn5 Coro1a Cr2 Csf2ra Cst3 Ctcf Ctnna1 Ctnnb1 Cyba Dab2ip Dach1 Dhcr24 Dixdc1 Dlg5 Dmd …	0.00257199	15.22	1.32431
mononuclear cell migration	GO:0071674	35	Alox5 Anxa1 App C1qbp C5ar1 Ccl21a Ccl9 Cd47 Cmklr1 Coro1a Ctsg Ext1 Fut7 Gas6 Gcsam Grem1 Itga4 Itgal Itgb3 Lgmn Med23 Mia3 Myo1g Padi2 Pdgfb Ptk2 Retnlg Slamf1 Slc12a2 Spi1 Spn Thbs1 Tnfrsf14 Tnfsf14 Trem1	0.0027021	23.9726	2.08588
mitotic spindle assembly	GO:0090307	21	Aurkb Birc5 Cdc20 Cdca8 Incenp Kif11 Kif15 Kif23 Kif2a Kifc1 Kifc5b Kpnb1 Mybl2 Mzt1 Nek2 Plk1 Prc1 Racgap1 Smc1a Smc3 Tpx2	0.00275236	30	2.61034
regulation of angiogenesis	GO:0045765	54	Alox5 Brca1 C3 C5ar1 Camp Ccbe1 Ccr3 Ceacam1 Cldn5 Ctnnb1 Cybb Dab2ip E2f2 Egln1 Emilin1 Emilin2 Eng Epha2 Foxc1 Foxj2 Gadd45a Grem1 Hif1a Hk2 Hmox1 Hpse Hyal1 Itga5 Itgb2 Itgb2l Itgb3 Jcad Jup Kdr Lrg1 Minar1 Nf1 Ngp Nrp1 Plxnd1 Ppp1r15a Runx1 Sash1 Sema4a Slc12a2 Smad1 Sp100 Spred1 Stab1 Tcf4 Tek Tgfbr2 Thbs1 Vegfa	0.0028556	20.6897	1.80023
establishment of localization	GO:0051234	507	1810037I17Rik AU018091 Aak1 Abca7 Abcb10 Abcb4 Ache Actb Actr3 Add2 Afdn Akap5 Akap7 Alox5 Alyref Angpt1 Ank1 Ank3 Ankle1 Ankrd13a Ano8 Anp32a Anp32b Anxa1 Apobr App Aprt Aqp9 Arf4 Arfgap1 Arl6ip1 Arpc2 Arrb1 Arrb2 Atg7 Atp11b Atp1a1 Atp1a3 Atp1b3 Atp2a3 Atp5g2 Atp5k Atp7b Atp8a1 Atp8b2 Atp8b4 Atpif1 Aurkb Avpr2 Bak1 Bard1 Bcap29 Bcl2l1 Bin2 Birc5 Blzf1 Bpgm Brca1 Brca2 C3 Cadps Camk2d Cap1 Capn3…	0.00306294	14.056	1.22303
positive regulation of transferase activity	GO:0051347	83	Abi2 Angpt1 App Arrb2 Aurkb Bora Cass4 Ccl21a Ccnb1 Cd24a Cd300a Cd81 Cdc20 Cdc25b Cdc6 Ceacam1 Cenpe Clspn Ctnnb1 Dab2ip Dag1 Dazap2 Dlg3 Ect2 Eef1a2 Epha2 Erbb3 Ezh2 Fgr Fzd5 Fzr1 Gas6 Gins1 Gins2 Grem1 Hnrnpd Hsp90aa1 Igtp Itgb3 Kdr Kif14 Lat Lrp8 Ltf Marcks Nek2 Npm1 Nrg1 Pcna Pdgfa Pdgfb Pdgfc Pdgfra Pik3cg Pim1 Pkib Plk1 Pnkp Prim2 Prrc1 Ptk2 Rfc2 Rfc3 Rfc4 Rfc5 Rps3 Sash1 Sdc4 Serinc1 Seri…	0.00311713	18.4444	1.60487
cellular response to organic substance	GO:0071310	239	Abca7 Abcb10 Abcb4 Ache Actb Actr3 Agtrap Akap7 Angpt1 Anxa1 App Ar Arpc2 Arrb1 Atg7 Atp1a1 Atp1a3 Avpr2 Baiap2l1 Bak1 Bcar3 Bcl2l1 Bclaf1 Birc5 Brca1 Cacybp Calcoco1 Car2 Casp1 Casp7 Ccl21a Ccl9 Cd24a Cd274 Cd300lf Cd47 Cd84 Cdk1 Cdk2 Ceacam1 Cfh Cfl1 Clock Cmpk2 Coro1a Cpeb4 Cr2 Creb3l2 Csf2ra Ctnna1 Ctnnb1 Ctsg Cyba Dab2ip Dennd4c Diaph1 Dmtn Dnm2 Dnmt1 Ednra Eif2a Eno1 Eny2 Epor Ero1a Esr1 Ex…	0.00311713	15.3107	1.3322
chromosome organization involved in meiotic cell cycle	GO:0070192	17	Bub1b Ccnb1ip1 Ccne1 Ccne2 Haspin Ncapd2 Ncapd3 Ncaph Ncaph2 Rad51 Sgo2a Smc2 Smc4 Syce2 Terf1 Tex15 Trip13	0.00312098	33.3333	2.90037
positive regulation of cell population proliferation	GO:0008284	134	Actb Alox12 Anp32b Anxa1 Ar Arhgap5 Arrb1 Aspm Atad5 Avpr2 Bcl2l1 Bmi1 Bmpr2 C5ar1 Camk2d Camp Ccna2 Ccnb1 Ccne1 Ccr3 Cd24a Cd274 Cd47 Cd59b Cd81 Cdc20 Cdc6 Cdc7 Cdca7l Cdk1 Cdk2 Cip2a Cldn5 Coro1a Csf2ra Cst3 Ctnnb1 Cyba Dmd Dnmt1 E2f1 Ednra Efnb1 Elane Epor Erbb3 Esr1 Ezh2 Fbxo5 Fgf10 Foxj2 Foxm1 Foxp2 Fzr1 Gas6 Gata1 Gid8 Gnai2 Grem1 Hck Hcls1 Hif1a Hmgb2 Hmox1 Hpn Hpse Hyal1 Il6st Iqgap3 Itga…	0.00319646	16.7291	1.45562
negative regulation of actin filament polymerization	GO:0030837	18	Add2 Add3 Arpc2 Capzb Carmil1 Cfl1 Cracd Cyrib Dmtn Kank1 Myadm Pfn1 Spta1 Sptb Tmod1 Tmsb4x Twf2 Vill	0.00328671	32.1429	2.79679
inflammatory response	GO:0006954	106	Afap1l2 Ahcy Aldh2 Alox5 Alox5ap Anxa1 Aoah App Ash1l Bpgm C3 C5ar1 Camp Card9 Casp1 Casp7 Ccl21a Ccl9 Ccr3 Cd163 Cd200r3 Cd24a Cd300a Cd47 Cd5l Cd81 Cfh Chil3 Clock Cmklr1 Cr2 Cst7 Ctla2a Cyba Cybb Dab2ip Ednra Eif2ak1 Elane Epha2 Esr1 Ext1 Ezh2 Fcer1g Fcgr3 Fpr2 Fut7 Gpx1 Gsdmd Hck Hif1a Hmgb2 Hmox1 Hpse Hyal1 Il18rap Il20rb Itgam Itgav Itgb2 Itgb2l Jam3 Lat Lpcat3 Mapkapk2 Mefv Ms4a2 Mylk3 Nai…	0.00334555	17.4629	1.51947
regulation of catalytic activity	GO:0050790	231	Abi2 Actb Afdn Akap5 Alox12 Alox5 Angpt1 Anp32b Anxa1 App Arf4 Arhgap9 Arl6ip1 Arrb1 Arrb2 Atp2a3 Atpif1 Aurkb Bak1 Banf1 Bcar3 Birc5 Bora Bub1b Bub3 C5ar1 Cap1 Capn3 Card9 Casp1 Cass4 Ccdc125 Ccl21a Ccl9 Ccna2 Ccnb1 Ccnb2 Ccne1 Ccne2 Ccnf Cd109 Cd24a Cd300a Cd81 Cdc20 Cdc25b Cdc6 Cdkn2c Cdkn2d Ceacam1 Cenpe Cldn13 Cln3 Cln8 Clspn Coro1c Cst3 Cst7 Ctnnb1 Cyba Dab2ip Dag1 Dap Dazap2 Dhcr24 Dhfr Dl…	0.00335786	15.359	1.33641
microtubule organizing center organization	GO:0031023	34	Aurka Brca1 Brca2 Ccnf Cdk2 Cenpj Cep152 Cep76 Cetn2 Chd3 Chek1 Ckap5 Ctnnb1 Dzip1 Fes Gadd45a Gen1 Haus4 Haus5 Kif11 Kifc1 Ndc80 Nek2 Nin Npm1 Pard6g Pclaf Plk1 Plk4 Ranbp1 Sgo1 Slc16a1 Ssx2ip Stil	0.00336178	23.9437	2.08337
positive regulation of cell division	GO:0051781	20	Aurkb Birc5 Cdc25b Cdc6 Cdca8 Cit Ect2 Gipc1 Incenp Kif14 Kif20b Kif23 Pdgfa Pdgfb Pdgfc Pkp4 Prkce Racgap1 Tal1 Vegfa	0.00336178	30.303	2.6367
endothelial cell migration	GO:0043542	45	Alox12 Angpt1 Anxa1 Bmpr2 Ccbe1 Ceacam1 Cln3 Dab2ip Epha2 Gadd45a Gipc1 Gpi1 Gpx1 Grem1 Hif1a Hmox1 Itgav Itgb2 Itgb2l Itgb3 Jcad Jup Kdr Lcn2 Lgmn Mia3 Mmrn2 Myh9 Nf1 Nrp1 Pdgfb Pik3cg Plxnd1 Ptk2 Rin2 S100a9 Sash1 Sema4a Sp100 Spred1 Tek Tgfbr1 Thbs1 Tns3 Vegfa	0.00367666	21.6346	1.88245
response to wounding	GO:0009611	82	Alox12 Alox5 Anxa1 Aurka C3 Casp7 Cd109 Cd24a Ceacam1 Cfh Cldn13 Ctsg Dancr Dhfr Dmtn Dst Ednra Emilin2 Eng Ext1 F10 F2rl2 F2rl3 F9 Fcer1g Fermt3 Fgf10 Gas6 Gata1 Gp1ba Gp5 Gp6 Gp9 Gpx1 Hif1a Hmox1 Hpse Itga2b Itgb3 Kank1 Kdr Lcp1 Lrg1 Mfsd2b Mia3 Mpig6b Myh9 Nf1 Nfkbiz Nlrp6 Nmnat3 Nrg1 Nrp1 P2rx1 P2ry1 Pdgfa Pdgfb Pdgfra Pf4 Plek Prkce Prr33 Ptk2 Ptpn6 Rab27a S100a9 Sdc4 Slc12a2 Slc4a1 Speer5-p…	0.00373061	18.3857	1.59976
regulation of chromosome condensation	GO:0060623	7	Ccnb1 H3f3a Ncapd2 Ncapg Ncaph Smc2 Smc4	0.0037376	63.6364	5.53708
regulation of phosphorylation	GO:0042325	168	Abi2 Actb Akap5 Angpt1 App Ar Arrb1 Arrb2 Aurkb Bak1 Bard1 Bcar3 Birc5 Bmp3 Bmpr2 Bora C3 C5ar1 Camp Cass4 Ccl21a Ccna2 Ccnb1 Ccnb2 Ccne1 Ccne2 Ccnf Cd109 Cd24a Cd300a Cd81 Cdc25b Cdc6 Cdca8 Cdkn2c Cdkn2d Ceacam1 Cenpe Cln3 Clspn Cnksr3 Coro1c Dab2ip Dag1 Dazap2 Dgkq Dlg3 Dmd Dmtn Dusp16 Dusp7 Ect2 Ednra Eef1a2 Eif2ak1 Emilin1 Eng Epha2 Erbb3 Ezh2 Fech Fgf10 Fgr Fzd5 Gadd45a Gas6 Gata1 Gfra1 Grem…	0.00378443	16.0458	1.39617
protein localization to chromatin	GO:0071168	14	Cdca5 Cenpa Esco2 Esr1 Ezh2 H1f5 H2ac4 Macroh2a1 Macroh2a2 Plk1 Rad21 Ruvbl2 Spi1 Vrk1	0.00380086	36.8421	3.20568
regulation of protein localization	GO:0032880	139	Aak1 Abca7 Actb Actr3 Afdn Akap5 Alox5 Angpt1 Ank3 Ankrd13a Anp32b Anxa1 App Ar Arpc2 Arrb1 Atg7 Atpif1 Bard1 Bcl2l1 Birc5 Bora Brca1 Camk2d Ccne1 Ccne2 Cct5 Cct7 Cd2ap Cd81 Cdca5 Cdh2 Cdk1 Cdt1 Cenpj Cenpq Cfl1 Cln3 Clock Ctnna1 Ctnnb1 Dag1 Dmtn Dnajb2 Dzip1 Ect2 Ednra Eny2 Epb41 Epb41l2 Epha2 Eps15 F2rl2 Fcer1g Foxo1 Frat1 Gas6 Gnaz Gnl3 Golph3 Gpc1 Gpc4 Hcls1 Hif1a Hmgn3 Hsp90aa1 Ipo5 Itgam It…	0.00403182	16.5279	1.43812
regulation of vasculature development	GO:1901342	54	Alox5 Brca1 C3 C5ar1 Camp Ccbe1 Ccr3 Ceacam1 Cldn5 Ctnnb1 Cybb Dab2ip E2f2 Egln1 Emilin1 Emilin2 Eng Epha2 Foxc1 Foxj2 Gadd45a Grem1 Hif1a Hk2 Hmox1 Hpse Hyal1 Itga5 Itgb2 Itgb2l Itgb3 Jcad Jup Kdr Lrg1 Minar1 Nf1 Ngp Nrp1 Plxnd1 Ppp1r15a Runx1 Sash1 Sema4a Slc12a2 Smad1 Sp100 Spred1 Stab1 Tcf4 Tek Tgfbr2 Thbs1 Vegfa	0.00407922	20.3774	1.77306
natural killer cell mediated cytotoxicity	GO:0042267	18	Arrb2 Cd226 Ceacam1 Coro1a Il18rap Klrb1c Klrb1f Klre1 Nkg7 Ptpn6 Pvr Rab27a Sh2d1a Sh2d1b1 Stx11 Tap2 Unc13d Vav1	0.00407922	31.5789	2.74772
positive regulation of chromosome organization	GO:2001252	27	Atf7ip Aurkb Cct5 Cct7 Cdk2 Cdt1 Ctnnb1 Dnmt1 Fen1 Gnl3 Hnrnpd Macroh2a1 Ncapd2 Ncapg Ncaph Nek2 Pkib Pnkp Rad21 Ruvbl1 Ruvbl2 Sgo2a Smc2 Smc4 Tal1 Terf1 Uchl5	0.00408844	25.9615	2.25894
negative regulation of apoptotic process	GO:0043066	130	Aldh2 Alox12 Angpt1 Anp32b Apbb2 Ar Arf4 Arl6ip1 Arrb1 Arrb2 Asns Atad5 Atg7 Aurka Aurkb Bak1 Bard1 Bcl2l1 Birc5 Bmi1 Brca1 C5ar1 Capn3 Ccl21a Cd59b Cdk1 Cdkn2d Chst11 Clec5a Cln3 Cln8 Coro1a Cpeb4 Ctnna1 Ctnnb1 Dhcr24 Dnmt1 Draxin Dyrk3 Ednra Eif5a Eno1 Epor Erbb3 Evi2b Fcer1g Fgf10 Fhl2 Fignl1 Foxc1 Foxo1 G2e3 Gas6 Gata1 Gclm Gnai2 Golph3 Gpi1 Gpx1 Grem1 Hck Hcls1 Hdgf Hells Hif1a Hipk3 Hmgb2 H…	0.00410421	16.7095	1.45391
vasculature development	GO:0001944	116	Adgrf5 Alox5 Angpt1 Anp32b Anxa1 Bak1 Bmpr2 Brca1 C3 C5ar1 Cald1 Camp Ccbe1 Ccr3 Cdh2 Ceacam1 Cfh Chd7 Cldn5 Clic4 Ctnnb1 Cul7 Cybb Dab2ip Dnm2 Dnmt1 E2f2 E2f8 Ednra Egln1 Emilin1 Emilin2 Eng Epha2 Epor Fbxw8 Fgf10 Fmnl3 Foxc1 Foxj2 Foxm1 Foxo1 Fzd5 Gadd45a Gpx1 Grem1 Heg1 Hif1a Hif3a Hk2 Hmox1 Hpse Hyal1 Itga2b Itga5 Itgav Itgb2 Itgb2l Itgb3 Jag1 Jam3 Jcad Junb Jup Kdr Kif7 Klf5 Lrg1 Lrp5 Lyl1 M…	0.00410421	17.0588	1.48431
chemotaxis	GO:0006935	85	Ackr4 Alox5 Angpt1 Ank3 Anxa1 Apbb2 App Arrb2 Bin2 Bmpr2 C1qbp C5ar1 Ccl21a Ccl9 Ccr3 Cmklr1 Cmtm7 Coro1a Ctsg Cyrib Dag1 Dock4 Dpysl2 Draxin Ednra Efnb1 Eng Epha2 Ext1 Fcer1g Fcgr3 Fes Fgf10 Fpr2 Gas6 Grem1 Hmgb2 Itga9 Itgam Itgav Itgb2 Itgb2l Itgb3 Jam3 Kdr Lgmn Lpar1 Megf8 Mpp1 Nrg1 Nrp1 Nrp2 Padi2 Pax6 Pde4b Pdgfa Pdgfb Pdgfra Pf4 Pik3cg Plxna2 Plxnd1 Ppbp Ptk2 Rac2 Retnlg Rpl13a S100a8 S100a…	0.0041683	18.1624	1.58033
actin filament capping	GO:0051693	13	Add2 Add3 Arpc2 Capzb Carmil1 Cfl1 Cracd Dmtn Spta1 Sptb Tmod1 Twf2 Vill	0.00423148	38.2353	3.3269
cell differentiation	GO:0030154	473	6030468B19Rik Abcb10 Abi2 Ache Actb Actr3 Add2 Adgrf5 Adgrg3 Afdn Aff4 Akap5 Alas2 Aldh6a1 Alox5 Angpt1 Ank1 Ank3 Ankle1 Anln Anp32b Anxa1 Apbb2 Aplf App Ar Arf4 Arl13b Arrb2 Aspm Asxl1 Atf7 Atg7 Atn1 Atpif1 Aurka Bak1 Bcl2l1 Bmi1 Bmp3 Bmpr2 Bpgm Brca2 Brpf3 Btbd3 C3 C5ar1 Cacybp Camk2d Capn3 Car2 Casp1 Ccdc85b Ccl21a Ccl9 Ccnb1 Ccnb1ip1 Ccne1 Cd109 Cd24a Cd300lf Cd3d Cd53 Cd81 Cdc20 Cdc25b Cdh2 …	0.00431215	14.0942	1.22635
peptidyl-tyrosine phosphorylation	GO:0018108	54	Abi2 Angpt1 App Arrb2 Cass4 Cd24a Cd300a Cd81 Dgkq Dlg3 Dmtn Dyrk3 Erbb3 Fes Fgf10 Fgr Gas6 Gata1 Gfra1 Gp6 Grem1 Hck Hcls1 Il6st Itga5 Itgb2 Itgb2l Itgb3 Kdr Lck Lrp4 Lrp8 Mlst8 Ncl Nrg1 Nrp1 Pdgfa Pdgfb Pdgfc Pdgfra Prkce Ptk2 Ptpn6 Ptprz1 Samsn1 Sh2d1b1 Socs5 Tek Tnfrsf14 Tspan9 Ttk Unc119 Vegfa Yes1	0.00441136	20.3008	1.76639
protein phosphorylation	GO:0006468	206	Aak1 Abi2 Actb Akap5 Angpt1 App Arrb1 Arrb2 Aurka Aurkb Bak1 Bcar3 Birc5 Bmp3 Bmpr2 Bmx Bora Bub1b C3 C5ar1 Camk2d Camp Cass4 Ccl21a Ccna2 Ccnb1 Ccnb2 Ccne1 Ccne2 Ccnf Cd109 Cd24a Cd300a Cd81 Cdc25b Cdc42bpb Cdc6 Cdc7 Cdca8 Cdk1 Cdk15 Cdk2 Cdkn2c Cdkn2d Ceacam1 Cenpe Cfl1 Chek1 Cit Cln3 Clspn Cnksr3 Coro1c Csf2ra Csnk1g3 Ctsg Dab2ip Dag1 Dazap2 Dgkq Dlg3 Dmd Dmpk Dmtn Dusp16 Dusp7 Dyrk1b Dyrk3 Ec…	0.00449985	15.512	1.34972
anatomical structure morphogenesis	GO:0009653	324	Abi2 Ache Actb Actr3 Adgrf5 Afdn Akap5 Aldh1a1 Alox12 Alox5 Angpt1 Ank3 Anxa1 Apbb2 App Ar Arl13b Ash1l Asxl1 Atg7 Aurka Bak1 Bcar3 Bcl2l1 Bmi1 Bmpr2 Brca1 Brwd1 Btbd3 C3 C5ar1 Cald1 Camp Cap1 Capn3 Capzb Car2 Casp1 Ccbe1 Ccnb1ip1 Ccr3 Cd109 Cd53 Cd81 Cdh15 Cdh2 Cdh23 Ceacam1 Cfh Cfl1 Chd7 Chst11 Cit Ckap5 Cldn13 Cldn5 Clec1b Clic4 Coro1a Coro1c Cst3 Ctnnb1 Cul7 Cybb Cyrib Dab2ip Dag1 Dcx Diaph1 …	0.00454002	14.654	1.27506
leukocyte adhesion to vascular endothelial cell	GO:0061756	16	Add2 Alox5 Ccl21a Elane Ext1 Fut7 Gcnt1 Golph3 Gp1ba Itga4 Itgam Itgb2 Lrg1 Nfat5 Sell Spn	0.00465747	33.3333	2.90037
regulation of DNA biosynthetic process	GO:2000278	30	Arrb2 Aurkb Bmpr2 Camk2d Cct5 Cct7 Chek1 Ctnnb1 Dach1 Dcp2 Gins1 Gins2 Grem1 Hnrnpd Hsp90aa1 Jade1 Nek2 Npm1 Parp3 Pcna Pdgfb Pkib Pnkp Rfc2 Rfc3 Rfc4 Rfc5 Terf1 Tfdp1 Vegfa	0.00487364	24.5902	2.13962
regulation of transport	GO:0051049	228	1810037I17Rik Aak1 Abca7 Abcb4 Actb Actr3 Akap5 Akap7 Alox5 Angpt1 Ank3 Ankrd13a Anp32b Anxa1 App Arfgap1 Arl6ip1 Arpc2 Arrb1 Arrb2 Atg7 Atp1a1 Atp1b3 Atp8a1 Atpif1 Avpr2 Bak1 Bard1 Bcl2l1 Birc5 Brca1 C3 Cadps Camk2d Capn3 Car2 Ccl21a Cd177 Cd2ap Cd300a Cd300lf Cd47 Cd81 Cd84 Cdh2 Cdk1 Cfl1 Chd7 Ckap5 Clic4 Cln3 Clock Cnksr3 Coro1a Ctnnb1 Cyba Cybb Dcx Dennd5b Dgkq Diaph1 Dmd Dmpk Dmtn Dnm1 Dnm2 …	0.00500713	15.2713	1.32877
positive regulation of cell-substrate adhesion	GO:0010811	31	Arpc2 C1qbp Carmil1 Cass4 Ccl21a Cfl1 Dag1 Dmd Dmtn Dnm2 Emilin1 Hpse Itga5 Itga6 Itgb3 Jup Kdr Map4k4 Myadm Myh9 Nid1 Nrp1 Pdgfb Prkce Rin2 Sdc4 Tek Thbs1 Trem1 Unc13d Vegfa	0.00507932	24.2188	2.1073
DNA duplex unwinding	GO:0032508	15	Anxa1 Cdc45 Gins1 Gins2 Mcm2 Mcm3 Mcm4 Mcm5 Mcm6 Mcm7 Pura Rad51 Recql4 Top2a Wrn	0.00561688	34.0909	2.96629
negative regulation of programmed cell death	GO:0043069	132	Aldh2 Alox12 Angpt1 Anp32b Apbb2 Ar Arf4 Arl6ip1 Arrb1 Arrb2 Asns Atad5 Atg7 Aurka Aurkb Bak1 Bard1 Bcl2l1 Birc5 Bmi1 Brca1 C5ar1 Capn3 Ccl21a Cd59b Cdk1 Cdkn2d Chst11 Clec5a Cln3 Cln8 Coro1a Cpeb4 Ctnna1 Ctnnb1 Dhcr24 Dnmt1 Draxin Dyrk3 Ednra Eif5a Eno1 Epor Erbb3 Evi2b Fcer1g Fgf10 Fhl2 Fignl1 Foxc1 Foxo1 G2e3 Gas6 Gata1 Gclm Gnai2 Golph3 Gpi1 Gpx1 Grem1 Hck Hcls1 Hdgf Hells Hif1a Hipk3 Hk3 Hmg…	0.00583397	16.5207	1.43748
positive regulation of protein phosphorylation	GO:0001934	105	Abi2 Akap5 Angpt1 App Arrb1 Arrb2 Aurkb Bcar3 Birc5 Bmp3 Bmpr2 Bora C3 Camp Cass4 Ccl21a Ccnb1 Cd24a Cd300a Cd81 Cdc25b Cdc6 Cdca8 Ceacam1 Cenpe Cln3 Clspn Dab2ip Dag1 Dazap2 Dgkq Dlg3 Ect2 Ednra Eng Erbb3 Ezh2 Fgf10 Fzd5 Gas6 Gata1 Gfra1 Grem1 Hcls1 Hsp90aa1 Igtp Il6st Incenp Iqgap3 Itga5 Itgb3 Kdr Kif14 Lat Lats1 Lck Limch1 Lrp4 Lrp8 Ltf Marcks Mlst8 Mob1b Mob3a Mprip Npm1 Nrg1 Nrp1 P2ry1 Pdgfa…	0.00587565	17.2131	1.49773
regulation of nitrogen compound metabolic process	GO:0051171	592	Abca7 Abcb10 Abi2 Acin1 Actb Actr3 Adgrg3 Afap1l2 Akap5 Aldh2 Alox12 Alyref Angpt1 Ankle1 Anp32b Apbb2 Aplf App Ar Arf4 Arl6ip1 Arrb1 Arrb2 Ash1l Ass1 Asxl1 Atad2 Atad5 Atf7 Atf7ip Atg7 Atn1 Atp2a3 Atpif1 Aunip Aurka Aurkb Bak1 Bard1 Baz1a Bcar3 Bcl2l1 Bclaf1 Bend3 Bex4 Bex6 Birc5 Bmi1 Bmp3 Bmpr2 Bora Brca1 Brca2 Brpf3 Brwd1 Bub1b Bub3 C1qbp C3 C5ar1 Cacybp Calcoco1 Camk2d Camp Capn3 Card9 Casp1 …	0.00590779	13.7578	1.19709
regulation of cell morphogenesis	GO:0022604	50	Ache Actr3 Afdn Akap5 Anxa1 Brwd1 Capzb Cfl1 Cldn13 Coro1a Coro1c Cul7 Diaph1 Dmtn Epb41 Epb41l2 Epb41l3 Epb42 Fbxo31 Fbxw8 Fes Fgd1 Fgr Fmnl3 Gas7 Hck Hpn Kank1 Kdr Lpar1 Lrp8 Marcks Mpl Myh9 Myo10 P2ry1 Palm Parvb Pias2 Plxna2 Plxnd1 Prpf40a Ptk2 Sema4a Spag9 Spta1 Tiam1 Tnik Vegfa Ypel4	0.00591739	20.4918	1.78302
spindle assembly involved in female meiosis	GO:0007056	5	Aurka Ccnb2 Cenpe Fbxo5 Ndc80	0.00591739	83.3333	7.25093
female meiosis chromosome segregation	GO:0016321	5	Ncaph Ncaph2 Plk1 Top2a Ttk	0.00591739	83.3333	7.25093
negative regulation of cell death	GO:0060548	148	Aldh2 Alox12 Angpt1 Anp32b Apbb2 App Ar Arf4 Arl6ip1 Arrb1 Arrb2 Asns Atad5 Atg7 Aurka Aurkb Bak1 Bard1 Bcl2l1 Birc5 Bmi1 Brca1 C5ar1 Cacybp Capn3 Ccl21a Cd59b Cdk1 Cdkn2d Chst11 Clec5a Cln3 Cln8 Coro1a Cpeb4 Cst3 Ctnna1 Ctnnb1 Dhcr24 Dnmt1 Draxin Dyrk3 Ednra Eif5a Eno1 Epor Erbb3 Esr1 Evi2b Fcer1g Fgf10 Fhl2 Fignl1 Foxc1 Foxo1 G2e3 Gas6 Gata1 Gclm Gnai2 Golph3 Gpi1 Gpr37 Gpx1 Grem1 Hck Hcls1 Hdg…	0.0060354	16.1926	1.40893
regulation of reactive oxygen species metabolic process	GO:2000377	33	Aldh2 Alox5 App Arf4 Brca1 Cd177 Clcn3 Cyba Dhfr Eif5a Foxm1 Foxo1 Fpr2 G6pdx Gadd45a Gch1 Gnai2 Hif1a Hk2 Itgam Itgb2 Itgb2l Lcn2 Mycn Ncf2 Pdgfb Rab27a Tgfbr2 Thbs1 Trim30a Tspo Tyrobp Vdac1	0.00611369	23.4043	2.03643
natural killer cell mediated immunity	GO:0002228	18	Arrb2 Cd226 Ceacam1 Coro1a Il18rap Klrb1c Klrb1f Klre1 Nkg7 Ptpn6 Pvr Rab27a Sh2d1a Sh2d1b1 Stx11 Tap2 Unc13d Vav1	0.00619229	30.5085	2.65458
positive regulation of DNA metabolic process	GO:0051054	59	Actb Aplf Arrb2 Atad5 Aurkb Baz1a Bcar3 Brca1 Brpf3 Cacybp Camk2d Cct5 Cct7 Cdc7 Cdk1 Cdk2 Cdt1 Cst3 Ctnnb1 Dbf4 Dna2 E2f8 Fam168a Fgf10 Foxm1 Gins1 Gins2 Gnl3 Grem1 Hnrnpd Hsp90aa1 Nek2 Npm1 Parp3 Pcna Pdgfb Pfn1 Pkib Pnkp Pnp Prim2 Rad51 Rad51ap1 Rfc2 Rfc3 Rfc4 Rfc5 Rps3 Ruvbl1 Ruvbl2 Smarce1 Smchd1 Terf1 Timeless Uchl5 Vegfa Was Wrn Yeats4	0.00620491	19.5364	1.69989
regulation of cell death	GO:0010941	225	Acin1 Actb Aldh1a1 Aldh2 Alox12 Angpt1 Anp32a Anp32b Anp32e Anxa1 Apbb2 App Ar Arf4 Arl6ip1 Arrb1 Arrb2 Asns Atad5 Atg7 Aurka Aurkb Bace1 Bak1 Bard1 Bcl2l1 Bcl2l13 Bclaf1 Birc5 Bmi1 Brca1 C1qbp C3 C5ar1 Cacybp Camk2d Capn3 Card9 Casp1 Casp7 Ccl21a Cd24a Cd274 Cd59b Cdk1 Cdkn2d Chst11 Clec5a Cln3 Cln8 Coro1a Cpeb4 Cst3 Ctnna1 Ctnnb1 Cul7 Dab2ip Dedd2 Dhcr24 Dlg5 Dnmt1 Draxin Dyrk3 E2f1 Ect2 Ednra …	0.00620491	15.2336	1.32549
negative regulation of actin filament depolymerization	GO:0030835	14	Add2 Add3 Arpc2 Capzb Carmil1 Cfl1 Cracd Dmtn Specc1l Spta1 Sptb Tmod1 Twf2 Vill	0.00652168	35	3.04539
mesenchyme development	GO:0060485	52	Aplf Bmpr2 Cdh2 Cfl1 Coro1c Ctnnb1 Cul7 Dab2ip Dag1 Dlg5 Ednra Efnb1 Eng Erbb3 Ext1 Ezh2 Fgf10 Foxc1 Glipr2 Grem1 Hif1a Hpn Itga4 Jag1 Kbtbd8 Lrg1 Lrp6 Megf8 Nckap1 Nedd4 Nfatc1 Nolc1 Nrp1 Nrp2 Otud5 Pax6 Pofut2 Ptk2 Rps7 Rxra Sema3a Sema4a Smo Spred1 Tbx2 Tgfbr1 Tgfbr2 Thbs1 Tiam1 Trip10 Vangl2 Vegfa	0.00663213	20.155	1.75371
attachment of mitotic spindle microtubules to kinetochore	GO:0051315	9	Aurkb Birc5 Cdca8 Cdt1 Cenpe Incenp Kif2c Ndc80 Nuf2	0.006847	47.3684	4.12158
regulation of phosphorus metabolic process	GO:0051174	183	Abi2 Actb Adgrf5 Akap5 Angpt1 App Ar Arrb1 Arrb2 Atpif1 Aurkb Bak1 Bard1 Bcar3 Bcl2l1 Bend3 Birc5 Bmp3 Bmpr2 Bora C3 C5ar1 Camp Cass4 Ccl21a Ccna2 Ccnb1 Ccnb2 Ccne1 Ccne2 Ccnf Cd109 Cd24a Cd300a Cd81 Cdc25b Cdc6 Cdca2 Cdca8 Cdkn2c Cdkn2d Ceacam1 Cenpe Cln3 Clspn Cnksr3 Coro1c Dab2ip Dag1 Dazap2 Dgkq Dlg3 Dmd Dmtn Dusp16 Dusp7 Ect2 Ednra Eef1a2 Eif2ak1 Emilin1 Eng Eno1 Epha2 Erbb3 Ezh2 Fech Fgf10 …	0.00705012	15.6277	1.35978
positive regulation of regulated secretory pathway	GO:1903307	15	Bcl2l1 Cadps Cd177 Fcer1g Fgr Gata1 Itgam Itgb2 Itgb2l Ms4a2 Rab27a Rab3d Stxbp2 Unc13d Vamp8	0.00709842	33.3333	2.90037
cellular developmental process	GO:0048869	473	6030468B19Rik Abcb10 Abi2 Ache Actb Actr3 Add2 Adgrf5 Adgrg3 Afdn Aff4 Akap5 Alas2 Aldh6a1 Alox5 Angpt1 Ank1 Ank3 Ankle1 Anln Anp32b Anxa1 Apbb2 Aplf App Ar Arf4 Arl13b Arrb2 Aspm Asxl1 Atf7 Atg7 Atn1 Atpif1 Aurka Bak1 Bcl2l1 Bmi1 Bmp3 Bmpr2 Bpgm Brca2 Brpf3 Btbd3 C3 C5ar1 Cacybp Camk2d Capn3 Car2 Casp1 Ccdc85b Ccl21a Ccl9 Ccnb1 Ccnb1ip1 Ccne1 Cd109 Cd24a Cd300lf Cd3d Cd53 Cd81 Cdc20 Cdc25b Cdh2 …	0.00731563	14.0065	1.21872
leukocyte activation	GO:0045321	139	6030468B19Rik Actb Adgrf5 Adgrg3 Anxa1 Apbb1ip Aplf App Atad5 Bak1 Bmi1 C5ar1 Camp Casp1 Ccl21a Cd177 Cd226 Cd24a Cd274 Cd300a Cd300lf Cd3d Cd47 Cd59b Cd81 Cd84 Ceacam1 Chd7 Cmtm7 Coro1a Cr2 Cst7 Ctla2a Ctnnb1 Ctsg Cyrib Dlg5 Dock10 Efnb1 Exo1 Ezh2 Fcer1g Fcgr3 Fes Fgf10 Fgr Flot2 Fut7 Fzd5 Gas6 Gata1 Hells Hmgb3 Hmox1 Hprt Hsp90aa1 Ikzf1 Il18rap Il20rb Il6st Impdh2 Itgal Itgam Itgav Itgb2 Itgb2l…	0.00734559	16.2763	1.41622
positive regulation of organelle organization	GO:0010638	85	Abi2 Actr3 Add3 Ank1 Anxa1 Arpc2 Atf7ip Atpif1 Aurka Aurkb Baiap2l1 Bak1 Carmil1 Casp1 Ccl21a Cct5 Cct7 Cd47 Cdk2 Cdt1 Cenpe Cenpj Cfl1 Ckap5 Cracd Ctnnb1 Dnmt1 Dync1h1 Dzip1 Fbxo5 Fchsd2 Fen1 Fes G3bp2 Gda Gnl3 Hck Hif1a Hnrnpd Igtp Kdr Lcp1 Limch1 Lpar1 Macroh2a1 Mlst8 Mns1 Mylk3 Ncapd2 Ncapg Ncaph Nckap1 Nek2 Nrp1 Nusap1 Pdgfb Pfn1 Pkib Plek Plk4 Pnkp Ppif Prkce Rad21 Rad51ap1 Rps3 Ruvbl1 Ruvb…	0.00737383	17.8197	1.55051
regulation of cell differentiation	GO:0045595	209	Abcb10 Ache Actb Actr3 Afdn Akap5 Alox5 Ankle1 Anp32b Anxa1 Aplf App Ar Arrb2 Aspm Asxl1 Atg7 Atn1 Aurka Bmpr2 Brpf3 Capn3 Car2 Ccdc85b Ccl9 Ccne1 Cd109 Cd24a Ceacam1 Chd3 Chd7 Cip2a Cit Cldn5 Clock Cmklr1 Crim1 Ctla2a Ctnna1 Ctnnb1 Cul7 Dab2ip Dag1 Dcx Dixdc1 Dmd Dmpk Dnmt1 Dpysl2 Draxin E2f1 Ect2 Eif5a Eng Evi2 Evi2b Ezh2 Fam210b Fbxo31 Fbxo5 Fbxw8 Fes Fgf10 Flot2 Fndc5 Foxc1 Foxj2 Foxo1 Foxp4 …	0.0078967	15.3114	1.33226
regulation of cell activation	GO:0050865	100	Actb Adgrf5 Alox12 Anxa1 Aplf Atad5 Bmi1 Capn3 Ccl21a Cd177 Cd226 Cd24a Cd274 Cd300a Cd300lf Cd47 Cd59b Cd81 Cd84 Ceacam1 Coro1a Cst7 Ctla2a Ctnnb1 Ctsg Cyrib Dlg5 Dmtn Efnb1 Emilin1 Emilin2 Fcer1g Fes Fgf10 Fgr Flot2 Gas6 Gata1 Gp1ba Gp5 Gp9 Hmgb3 Hmox1 Hsp90aa1 Il20rb Il6st Itgal Itgam Itgb2 Itgb2l Itpkb Jund Laptm5 Lat Lck Mfsd2b Milr1 Mpl Ms4a2 Nfam1 Nfkbiz Pag1 Parp3 Pdgfa Pdgfb Pdgfra Pglyr…	0.00844975	17.1821	1.49504
lens fiber cell apoptotic process	GO:1990086	4	E2f1 E2f2 Six3 Tgfbr2	0.00855426	100	8.70112
regulation of peptidyl-tyrosine phosphorylation	GO:0050730	45	Abi2 Angpt1 App Arrb2 Cass4 Cd24a Cd300a Cd81 Dgkq Dlg3 Dmtn Erbb3 Fgf10 Gas6 Gata1 Gfra1 Grem1 Hcls1 Il6st Itga5 Itgb2 Itgb2l Itgb3 Lck Lrp4 Lrp8 Mlst8 Ncl Nrg1 Nrp1 Pdgfa Pdgfb Pdgfc Pdgfra Prkce Ptpn6 Ptprz1 Samsn1 Sh2d1b1 Socs5 Tnfrsf14 Tspan9 Unc119 Vegfa Yes1	0.00885905	20.7373	1.80438
regulation of cellular localization	GO:0060341	149	Aak1 Abca7 Actb Actr3 Afdn Akap5 Alox5 Angpt1 Ank3 Ankrd13a Anp32b Anxa1 App Ar Arpc2 Arrb1 Atg7 Atpif1 Bak1 Bard1 Bcl2l1 Birc5 Bora Brca1 Camk2d Ccne1 Ccne2 Cct5 Cct7 Cd2ap Cd81 Cdca5 Cdh2 Cdk1 Cdt1 Cenpj Cenpq Cfl1 Cln3 Clock Ctnna1 Ctnnb1 Dag1 Dmtn Dnajb2 Dync1h1 Dzip1 Ect2 Ednra Eny2 Epb41 Epb41l2 Epha2 Eps15 F2rl2 Fcer1g Foxo1 Frat1 Gas6 Gnaz Gnl3 Golph3 Gpc1 Gpc4 Hcls1 Hif1a Hmgn3 Hsp90aa1 …	0.00900308	16.0215	1.39405
regulation of platelet activation	GO:0010543	15	Alox12 Ceacam1 Ctsg Dmtn Emilin2 Fcer1g Gp1ba Gp5 Gp9 Mfsd2b Pdgfa Pdgfb Pdgfra Plek Ubash3b	0.00906495	32.6087	2.83732
replication fork processing	GO:0031297	15	Alyref Bard1 Brca1 Brca2 Cenps Dna2 Fam111a Gen1 Mms22l Nucks1 Pcna Rad51 Rfwd3 Tonsl Wrn	0.00906495	32.6087	2.83732
G2/M transition of mitotic cell cycle	GO:0000086	29	App Bard1 Birc5 Brca1 Camk2d Ccna2 Ccnb1 Cdc25b Cdc25c Cdc6 Cdc7 Cdk1 Cdk2 Cenpf Chek1 Cit Clspn Dtl Fbxo5 Foxm1 Fzr1 Kif14 Lats1 Lmnb1 Plk1 Rad21 Rnaseh2b Rrm1 Ticrr	0.00916715	23.9669	2.08539
cellular response to stress	GO:0033554	258	Abca7 Abcb10 Actb Aldh2 Aldh3b1 Alox5 Ankle1 Anxa1 Aplf App Asns Ass1 Atad5 Atf7 Atg7 Atp2a3 Atpif1 Aunip Bak1 Bard1 Bcl2l1 Bclaf1 Bpgm Brca1 Brca2 Capn3 Card9 Casp1 Cbx3 Ccl21a Cdc45 Cdc7 Cdca5 Cdk1 Cdk2 Cdkn2d Cdkn3 Cenps Cetn2 Cfl1 Chaf1a Chaf1b Chek1 Cinp Cln3 Clock Clspn Cpeb4 Creb3l2 Ctnnb1 Cybb Dab2ip Dap Dek Dhfr Dixdc1 Dna2 Dnajb2 Dtl Dusp16 Dyrk1b Dyrk3 E2f1 Ect2 Ednra Egln1 Eif2a Eif2a…	0.00926178	14.8703	1.29388
serine family amino acid metabolic process	GO:0009069	11	Csad Dhfr Gart Gclm Mpst Mthfd1 Psat1 Sdsl Sephs2 Shmt1 Tst	0.00965333	39.2857	3.4183
positive regulation of G2/M transition of mitotic cell cycle	GO:0010971	11	App Camk2d Ccnb1 Cdc25b Cdc25c Cdc7 Cdk1 Dtl Fbxo5 Lmnb1 Rrm1	0.00965333	39.2857	3.4183
positive regulation of catalytic activity	GO:0043085	149	Abi2 Afdn Akap5 Alox12 Alox5 Angpt1 Anp32b App Arf4 Arrb1 Arrb2 Atp2a3 Aurkb Bak1 Bcar3 Bora Card9 Casp1 Cass4 Ccdc125 Ccl21a Ccl9 Ccnb1 Cd24a Cd300a Cd81 Cdc20 Cdc25b Cdc6 Ceacam1 Cenpe Cldn13 Clspn Coro1c Ctnnb1 Cyba Dab2ip Dag1 Dap Dazap2 Dhfr Dlg3 Dock10 Ect2 Eef1a2 Eif5 Epha2 Erbb3 Esr1 Ezh2 Fgr Fzd5 Fzr1 Gas6 Gch1 Gclm Gins1 Gins2 Gnai2 Grem1 Hmgb2 Hnrnpd Hsp90aa1 Igtp Itga6 Itgam Itgb3 Kdr…	0.00973423	15.9871	1.39106
positive regulation of DNA biosynthetic process	GO:2000573	21	Arrb2 Aurkb Camk2d Cct5 Cct7 Ctnnb1 Gins1 Gins2 Grem1 Hsp90aa1 Nek2 Npm1 Pcna Pdgfb Pkib Pnkp Rfc2 Rfc3 Rfc4 Rfc5 Vegfa	0.00983651	27.2727	2.37303
positive regulation of peptidyl-tyrosine phosphorylation	GO:0050731	34	Abi2 Angpt1 App Arrb2 Cass4 Cd24a Cd81 Dgkq Dlg3 Erbb3 Fgf10 Gas6 Gata1 Gfra1 Grem1 Hcls1 Il6st Itga5 Itgb3 Lck Lrp4 Lrp8 Mlst8 Nrg1 Nrp1 Pdgfb Pdgfra Ptprz1 Sh2d1b1 Tnfrsf14 Tspan9 Unc119 Vegfa Yes1	0.00992505	22.5166	1.95919
regulation of lamellipodium assembly	GO:0010591	13	Abi2 Actr3 Arpc2 Capzb Cfl1 Dmtn Dnm2 Epha2 Hsp90aa1 Nckap1 Rac2 Twf2 Was	0.00992505	35.1351	3.05715
regulation of signal transduction	GO:0009966	352	Aak1 Abca7 Acpp Adgrg3 Afap1l2 Afdn Akap5 Akap7 Angpt1 Ank3 App Ar Arfgap1 Arhgap19 Arhgdib Arrb1 Arrb2 Ash1l Aspm Asxl1 Atad5 Aurka Aurkb Baiap2l1 Bak1 Bard1 Bcar3 Bcl2l1 Bclaf1 Birc5 Bmi1 Bmp3 Bmpr2 Brca1 Brca2 C1qbp C3 C5ar1 Camk2d Capn3 Card9 Casp1 Cass4 Ccbe1 Ccdc125 Ccl21a Ccl9 Ccnb1 Cd109 Cd177 Cd226 Cd24a Cd2ap Cd300a Cd300ld3 Cd300lf Cd47 Cd81 Cd84 Cdca8 Cdh2 Cdkn2d Cdt1 Ceacam1 Cenpj Ce…	0.010544	14.3439	1.24808
regulation of G2/M transition of mitotic cell cycle	GO:0010389	24	App Bard1 Brca1 Camk2d Ccnb1 Cdc25b Cdc25c Cdc6 Cdc7 Cdk1 Cdk2 Cenpf Chek1 Clspn Dtl Fbxo5 Fzr1 Kif14 Lmnb1 Plk1 Rad21 Rnaseh2b Rrm1 Ticrr	0.0109546	25.5319	2.22156
positive regulation of phosphorylation	GO:0042327	112	Abi2 Akap5 Angpt1 App Ar Arrb1 Arrb2 Aurkb Bcar3 Birc5 Bmp3 Bmpr2 Bora C3 Camp Cass4 Ccl21a Ccnb1 Cd24a Cd300a Cd81 Cdc25b Cdc6 Cdca8 Ceacam1 Cenpe Cln3 Clspn Dab2ip Dag1 Dazap2 Dgkq Dlg3 Ect2 Ednra Eef1a2 Eng Epha2 Erbb3 Ezh2 Fgf10 Fgr Fzd5 Gas6 Gata1 Gfra1 Grem1 Hcls1 Hsp90aa1 Igtp Il6st Incenp Iqgap3 Itga5 Itga6 Itgb3 Kctd20 Kdr Kif14 Lat Lats1 Lck Limch1 Lrp4 Lrp8 Ltf Marcks Mlst8 Mob1b Mob3a…	0.0110711	16.6915	1.45235
cell-matrix adhesion	GO:0007160	43	Ccl21a Cfl1 Coro1c Ctnnb1 Dag1 Dmd Dmtn Emilin1 Fermt3 Gp5 Grem1 Hpse Itga2b Itga4 Itga5 Itga6 Itga9 Itgal Itgam Itgav Itgb2 Itgb2l Itgb3 Jag1 Jam3 Jup Kdr Limch1 Map4k4 Myh9 Nf1 Nid1 Nrp1 Peak1 Ptk2 Rin2 Sdc4 Tek Thbs1 Tiam1 Trem1 Vcl Vegfa	0.011082	20.7729	1.80748
angiogenesis	GO:0001525	84	Alox5 Angpt1 Anxa1 Brca1 C3 C5ar1 Cald1 Camp Ccbe1 Ccr3 Ceacam1 Cfh Cldn5 Clic4 Ctnnb1 Cybb Dab2ip E2f2 E2f8 Ednra Egln1 Emilin1 Emilin2 Eng Epha2 Fmnl3 Foxc1 Foxj2 Fzd5 Gadd45a Gpx1 Grem1 Hif1a Hif3a Hk2 Hmox1 Hpse Hyal1 Itga2b Itga5 Itgav Itgb2 Itgb2l Itgb3 Jam3 Jcad Jup Kdr Klf5 Lrg1 Mia3 Minar1 Mmrn2 Myh9 Ncl Nf1 Ngp Nrp1 Nrp2 Pdgfa Pdgfra Pik3cg Plxnd1 Ppp1r15a Ptk2 Runx1 Rxra Sash1 Sema4a S…	0.0112303	17.6101	1.53227
protein localization	GO:0008104	322	Aak1 Abca7 Actb Actr3 Afdn Akap5 Akap7 Alox5 Angpt1 Ank1 Ank3 Ankle1 Ankrd13a Anp32b Anxa1 App Ar Arf4 Arfgap1 Arl13b Arl6ip1 Arpc2 Arrb1 Arrb2 Atg7 Atp1b3 Atpif1 Aurka Aurkb Bard1 Bcap29 Bcl2l1 Birc5 Blzf1 Bora Brca1 Brca2 Bub1b Bub3 Cadps Camk2d Capn3 Ccne1 Ccne2 Cct5 Cct7 Cd177 Cd24a Cd2ap Cd81 Cdca5 Cdh2 Cdk1 Cdt1 Cenpa Cenpe Cenpf Cenpj Cenpq Cep128 Cep55 Cetn2 Cfl1 Cln3 Clock Copa Copz1 Cor…	0.0121083	14.4459	1.25696
cell surface receptor signaling pathway	GO:0007166	308	6030468B19Rik Aak1 Abca7 Acpp Adgrf5 Adgrg3 Afap1l2 Afdn Akap7 Angpt1 Anxa1 App Ar Arf4 Arl13b Arrb1 Arrb2 Aspm Atp1a3 Baiap2l1 Bak1 Bcar3 Bcl2l1 Bex3 Bmp3 Bmpr2 Bmx Brca1 Btnl10 C3 C5ar1 Calcoco1 Casp1 Casp7 Cass4 Ccbe1 Ccl21a Ccl9 Ccne1 Cd109 Cd177 Cd226 Cd24a Cd274 Cd300a Cd300lf Cd3d Cd47 Cd81 Cd84 Cdh2 Ceacam1 Cenpj Chst11 Ckap5 Cldn5 Clec1b Cln3 Cmklr1 Coro1a Cpeb4 Crim1 Crlf3 Csf2ra Csnk1g…	0.0124101	14.5078	1.26234
lysosome localization	GO:0032418	20	Cd300a Cd84 Fcer1g Fes Fgr Gata1 Hmox1 Kif1b Lat Milr1 Ms4a2 Myh9 Rab44 Rac2 Slc18a2 Spag9 Stxbp2 Tmem106b Unc13d Vamp8	0.0124101	27.3973	2.38387
killing by host of symbiont cells	GO:0051873	7	Camp Ctsg Elane Ncf1 Nlrp6 Trem1 Trem3	0.0126598	53.8462	4.68522
regulation of metaphase plate congression	GO:0090235	7	Aurkb Birc5 Cdca8 Dync1h1 Incenp Spag5 Ttl	0.0126598	53.8462	4.68522
regulation of innate immune response	GO:0045088	62	App Arrb2 Banf1 C1qbp C3 Card9 Casp1 Cd226 Cd300a Cd300ld3 Cd300lf Ceacam1 Cfh Cyba Dab2ip Dhx58 Esr1 Fgr Hmgb2 Hsp90aa1 Ifih1 Igtp Il18rap Irak3 Irf7 Isg15 Klrb1c Klrb1f Klre1 Lrp8 Ltf Lyar Mapkapk2 Mapkapk3 Mefv Myo1f Ncf1 Nfkbiz Nlrp6 Nlrx1 Oas3 Oasl1 Plscr1 Polr3b Prkce Pspc1 Pvr Rsad2 Serpinb1a Sh2d1a Sh2d1b1 Spi1 Tap2 Tnip2 Trem3 Trim12c Trim30a Trim5 Ttll12 Tyrobp Usp15 Vav1	0.0127979	18.7311	1.62982
superoxide anion generation	GO:0042554	13	App Cd177 Cyba Cybb Fpr2 Gnai2 Itgam Itgb2 Itgb2l Ncf1 Ncf2 Ncf4 Tyrobp	0.0129439	34.2105	2.9767
regulation of cellular metabolic process	GO:0031323	582	Abca7 Abcb10 Abi2 Ache Acin1 Actb Actr3 Adgrf5 Adgrg3 Afap1l2 Akap5 Aldh2 Alox5 Alyref Angpt1 Ankle1 Anxa1 Apbb2 Aplf App Ar Arf4 Arrb1 Arrb2 Ash1l Ass1 Asxl1 Atad2 Atad5 Atf7 Atf7ip Atg7 Atn1 Atp1a1 Atpif1 Aunip Aurka Aurkb Bak1 Bard1 Baz1a Bcar3 Bcl2l1 Bclaf1 Bend3 Birc5 Bmi1 Bmp3 Bmpr2 Bora Brca1 Brca2 Brpf3 Brwd1 C1qbp C3 C5ar1 Cacybp Calcoco1 Camk2d Camp Capn3 Card9 Casp1 Cass4 Cavin2 Cbx3 C…	0.015183	13.6428	1.18707
kinetochore assembly	GO:0051382	8	Cenpa Cenpe Cenph Cenpk Cenpn Cenps Dlgap5 Kntc1	0.015183	47.0588	4.09464
tube development	GO:0035295	155	Adgrf5 Alox12 Alox5 Angpt1 Anxa1 Ar Arl13b Asxl1 Bak1 Bmi1 Bmpr2 Brca1 C3 C5ar1 Cald1 Camp Ccbe1 Ccr3 Cd24a Cdh2 Ceacam1 Cfh Cfl1 Chd7 Cldn5 Clic4 Ctnnb1 Cul7 Cybb Dab2ip Dag1 Dlg5 E2f2 E2f8 Ednra Egln1 Emilin1 Emilin2 Eng Epha2 Epor Esr1 Ext1 Fgf10 Fmnl3 Foxc1 Foxj2 Foxm1 Foxp2 Foxp4 Fzd5 Gadd45a Gpx1 Grem1 Heg1 Hif1a Hif3a Hk2 Hmox1 Hpse Hyal1 Ift140 Il6st Inka1 Itga2b Itga5 Itgav Itgb2 Itgb2l …	0.0153543	15.7201	1.36782
regulation of spindle checkpoint	GO:0090231	9	Aurka Aurkb Birc5 Ccnb1 Cdca8 Cdt1 Gen1 Incenp Ndc80	0.015529	42.8571	3.72905
neutrophil-mediated killing of bacterium	GO:0070944	6	Ctsg Elane Ncf1 Nlrp6 Trem1 Trem3	0.0155583	60	5.22067
positive regulation of granulocyte differentiation	GO:0030854	6	Evi2 Evi2b Gfi1b Hcls1 Ikzf1 Runx1	0.0155583	60	5.22067
meiotic spindle assembly	GO:0090306	6	Aspm Aurka Ccnb2 Cenpe Fbxo5 Ndc80	0.0155583	60	5.22067
regulation of neutrophil degranulation	GO:0043313	6	Cd177 Itgam Itgb2 Itgb2l Pram1 Spi1	0.0155583	60	5.22067
intracellular potassium ion homeostasis	GO:0030007	6	Atp1a1 Atp1a3 Atp1b3 Camk2d Kctd7 Slc12a2	0.0155583	60	5.22067
cell maturation	GO:0048469	33	Akap5 Ank3 App Aurka Brca2 C3 Ccl21a Ccnb1 Cdc25b Ctnnb1 Dlg2 Ednra Epb42 Fam210b Fbxo5 Fzd5 G6pdx Grb14 H3f3a Hif1a Kdr Kif14 Klf1 Pdgfb Runx1 Runx2 Six3 Slfn14 Tal1 Trim58 Trip13 Tut7 Vegfa	0.0155583	22.1477	1.92709
positive regulation of mitotic cytokinesis	GO:1903490	5	Aurkb Birc5 Cdca8 Incenp Kif20b	0.0158735	71.4286	6.21509
meiotic cell cycle phase transition	GO:0044771	5	Ccnb2 Cdc25b Cdc25c Ndc80 Ttk	0.0158735	71.4286	6.21509
base-excision repair	GO:0006284	13	Dna2 Fam168a Hmga1 Lig1 Neil3 Pcna Pold1 Pole Polq Rpa1 Rpa2 Rps3 Wrn	0.0166342	33.3333	2.90037
response to molecule of bacterial origin	GO:0002237	49	C5ar1 Card9 Casp1 Cd24a Cd274 Cd84 Cfh Cmpk2 Cr2 Ctsg Cyrib Dab2ip Ednra Elane Fzd5 Gata1 Gch1 Hmgb2 Igtp Irak3 Itgav Ltf Mapkapk2 Mapkapk3 Ncf2 Ncl Nfkbiz Otud5 Pde4b Pf4 Plscr1 Ppbp Prdx3 Prkce Ptgir Rpl13a S100a8 S100a9 Sash1 Slc12a2 Slpi Spi1 Tap2 Tifab Tnip2 Trim12c Trim30a Trim5 Wfdc21	0.0171974	19.6	1.70542
regulation of signaling	GO:0023051	394	Aak1 Abca7 Ache Acpp Adgrg3 Afap1l2 Afdn Akap5 Akap7 Alox5 Angpt1 Ank3 Anxa1 App Ar Arfgap1 Arhgap19 Arhgdib Arrb1 Arrb2 Ash1l Aspm Asxl1 Atad5 Atg7 Aurka Aurkb Bace1 Baiap2l1 Bak1 Bard1 Bcar3 Bcl2l1 Bclaf1 Birc5 Bmi1 Bmp3 Bmpr2 Brca1 Brca2 C1qbp C3 C5ar1 Camk2d Capn3 Car2 Card9 Casp1 Cass4 Ccbe1 Ccdc125 Ccl21a Ccl9 Ccnb1 Cd109 Cd177 Cd226 Cd24a Cd2ap Cd300a Cd300ld3 Cd300lf Cd47 Cd81 Cd84 Cdc20 …	0.0172029	14.0865	1.22569
double-strand break repair	GO:0006302	53	Actb Ankle1 Aplf Aunip Brca1 Brca2 Cdc45 Cdc7 Cdca5 Chek1 Dek Dna2 Esco2 Fignl1 Foxm1 Gen1 Gins2 H2ax Lig1 Mcm2 Mcm3 Mcm4 Mcm5 Mcm6 Mcm7 Mms22l Nucks1 Palb2 Parp3 Pnkp Pola1 Polq Rad21 Rad51 Rad51ap1 Rad54b Rad54l Recql4 Rfwd3 Rpa1 Rpa2 Ruvbl1 Ruvbl2 Smarce1 Smchd1 Tex15 Timeless Tnks1bp1 Tonsl Trip13 Was Wrn Yeats4	0.017248	19.2029	1.67087
defense response to Gram-negative bacterium	GO:0050829	16	App Camp Casp1 Ctsg Elane Gsdmd H2bc12 Hmgb2 Igtp Ltf Lyz2 Nfkbiz Optn Tnfrsf14 Trem1 Trem3	0.0173625	29.6296	2.57811
actin filament organization	GO:0007015	70	Abi2 Actr3 Add2 Add3 Arpc2 Arpc3 Arpc4 Arpc5 Arrb1 Baiap2l1 Cald1 Capzb Carmil1 Cass4 Ccl21a Cd2ap Cd47 Cfl1 Cit Coro1a Coro1c Cotl1 Cracd Ctnna1 Cyrib Diaph1 Diaph3 Dmtn Fchsd2 Gas7 Gmfg Hcls1 Iqgap2 Kank1 Lats1 Lcp1 Limch1 Lpar1 Marcks Mlst8 Myadm Myh9 Myo1d Myo1f Myo1g Nckap1 Nrp1 Pfn1 Plek Plekhg2 Pls1 Prkce Pstpip1 Pstpip2 Rac2 Samd14 Sdc4 Shank1 Specc1l Spta1 Sptb Stmn1 Tgfbr1 Tmod1 Tmsb4x …	0.017379	17.9949	1.56575
regulation of actin filament depolymerization	GO:0030834	15	Add2 Add3 Arpc2 Capzb Carmil1 Cfl1 Cracd Dmtn Plek Specc1l Spta1 Sptb Tmod1 Twf2 Vill	0.017404	30.6122	2.66361
sister chromatid cohesion	GO:0007062	15	Bub1b Cdc20 Cdca5 Ctnnb1 Esco2 Fen1 Haspin Kif22 Macroh2a1 Rad21 Recql4 Sgo1 Sgo2a Smc1a Smc3	0.017404	30.6122	2.66361
regulation of cell-substrate adhesion	GO:0010810	42	Arpc2 C1qbp Carmil1 Cass4 Ccl21a Cfl1 Coro1c Dag1 Dmd Dmtn Dnm2 Emilin1 Grem1 Hpse Itga5 Itga6 Itgb3 Jag1 Jup Kank1 Kdr Limch1 Map4k4 Myadm Myh9 Nf1 Nid1 Nrp1 Pdgfb Peak1 Prkce Ptk2 Ptprz1 Rac2 Rin2 Sdc4 Tek Thbs1 Trem1 Unc13d Vcl Vegfa	0.0179155	20.3883	1.77401
sequestering of calcium ion	GO:0051208	26	Atp7b Camk2d Capn3 Ccl21a Chd7 Coro1a Cyba Diaph1 Dmd Ednra Ero1a F2rl3 Gp1ba Gp5 Gp9 Ibtk Itgav Itgb3 Lck Ms4a2 Prkce Ptpn6 Ryr2 Slc8a1 Sri Ubash3b	0.018017	23.8532	2.0755
positive regulation of cell differentiation	GO:0045597	128	Abcb10 Ache Actb Actr3 Afdn Akap5 Anxa1 App Ar Arrb2 Aspm Aurka Bmpr2 Car2 Ccl9 Ccne1 Cd24a Ceacam1 Cip2a Cldn5 Cmklr1 Ctnnb1 Cul7 Dag1 Dcx Dixdc1 Dmd E2f1 Ect2 Eif5a Eng Evi2 Evi2b Ezh2 Fam210b Fbxo31 Fbxo5 Fbxw8 Fes Fndc5 Foxc1 Gas6 Gata1 Gfi1b Glipr2 Golga4 Gpc1 Hcls1 Hif1a Hmg20b Hmgb2 Hsp90aa1 Ikzf1 Il6st Isg15 Itgam Itgb3 Itpkb Jag1 Junb Jund Kdr Klf5 Lck Lin28a Lmna Lrg1 Lrp5 Lrp8 Ltf Macr…	0.0186274	16.0804	1.39918
mesenchymal cell differentiation	GO:0048762	43	Aplf Cdh2 Cfl1 Coro1c Ctnnb1 Cul7 Dab2ip Dag1 Dlg5 Ednra Efnb1 Eng Ext1 Ezh2 Fgf10 Foxc1 Glipr2 Grem1 Hif1a Hpn Jag1 Kbtbd8 Lrg1 Lrp6 Nfatc1 Nolc1 Nrp1 Nrp2 Otud5 Pax6 Pofut2 Ptk2 Rps7 Sema3a Sema4a Smo Spred1 Tgfbr1 Tgfbr2 Tiam1 Trip10 Vangl2 Vegfa	0.0190656	20.1878	1.75656
regulation of cell communication	GO:0010646	393	Aak1 Abca7 Acpp Adgrg3 Afap1l2 Afdn Akap5 Akap7 Alox5 Angpt1 Ank3 Anxa1 App Ar Arfgap1 Arhgap19 Arhgdib Arrb1 Arrb2 Ash1l Aspm Asxl1 Atad5 Atg7 Aurka Aurkb Bace1 Baiap2l1 Bak1 Bard1 Bcar3 Bcl2l1 Bclaf1 Birc5 Bmi1 Bmp3 Bmpr2 Brca1 Brca2 C1qbp C3 C5ar1 Camk2d Capn3 Car2 Card9 Casp1 Cass4 Ccbe1 Ccdc125 Ccl21a Ccl9 Ccnb1 Cd109 Cd177 Cd226 Cd24a Cd2ap Cd300a Cd300ld3 Cd300lf Cd47 Cd81 Cd84 Cdc20 Cdca8…	0.0191311	14.0659	1.22389
cytoskeleton-dependent cytokinesis	GO:0061640	24	Actr3 Ank3 Anln Aurkb Birc5 Cdca8 Cenpa Cep55 Cfl1 Cit Ckap2 Cul7 Ect2 Exoc6 Incenp Kif20a Kif20b Kif23 Nusap1 Plk1 Racgap1 Snx33 Stmn1 Unc119	0.0191311	24.4898	2.13089
oocyte maturation	GO:0001556	10	Aurka Brca2 Ccnb1 Cdc25b Ednra Fbxo5 Grb14 H3f3a Trip13 Tut7	0.0198527	38.4615	3.34658
release of sequestered calcium ion into cytosol	GO:0051209	25	Camk2d Capn3 Ccl21a Chd7 Coro1a Cyba Diaph1 Dmd Ednra Ero1a F2rl3 Gp1ba Gp5 Gp9 Ibtk Itgav Itgb3 Lck Ms4a2 Prkce Ptpn6 Ryr2 Slc8a1 Sri Ubash3b	0.0198823	24.0385	2.09162
neural crest cell differentiation	GO:0014033	20	Cdh2 Cfl1 Coro1c Ednra Efnb1 Ext1 Foxc1 Hif1a Jag1 Kbtbd8 Lrp6 Nolc1 Nrp1 Nrp2 Otud5 Pax6 Rps7 Sema3a Sema4a Smo	0.0199766	26.3158	2.28977
anatomical structure formation involved in morphogenesis	GO:0048646	157	Aldh1a1 Alox5 Angpt1 Anxa1 Ar Bmpr2 Brca1 C3 C5ar1 Cald1 Camp Capn3 Casp1 Ccbe1 Ccnb1ip1 Ccr3 Cd109 Cd53 Cd81 Ceacam1 Cfh Cfl1 Ckap5 Cldn5 Clec1b Clic4 Ctnnb1 Cybb Dab2ip Dag1 Dcx Dyrk1b E2f2 E2f8 Ednra Egln1 Emilin1 Emilin2 Eng Epb41l3 Epha2 Ext1 Ext2 Fgf10 Fhl2 Fmnl3 Foxc1 Foxj2 Foxp2 Fzd5 Gadd45a Gata1 Gcm1 Gpc1 Gpi1 Gpx1 Grem1 Hes7 Hif1a Hif3a Hk2 Hmox1 Hpse Hyal1 Itga2b Itga5 Itgav Itgb2 Itg…	0.0199766	15.5754	1.35523
regulation of leukocyte migration	GO:0002685	41	Anxa1 App C1qbp C5ar1 Ccl21a Cd300a Cd47 Cd81 Cmklr1 Coro1a Ednra Elane Emilin1 Fut7 Gas6 Gcnt1 Gcsam Gp1ba Grem1 Itga2b Itga4 Itgb3 Jam3 Lgmn Med23 Mia3 Mpp1 Myo1f Nf1 Padi2 Ptk2 Rac2 Sell Slamf1 Spi1 Spn Thbs1 Tnfrsf14 Tnfsf14 Trem1 Vegfa	0.0199766	20.398	1.77486
hypersensitivity	GO:0002524	7	C3 Ext1 Fcer1g Fcgr3 Fut7 Il20rb Spn	0.0205354	50	4.35056
sympathetic nervous system development	GO:0048485	7	Ctnnb1 Ednra Nf1 Nrp1 Nrp2 Sema3a Sox4	0.0205354	50	4.35056
DNA geometric change	GO:0032392	15	Anxa1 Cdc45 Gins1 Gins2 Mcm2 Mcm3 Mcm4 Mcm5 Mcm6 Mcm7 Pura Rad51 Recql4 Top2a Wrn	0.0212687	30	2.61034
telomere organization	GO:0032200	32	Aurkb Brca2 Ccne1 Ccne2 Cct5 Cct7 Ctnnb1 Dcp2 Dna2 Ezh2 Gnl3 H3f3a Hat1 Hnrnpd Hsp90aa1 Lmna Nek2 Nhp2 Parp3 Pcna Pkib Pnkp Rad51 Recql4 Rpa1 Rpa2 Ruvbl1 Ruvbl2 Sp100 Terf1 Uchl5 Wrn	0.0212843	21.9178	1.90709
negative regulation of protein polymerization	GO:0032272	19	Add2 Add3 Arpc2 Capzb Carmil1 Cfl1 Cracd Cyrib Dmtn Kank1 Myadm Pfn1 Spta1 Sptb Stmn1 Tmod1 Tmsb4x Twf2 Vill	0.0212843	26.7606	2.32847
negative regulation of sequestering of calcium ion	GO:0051283	25	Camk2d Capn3 Ccl21a Chd7 Coro1a Cyba Diaph1 Dmd Ednra Ero1a F2rl3 Gp1ba Gp5 Gp9 Ibtk Itgav Itgb3 Lck Ms4a2 Prkce Ptpn6 Ryr2 Slc8a1 Sri Ubash3b	0.0225743	23.8095	2.0717
embryonic hemopoiesis	GO:0035162	11	Gata1 Hif1a Hscb Kdr Klf1 Lmo2 Runx1 Tal1 Tgfbr2 Tnrc6c Vegfa	0.0230566	35.4839	3.08749
phosphate-containing compound metabolic process	GO:0006796	328	Aak1 Abi2 Acp1 Acpp Actb Adgrf5 Adpgk Adssl1 Akap5 Angpt1 App Aprt Ar Arrb1 Arrb2 Atp5g2 Atp5k Atpif1 Aurka Aurkb Bak1 Bard1 Bcar3 Bcl2l1 Bend3 Birc5 Bmp3 Bmpr2 Bmx Bora Bpgm Bub1b C3 C5ar1 Camk2d Camp Cass4 Ccl21a Ccna2 Ccnb1 Ccnb2 Ccne1 Ccne2 Ccnf Cd109 Cd24a Cd300a Cd81 Cdc25b Cdc25c Cdc42bpb Cdc6 Cdc7 Cdca2 Cdca8 Cdk1 Cdk15 Cdk2 Cdkn2c Cdkn2d Cdkn3 Ceacam1 Cenpe Cfh Cfl1 Chek1 Cit Cln3 Cln8 C…	0.0233193	14.2609	1.24086
regulation of reproductive process	GO:2000241	31	Ar Arhgdib Aspm Aurka Bcl2l1 C1qbp Cdc20 Cdc25b Cdc25c Ctnnb1 Esr1 Fbxo5 Fzr1 Gcm1 Gpr149 Grb14 Itgb3 Jag1 Myh9 Ovgp1 P2ry1 Rad51ap1 Runx1 Rxra Sema3a Sgo2a Smurf2 Trip13 Ttk Vegfa Ybx3	0.0239527	21.9858	1.91301
gland development	GO:0048732	63	Anxa1 Aprt Ar Arhgap5 Ash1l Asxl1 Atf7 Atg7 Atp7b Aurka Brca2 Ccnb2 Ceacam1 Ctnnb1 Dag1 E2f8 Ednra Epha2 Esr1 Ext1 Ezh2 Fgf10 Foxc1 Foxm1 Gpx1 Hif1a Hmbs Hmox1 Hpn Ikzf1 Iqgap3 Klf1 Lats1 Lrp5 Lrp6 Mafb Mki67 Mpst Mrtfb Nf1 Nrp1 Pax6 Pdgfa Pdgfb Pdgfra Plxnd1 Rap1gap Rps6ka1 Runx1 Rxra Sema3a Six3 Slc12a2 Smo Tbx2 Tgfbr1 Tgfbr2 Tgm2 Tubb1 Ugt1a7c Vegfa Vwf Zfas1	0.0240232	18.1556	1.57974
peptidyl-amino acid modification	GO:0018193	152	Abi2 Actb Angpt1 App Arrb1 Arrb2 Ash1l Atg7 Aurka Bak1 Bcar3 Bend3 Bmi1 Brca1 Brca2 Camk2d Capn3 Cass4 Cd24a Cd300a Cd81 Cdc42bpb Cdc7 Cdk1 Cdk2 Chek1 Clspn Cnksr3 Crtap Csnk1g3 Ctnnb1 Dek Dgkq Dlg3 Dmd Dmpk Dmtn Dpy19l3 Dyrk1b Dyrk3 Egln1 Eny2 Erbb3 Ero1a Ezh2 Fes Fgf10 Fgr Fkbp11 Gadd45a Gas6 Gata1 Gfra1 Gnl3 Golga7b Gp6 Grem1 H1f2 H1f3 H1f4 H1f5 Hat1 Hck Hcls1 Hipk3 Hmbs Hmg20b Hsp90aa1 Ifih1 …	0.0259496	15.5419	1.35232
cardiac muscle tissue morphogenesis	GO:0055008	15	Angpt1 Chd7 Ctnnb1 Ednra Egln1 Eng Epor Foxc1 Heg1 Lrp6 Nrg1 Rxra Ryr2 Tgfbr1 Tnnc1	0.0261495	29.4118	2.55915
nucleoside monophosphate biosynthetic process	GO:0009124	13	Adssl1 Aprt Dut Gart Hprt Impdh2 Pfas Pnp Ppat Shmt1 Tk1 Tyms Umps	0.0262546	31.7073	2.75889
vascular endothelial growth factor receptor signaling pathway	GO:0048010	14	Angpt1 Dab2ip Emilin1 Fgf10 Foxc1 Hif1a Kdr Mapkapk2 Mmrn2 Nedd4 Nrp1 Pdgfb Tek Vegfa	0.0264479	30.4348	2.64817
humoral immune response	GO:0006959	27	Alox5 App Bmi1 C1qbp C3 Camp Ccl21a Cd59b Cd5l Cd81 Cfh Cr2 Ctsg Elane Exo1 Fcnb H2bc12 Hmgn2 Ltf Pf4 Pglyrp1 Ppbp Ptpn6 S100a9 Sh2d1a Slpi Wfdc21	0.0265951	22.8814	1.99093
natural killer cell activation involved in immune response	GO:0002323	6	Coro1a Nkg7 Pglyrp1 Rab27a Stx11 Unc13d	0.0276211	54.5455	4.74607
thrombin-activated receptor signaling pathway	GO:0070493	6	Dgkq F2rl2 F2rl3 Iqgap2 Plek Stmn1	0.0276211	54.5455	4.74607
regulation of mononuclear cell migration	GO:0071675	24	App C1qbp C5ar1 Ccl21a Cd47 Cmklr1 Coro1a Gas6 Gcsam Grem1 Itga4 Itgb3 Lgmn Med23 Mia3 Padi2 Ptk2 Slamf1 Spi1 Spn Thbs1 Tnfrsf14 Tnfsf14 Trem1	0.0285606	23.7624	2.06759
regulation of sequestering of calcium ion	GO:0051282	25	Camk2d Capn3 Ccl21a Chd7 Coro1a Cyba Diaph1 Dmd Ednra Ero1a F2rl3 Gp1ba Gp5 Gp9 Ibtk Itgav Itgb3 Lck Ms4a2 Prkce Ptpn6 Ryr2 Slc8a1 Sri Ubash3b	0.0292696	23.3645	2.03297
defense response to Gram-positive bacterium	GO:0050830	19	App C5ar1 Camp Card9 Ctsg Epha2 Fgr Gsdmd H2bc12 Hck Hmgb2 Ltf Lyz2 Myo1f Ncf1 Nlrp6 Pglyrp1 Tnfaip8 Tnfrsf14	0.0296059	26.0274	2.26468
DNA synthesis involved in DNA repair	GO:0000731	11	Cdkn2d Dtl Hrob Pclaf Pcna Pola1 Pold1 Pold3 Pole Rrm1 Wrn	0.030108	34.375	2.99101
positive regulation of superoxide anion generation	GO:0032930	9	App Cd177 Cyba Fpr2 Gnai2 Itgam Itgb2 Itgb2l Tyrobp	0.030108	39.1304	3.40479
regulation of actin filament organization	GO:0110053	48	Abi2 Actr3 Add2 Add3 Arpc2 Arpc3 Arpc4 Arpc5 Baiap2l1 Capzb Carmil1 Ccl21a Cd47 Cfl1 Cit Coro1a Cotl1 Cracd Cyrib Dmtn Fchsd2 Gmfg Hcls1 Kank1 Lats1 Limch1 Lpar1 Mlst8 Myadm Nckap1 Nrp1 Pfn1 Plek Plekhg2 Prkce Sdc4 Shank1 Specc1l Spta1 Sptb Stmn1 Tgfbr1 Tmod1 Tmsb4x Twf2 Vasp Vill Was	0.0303647	19.1235	1.66396
positive regulation of neutrophil degranulation	GO:0043315	4	Cd177 Itgam Itgb2 Itgb2l	0.0303647	80	6.9609
establishment of blood-retinal barrier	GO:1990963	4	Cldn5 Ctnnb1 Lrp5 Lrp6	0.0303647	80	6.9609
mitotic DNA replication initiation	GO:1902975	4	Mcm2 Mcm3 Mcm4 Pola1	0.0303647	80	6.9609
G2/MI transition of meiotic cell cycle	GO:0008315	4	Ccnb2 Cdc25b Cdc25c Ndc80	0.0303647	80	6.9609
DNA replication, synthesis of RNA primer	GO:0006269	4	Pola1 Pola2 Prim1 Prim2	0.0303647	80	6.9609
establishment or maintenance of microtubule cytoskeleton polarity	GO:0030951	4	Ank3 Ckap5 Kif2c Lmna	0.0303647	80	6.9609
protoporphyrinogen IX metabolic process	GO:0046501	4	Cpox Eif2ak1 Fech Ppox	0.0303647	80	6.9609
cellular response to indole-3-methanol	GO:0071681	4	Brca1 Ctnna1 Ctnnb1 Jup	0.0303647	80	6.9609
regulation of intracellular protein transport	GO:0033157	41	Actr3 Akap5 Angpt1 Ank3 Anp32b Arpc2 Atpif1 Bard1 Brca1 Cd81 Cdk1 Dmtn Ect2 Frat1 Gas6 Hcls1 Hsp90aa1 Ipo5 Itgam Jup Kif20b Lcp1 Mdfic Nf1 Nolc1 Oaz2 Pdzk1 Ran Rangap1 Sar1a Sh3tc2 Slc35d3 Smo Sorl1 Sp100 Stom Svip Tek Txn1 Yod1 Zic1	0.0306066	19.9029	1.73178
actin filament depolymerization	GO:0030042	15	Add2 Add3 Arpc2 Capzb Carmil1 Cfl1 Cracd Dmtn Plek Specc1l Spta1 Sptb Tmod1 Twf2 Vill	0.0309698	28.8462	2.50994
defense response to fungus	GO:0050832	12	App Camp Card9 Clec4a2 Cotl1 Ctsg Elane Ltf Mpo Ncf1 Spi1 Usp15	0.0313056	32.4324	2.82198
phosphorus metabolic process	GO:0006793	329	Aak1 Abi2 Acp1 Acpp Actb Adgrf5 Adpgk Adssl1 Akap5 Angpt1 App Aprt Ar Arrb1 Arrb2 Atp5g2 Atp5k Atpif1 Aurka Aurkb Bak1 Bard1 Bcar3 Bcl2l1 Bend3 Birc5 Bmp3 Bmpr2 Bmx Bora Bpgm Bub1b C3 C5ar1 Camk2d Camp Cass4 Ccl21a Ccna2 Ccnb1 Ccnb2 Ccne1 Ccne2 Ccnf Cd109 Cd24a Cd300a Cd81 Cdc25b Cdc25c Cdc42bpb Cdc6 Cdc7 Cdca2 Cdca8 Cdk1 Cdk15 Cdk2 Cdkn2c Cdkn2d Cdkn3 Ceacam1 Cenpe Cfh Cfl1 Chek1 Cit Cln3 Cln8 C…	0.0313056	14.181	1.23391
AMP biosynthetic process	GO:0006167	7	Adssl1 Aprt Gart Hprt Pfas Pnp Ppat	0.0313056	46.6667	4.06052
GMP biosynthetic process	GO:0006177	7	Aprt Gart Hprt Impdh2 Pfas Pnp Ppat	0.0313056	46.6667	4.06052
response to inorganic substance	GO:0010035	71	Alox5ap Ank3 Anxa1 App Ass1 Atp7b Capn3 Cfl1 Clic4 Cp Cpne2 Cpne8 Dhfr Dlg2 Dmtn Ect2 Ednra Egln1 Epor Ezh2 Foxo1 Gart Gatm Gch1 Gpr37 Gpx1 Hk3 Hmox1 Hnrnpa1 Hnrnpd Impa2 Itgav Itpkb Itpkc Junb Jund Kcnj10 Kdr Lck Lcn2 Lgmn Lig1 Mapk13 Mpo Nfat5 Pam Pklr Plekha1 Plscr1 Ppif Ppp1ca Ppp3ca Prdx3 Pycr1 Rad51 Rasgrp2 Rps3 Runx2 Ryr2 Selenom Slc12a2 Slc4a1 Sord Stk25 Tfr2 Thbs1 Timeless Tnnc1 Trpc6 Tx…	0.0313056	17.4877	1.52162
purine nucleobase metabolic process	GO:0006144	8	Acpp Aprt Gart Gda Hprt Pnp Ppat Shmt1	0.0313056	42.1053	3.66363
regulation of mitotic cell cycle spindle assembly checkpoint	GO:0090266	8	Aurkb Birc5 Ccnb1 Cdca8 Cdt1 Gen1 Incenp Ndc80	0.0313056	42.1053	3.66363
translation at presynapse	GO:0140236	14	Rpl12 Rpl13a Rpl14 Rpl23a Rpl27 Rpl32 Rpl37 Rpl4 Rpl5 Rpl6 Rpl7a Rplp2 Rps12 Rps27a	0.0313056	29.7872	2.59182
regulated exocytosis	GO:0045055	39	Bcl2l1 Cadps Cd177 Cd300a Cd84 Coro1a Dmtn Fcer1g Fes Fgr Gata1 Gnai2 Hmox1 Itgam Itgb2 Itgb2l Lat Milr1 Ms4a2 Myh9 Myo1f Nkg7 P2rx1 P2ry1 Plek Pram1 Rab11fip1 Rab27a Rab3d Rab44 Rac2 Rap1b Rims3 Slc18a2 Spi1 Stx11 Stxbp2 Unc13d Vamp8	0.0321556	20.1031	1.74919
positive regulation of dendritic cell chemotaxis	GO:2000510	5	C1qbp Ccl21a Gas6 Slamf1 Spi1	0.0322197	62.5	5.4382
regulation of mitotic cytokinesis	GO:1902412	5	Aurkb Birc5 Cdca8 Incenp Kif20b	0.0322197	62.5	5.4382
meiotic chromosome separation	GO:0051307	5	Ncapd3 Ncaph Ncaph2 Top2a Ttk	0.0322197	62.5	5.4382
regulation of vesicle-mediated transport	GO:0060627	86	Aak1 Abca7 Actb Akap5 Angpt1 Ank3 Ankrd13a Anxa1 App Arfgap1 Arrb1 Arrb2 Atg7 Bcl2l1 C3 Cadps Ccl21a Cd177 Cd2ap Cd300a Cd300lf Cd47 Cd84 Ckap5 Cln3 Coro1a Cyba Dcx Dgkq Dnm1 Dnm2 Fcer1g Fcgr3 Fes Fgr Gas6 Gata1 Gnai2 Grem1 H1f1 Hck Hmox1 Itgam Itgav Itgb2 Itgb2l Itgb3 Lpar1 Lyar Mctp1 Ms4a2 Myh9 Nedd4 Nrg1 P2rx1 P2ry1 Plscr1 Ppp3ca Ppp3cc Pram1 Prtn3 Ptk2 Rab12 Rab27a Rab27b Rab3d Rab8a Rab8b Ra…	0.0351515	16.7969	1.46152
cell adhesion mediated by integrin	GO:0033627	20	Ccl21a Cd24a Emilin1 Epha2 Ext1 Fermt3 Itga2b Itga4 Itga5 Itga6 Itga9 Itgal Itgam Itgav Itgb2 Itgb2l Itgb3 Jam3 Ptk2 Ptpn6	0.0355043	25	2.17528
positive regulation of reactive oxygen species metabolic process	GO:2000379	18	App Cd177 Clcn3 Cyba Eif5a Fpr2 Gadd45a Gnai2 Itgam Itgb2 Itgb2l Lcn2 Pdgfb Rab27a Tgfbr2 Thbs1 Tspo Tyrobp	0.0360956	26.087	2.26986
regulation of epithelial cell migration	GO:0010632	43	Alox12 Angpt1 Anxa1 Arhgap5 Bmpr2 Ccbe1 Ceacam1 Coro1c Dab2ip Epha2 Fgf10 Gadd45a Glipr2 Gpi1 Hif1a Hmox1 Hyal1 Itgb3 Jcad Jup Kdr Lcn2 Lgmn Map4k4 Mcc Mmrn2 Nf1 Nrp1 Pdgfb Pfn1 Pik3cg Prkce Ptk2 Rin2 Sash1 Sema3a Sema4a Sp100 Spred1 Tek Tgfbr2 Thbs1 Vegfa	0.0360956	19.457	1.69298
regulation of superoxide metabolic process	GO:0090322	11	App Cd177 Cyba Dhfr Fpr2 Gch1 Gnai2 Itgam Itgb2 Itgb2l Tyrobp	0.0373908	33.3333	2.90037
leukocyte tethering or rolling	GO:0050901	11	Add2 Ccl21a Elane Ext1 Fut7 Gcnt1 Golph3 Gp1ba Itga4 Sell Spn	0.0373908	33.3333	2.90037
genitalia development	GO:0048806	11	Ar Bak1 Chd7 Ctnnb1 Dhcr24 Esr1 Fgf10 Lrp6 Pdgfra Tex15 Tifab	0.0373908	33.3333	2.90037
negative regulation of immune system process	GO:0002683	73	Adgrf5 Angpt1 Anxa1 Arrb2 Banf1 C1qbp Ccl21a Cd24a Cd274 Cd300a Cd300lf Cd47 Cd59b Cd84 Ceacam1 Cr2 Cst7 Ctnnb1 Ctsg Dab2ip Dhx58 Dlg5 Emilin1 Fcer1g Fgr Gcsam Gpx1 Grem1 Hmgb3 Hmox1 Il20rb Irak3 Isg15 Klre1 Laptm5 Lilra6 Lyar Mafb Mia3 Milr1 Nf1 Nlrp6 Nlrx1 Oas3 Padi2 Pag1 Parp3 Pglyrp1 Pira2 Plcl2 Ptpn6 Runx1 Samsn1 Sdc4 Sh2d1a Sh2d1b1 Slamf1 Socs5 Spi1 Spn Tap2 Thbs1 Tmbim6 Tmem176a Tnfrsf14 T…	0.0377206	17.2577	1.50161
translation at postsynapse	GO:0140242	14	Rpl12 Rpl13a Rpl14 Rpl23a Rpl27 Rpl32 Rpl37 Rpl4 Rpl5 Rpl6 Rpl7a Rplp2 Rps12 Rps27a	0.0381049	29.1667	2.53783
cortical actin cytoskeleton organization	GO:0030866	12	Anln Coro1c Ect2 Epb41 Epb41l2 Epb41l3 Fmnl3 Nckap1 Plek Pls1 Racgap1 Tln1	0.0386605	31.5789	2.74772
G1/S transition of mitotic cell cycle	GO:0000082	41	Actb Anp32b Anxa1 Camk2d Ccne1 Ccne2 Cdk15 Cdk2 Cdkn2c Cdkn2d Cenpj Crlf3 Dbf4 E2f1 E2f4 Ezh2 Fbxo31 Fgf10 Haspin Hyal1 Iqgap3 Jade1 Kif14 Larp7 Lats1 Mtbp Nasp Nfatc1 Pole Ppp3ca Psme1 Psme3 Ptpn6 Rbl1 Rbm38 Rfwd3 Rpa2 Rrm1 Rrm2 Smarce1 Stil	0.0386605	19.6172	1.70692
barbed-end actin filament capping	GO:0051016	9	Add2 Add3 Arpc2 Capzb Carmil1 Cfl1 Cracd Twf2 Vill	0.039402	37.5	3.26292
glucose 6-phosphate metabolic process	GO:0051156	9	G6pdx Gpi1 Hk2 Hk3 Mlst8 Pgd Rpia Taldo1 Tkt	0.039402	37.5	3.26292
tissue development	GO:0009888	230	Abi2 Actb Afdn Aldh1a1 Alox12 Alox5 Angpt1 Anxa1 Aplf Ar Arl13b Arrb2 Ash1l Asxl1 Atg7 Bmi1 Bmp3 Bmpr2 Brca2 C3 Cacybp Camk2d Car2 Ccnb1 Cd109 Cd24a Cdh2 Cdh23 Cdk1 Ceacam1 Cenpf Cep152 Cfh Cfl1 Chd7 Chst11 Cldn13 Cldn5 Clic4 Clock Coro1c Cr2 Creb3l2 Ctnnb1 Cul7 Cytl1 Dab2ip Dag1 Dhcr24 Dlg3 Dlg5 Dmd Dyrk1b E2f4 E2f8 Ednra Efnb1 Egln1 Eng Epha2 Epor Erbb3 Esr1 Ext1 Ext2 Ezh2 Fbxo5 Fbxw8 Fgf10 Fgr…	0.0394719	14.6217	1.27226
sex differentiation	GO:0007548	40	Angpt1 Ar Arrb1 Arrb2 Aspm Atn1 Bak1 Bcl2l1 Brca2 Chd7 Ctnnb1 Dach1 Dhcr24 Esr1 Fgf10 Foxc1 Gata1 Gpr149 Hmgb2 Itgav Kdr Kif18a Lrp6 Myh9 Nup107 Pcyt1b Pdgfra Plekha1 Rhobtb3 Runx1 Schip1 Sema3a Serpinb6b Six3 Smad5 Tex15 Tgfbr1 Tifab Vegfa Ybx3	0.0399094	19.7044	1.71451
morphogenesis of a branching epithelium	GO:0061138	37	Angpt1 Ar Clic4 Ctnnb1 Dag1 Dlg5 Ednra Eng Epha2 Esr1 Ext1 Fgf10 Fzd5 Gcm1 Grem1 Kdr Lrp5 Lrp6 Mycn Nfatc1 Nrp1 Pdgfa Pdgfb Pdgfra Plxnd1 Ppp1ca Rxra Sema3a Slc12a2 Smo Tbx2 Tek Tgfbr2 Tgm2 Timeless Vangl2 Vegfa	0.0404463	20.1087	1.74968
muscle tissue morphogenesis	GO:0060415	16	Angpt1 Chd7 Ctnnb1 Ednra Egln1 Eng Epor Foxc1 Heg1 Lrp6 Nrg1 Rxra Ryr2 Tgfbr1 Tnnc1 Vangl2	0.0412203	27.1186	2.35963
positive regulation of cell-cell adhesion	GO:0022409	52	Actb Afdn Alox5 Ank3 Anxa1 Bmi1 Ccl21a Cd24a Cd274 Cd47 Cd59b Cd81 Ceacam1 Coro1a Ctsg Cyrib Dmtn Efnb1 Elane Emilin2 Flot2 Fut7 Gcnt1 Gp1ba Hsp90aa1 Il6st Itga4 Itga6 Itgal Itgb2 Itpkb Kifap3 Lck Mfsd2b Myo10 Nfat5 Nfkbiz Pnp Ppp3ca Rap1gap Rps3 Runx1 Slamf1 Slc4a1 Smarce1 Socs5 Sox4 Spn Spta1 Tgfbr2 Tnfrsf14 Tnfsf14	0.0412226	18.4397	1.60446
regulation of cell-cell adhesion	GO:0022407	73	Actb Afdn Alox12 Alox5 Ank3 Anxa1 Ass1 Bmi1 Ccl21a Cd24a Cd274 Cd300a Cd47 Cd59b Cd81 Ceacam1 Coro1a Ctsg Cyrib Dlg5 Dmtn Efnb1 Elane Emilin2 Fermt3 Flot2 Fut7 Gcnt1 Gp1ba Hsp90aa1 Il20rb Il6st Itga4 Itga6 Itgal Itgb2 Itpkb Jag1 Kifap3 Laptm5 Lck Mbp Mdga2 Mfsd2b Mia3 Myadm Myo10 Nfat5 Nfkbiz Pag1 Pnp Ppp3ca Ptk2 Ptpn6 Rap1gap Rps3 Runx1 Sdc4 Slamf1 Slc4a1 Smarce1 Socs5 Sox4 Specc1l Spi1 Spn Spta…	0.0418688	17.1765	1.49455
positive regulation of angiogenesis	GO:0045766	32	Brca1 C3 C5ar1 Camp Ccbe1 Ccr3 Cybb Emilin1 Emilin2 Eng Grem1 Hif1a Hk2 Hmox1 Hpse Hyal1 Itga5 Itgb2 Itgb2l Itgb3 Jcad Jup Kdr Lrg1 Nrp1 Runx1 Sash1 Smad1 Tek Tgfbr2 Thbs1 Vegfa	0.0419272	20.915	1.81984
regulation of protein kinase activity	GO:0045859	87	Abi2 Actb Angpt1 App Arrb2 Bora C5ar1 Cass4 Ccl21a Ccna2 Ccnb1 Ccnb2 Ccne1 Ccne2 Ccnf Cd24a Cd300a Cdc25b Cdc6 Cdkn2c Cdkn2d Ceacam1 Cenpe Clspn Coro1c Dab2ip Dag1 Dazap2 Dlg3 Dusp16 Dusp7 Ect2 Erbb3 Ezh2 Fgr Fzd5 Gadd45a Gas6 Grem1 Heg1 Hipk3 Hsp90aa1 Igtp Irak3 Itgb3 Kif14 Lat Lats1 Lrp6 Lrp8 Ltf Macroh2a1 Marcks Nf1 Npm1 Nrg1 Pdgfa Pdgfb Pdgfc Pik3cg Pim1 Pkib Plk1 Prkar2b Prrc1 Ptk2 Ptpn6 Rgs…	0.0423825	16.6348	1.44741
positive regulation of intracellular signal transduction	GO:1902533	130	Abca7 Akap5 Angpt1 Ank3 App Ar Arrb1 Arrb2 Aurkb Bcar3 Bclaf1 Birc5 Bmpr2 C1qbp C3 C5ar1 Camk2d Card9 Casp1 Cass4 Ccl21a Ccl9 Cd24a Cd81 Cd84 Cdca8 Cdh2 Ceacam1 Ctnnb1 Dab2ip Dixdc1 Dlg5 Ednra Eng Epor Erbb3 Esr1 Ezh2 F10 F2rl2 F2rl3 Fgf10 Fgr Fzd5 Gadd45a Gas6 Gen1 Glipr2 Gnai2 Golph3 Gpr37 Gpx1 Grem1 Hcls1 Hcst Hpse Hsp90aa1 Incenp Iqgap3 Itgal Itgav Itgb3 Itpkb Jcad Kdr Lamtor4 Laptm5 Lck Lin2…	0.0434122	15.625	1.35955
GMP metabolic process	GO:0046037	8	Aprt Gart Gda Hprt Impdh2 Pfas Pnp Ppat	0.0434122	40	3.48045
serotonin secretion	GO:0001820	6	Cd300a Fcer1g Fcgr3 P2rx1 Slc18a2 Slc6a4	0.0434122	50	4.35056
positive regulation of mitotic cell cycle spindle assembly checkpoint	GO:0090267	6	Aurkb Birc5 Cdca8 Gen1 Incenp Ndc80	0.0434122	50	4.35056
adherens junction assembly	GO:0034333	6	Abi2 Actb Ctnnb1 Dlg5 Jam3 Vcl	0.0434122	50	4.35056
positive regulation of attachment of spindle microtubules to kinetochore	GO:0051987	6	Aurkb Birc5 Ccnb1 Cdca8 Cenpe Incenp	0.0434122	50	4.35056
positive regulation of leukocyte migration	GO:0002687	29	App C1qbp C5ar1 Ccl21a Cd47 Cmklr1 Coro1a Ednra Fut7 Gas6 Itga2b Itga4 Itgb3 Jam3 Lgmn Med23 Mia3 Myo1f Ptk2 Rac2 Sell Slamf1 Spi1 Spn Thbs1 Tnfrsf14 Tnfsf14 Trem1 Vegfa	0.043656	21.4815	1.86913
positive regulation of myeloid cell differentiation	GO:0045639	23	Abcb10 Car2 Ccl9 Evi2 Evi2b Fam210b Fes Gata1 Gfi1b Hcls1 Hif1a Hmgb2 Ikzf1 Isg15 Itgam Itgb3 Jag1 Mpl Ppp3ca Rcor1 Runx1 Tal1 Tyrobp	0.043656	23.2323	2.02147
regulation of cell-matrix adhesion	GO:0001952	26	Ccl21a Cfl1 Coro1c Dag1 Dmd Dmtn Grem1 Hpse Itgb3 Jag1 Jup Kdr Limch1 Map4k4 Myh9 Nf1 Nrp1 Peak1 Ptk2 Rin2 Sdc4 Tek Thbs1 Trem1 Vcl Vegfa	0.0445924	22.2222	1.93358
immune response-regulating signaling pathway	GO:0002764	61	App Arrb2 Bmx Btnl10 C1qbp C5ar1 Casp1 Cd226 Cd300a Cd300ld3 Cd300lf Cd47 Cd81 Cmklr1 Cyba Dab2ip Dhx58 Ermap Esr1 Fcer1g Fpr2 Fyb Gcsam Ifih1 Igtp Il20rb Irak3 Irf7 Kcnn4 Klre1 Laptm5 Lck Lcp2 Ltf Mapkapk2 Mapkapk3 Mefv Ms4a2 Myo1g Nfam1 Nfkbiz Nlrp6 Nlrx1 Oas3 Oasl1 Pde4b Plcl2 Plekha1 Plscr1 Pram1 Prkce Ptpn6 Rps3 Rsad2 Sh2d1a Sh2d1b1 Tnip2 Trim30a Tyrobp Ubash3a Usp15	0.0445924	17.7326	1.54293
negative regulation of interleukin-12 production	GO:0032695	7	Arrb2 C1qbp Cmklr1 Irak3 Mefv Slamf1 Thbs1	0.0455825	43.75	3.80674
tetrahydrofolate metabolic process	GO:0046653	7	Dhfr Gart Gch1 Mthfd1 Sardh Shmt1 Tyms	0.0455825	43.75	3.80674
cell morphogenesis involved in differentiation	GO:0000904	98	Abi2 Ache Actb Actr3 Afdn Akap5 Ank3 Apbb2 App Ar Arl13b Atg7 Bmpr2 Btbd3 Cdh2 Cdh23 Cfl1 Cit Clec1b Clic4 Ctnnb1 Cul7 Dag1 Dcx Dixdc1 Dnm2 Dock10 Dpysl2 Draxin Dst Ednra Efnb1 Epha2 Ext1 Fbxo31 Fbxw8 Flnb Gata1 Golga4 Heg1 Hprt Hsp90aa1 Itga4 Kel Kif1a Lamc3 Lats1 Lrp4 Lrp6 Lrp8 Lzts3 Marcks Mbp Megf8 Mpig6b Mpl Myh9 Nedd4 Nin Nrp1 Nrp2 Olfm1 Pax6 Pias2 Pls1 Plxna2 Plxnd1 Ppp3ca Ptk2 Ptpn6 Ptprz…	0.0461603	16.2521	1.41411
positive regulation of lamellipodium organization	GO:1902745	11	Abi2 Actr3 Arpc2 Carmil1 Cfl1 Coro1c Dnm2 Hsp90aa1 Nckap1 Rac2 Twf2	0.0462036	32.3529	2.81507
calcium ion transmembrane import into cytosol	GO:0097553	31	Akap5 Bak1 Camk2d Capn3 Ccl21a Chd7 Coro1a Cyba Diaph1 Dmd Ednra Ero1a F2rl3 Gp1ba Gp5 Gp9 Ibtk Itgav Itgb3 Lck Ms4a2 P2rx1 Ppp3ca Ppp3cc Prkce Ptpn6 Ryr2 Slc8a1 Sri Tmbim6 Ubash3b	0.0463562	20.9459	1.82253
superoxide metabolic process	GO:0006801	16	App Cd177 Cyba Cybb Dhfr Fpr2 Gch1 Gnai2 Itgam Itgb2 Itgb2l Mpo Ncf1 Ncf2 Ncf4 Tyrobp	0.0476446	26.6667	2.3203
cardiac ventricle morphogenesis	GO:0003208	16	Chd7 Ctnnb1 Ednra Eng Epor Foxc1 Heg1 Hif1a Jag1 Nrg1 Rxra Ryr2 Sox4 Tgfbr1 Tgfbr2 Tnnc1	0.0476446	26.6667	2.3203
adenine metabolic process	GO:0046083	3	Aprt Gart Hprt	0.0481518	100	8.70112
neutrophil-mediated killing of gram-positive bacterium	GO:0070946	3	Ctsg Ncf1 Nlrp6	0.0481518	100	8.70112
regulation of type IV hypersensitivity	GO:0001807	3	Fut7 Il20rb Spn	0.0481518	100	8.70112
zygotic determination of anterior/posterior axis, embryo	GO:0007354	3	Nckap1 Pcsk6 Tifab	0.0481518	100	8.70112
female meiosis chromosome separation	GO:0051309	3	Ncaph Ncaph2 Top2a	0.0481518	100	8.70112
ribosomal protein import into nucleus	GO:0006610	3	Ipo11 Ipo5 Kpnb1	0.0481518	100	8.70112
facioacoustic ganglion development	GO:1903375	3	Nrp1 Nrp2 Sema3a	0.0481518	100	8.70112
regulation of cell development	GO:0060284	123	Abcb10 Ache Actb Actr3 Afdn Akap5 Anxa1 Aspm Atg7 Aurka Bmpr2 Brpf3 Car2 Ccl9 Cd24a Ceacam1 Chd7 Cip2a Cit Cldn5 Clock Ctla2a Ctnna1 Ctnnb1 Cul7 Dag1 Dcx Dixdc1 Draxin E2f1 Evi2 Evi2b Ezh2 Fam210b Fbxo31 Fbxw8 Fes Gas6 Gata1 Gfi1b Golga4 Grb14 Hcls1 Hes7 Hif1a Hmgb2 Hmgb3 Hsp90aa1 Ikzf1 Il6st Isg15 Itgam Itgb3 Itpkb Jag1 Kat6b Kdr Kif14 Kifap3 Lck Lilra6 Lin28a Lmo2 Lrp4 Lrp6 Lrp8 Mafb Marcks Mbp…	0.0494429	15.6688	1.36336
