# Supplementary material for: Comparative transcriptomic analysis of articular cartilage of post-traumatic osteoarthritis models
Source: Dis Model Mech. 2024 Oct 21;17(10):dmm050583. doi: 10.1242/dmm.050583 (PMC11524441; doi:10.1242/dmm.050583)
Supplement: Table S8. ACL microRNA expression data [file dmm-17-050583-TableS8.xlsx]

## Sheet: D7ACLvsNaive
ID	logFC	CI.L	CI.R	AveExpr	t	P.Value	adj.P.Val	B	meanCounts
mmu.miR.134.5p_MIMAT0000146_Mus_musculus_miR.134.5p	2.19429	1.77378	2.61481	5.91886	10.8719	6.18306e-10	3.11626e-07	12.9924	142.544
mmu.miR.541.5p_MIMAT0003170_Mus_musculus_miR.541.5p	1.9519	1.55635	2.34746	9.12695	10.2812	1.63192e-09	4.11244e-07	12.0353	1253.4
mmu.miR.335.3p_MIMAT0004704_Mus_musculus_miR.335.3p	3.55229	2.7811	4.32349	5.62563	9.59704	5.27598e-09	6.64774e-07	10.8874	186.712
mmu.miR.34c.5p_MIMAT0000381_Mus_musculus_miR.34c.5p	2.81396	2.21079	3.41713	6.03564	9.72007	4.25504e-09	6.64774e-07	11.0991	171.687
mmu.miR.379.5p_MIMAT0000743_Mus_musculus_miR.379.5p	2.07362	1.58247	2.56477	9.49088	8.79651	2.23709e-08	2.25499e-06	9.426	1623.82
mmu.miR.300.3p_MIMAT0000378_Mus_musculus_miR.300.3p	2.00312	1.51156	2.49468	6.84555	8.49032	3.97123e-08	2.50188e-06	8.88228	260.206
mmu.miR.411.3p_MIMAT0001093_Mus_musculus_miR.411.3p	2.09	1.57815	2.60184	5.50708	8.5074	3.84493e-08	2.50188e-06	8.92498	107.582
mmu.miR.379.3p_MIMAT0017080_Mus_musculus_miR.379.3p	2.10064	1.58719	2.61409	4.89788	8.52404	3.7258e-08	2.50188e-06	8.96437	70.439
mmu.miR.382.5p_MIMAT0000747_Mus_musculus_miR.382.5p	1.56892	1.1693	1.96854	6.53495	8.17992	7.1946e-08	4.02898e-06	8.29469	192.582
mmu.miR.380.3p_MIMAT0000745_Mus_musculus_miR.380.3p	3.03349	2.23677	3.83021	2.06888	7.93291	1.165e-07	5.87158e-06	7.86076	13.6033
mmu.miR.431.5p_MIMAT0001418_Mus_musculus_miR.431.5p	2.05081	1.50053	2.60109	4.15236	7.76486	1.62462e-07	7.44372e-06	7.52395	40.0212
mmu.miR.31.5p_MIMAT0000538_Mus_musculus_miR.31.5p	1.93963	1.38155	2.49771	3.02209	7.24129	4.69122e-07	1.97031e-05	6.50668	19.2651
mmu.miR.370.3p_MIMAT0001095_Mus_musculus_miR.370.3p	1.8346	1.29743	2.37177	5.35491	7.1158	6.08195e-07	2.35793e-05	6.1856	90.562
mmu.miR.34b.5p_MIMAT0000382_Mus_musculus_miR.34b.5p	2.72609	1.92049	3.5317	3.19493	7.05037	6.96949e-07	2.50902e-05	6.12634	23.3615
mmu.miR.409.3p_MIMAT0001090_Mus_musculus_miR.409.3p	2.29335	1.57877	3.00794	5.19471	6.68668	1.50156e-06	5.04524e-05	5.28732	93.5602
mmu.miR.434.5p_MIMAT0001421_Mus_musculus_miR.434.5p	1.9989	1.36684	2.63096	9.40065	6.58912	1.85032e-06	5.63805e-05	5.00018	1562.58
mmu.miR.1193.3p_MIMAT0005851_Mus_musculus_miR.1193.3p	2.37837	1.62487	3.13188	2.18636	6.57637	1.90172e-06	5.63805e-05	5.175	11.1441
mmu.miR.34b.3p_MIMAT0004581_Mus_musculus_miR.34b.3p	2.24716	1.52365	2.97067	3.1874	6.47115	2.3859e-06	6.68051e-05	4.89556	23.8338
mmu.miR.341.3p_MIMAT0000588_Mus_musculus_miR.341.3p	2.25141	1.52192	2.98091	3.02818	6.43027	2.6067e-06	6.91461e-05	4.84297	18.7964
mmu.miR.214.5p_MIMAT0004664_Mus_musculus_miR.214.5p	1.54875	1.03539	2.0621	9.44918	6.2857	3.57091e-06	8.98452e-05	4.34823	1446.81
mmu.miR.411.5p_MIMAT0004747_Mus_musculus_miR.411.5p	1.37576	0.918172	1.83335	8.64242	6.26411	3.74355e-06	8.98452e-05	4.31931	821.269
mmu.miR.21a.5p_MIMAT0000530_Mus_musculus_miR.21a.5p	1.80548	1.18473	2.42623	13.1213	6.05994	5.86805e-06	0.000128976	3.74871	19461.8
mmu.miR.299a.3p_MIMAT0004577_Mus_musculus_miR.299a.3p	1.79026	1.1746	2.40592	4.61129	6.05857	5.88582e-06	0.000128976	3.95319	52.7663
mmu.miR.369.5p_MIMAT0003185_Mus_musculus_miR.369.5p	1.51246	0.985283	2.03964	4.52312	5.9775	7.04593e-06	0.000147964	3.78114	46.7482
mmu.miR.495.3p_MIMAT0003456_Mus_musculus_miR.495.3p	1.89162	1.21375	2.56949	4.96107	5.81406	1.01501e-05	0.000204627	3.3954	69.7667
mmu.miR.381.3p_MIMAT0000746_Mus_musculus_miR.381.3p	1.84534	1.17362	2.51705	8.65098	5.72376	1.24348e-05	0.000232116	3.11017	915.058
mmu.miR.410.3p_MIMAT0001091_Mus_musculus_miR.410.3p	1.59592	1.01597	2.17587	4.06524	5.73342	1.21671e-05	0.000232116	3.26095	34.9977
mmu.miR.224.5p_MIMAT0000671_Mus_musculus_miR.224.5p	2.32891	1.43459	3.22324	1.74061	5.42567	2.4457e-05	0.000440226	2.74627	7.45185
mmu.miR.486a.5p_MIMAT0003130_Mus_musculus_miR.486a.5p	-1.24093	-1.72837	-0.753482	12.0699	-5.30413	3.23079e-05	0.000542773	2.10605	8466.85
mmu.miR.486b.5p_MIMAT0014943_Mus_musculus_miR.486b.5p	-1.24093	-1.72837	-0.753482	12.0699	-5.30413	3.23079e-05	0.000542773	2.10605	8466.85
mmu.miR.127.3p_MIMAT0000139_Mus_musculus_miR.127.3p	1.19263	0.716862	1.66839	11.0155	5.22282	3.89518e-05	0.000633281	1.91318	4146.07
mmu.miR.337.5p_MIMAT0004644_Mus_musculus_miR.337.5p	1.44374	0.866011	2.02147	7.67819	5.20665	4.04307e-05	0.000636784	1.96113	433.443
mmu.miR.23b.5p_MIMAT0016980_Mus_musculus_miR.23b.5p	1.54113	0.913212	2.16904	2.6076	5.11365	5.01171e-05	0.000765425	2.00512	11.8634
mmu.miR.199a.5p_MIMAT0000229_Mus_musculus_miR.199a.5p	1.14431	0.650673	1.63795	12.9925	4.8298	9.69446e-05	0.00143706	0.942368	16452.6
mmu.miR.214.3p_MIMAT0000661_Mus_musculus_miR.214.3p	1.14885	0.651136	1.64656	7.73711	4.80926	0.000101707	0.00146458	1.04759	422.505
mmu.miR.152.5p_MIMAT0016991_Mus_musculus_miR.152.5p	1.01163	0.569195	1.45407	6.78732	4.76393	0.000113074	0.00151172	0.956785	217.757
mmu.miR.376b.3p_MIMAT0001092_Mus_musculus_miR.376b.3p	3.2972	1.85414	4.74025	1.0881	4.76052	0.000113979	0.00151172	1.29909	7.39776
mmu.miR.323.3p_MIMAT0000551_Mus_musculus_miR.323.3p	2.50398	1.4124	3.59556	1.21968	4.77934	0.000109073	0.00151172	1.30679	7.27144
mmu.miR.154.3p_MIMAT0004537_Mus_musculus_miR.154.3p	2.8557	1.58355	4.12784	0.507684	4.67702	0.000138588	0.00179098	1.14061	3.42209
mmu.miR.543.3p_MIMAT0003168_Mus_musculus_miR.543.3p	2.15242	1.19038	3.11446	5.5538	4.66151	0.000143721	0.00181088	0.74016	117.86
mmu.miR.770.3p_MIMAT0003891_Mus_musculus_miR.770.3p	2.2209	1.22081	3.22099	0.854475	4.62684	0.000155894	0.00191636	1.02436	3.96191
mmu.miR.335.5p_MIMAT0000766_Mus_musculus_miR.335.5p	2.3786	1.29748	3.45971	4.18399	4.58397	0.000172397	0.00206876	0.620196	49.7822
mmu.miR.150.5p_MIMAT0000160_Mus_musculus_miR.150.5p	-1.58147	-2.32114	-0.841807	8.79437	-4.45471	0.00023361	0.00273813	0.226411	934.105
mmu.miR.199a.3p_MIMAT0000230_Mus_musculus_miR.199a.3p	1.15087	0.608117	1.69362	14.4711	4.41794	0.000254734	0.00285302	-0.0642908	45156.7
mmu.miR.199b.3p_MIMAT0004667_Mus_musculus_miR.199b.3p	1.15087	0.608117	1.69362	14.4711	4.41794	0.000254734	0.00285302	-0.0642908	45156.7
mmu.miR.30d.5p_MIMAT0000515_Mus_musculus_miR.30d.5p	-0.650477	-0.96281	-0.338144	12.7859	-4.33919	0.000306652	0.00328835	-0.168179	13150.4
mmu.miR.34c.3p_MIMAT0004580_Mus_musculus_miR.34c.3p	2.14132	1.11441	3.16824	1.6167	4.34451	0.00030283	0.00328835	0.302255	8.38984
mmu.miR.21b_MIMAT0025121_Mus_musculus_miR.21b	1.58691	0.82166	2.35216	5.32945	4.32058	0.000320394	0.00336414	-0.0354307	86.2317
mmu.miR.486a.3p_MIMAT0017206_Mus_musculus_miR.486a.3p	-1.13884	-1.71212	-0.565568	8.44744	-4.13899	0.000491652	0.005057	-0.502252	690.133
mmu.miR.582.3p_MIMAT0005292_Mus_musculus_miR.582.3p	2.2477	1.10959	3.38581	0.966081	4.11479	0.000520533	0.00524697	-0.124413	4.8621
mmu.miR.486b.3p_MIMAT0014944_Mus_musculus_miR.486b.3p	-1.13476	-1.71626	-0.55326	8.40333	-4.06582	0.000584272	0.00577398	-0.671285	669.823
mmu.miR.377.3p_MIMAT0000741_Mus_musculus_miR.377.3p	2.6843	1.3015	4.0671	0.274246	4.0445	0.000614401	0.00595496	-0.241922	3.14092
mmu.miR.329.3p_MIMAT0000567_Mus_musculus_miR.329.3p	0.918863	0.43427	1.40346	4.94237	3.95064	0.00076657	0.00728964	-0.880477	60.8045
mmu.miR.433.3p_MIMAT0001420_Mus_musculus_miR.433.3p	1.61108	0.743103	2.47905	4.77257	3.86726	0.000932923	0.00854897	-1.06849	64.3118
mmu.miR.380.5p_MIMAT0000744_Mus_musculus_miR.380.5p	1.75103	0.808844	2.69322	1.40952	3.87213	0.000922289	0.00854897	-0.647261	5.16534
mmu.miR.494.3p_MIMAT0003182_Mus_musculus_miR.494.3p	1.89077	0.860834	2.9207	0.394083	3.82492	0.00103068	0.00927613	-0.740218	3.06577
mmu.miR.376a.5p_MIMAT0003387_Mus_musculus_miR.376a.5p	1.82537	0.803842	2.84689	2.02225	3.72302	0.00130961	0.0115797	-1.06607	8.7449
mmu.miR.181a.5p_MIMAT0000210_Mus_musculus_miR.181a.5p	-0.804878	-1.25716	-0.352599	13.741	-3.70781	0.00135722	0.0117937	-1.65942	26131.1
mmu.miR.3535_MIMAT0031410_Mus_musculus_miR.3535	-0.863884	-1.35179	-0.375978	6.57643	-3.68903	0.00141834	0.012116	-1.51144	181.193
mmu.let.7c.1.3p_MIMAT0004622_Mus_musculus_let.7c.1.3p	1.15306	0.489151	1.81697	3.70047	3.61856	0.00167304	0.0140535	-1.53287	25.9451
mmu.miR.107.3p_MIMAT0000647_Mus_musculus_miR.107.3p	-0.744812	-1.17623	-0.313395	8.38322	-3.59702	0.00175955	0.0145379	-1.75312	629.748
mmu.miR.342.3p_MIMAT0000590_Mus_musculus_miR.342.3p	-0.962675	-1.52419	-0.401157	6.83398	-3.57199	0.00186565	0.0151659	-1.78314	220.68
mmu.miR.667.3p_MIMAT0003734_Mus_musculus_miR.667.3p	1.63952	0.677064	2.60197	1.84851	3.54919	0.00196773	0.0157419	-1.50537	8.4661
mmu.miR.708.5p_MIMAT0004828_Mus_musculus_miR.708.5p	-0.994776	-1.58223	-0.407321	6.98551	-3.52813	0.00206694	0.0162771	-1.8829	243.467
mmu.miR.93.5p_MIMAT0000540_Mus_musculus_miR.93.5p	-0.788666	-1.26038	-0.316947	10.2922	-3.4834	0.00229418	0.0177888	-2.06153	2388.28
mmu.miR.1983_MIMAT0009455_Mus_musculus_miR.1983	0.994228	0.392054	1.5964	3.93347	3.43999	0.00253819	0.0193825	-1.9387	29.6368
mmu.miR.369.3p_MIMAT0003186_Mus_musculus_miR.369.3p	2.46096	0.952479	3.96945	3.76922	3.39905	0.00279152	0.0209989	-2.06885	39.8449
mmu.let.7i.5p_MIMAT0000122_Mus_musculus_let.7i.5p	0.550055	0.208714	0.891397	15.7153	3.35746	0.00307424	0.0226925	-2.54578	100870
mmu.miR.200c.3p_MIMAT0000657_Mus_musculus_miR.200c.3p	-0.995658	-1.61447	-0.376848	6.76857	-3.35233	0.00311102	0.0226925	-2.2716	213.153
mmu.miR.669l.5p_MIMAT0009418_Mus_musculus_miR.669l.5p	1.3108	0.494761	2.12684	2.243	3.34672	0.00315173	0.0226925	-1.93129	9.43462
mmu.miR.7688.5p_MIMAT0029906_Mus_musculus_miR.7688.5p	1.39318	0.521266	2.26509	2.72988	3.32911	0.00328286	0.0233037	-2.04433	13.6029
mmu.miR.493.3p_MIMAT0004888_Mus_musculus_miR.493.3p	1.24392	0.460444	2.0274	1.65199	3.30796	0.00344744	0.0241321	-1.97397	6.31724
mmu.miR.409.5p_MIMAT0004746_Mus_musculus_miR.409.5p	0.951723	0.332256	1.57119	4.70251	3.20101	0.0044109	0.0304534	-2.55222	51.4646
mmu.miR.103.3p_MIMAT0000546_Mus_musculus_miR.103.3p	-0.585965	-0.968498	-0.203432	10.9876	-3.19151	0.00450815	0.0307042	-2.74111	3797.85
mmu.miR.27b.3p_MIMAT0000126_Mus_musculus_miR.27b.3p	0.641778	0.220198	1.06336	13.8893	3.17175	0.00471722	0.0316997	-2.89876	28653.5
mmu.let.7e.5p_MIMAT0000524_Mus_musculus_let.7e.5p	0.625949	0.212291	1.03961	10.1688	3.15277	0.00492692	0.0326733	-2.81419	2174.88
mmu.miR.181d.5p_MIMAT0004324_Mus_musculus_miR.181d.5p	-0.645198	-1.07641	-0.213983	8.57947	-3.1174	0.00534199	0.0349657	-2.82826	718.614
mmu.miR.376c.3p_MIMAT0003183_Mus_musculus_miR.376c.3p	1.5416	0.509058	2.57415	2.90777	3.1107	0.00542443	0.0350502	-2.61268	17.7368
mmu.miR.127.5p_MIMAT0004530_Mus_musculus_miR.127.5p	1.63987	0.526596	2.75315	1.46979	3.06902	0.00596504	0.0380555	-2.46779	6.09638
mmu.miR.676.3p_MIMAT0003782_Mus_musculus_miR.676.3p	-0.720328	-1.21066	-0.229995	6.21592	-3.06079	0.00607792	0.0382909	-2.89799	141.077
mmu.miR.106b.3p_MIMAT0004582_Mus_musculus_miR.106b.3p	-0.845096	-1.44756	-0.242628	8.88429	-2.92258	0.00830914	0.0517013	-3.25149	924.707
mmu.miR.181b.5p_MIMAT0000673_Mus_musculus_miR.181b.5p	-0.516475	-0.893874	-0.139076	11.6073	-2.85129	0.00974905	0.059921	-3.49934	5821.69
mmu.miR.338.5p_MIMAT0004647_Mus_musculus_miR.338.5p	-0.756521	-1.31367	-0.199369	5.23281	-2.82905	0.0102452	0.0622119	-3.31757	71.7258
mmu.miR.667.5p_MIMAT0017239_Mus_musculus_miR.667.5p	1.59943	0.41661	2.78224	0.869274	2.81735	0.010516	0.0630957	-2.97528	4.93632
mmu.miR.223.3p_MIMAT0000665_Mus_musculus_miR.223.3p	-0.783749	-1.36774	-0.199756	9.80445	-2.79617	0.0110233	0.0653617	-3.54734	1711.63
mmu.miR.21a.3p_MIMAT0004628_Mus_musculus_miR.21a.3p	1.39739	0.351365	2.44341	2.12648	2.78336	0.0113413	0.0664655	-3.13538	9.33611
mmu.miR.666.5p_MIMAT0003737_Mus_musculus_miR.666.5p	0.987651	0.219943	1.75536	2.29521	2.68041	0.0142346	0.0824627	-3.31294	9.31889
mmu.miR.30c.2.3p_MIMAT0005438_Mus_musculus_miR.30c.2.3p	-0.789601	-1.41052	-0.168679	6.98604	-2.6495	0.0152318	0.0872368	-3.78737	246.403
mmu.miR.145a.5p_MIMAT0000157_Mus_musculus_miR.145a.5p	-0.67088	-1.20279	-0.138965	10.5644	-2.62783	0.0159701	0.0904373	-3.92648	2891.81
mmu.miR.339.5p_MIMAT0000584_Mus_musculus_miR.339.5p	-0.629903	-1.13349	-0.126314	7.45186	-2.6061	0.0167438	0.0937655	-3.88813	330.498
mmu.miR.154.5p_MIMAT0000164_Mus_musculus_miR.154.5p	0.868903	0.164312	1.57349	4.16096	2.56938	0.0181328	0.100428	-3.82995	35.7588
mmu.miR.152.3p_MIMAT0000162_Mus_musculus_miR.152.3p	0.766273	0.134447	1.3981	10.4555	2.52685	0.0198764	0.108888	-4.15011	2749.85
mmu.miR.29b.2.5p_MIMAT0017063_Mus_musculus_miR.29b.2.5p	-1.05994	-1.94127	-0.178604	2.5982	-2.50573	0.0207997	0.112721	-3.54625	11.5495
mmu.miR.212.5p_MIMAT0017053_Mus_musculus_miR.212.5p	0.659879	0.109691	1.21007	4.5798	2.49889	0.0211071	0.11317	-4.00009	45.925
mmu.miR.125b.1.3p_MIMAT0004669_Mus_musculus_miR.125b.1.3p	0.639359	0.0972164	1.1815	7.13804	2.45711	0.0230795	0.122342	-4.18621	269.981
mmu.miR.1194_MIMAT0005852_Mus_musculus_miR.1194	1.35534	0.203964	2.50672	0.69874	2.45259	0.0233032	0.122342	-3.46667	2.95075
mmu.miR.136.3p_MIMAT0004532_Mus_musculus_miR.136.3p	1.11345	0.162877	2.06401	4.46249	2.4405	0.0239104	0.124236	-4.1255	46.4496
mmu.miR.326.3p_MIMAT0000559_Mus_musculus_miR.326.3p	-0.82344	-1.53076	-0.116118	5.40698	-2.42554	0.0246827	0.12694	-4.13857	83.3492
mmu.miR.204.5p_MIMAT0000237_Mus_musculus_miR.204.5p	-0.557527	-1.04282	-0.07223	6.96641	-2.3936	0.0264094	0.134448	-4.30251	235.314
mmu.miR.20a.5p_MIMAT0000529_Mus_musculus_miR.20a.5p	-0.58406	-1.09749	-0.0706348	9.96195	-2.37014	0.0277487	0.138479	-4.41307	1891.11
mmu.miR.93.3p_MIMAT0004636_Mus_musculus_miR.93.3p	-1.29404	-2.43318	-0.154901	2.60161	-2.36682	0.0279434	0.138479	-3.83431	12.3059
mmu.miR.6395_MIMAT0025146_Mus_musculus_miR.6395	-1.49206	-2.80629	-0.177829	1.33709	-2.36542	0.0280255	0.138479	-3.58161	4.81635
mmu.miR.27b.5p_MIMAT0004522_Mus_musculus_miR.27b.5p	0.669458	0.0781945	1.26072	4.69386	2.35904	0.0284038	0.138985	-4.26148	49.2216
mmu.miR.92a.3p_MIMAT0000539_Mus_musculus_miR.92a.3p	-0.68225	-1.28772	-0.0767752	7.36127	-2.34769	0.0290886	0.140968	-4.39437	317.461
mmu.miR.34a.5p_MIMAT0000542_Mus_musculus_miR.34a.5p	0.925899	0.0996005	1.7522	4.23924	2.33464	0.0298948	0.143495	-4.27297	37.8008
mmu.miR.378a.3p_MIMAT0003151_Mus_musculus_miR.378a.3p	-0.742691	-1.41366	-0.071718	12.851	-2.3062	0.031724	0.145095	-4.63348	14506.9
mmu.miR.133a.3p_MIMAT0000145_Mus_musculus_miR.133a.3p	-0.946551	-1.803	-0.0901075	10.6187	-2.30271	0.0319554	0.145095	-4.55815	3330.22
mmu.miR.378a.5p_MIMAT0000742_Mus_musculus_miR.378a.5p	-0.737717	-1.402	-0.0734373	8.00793	-2.31384	0.031223	0.145095	-4.46938	503.234
mmu.miR.615.3p_MIMAT0003783_Mus_musculus_miR.615.3p	0.784771	0.0798205	1.48972	7.94307	2.31941	0.0308618	0.145095	-4.47117	489.388
mmu.miR.467e.5p_MIMAT0005293_Mus_musculus_miR.467e.5p	0.720138	0.0723499	1.36793	3.45727	2.3162	0.0310693	0.145095	-4.21858	21.0015
mmu.miR.511.3p_MIMAT0017281_Mus_musculus_miR.511.3p	-0.816915	-1.55544	-0.0783929	2.73997	-2.30466	0.0318258	0.145095	-3.99164	12.3723
mmu.miR.193a.5p_MIMAT0004544_Mus_musculus_miR.193a.5p	-0.682138	-1.30076	-0.0635129	4.0672	-2.29741	0.0323098	0.145394	-4.24693	31.6944
mmu.miR.139.5p_MIMAT0000656_Mus_musculus_miR.139.5p	-0.751819	-1.44973	-0.0539103	9.34625	-2.24444	0.0360554	0.160813	-4.62714	1280.98
mmu.miR.540.3p_MIMAT0003167_Mus_musculus_miR.540.3p	0.924019	0.0620915	1.78595	1.25577	2.23359	0.0368701	0.163005	-4.05017	4.56985
mmu.miR.669f.5p_MIMAT0017327_Mus_musculus_miR.669f.5p	0.616647	0.0392052	1.19409	3.22716	2.22496	0.0375304	0.164481	-4.37229	17.4172
mmu.miR.200b.3p_MIMAT0000233_Mus_musculus_miR.200b.3p	-0.811254	-1.5859	-0.0366047	3.67797	-2.18195	0.0409833	0.178065	-4.41567	24.492
mmu.miR.330.5p_MIMAT0004642_Mus_musculus_miR.330.5p	-0.646886	-1.26944	-0.0243336	5.69703	-2.16494	0.0424276	0.182765	-4.66839	99.2887
mmu.miR.450a.5p_MIMAT0001546_Mus_musculus_miR.450a.5p	0.499742	0.0169164	0.982568	7.00093	2.1565	0.0431609	0.18346	-4.75441	244.059
mmu.miR.505.5p_MIMAT0017259_Mus_musculus_miR.505.5p	-1.60028	-3.14766	-0.0528937	1.30045	-2.15472	0.0433169	0.18346	-3.95481	5.10212
mmu.miR.10a.5p_MIMAT0000648_Mus_musculus_miR.10a.5p	-0.387657	-0.763257	-0.0120563	13.1956	-2.15038	0.0436999	0.18354	-4.94062	17495.7
mmu.let.7c.5p_MIMAT0000523_Mus_musculus_let.7c.5p	0.366547	0.00999396	0.7231	14.8516	2.1419	0.0444567	0.185175	-5.02853	55187.2
mmu.miR.455.5p_MIMAT0003485_Mus_musculus_miR.455.5p	0.564963	0.00965797	1.12027	7.30145	2.11974	0.0464914	0.192063	-4.8299	305.286
mmu.miR.181c.3p_MIMAT0017068_Mus_musculus_miR.181c.3p	-0.542697	-1.08088	-0.00451601	4.21632	-2.10098	0.0482784	0.197824	-4.64013	34.6606
mmu.miR.219c.5p_MIMAT0029892_Mus_musculus_miR.219c.5p	1.36824	0.00294067	2.73355	0.653275	2.08799	0.0495529	0.201409	-4.1304	3.16301
mmu.miR.872.5p_MIMAT0004934_Mus_musculus_miR.872.5p	0.612261	-0.000405341	1.22493	7.72253	2.08212	0.0501381	0.202157	-4.90274	405.825
mmu.miR.434.3p_MIMAT0001422_Mus_musculus_miR.434.3p	0.500934	-0.00361883	1.00549	8.3291	2.06856	0.0515151	0.206061	-4.94019	612.483
mmu.miR.328.3p_MIMAT0000565_Mus_musculus_miR.328.3p	-0.705519	-1.42362	0.0125826	10.0131	-2.04699	0.0537742	0.213403	-5.00656	2061.36
mmu.miR.186.5p_MIMAT0000215_Mus_musculus_miR.186.5p	-0.427398	-0.864949	0.0101528	9.03409	-2.03516	0.0550518	0.215086	-5.00423	978.118
mmu.miR.6390_MIMAT0025139_Mus_musculus_miR.6390	-1.48705	-3.00768	0.0335919	0.911366	-2.03748	0.0547994	0.215086	-4.13427	3.99252
mmu.miR.181a.2.3p_MIMAT0005443_Mus_musculus_miR.181a.2.3p	-0.551776	-1.12303	0.019477	6.24839	-2.01246	0.0575772	0.223222	-4.98005	145.154
mmu.miR.27a.5p_MIMAT0004633_Mus_musculus_miR.27a.5p	0.616024	-0.0235142	1.25556	7.90849	2.0069	0.0582124	0.223948	-5.03864	467.705
mmu.miR.130b.5p_MIMAT0004583_Mus_musculus_miR.130b.5p	-0.722964	-1.47496	0.0290319	6.56457	-2.00306	0.0586532	0.223948	-5.00401	188.695
mmu.miR.181c.5p_MIMAT0000674_Mus_musculus_miR.181c.5p	-0.537629	-1.09881	0.0235527	5.37204	-1.99606	0.059467	0.225349	-4.96613	78.4363
mmu.miR.191.5p_MIMAT0000221_Mus_musculus_miR.191.5p	-0.615942	-1.26213	0.0302451	12.7157	-1.98598	0.0606547	0.228134	-5.22185	13072.1
mmu.miR.504.5p_MIMAT0004889_Mus_musculus_miR.504.5p	-0.7363	-1.51822	0.0456211	4.17742	-1.96194	0.0635746	0.237345	-4.85675	35.5242
mmu.miR.450b.5p_MIMAT0003511_Mus_musculus_miR.450b.5p	0.532291	-0.0385774	1.10316	4.92413	1.9427	0.0659998	0.244186	-5.04008	57.9608
mmu.miR.467d.3p_MIMAT0004887_Mus_musculus_miR.467d.3p	0.95165	-0.0705104	1.97381	1.97856	1.93978	0.066376	0.244186	-4.59331	7.62407
mmu.miR.485.5p_MIMAT0003128_Mus_musculus_miR.485.5p	0.826862	-0.0791293	1.73285	2.78	1.90153	0.0714684	0.261015	-4.88193	13.7869
mmu.miR.744.3p_MIMAT0004820_Mus_musculus_miR.744.3p	-0.663238	-1.39595	0.0694701	2.94046	-1.88596	0.073638	0.267004	-4.82432	14.3142
mmu.miR.17.5p_MIMAT0000649_Mus_musculus_miR.17.5p	-0.717059	-1.51089	0.0767715	9.02529	-1.88201	0.074198	0.267113	-5.26685	1031.32
mmu.miR.28a.5p_MIMAT0000653_Mus_musculus_miR.28a.5p	0.395217	-0.0457889	0.836223	6.52126	1.86717	0.0763323	0.270926	-5.24901	171.427
mmu.miR.1945_MIMAT0009410_Mus_musculus_miR.1945	-1.17777	-2.49052	0.13499	0.630704	-1.86926	0.0760297	0.270926	-4.38285	2.79973
mmu.miR.133b.3p_MIMAT0000769_Mus_musculus_miR.133b.3p	-0.859091	-1.823	0.104821	9.29715	-1.85693	0.0778379	0.274138	-5.30731	1394.35
mmu.miR.3068.3p_MIMAT0014843_Mus_musculus_miR.3068.3p	-0.611442	-1.2987	0.0758178	4.12787	-1.85365	0.0783251	0.274138	-5.07114	33.1541
mmu.miR.203.3p_MIMAT0000236_Mus_musculus_miR.203.3p	-0.479036	-1.02042	0.0623515	6.37299	-1.84354	0.079844	0.277388	-5.27293	157.591
mmu.miR.378b_MIMAT0019348_Mus_musculus_miR.378b	-0.617665	-1.317	0.0816696	5.41143	-1.84019	0.0803545	0.277388	-5.20545	82.142
mmu.miR.106a.5p_MIMAT0000385_Mus_musculus_miR.106a.5p	-0.719541	-1.53666	0.0975735	4.40995	-1.83471	0.0811935	0.278378	-5.13334	42.0745
mmu.miR.149.5p_MIMAT0000159_Mus_musculus_miR.149.5p	-0.438015	-0.939025	0.0629949	10.4886	-1.82153	0.0832419	0.283472	-5.41374	2727.77
mmu.miR.132.5p_MIMAT0016984_Mus_musculus_miR.132.5p	0.710546	-0.114987	1.53608	4.33801	1.79329	0.0877838	0.293188	-5.21848	40.1811
mmu.miR.5130_MIMAT0020641_Mus_musculus_miR.5130	-0.613598	-1.32803	0.100838	3.67167	-1.78943	0.0884218	0.293188	-5.06922	24.372
mmu.miR.133a.5p_MIMAT0003473_Mus_musculus_miR.133a.5p	-0.776609	-1.67661	0.123388	3.4031	-1.79786	0.0870357	0.293188	-5.01318	20.7962
mmu.miR.466i.5p_MIMAT0017325_Mus_musculus_miR.466i.5p	-1.089	-2.35496	0.176968	1.41772	-1.79225	0.0879557	0.293188	-4.59084	4.97147
mmu.miR.203b.5p_MIMAT0049831_Mus_musculus_miR.203b.5p	-0.592417	-1.2898	0.104967	4.78489	-1.7699	0.0917073	0.302095	-5.25508	53.2835
mmu.miR.30a.5p_MIMAT0000128_Mus_musculus_miR.30a.5p	-0.640175	-1.39971	0.119364	11.989	-1.75607	0.094098	0.304009	-5.57182	8039.07
mmu.miR.1198.5p_MIMAT0005859_Mus_musculus_miR.1198.5p	-0.490666	-1.07268	0.0913521	7.93878	-1.75648	0.0940266	0.304009	-5.44624	472.14
mmu.miR.20b.5p_MIMAT0003187_Mus_musculus_miR.20b.5p	-0.731638	-1.59857	0.135298	5.42778	-1.75834	0.0937023	0.304009	-5.35836	86.1322
mmu.miR.30c.5p_MIMAT0000514_Mus_musculus_miR.30c.5p	-0.447916	-0.9806	0.0847687	12.7004	-1.75194	0.0948219	0.304396	-5.6097	12546.1
mmu.miR.139.3p_MIMAT0004662_Mus_musculus_miR.139.3p	-0.646885	-1.42274	0.128966	3.37685	-1.73717	0.0974516	0.310858	-5.1355	19.6275
mmu.miR.3057.5p_MIMAT0014822_Mus_musculus_miR.3057.5p	-1.00188	-2.23038	0.226627	1.983	-1.69915	0.104509	0.331274	-4.82285	7.69301
mmu.miR.25.3p_MIMAT0000652_Mus_musculus_miR.25.3p	-0.472342	-1.06122	0.116532	12.0227	-1.6712	0.109972	0.332033	-5.71042	7972.89
mmu.miR.378c_MIMAT0025138_Mus_musculus_miR.378c	-0.559637	-1.25576	0.136482	11.0099	-1.67501	0.109214	0.332033	-5.65901	4043.92
mmu.miR.15b.5p_MIMAT0000124_Mus_musculus_miR.15b.5p	-0.473635	-1.06403	0.116759	8.53761	-1.67146	0.10992	0.332033	-5.59068	711.345
mmu.miR.210.3p_MIMAT0000658_Mus_musculus_miR.210.3p	0.524781	-0.124857	1.17442	5.33018	1.68306	0.107624	0.332033	-5.51035	78.6387
mmu.miR.6937.5p_MIMAT0027774_Mus_musculus_miR.6937.5p	-0.706596	-1.57884	0.165647	5.03364	-1.68782	0.106694	0.332033	-5.41639	66.5995
mmu.miR.296.5p_MIMAT0000374_Mus_musculus_miR.296.5p	-0.539782	-1.21283	0.133265	4.40415	-1.67096	0.110019	0.332033	-5.3807	40.3431
mmu.let.7i.3p_MIMAT0004520_Mus_musculus_let.7i.3p	0.496582	-0.118746	1.11191	4.28017	1.68143	0.107945	0.332033	-5.40157	37.7261
mmu.miR.195b_MIMAT0025076_Mus_musculus_miR.195b	-0.984678	-2.20059	0.231229	2.55389	-1.68728	0.1068	0.332033	-4.99347	11.76
mmu.let.7j_MIMAT0025123_Mus_musculus_let.7j	0.309714	-0.0823031	0.701731	13.4877	1.64607	0.115087	0.34151	-5.80974	21505.3
mmu.miR.92b.3p_MIMAT0004899_Mus_musculus_miR.92b.3p	-0.577919	-1.30712	0.151279	8.47681	-1.65126	0.114015	0.34151	-5.61669	706.341
mmu.miR.223.5p_MIMAT0017056_Mus_musculus_miR.223.5p	-0.438844	-0.994477	0.116789	8.04742	-1.64557	0.115192	0.34151	-5.62119	500.647
mmu.miR.10a.3p_MIMAT0004659_Mus_musculus_miR.10a.3p	-0.458175	-1.04519	0.128836	5.90057	-1.62622	0.119271	0.349491	-5.59696	113.113
mmu.miR.30c.1.3p_MIMAT0004616_Mus_musculus_miR.30c.1.3p	-0.490472	-1.11809	0.137143	4.18105	-1.62823	0.118842	0.349491	-5.4248	33.972
mmu.miR.3074.2.3p_MIMAT0014946_Mus_musculus_miR.3074.2.3p	0.399088	-0.11481	0.912986	7.10149	1.61803	0.121034	0.352607	-5.65092	257.979
mmu.miR.1981.5p_MIMAT0009458_Mus_musculus_miR.1981.5p	-0.822057	-1.88334	0.239227	7.05287	-1.61385	0.12194	0.353206	-5.64372	286.756
mmu.miR.339.3p_MIMAT0004649_Mus_musculus_miR.339.3p	-0.431225	-0.989485	0.127035	5.50825	-1.60939	0.122916	0.353999	-5.58373	85.9943
mmu.miR.125a.5p_MIMAT0000135_Mus_musculus_miR.125a.5p	-0.332118	-0.768298	0.104062	12.6334	-1.58643	0.12804	0.36019	-5.86069	11927.3
mmu.miR.23a.3p_MIMAT0000532_Mus_musculus_miR.23a.3p	-0.329422	-0.762781	0.103937	11.1162	-1.5838	0.128639	0.36019	-5.81058	4153.59
mmu.miR.744.5p_MIMAT0004187_Mus_musculus_miR.744.5p	-0.496419	-1.1492	0.156366	9.45197	-1.58443	0.128496	0.36019	-5.74259	1367.83
mmu.miR.185.5p_MIMAT0000214_Mus_musculus_miR.185.5p	-0.302514	-0.69757	0.0925415	8.91548	-1.59544	0.126008	0.36019	-5.71451	894.015
mmu.miR.125a.3p_MIMAT0004528_Mus_musculus_miR.125a.3p	0.474763	-0.147394	1.09692	4.46224	1.5899	0.127254	0.36019	-5.54654	41.9006
mmu.miR.23b.3p_MIMAT0000125_Mus_musculus_miR.23b.3p	-0.348123	-0.811982	0.115735	10.2117	-1.56366	0.133298	0.365414	-5.80585	2225.8
mmu.miR.30b.5p_MIMAT0000130_Mus_musculus_miR.30b.5p	-0.438549	-1.02422	0.147123	9.6889	-1.56012	0.13413	0.365414	-5.7892	1567.65
mmu.miR.676.5p_MIMAT0003781_Mus_musculus_miR.676.5p	-0.457504	-1.06738	0.152368	5.25706	-1.56297	0.133459	0.365414	-5.64398	72.1483
mmu.miR.299a.5p_MIMAT0000377_Mus_musculus_miR.299a.5p	0.447446	-0.147736	1.04263	3.66643	1.56634	0.13267	0.365414	-5.51756	24.0638
mmu.miR.5128_MIMAT0020639_Mus_musculus_miR.5128	1.00382	-0.329234	2.33687	0.597558	1.56892	0.132066	0.365414	-4.92483	2.81535
mmu.miR.147.3p_MIMAT0004857_Mus_musculus_miR.147.3p	0.551538	-0.18767	1.29075	3.73206	1.55454	0.135451	0.367029	-5.49548	25.8085
mmu.miR.204.3p_MIMAT0017002_Mus_musculus_miR.204.3p	-1.20893	-2.83606	0.418192	1.23323	-1.54801	0.137011	0.369271	-4.87497	4.83831
mmu.miR.378d_MIMAT0025167_Mus_musculus_miR.378d	-0.378611	-0.890641	0.133419	13.1823	-1.5406	0.138801	0.371579	-5.9404	17708.1
mmu.miR.1195_MIMAT0005856_Mus_musculus_miR.1195	-0.887221	-2.08883	0.314387	2.17827	-1.53838	0.139342	0.371579	-5.1143	9.4408
mmu.miR.144.5p_MIMAT0016988_Mus_musculus_miR.144.5p	-0.497	-1.17934	0.185338	8.5782	-1.51758	0.144485	0.383265	-5.81814	739.428
mmu.miR.185.3p_MIMAT0016996_Mus_musculus_miR.185.3p	-0.658114	-1.56495	0.248719	3.02841	-1.51205	0.145876	0.384929	-5.35466	15.7252
mmu.miR.128.3p_MIMAT0000140_Mus_musculus_miR.128.3p	-0.533797	-1.2729	0.205309	9.74608	-1.50475	0.147734	0.387801	-5.86721	1685.18
mmu.miR.423.3p_MIMAT0003454_Mus_musculus_miR.423.3p	-0.478241	-1.14892	0.192436	10.6074	-1.48569	0.152671	0.398073	-5.92674	3038.3
mmu.miR.532.3p_MIMAT0004781_Mus_musculus_miR.532.3p	-0.516565	-1.24202	0.208888	4.38993	-1.48357	0.153227	0.398073	-5.65554	40.3035
mmu.miR.100.5p_MIMAT0000655_Mus_musculus_miR.100.5p	-0.242916	-0.5876	0.101768	12.0528	-1.46835	0.15728	0.406508	-6.01119	7876.04
mmu.miR.106b.5p_MIMAT0000386_Mus_musculus_miR.106b.5p	-0.412521	-0.999832	0.17479	6.08466	-1.46343	0.158607	0.406941	-5.84077	129.27
mmu.miR.26a.2.3p_MIMAT0017058_Mus_musculus_miR.26a.2.3p	0.637316	-0.271081	1.54571	5.0556	1.46175	0.159062	0.406941	-5.79346	71.607
mmu.miR.296.3p_MIMAT0004576_Mus_musculus_miR.296.3p	0.471733	-0.2063	1.14977	4.0062	1.44957	0.162397	0.413374	-5.69088	30.5895
mmu.miR.199b.5p_MIMAT0000672_Mus_musculus_miR.199b.5p	0.801426	-0.365078	1.96793	9.0852	1.43143	0.167467	0.422628	-5.96566	1442.02
mmu.miR.3081.3p_MIMAT0014871_Mus_musculus_miR.3081.3p	0.648411	-0.296422	1.59324	5.23996	1.42984	0.167917	0.422628	-5.86184	76.8152
mmu.miR.1191a_MIMAT0005849_Mus_musculus_miR.1191a	-0.727749	-1.79203	0.336535	2.30728	-1.42468	0.169387	0.422628	-5.31751	9.52365
mmu.miR.877.3p_MIMAT0004862_Mus_musculus_miR.877.3p	-1.30563	-3.2123	0.601042	1.28848	-1.42672	0.168806	0.422628	-5.03753	5.63389
mmu.miR.3473e_MIMAT0025587_Mus_musculus_miR.3473e	-0.595931	-1.47109	0.279223	3.5328	-1.41875	0.171089	0.424771	-5.57858	22.8692
mmu.miR.690_MIMAT0003469_Mus_musculus_miR.690	0.586203	-0.278415	1.45082	2.67844	1.41259	0.172868	0.425003	-5.57934	13.014
mmu.miR.6240_MIMAT0024861_Mus_musculus_miR.6240	-0.680149	-1.68231	0.322008	1.98144	-1.41404	0.172448	0.425003	-5.30657	7.39128
mmu.miR.3102.3p_MIMAT0014936_Mus_musculus_miR.3102.3p	-0.549703	-1.36598	0.266571	3.6071	-1.40309	0.175645	0.427658	-5.66402	23.4143
mmu.miR.412.5p_MIMAT0017173_Mus_musculus_miR.412.5p	0.930414	-0.450959	2.31179	0.78832	1.40333	0.175576	0.427658	-5.13206	3.28266
mmu.miR.6239_MIMAT0024860_Mus_musculus_miR.6239	-0.768808	-1.91417	0.376556	1.65888	-1.39852	0.176994	0.428871	-5.23008	5.96622
mmu.miR.206.3p_MIMAT0000239_Mus_musculus_miR.206.3p	-0.518302	-1.29532	0.258714	11.3744	-1.38978	0.179595	0.433089	-6.08799	5267.76
mmu.miR.125b.5p_MIMAT0000136_Mus_musculus_miR.125b.5p	-0.247679	-0.622853	0.127496	13.1927	-1.37546	0.183922	0.441413	-6.17507	17440.1
mmu.miR.1843a.5p_MIMAT0014805_Mus_musculus_miR.1843a.5p	-0.326419	-0.825393	0.172555	6.67501	-1.36299	0.187761	0.447838	-5.98959	192.056
mmu.miR.5100_MIMAT0020607_Mus_musculus_miR.5100	-0.580602	-1.46942	0.308216	2.52391	-1.361	0.188376	0.447838	-5.52781	10.9346
mmu.miR.26a.5p_MIMAT0000533_Mus_musculus_miR.26a.5p	-0.35738	-0.919795	0.205034	16.1093	-1.32394	0.200185	0.452437	-6.34954	134179
mmu.miR.196b.5p_MIMAT0001081_Mus_musculus_miR.196b.5p	0.284203	-0.16297	0.731375	10.5327	1.32418	0.200107	0.452437	-6.15403	2781.92
mmu.miR.574.3p_MIMAT0004894_Mus_musculus_miR.574.3p	-0.380637	-0.978423	0.217148	7.86956	-1.32666	0.199299	0.452437	-6.0646	447.386
mmu.miR.148a.5p_MIMAT0004617_Mus_musculus_miR.148a.5p	0.314175	-0.173103	0.801453	7.03129	1.34335	0.193931	0.452437	-6.03179	246.145
mmu.miR.708.3p_MIMAT0003498_Mus_musculus_miR.708.3p	-0.633111	-1.61456	0.348337	5.99541	-1.34402	0.193717	0.452437	-5.978	131.695
mmu.miR.362.3p_MIMAT0004684_Mus_musculus_miR.362.3p	0.604457	-0.344246	1.55316	4.33037	1.32748	0.199032	0.452437	-5.91689	41.2873
mmu.miR.1291_MIMAT0031397_Mus_musculus_miR.1291	0.8351	-0.471155	2.14135	3.24159	1.332	0.197569	0.452437	-5.78102	26.8349
mmu.miR.669f.3p_MIMAT0005839_Mus_musculus_miR.669f.3p	-1.1672	-2.99625	0.661844	1.09819	-1.32958	0.198351	0.452437	-5.20627	4.62351
mmu.miR.1247.5p_MIMAT0014800_Mus_musculus_miR.1247.5p	-0.73684	-1.87369	0.400009	1.31129	-1.35041	0.191696	0.452437	-5.23233	4.48702
mmu.miR.467a.3p_MIMAT0002108_Mus_musculus_miR.467a.3p	0.75107	-0.417099	1.91924	0.993147	1.33958	0.195133	0.452437	-5.2344	3.7124
mmu.miR.12191.3p_MIMAT0049851_Mus_musculus_miR.12191.3p	-1.12433	-2.86466	0.616	0.479951	-1.34603	0.193078	0.452437	-5.09825	2.83926
mmu.miR.6538_MIMAT0025583_Mus_musculus_miR.6538	-0.619548	-1.60157	0.362472	2.56628	-1.31446	0.203295	0.455381	-5.4832	11.6852
mmu.miR.331.3p_MIMAT0000571_Mus_musculus_miR.331.3p	-0.934145	-2.4134	0.545109	2.28559	-1.31573	0.202879	0.455381	-5.44109	10.9629
mmu.miR.467a.5p_MIMAT0003409_Mus_musculus_miR.467a.5p	0.343453	-0.203853	0.890759	6.53304	1.30747	0.205616	0.458542	-6.06546	174.182
mmu.miR.126a.3p_MIMAT0000138_Mus_musculus_miR.126a.3p	0.282286	-0.169398	0.733969	15.7552	1.30211	0.207406	0.460497	-6.36903	103933
mmu.miR.301a.5p_MIMAT0017008_Mus_musculus_miR.301a.5p	0.414741	-0.251226	1.08071	4.56889	1.29753	0.208947	0.461883	-5.95883	44.9731
mmu.miR.98.5p_MIMAT0000545_Mus_musculus_miR.98.5p	0.260832	-0.16021	0.681873	9.81593	1.29071	0.211258	0.46293	-6.16385	1676.41
mmu.miR.210.5p_MIMAT0017052_Mus_musculus_miR.210.5p	-1.04201	-2.72169	0.637671	0.932238	-1.29252	0.210642	0.46293	-5.26755	4.27361
mmu.miR.376b.5p_MIMAT0003388_Mus_musculus_miR.376b.5p	0.590947	-0.374285	1.55618	5.25214	1.27559	0.216453	0.47226	-6.0583	77.0851
mmu.miR.361.5p_MIMAT0000704_Mus_musculus_miR.361.5p	-0.286226	-0.755708	0.183255	6.67373	-1.27024	0.218314	0.474269	-6.11081	190.879
mmu.miR.363.3p_MIMAT0000708_Mus_musculus_miR.363.3p	-0.348836	-0.923953	0.226281	5.84321	-1.26374	0.22059	0.475116	-6.08492	108.366
mmu.miR.2137_MIMAT0011213_Mus_musculus_miR.2137	0.70471	-0.456945	1.86636	1.61797	1.26394	0.22052	0.475116	-5.4899	6.03947
mmu.miR.26b.5p_MIMAT0000534_Mus_musculus_miR.26b.5p	-0.430824	-1.15397	0.292323	10.8927	-1.24127	0.228606	0.490287	-6.25659	3674.58
mmu.miR.466k_MIMAT0005845_Mus_musculus_miR.466k	0.584249	-0.411938	1.58044	1.46077	1.22194	0.235678	0.503313	-5.5319	5.02054
mmu.miR.700.3p_MIMAT0003490_Mus_musculus_miR.700.3p	-0.367236	-0.999876	0.265405	5.45915	-1.20943	0.240343	0.51111	-6.12139	84.0939
mmu.miR.194.5p_MIMAT0000224_Mus_musculus_miR.194.5p	-0.34811	-0.951176	0.254955	7.35321	-1.20267	0.242894	0.514365	-6.20457	308.791
mmu.miR.467h_MIMAT0005855_Mus_musculus_miR.467h	0.622434	-0.459036	1.7039	1.70128	1.19915	0.244231	0.51503	-5.54915	6.23684
mmu.miR.147.5p_MIMAT0017269_Mus_musculus_miR.147.5p	-0.50869	-1.40385	0.386467	3.16244	-1.18399	0.250046	0.520757	-5.87967	17.1258
mmu.miR.1947.5p_MIMAT0009413_Mus_musculus_miR.1947.5p	-0.555258	-1.53118	0.420667	2.88728	-1.18542	0.249493	0.520757	-5.76129	14.6308
mmu.miR.146b.3p_MIMAT0004826_Mus_musculus_miR.146b.3p	-0.533094	-1.46809	0.401898	2.78629	-1.18793	0.248526	0.520757	-5.75793	13.1022
mmu.miR.872.3p_MIMAT0004935_Mus_musculus_miR.872.3p	0.278971	-0.21745	0.775392	4.70665	1.17085	0.255169	0.526483	-6.12418	48.3796
mmu.miR.324.5p_MIMAT0000555_Mus_musculus_miR.324.5p	-0.531348	-1.47843	0.415734	3.49565	-1.16892	0.255929	0.526483	-5.93938	22.3449
mmu.miR.1968.5p_MIMAT0009441_Mus_musculus_miR.1968.5p	-0.626789	-1.74056	0.486981	1.8691	-1.17252	0.254516	0.526483	-5.49933	6.8985
mmu.let.7d.5p_MIMAT0000383_Mus_musculus_let.7d.5p	0.221587	-0.177975	0.621148	12.4019	1.15546	0.261274	0.534359	-6.4222	10091.4
mmu.miR.136.5p_MIMAT0000148_Mus_musculus_miR.136.5p	0.986221	-0.794445	2.76689	6.64149	1.15395	0.261878	0.534359	-6.25685	257.876
mmu.miR.669o.5p_MIMAT0009421_Mus_musculus_miR.669o.5p	0.410488	-0.341664	1.16264	2.82299	1.13707	0.268704	0.546075	-5.92915	13.3716
mmu.let.7a.5p_MIMAT0000521_Mus_musculus_let.7a.5p	0.194521	-0.164435	0.553476	13.7947	1.12907	0.271988	0.550531	-6.4972	26418.5
mmu.miR.652.3p_MIMAT0003711_Mus_musculus_miR.652.3p	-0.400159	-1.14285	0.342537	7.79004	-1.12257	0.274672	0.552012	-6.29957	441.649
mmu.miR.3969_MIMAT0019353_Mus_musculus_miR.3969	-0.535836	-1.53086	0.459185	1.68168	-1.122	0.274911	0.552012	-5.56538	5.88034
mmu.miR.24.2.5p_MIMAT0005440_Mus_musculus_miR.24.2.5p	0.329776	-0.29545	0.955003	10.3062	1.09894	0.284608	0.554439	-6.40852	2415.55
mmu.miR.361.3p_MIMAT0017075_Mus_musculus_miR.361.3p	-0.250794	-0.721204	0.219617	9.06072	-1.11079	0.279594	0.554439	-6.34272	1000.31
mmu.miR.1839.5p_MIMAT0009456_Mus_musculus_miR.1839.5p	-0.203886	-0.590693	0.182921	8.24773	-1.09821	0.28492	0.554439	-6.33843	561.395
mmu.miR.669a.5p_MIMAT0003477_Mus_musculus_miR.669a.5p	0.268976	-0.23995	0.777902	5.44685	1.10117	0.283663	0.554439	-6.27008	81.5486
mmu.miR.669p.5p_MIMAT0014889_Mus_musculus_miR.669p.5p	0.268976	-0.23995	0.777902	5.44685	1.10117	0.283663	0.554439	-6.27008	81.5486
mmu.miR.25.5p_MIMAT0017049_Mus_musculus_miR.25.5p	-0.541308	-1.55976	0.477141	2.74999	-1.10739	0.28103	0.554439	-5.8325	13.0609
mmu.miR.1306.5p_MIMAT0019136_Mus_musculus_miR.1306.5p	0.483742	-0.431591	1.39907	2.61771	1.1011	0.283689	0.554439	-5.89172	11.8757
mmu.miR.365.1.5p_MIMAT0017077_Mus_musculus_miR.365.1.5p	0.719549	-0.628172	2.06727	1.88034	1.11238	0.278927	0.554439	-5.76082	8.52065
mmu.miR.187.3p_MIMAT0000216_Mus_musculus_miR.187.3p	-0.342454	-0.994294	0.309386	3.54622	-1.0946	0.286463	0.555298	-6.00913	21.9261
mmu.let.7a.1.3p_MIMAT0004620_Mus_musculus_let.7a.1.3p	0.439031	-0.408415	1.28648	8.68973	1.07939	0.293028	0.557305	-6.37751	820.37
mmu.let.7c.2.3p_MIMAT0005439_Mus_musculus_let.7c.2.3p	0.439031	-0.408415	1.28648	8.68973	1.07939	0.293028	0.557305	-6.37751	820.37
mmu.miR.130a.3p_MIMAT0000141_Mus_musculus_miR.130a.3p	-0.269159	-0.786949	0.248631	4.60325	-1.08305	0.291436	0.557305	-6.17569	44.9599
mmu.miR.3473b_MIMAT0020367_Mus_musculus_miR.3473b	-0.472823	-1.38324	0.437594	3.74575	-1.08206	0.291866	0.557305	-6.03097	26.6811
mmu.miR.3470b_MIMAT0015641_Mus_musculus_miR.3470b	-0.571301	-1.66906	0.526463	1.40691	-1.0843	0.290895	0.557305	-5.54019	4.79487
mmu.miR.425.5p_MIMAT0004750_Mus_musculus_miR.425.5p	-0.278236	-0.822673	0.266201	7.51924	-1.06478	0.299432	0.563351	-6.36141	347.263
mmu.miR.329.5p_MIMAT0017032_Mus_musculus_miR.329.5p	0.34556	-0.336619	1.02774	3.24504	1.0554	0.303595	0.563351	-6.0737	17.725
mmu.miR.615.5p_MIMAT0004837_Mus_musculus_miR.615.5p	0.422044	-0.407419	1.25151	1.50747	1.06012	0.301496	0.563351	-5.7812	5.40203
mmu.miR.122.5p_MIMAT0000246_Mus_musculus_miR.122.5p	-0.964331	-2.86981	0.941144	0.958844	-1.05443	0.304031	0.563351	-5.49575	4.26411
mmu.miR.3474_MIMAT0015646_Mus_musculus_miR.3474	-0.74807	-2.22203	0.725891	1.12973	-1.05743	0.302694	0.563351	-5.46603	4.16451
mmu.miR.3072.3p_MIMAT0014853_Mus_musculus_miR.3072.3p	0.618657	-0.586975	1.82429	0.89854	1.06913	0.297516	0.563351	-5.63472	3.6986
mmu.miR.466d.3p_MIMAT0004931_Mus_musculus_miR.466d.3p	-0.886794	-2.6276	0.85401	0.44738	-1.06137	0.300941	0.563351	-5.43333	2.67888
mmu.miR.183.5p_MIMAT0000212_Mus_musculus_miR.183.5p	0.279392	-0.280192	0.838977	4.72183	1.04026	0.310406	0.567209	-6.26669	49.3198
mmu.miR.18b.5p_MIMAT0004858_Mus_musculus_miR.18b.5p	-0.442852	-1.33011	0.444405	2.33591	-1.03993	0.310557	0.567209	-5.80043	9.64374
mmu.miR.203b.3p_MIMAT0049832_Mus_musculus_miR.203b.3p	-0.719612	-2.16338	0.724156	1.02402	-1.03847	0.311218	0.567209	-5.45854	3.76568
mmu.miR.6238_MIMAT0024859_Mus_musculus_miR.6238	-0.587571	-1.76407	0.588929	1.02503	-1.04055	0.310276	0.567209	-5.51549	3.54313
mmu.miR.153.3p_MIMAT0000163_Mus_musculus_miR.153.3p	-0.940795	-2.83042	0.948827	0.300292	-1.03732	0.31174	0.567209	-5.44024	2.54191
mmu.let.7b.5p_MIMAT0000522_Mus_musculus_let.7b.5p	0.214922	-0.220471	0.650316	12.9714	1.02847	0.315782	0.572497	-6.57598	15152.5
mmu.miR.322.3p_MIMAT0000549_Mus_musculus_miR.322.3p	0.231072	-0.239445	0.701589	7.13198	1.02321	0.318203	0.572766	-6.40066	261.377
mmu.miR.23a.5p_MIMAT0017019_Mus_musculus_miR.23a.5p	0.494451	-0.512004	1.50091	1.90896	1.02358	0.318032	0.572766	-5.77946	7.04291
mmu.miR.29a.3p_MIMAT0000535_Mus_musculus_miR.29a.3p	-0.241394	-0.739845	0.257057	11.5649	-1.00902	0.3248	0.581966	-6.54099	5739.08
mmu.miR.135a.1.3p_MIMAT0004531_Mus_musculus_miR.135a.1.3p	-0.789438	-2.42238	0.843505	0.593481	-1.00726	0.325624	0.581966	-5.44209	3.11348
mmu.miR.487b.3p_MIMAT0003184_Mus_musculus_miR.487b.3p	0.613118	-0.659543	1.88578	1.48983	1.00375	0.327272	0.582844	-5.83809	5.92312
mmu.miR.182.5p_MIMAT0000211_Mus_musculus_miR.182.5p	0.277974	-0.303154	0.859102	6.58621	0.996611	0.330643	0.584839	-6.41681	181.265
mmu.miR.664.5p_MIMAT0017353_Mus_musculus_miR.664.5p	-0.48676	-1.50453	0.531005	2.62724	-0.996463	0.330712	0.584839	-5.90192	11.9226
mmu.miR.673.5p_MIMAT0003739_Mus_musculus_miR.673.5p	0.435918	-0.480077	1.35191	2.83674	0.991528	0.333057	0.586926	-6.09978	14.169
mmu.miR.30a.3p_MIMAT0000129_Mus_musculus_miR.30a.3p	-0.27279	-0.8511	0.305519	9.42446	-0.982793	0.337236	0.591691	-6.48314	1300.92
mmu.miR.32.3p_MIMAT0017050_Mus_musculus_miR.32.3p	0.526909	-0.592195	1.64601	1.33792	0.980977	0.338109	0.591691	-5.74595	4.64069
mmu.miR.142b_MIMAT0031402_Mus_musculus_miR.142b	-0.37999	-1.19936	0.439381	3.46123	-0.966241	0.345253	0.602102	-6.14768	21.9095
mmu.miR.1a.3p_MIMAT0000123_Mus_musculus_miR.1a.3p	-0.394746	-1.2584	0.468909	16.9799	-0.952295	0.352109	0.61194	-6.78789	259536
mmu.miR.10b.3p_MIMAT0004538_Mus_musculus_miR.10b.3p	0.340227	-0.409879	1.09033	4.13278	0.945017	0.355723	0.616097	-6.29239	33.5873
mmu.miR.16.5p_MIMAT0000527_Mus_musculus_miR.16.5p	-0.25128	-0.812245	0.309686	10.9176	-0.933286	0.361601	0.624133	-6.58899	3727.02
mmu.miR.32.5p_MIMAT0000654_Mus_musculus_miR.32.5p	0.503007	-0.630085	1.6361	6.88829	0.924916	0.365835	0.625858	-6.49198	253.234
mmu.miR.421.3p_MIMAT0004869_Mus_musculus_miR.421.3p	-0.267335	-0.870174	0.335504	5.77467	-0.92395	0.366326	0.625858	-6.45876	104.2
mmu.miR.193b.3p_MIMAT0004859_Mus_musculus_miR.193b.3p	-0.37465	-1.2167	0.467404	4.9335	-0.926999	0.364778	0.625858	-6.3679	61.7715
mmu.miR.141.3p_MIMAT0000153_Mus_musculus_miR.141.3p	0.518456	-0.654855	1.69177	1.57332	0.920645	0.368008	0.626608	-5.81836	5.60148
mmu.miR.3068.5p_MIMAT0014842_Mus_musculus_miR.3068.5p	-0.314735	-1.02975	0.400275	5.69539	-0.917121	0.369808	0.627552	-6.45432	99.0643
mmu.miR.9.3p_MIMAT0000143_Mus_musculus_miR.9.3p	0.564612	-0.724306	1.85353	0.706628	0.91268	0.372084	0.629297	-5.7125	3.13636
mmu.miR.322.5p_MIMAT0000548_Mus_musculus_miR.322.5p	0.378533	-0.492847	1.24991	5.81591	0.905085	0.375998	0.63379	-6.48623	111.334
mmu.miR.497a.5p_MIMAT0003453_Mus_musculus_miR.497a.5p	0.392578	-0.516063	1.30122	7.26427	0.900175	0.378544	0.635953	-6.52388	306.399
mmu.miR.96.5p_MIMAT0000541_Mus_musculus_miR.96.5p	0.56473	-0.751859	1.88132	4.02331	0.893685	0.381925	0.639503	-6.33286	35.6067
mmu.miR.374b.5p_MIMAT0003727_Mus_musculus_miR.374b.5p	0.2669	-0.36108	0.89488	8.72658	0.885516	0.38621	0.644535	-6.56256	823.993
mmu.miR.196a.5p_MIMAT0000518_Mus_musculus_miR.196a.5p	0.245224	-0.335944	0.826391	10.6216	0.879133	0.38958	0.648014	-6.63698	2981.06
mmu.miR.155.5p_MIMAT0000165_Mus_musculus_miR.155.5p	0.275822	-0.383587	0.935231	7.03355	0.8715	0.393634	0.650465	-6.5409	255.484
mmu.miR.188.5p_MIMAT0000217_Mus_musculus_miR.188.5p	0.511082	-0.709339	1.7315	0.998931	0.872518	0.393092	0.650465	-5.80007	3.76308
mmu.miR.22.3p_MIMAT0000531_Mus_musculus_miR.22.3p	0.248062	-0.347478	0.843602	12.8204	0.867847	0.395585	0.651552	-6.72666	13970.2
mmu.miR.99b.3p_MIMAT0004525_Mus_musculus_miR.99b.3p	0.346528	-0.493114	1.18617	5.63586	0.85988	0.39986	0.652198	-6.51852	99.8866
mmu.miR.467c.5p_MIMAT0004885_Mus_musculus_miR.467c.5p	-0.242718	-0.8289	0.343463	5.33118	-0.862708	0.398339	0.652198	-6.47101	75.4547
mmu.miR.466i.3p_MIMAT0005834_Mus_musculus_miR.466i.3p	-0.67103	-2.29609	0.954032	1.06717	-0.860331	0.399617	0.652198	-5.69151	4.46319
mmu.miR.7043.3p_MIMAT0027991_Mus_musculus_miR.7043.3p	-0.504977	-1.7406	0.730644	3.38882	-0.851491	0.404393	0.656876	-6.21679	21.9182
mmu.miR.135b.5p_MIMAT0000612_Mus_musculus_miR.135b.5p	0.615729	-0.893961	2.12542	1.62795	0.849758	0.405334	0.656876	-5.86835	6.67489
mmu.miR.212.3p_MIMAT0000659_Mus_musculus_miR.212.3p	0.408807	-0.607712	1.42533	1.39899	0.837908	0.411804	0.665221	-5.87624	4.80092
mmu.miR.8114_MIMAT0031420_Mus_musculus_miR.8114	-0.529406	-1.86432	0.805507	1.74485	-0.826284	0.418214	0.673418	-5.87917	6.63008
mmu.miR.222.3p_MIMAT0000670_Mus_musculus_miR.222.3p	-0.21475	-0.760508	0.331008	8.61828	-0.819836	0.421797	0.677024	-6.61234	743.624
mmu.miR.671.3p_MIMAT0004821_Mus_musculus_miR.671.3p	0.263523	-0.410787	0.937833	5.06287	0.814241	0.424921	0.679874	-6.49901	64.0213
mmu.miR.3071.3p_MIMAT0014851_Mus_musculus_miR.3071.3p	0.469881	-0.745061	1.68482	1.86524	0.805798	0.429664	0.685286	-6.10247	7.62752
mmu.let.7d.3p_MIMAT0000384_Mus_musculus_let.7d.3p	-0.249252	-0.900934	0.40243	9.65851	-0.796887	0.434705	0.688966	-6.65787	1556.03
mmu.miR.195a.5p_MIMAT0000225_Mus_musculus_miR.195a.5p	0.175671	-0.282684	0.634027	8.99664	0.798532	0.433771	0.688966	-6.64138	953.477
mmu.miR.30e.3p_MIMAT0000249_Mus_musculus_miR.30e.3p	-0.188312	-0.684198	0.307573	9.1013	-0.791208	0.437936	0.691912	-6.64492	1025.92
mmu.miR.146b.5p_MIMAT0003475_Mus_musculus_miR.146b.5p	-0.174395	-0.639518	0.290727	9.76134	-0.781197	0.443669	0.698779	-6.67699	1623.7
mmu.miR.148a.3p_MIMAT0000516_Mus_musculus_miR.148a.3p	0.432957	-0.766508	1.63242	16.6844	0.752058	0.460616	0.705569	-6.96418	228402
mmu.let.7f.5p_MIMAT0000525_Mus_musculus_let.7f.5p	0.128856	-0.255515	0.513227	15.0689	0.698471	0.492778	0.705569	-6.93572	63947.5
mmu.miR.140.5p_MIMAT0000151_Mus_musculus_miR.140.5p	0.239092	-0.444278	0.922463	12.1644	0.728959	0.474323	0.705569	-6.8186	8857.93
mmu.miR.140.3p_MIMAT0000152_Mus_musculus_miR.140.3p	-0.140655	-0.543154	0.261845	11.384	-0.728086	0.474846	0.705569	-6.78379	4968.55
mmu.miR.99b.5p_MIMAT0000132_Mus_musculus_miR.99b.5p	0.180664	-0.355865	0.717193	11.1866	0.701572	0.490882	0.705569	-6.80327	4441.92
mmu.miR.148b.3p_MIMAT0000580_Mus_musculus_miR.148b.3p	0.220433	-0.413697	0.854564	10.9137	0.724256	0.477143	0.705569	-6.77205	3680.6
mmu.miR.451a_MIMAT0001632_Mus_musculus_miR.451a	-0.262891	-1.01696	0.491183	10.4027	-0.726365	0.475877	0.705569	-6.73637	2663.55
mmu.miR.423.5p_MIMAT0004825_Mus_musculus_miR.423.5p	-0.2049	-0.786885	0.377085	8.2819	-0.733539	0.471586	0.705569	-6.67102	594.567
mmu.miR.351.5p_MIMAT0000609_Mus_musculus_miR.351.5p	-0.176317	-0.667606	0.314972	7.9867	-0.747739	0.463161	0.705569	-6.65664	475.114
mmu.miR.19b.3p_MIMAT0000513_Mus_musculus_miR.19b.3p	-0.226057	-0.840435	0.38832	7.54204	-0.766615	0.452102	0.705569	-6.63476	354.82
mmu.miR.125b.2.3p_MIMAT0004529_Mus_musculus_miR.125b.2.3p	0.209599	-0.358463	0.777661	7.02559	0.768755	0.450858	0.705569	-6.62699	246.594
mmu.miR.181a.1.3p_MIMAT0000660_Mus_musculus_miR.181a.1.3p	-0.164589	-0.637332	0.308155	6.29361	-0.725385	0.476465	0.705569	-6.63844	146.483
mmu.miR.30f_MIMAT0025179_Mus_musculus_miR.30f	-0.214365	-0.823263	0.394533	6.10948	-0.733505	0.471606	0.705569	-6.6246	131.124
mmu.miR.1964.3p_MIMAT0009437_Mus_musculus_miR.1964.3p	-0.304854	-1.19748	0.587773	5.40945	-0.711566	0.484801	0.705569	-6.59419	85.5262
mmu.miR.148b.5p_MIMAT0017036_Mus_musculus_miR.148b.5p	-0.206263	-0.771589	0.359062	5.0956	-0.760182	0.455853	0.705569	-6.54688	64.1167
mmu.miR.15a.5p_MIMAT0000526_Mus_musculus_miR.15a.5p	-0.24477	-0.960843	0.471303	4.97937	-0.712188	0.484424	0.705569	-6.54634	60.511
mmu.miR.669a.3p_MIMAT0017243_Mus_musculus_miR.669a.3p	-0.258807	-0.978632	0.461018	3.64988	-0.749105	0.462355	0.705569	-6.38657	23.6303
mmu.miR.669o.3p_MIMAT0017347_Mus_musculus_miR.669o.3p	-0.258807	-0.978632	0.461018	3.64988	-0.749105	0.462355	0.705569	-6.38657	23.6303
mmu.miR.425.3p_MIMAT0001342_Mus_musculus_miR.425.3p	-0.301162	-1.1891	0.586773	3.36399	-0.706663	0.487779	0.705569	-6.31968	20.1294
mmu.miR.700.5p_MIMAT0017256_Mus_musculus_miR.700.5p	0.371879	-0.736302	1.48006	3.05419	0.699173	0.492349	0.705569	-6.32662	17.8827
mmu.miR.26b.3p_MIMAT0004630_Mus_musculus_miR.26b.3p	-0.253563	-1.00269	0.495559	2.88566	-0.705225	0.488655	0.705569	-6.20954	13.7513
mmu.miR.673.3p_MIMAT0004824_Mus_musculus_miR.673.3p	0.274686	-0.534122	1.08349	2.76837	0.707596	0.487212	0.705569	-6.28316	13.0323
mmu.miR.6236_MIMAT0024857_Mus_musculus_miR.6236	-0.394495	-1.48148	0.692487	2.61969	-0.756158	0.458208	0.705569	-6.13046	12.0705
mmu.miR.467b.5p_MIMAT0005448_Mus_musculus_miR.467b.5p	0.360015	-0.677412	1.39744	2.00421	0.72303	0.47788	0.705569	-6.11547	7.90199
mmu.miR.466b.3p_MIMAT0004876_Mus_musculus_miR.466b.3p	0.408217	-0.788114	1.60455	1.83909	0.710941	0.48518	0.705569	-6.07101	7.06091
mmu.miR.466c.3p_MIMAT0004878_Mus_musculus_miR.466c.3p	0.408217	-0.788114	1.60455	1.83909	0.710941	0.48518	0.705569	-6.07101	7.06091
mmu.miR.466p.3p_MIMAT0014892_Mus_musculus_miR.466p.3p	0.408217	-0.788114	1.60455	1.83909	0.710941	0.48518	0.705569	-6.07101	7.06091
mmu.miR.301b.5p_MIMAT0017232_Mus_musculus_miR.301b.5p	0.439015	-0.807225	1.68526	1.7662	0.733959	0.471336	0.705569	-5.9956	6.72331
mmu.miR.539.5p_MIMAT0003169_Mus_musculus_miR.539.5p	0.556099	-1.01828	2.13048	1.55801	0.735928	0.470162	0.705569	-5.93087	6.41541
mmu.miR.181b.1.3p_MIMAT0017067_Mus_musculus_miR.181b.1.3p	-0.548056	-2.13058	1.03446	1.19259	-0.721556	0.478766	0.705569	-5.79192	4.48496
mmu.miR.5129.3p_MIMAT0022987_Mus_musculus_miR.5129.3p	0.469622	-0.830679	1.76992	1.19844	0.752485	0.460365	0.705569	-5.84364	4.309
mmu.miR.652.5p_MIMAT0017260_Mus_musculus_miR.652.5p	-0.589967	-2.31588	1.13595	0.485418	-0.712199	0.484417	0.705569	-5.75418	3.16999
mmu.miR.1843a.3p_MIMAT0014806_Mus_musculus_miR.1843a.3p	-0.229429	-0.939636	0.480777	4.84733	-0.673067	0.508468	0.72392	-6.55506	55.8188
mmu.miR.17.3p_MIMAT0000650_Mus_musculus_miR.17.3p	-0.211449	-0.864127	0.441228	4.04972	-0.674996	0.507266	0.72392	-6.45826	31.4134
mmu.miR.130a.5p_MIMAT0016983_Mus_musculus_miR.130a.5p	0.449709	-0.967032	1.86645	0.805775	0.661356	0.515794	0.732282	-5.899	3.36501
mmu.miR.129b.5p_MIMAT0029862_Mus_musculus_miR.129b.5p	0.382711	-0.832527	1.59795	1.09301	0.656151	0.519069	0.734862	-5.92785	4.17269
mmu.miR.30e.5p_MIMAT0000248_Mus_musculus_miR.30e.5p	-0.292131	-1.2231	0.638836	9.84424	-0.653788	0.520559	0.734907	-6.76993	1842.26
mmu.miR.135a.5p_MIMAT0000147_Mus_musculus_miR.135a.5p	-0.278938	-1.18171	0.62383	4.26399	-0.643762	0.52691	0.739305	-6.50435	38.6155
mmu.miR.350.3p_MIMAT0000605_Mus_musculus_miR.350.3p	-0.195998	-0.828705	0.436708	4.25826	-0.645421	0.525856	0.739305	-6.52016	35.6805
mmu.miR.330.3p_MIMAT0000569_Mus_musculus_miR.330.3p	-0.302578	-1.28465	0.679493	3.0062	-0.641931	0.528075	0.739305	-6.34804	15.5373
mmu.miR.365.3p_MIMAT0000711_Mus_musculus_miR.365.3p	-0.241316	-1.04114	0.558504	7.69835	-0.628619	0.536582	0.749135	-6.73421	430.073
mmu.miR.1a.1.5p_MIMAT0016979_Mus_musculus_miR.1a.1.5p	-0.289763	-1.26003	0.680505	5.07439	-0.622221	0.540697	0.752794	-6.60716	70.0083
mmu.miR.668.3p_MIMAT0003732_Mus_musculus_miR.668.3p	0.230145	-0.546868	1.00716	2.59287	0.617117	0.543993	0.753221	-6.36897	11.762
mmu.miR.3061.5p_MIMAT0014828_Mus_musculus_miR.3061.5p	0.431984	-1.02636	1.89033	1.13932	0.617166	0.543961	0.753221	-5.89856	4.37221
mmu.miR.6412_MIMAT0025165_Mus_musculus_miR.6412	0.153913	-0.368631	0.676456	5.37167	0.613685	0.546214	0.754225	-6.68205	78.9079
mmu.miR.221.3p_MIMAT0000669_Mus_musculus_miR.221.3p	-0.148132	-0.66375	0.367486	10.7219	-0.59857	0.556056	0.763631	-6.8408	3189.73
mmu.miR.674.5p_MIMAT0003740_Mus_musculus_miR.674.5p	0.136374	-0.337685	0.610433	5.13208	0.599366	0.555536	0.763631	-6.64833	64.9081
mmu.miR.219a.1.3p_MIMAT0017055_Mus_musculus_miR.219a.1.3p	0.283689	-0.715827	1.28321	2.59171	0.591353	0.560788	0.768036	-6.30752	11.7647
mmu.miR.669c.5p_MIMAT0003479_Mus_musculus_miR.669c.5p	-0.181492	-0.828956	0.465973	4.61355	-0.584029	0.565611	0.772227	-6.59029	46.279
mmu.miR.16.1.3p_MIMAT0004625_Mus_musculus_miR.16.1.3p	0.204761	-0.52819	0.937712	4.46996	0.582058	0.566913	0.772227	-6.58763	43.1622
mmu.miR.9.5p_MIMAT0000142_Mus_musculus_miR.9.5p	0.200128	-0.53111	0.931366	5.07345	0.57022	0.574763	0.78081	-6.66053	64.775
mmu.miR.193a.3p_MIMAT0000223_Mus_musculus_miR.193a.3p	-0.541171	-2.5689	1.48656	0.792463	-0.556056	0.584228	0.791535	-5.84433	3.84022
mmu.let.7b.3p_MIMAT0004621_Mus_musculus_let.7b.3p	-0.175736	-0.852432	0.500961	6.47345	-0.541078	0.594321	0.792428	-6.76091	171.564
mmu.miR.30b.3p_MIMAT0004524_Mus_musculus_miR.30b.3p	-0.129705	-0.624354	0.364944	5.63388	-0.546329	0.590773	0.792428	-6.72773	93.0738
mmu.miR.130b.3p_MIMAT0000387_Mus_musculus_miR.130b.3p	-0.219149	-1.06278	0.624481	3.05962	-0.54123	0.594218	0.792428	-6.40235	15.676
mmu.miR.149.3p_MIMAT0016990_Mus_musculus_miR.149.3p	0.278689	-0.79256	1.34994	1.95963	0.54203	0.593677	0.792428	-6.16145	7.36239
mmu.miR.1934.5p_MIMAT0009398_Mus_musculus_miR.1934.5p	0.393594	-1.10367	1.89086	1.34089	0.547701	0.589847	0.792428	-5.92478	5.25236
mmu.miR.3061.3p_MIMAT0014829_Mus_musculus_miR.3061.3p	0.316529	-0.880705	1.51376	0.9212	0.550843	0.587731	0.792428	-5.97175	3.4
mmu.miR.143.5p_MIMAT0017006_Mus_musculus_miR.143.5p	-0.230822	-1.1238	0.662161	5.44044	-0.538552	0.596031	0.792612	-6.70752	85.6729
mmu.miR.24.3p_MIMAT0000219_Mus_musculus_miR.24.3p	0.14402	-0.415905	0.703944	13.3594	0.535903	0.597828	0.792909	-6.98312	19968
mmu.miR.598.3p_MIMAT0004942_Mus_musculus_miR.598.3p	-0.242586	-1.19071	0.70554	2.07225	-0.533081	0.599744	0.793362	-6.17323	7.7432
mmu.miR.8112_MIMAT0031418_Mus_musculus_miR.8112	-0.345328	-1.70934	1.01868	2.4411	-0.527483	0.603555	0.796313	-6.27664	11.3584
mmu.miR.143.3p_MIMAT0000247_Mus_musculus_miR.143.3p	0.152357	-0.458468	0.763182	13.6568	0.519685	0.608883	0.801245	-6.99693	24721.4
mmu.miR.191.3p_MIMAT0004542_Mus_musculus_miR.191.3p	-0.137852	-0.702374	0.42667	3.7828	-0.508776	0.616374	0.80689	-6.52648	25.3529
mmu.miR.6944.3p_MIMAT0027789_Mus_musculus_miR.6944.3p	0.429113	-1.32205	2.18028	0.593009	0.51055	0.615153	0.80689	-5.89352	3.08886
mmu.miR.484_MIMAT0003127_Mus_musculus_miR.484	-0.14537	-0.751592	0.460852	8.53188	-0.499617	0.622697	0.813056	-6.8251	707.9
mmu.miR.195a.3p_MIMAT0017000_Mus_musculus_miR.195a.3p	0.156091	-0.503726	0.815909	6.33856	0.492888	0.627361	0.817029	-6.78666	154.827
mmu.let.7f.1.3p_MIMAT0004623_Mus_musculus_let.7f.1.3p	0.134822	-0.443886	0.713529	5.20918	0.485393	0.632576	0.821696	-6.74348	69.3185
mmu.miR.342.5p_MIMAT0004653_Mus_musculus_miR.342.5p	0.239742	-0.798775	1.27826	3.28436	0.480977	0.635658	0.823577	-6.49873	19.5282
mmu.miR.129b.3p_MIMAT0029863_Mus_musculus_miR.129b.3p	-0.441069	-2.36316	1.48102	0.599881	-0.478108	0.637663	0.824056	-5.84694	3.12703
mmu.miR.669d.5p_MIMAT0005833_Mus_musculus_miR.669d.5p	0.387285	-1.31848	2.09305	0.901104	0.473047	0.641208	0.825796	-5.99811	3.93016
mmu.miR.450a.1.3p_MIMAT0017182_Mus_musculus_miR.450a.1.3p	0.360324	-1.23186	1.95251	0.868656	0.471511	0.642285	0.825796	-5.98746	3.69515
mmu.miR.9b.3p_MIMAT0049836_Mus_musculus_miR.9b.3p	-0.246131	-1.36416	0.871897	2.3658	-0.458677	0.651321	0.826866	-6.25095	9.75285
mmu.miR.592.5p_MIMAT0003730_Mus_musculus_miR.592.5p	0.202843	-0.714095	1.11978	2.08966	0.460907	0.649747	0.826866	-6.20813	7.81947
mmu.miR.15a.3p_MIMAT0004624_Mus_musculus_miR.15a.3p	0.257425	-0.892871	1.40772	1.72305	0.466267	0.645971	0.826866	-6.15162	6.48679
mmu.miR.92b.5p_MIMAT0017278_Mus_musculus_miR.92b.5p	0.227544	-0.802962	1.25805	1.67749	0.460054	0.650349	0.826866	-6.12116	5.8227
mmu.miR.501.5p_MIMAT0003508_Mus_musculus_miR.501.5p	-0.367643	-2.01445	1.27916	0.960347	-0.465135	0.646768	0.826866	-5.94466	3.73426
mmu.miR.142a.5p_MIMAT0000154_Mus_musculus_miR.142a.5p	-0.236224	-1.31533	0.842886	8.17368	-0.456091	0.653149	0.827103	-6.83913	592.044
mmu.miR.145a.3p_MIMAT0004534_Mus_musculus_miR.145a.3p	0.183268	-0.693482	1.06002	8.56398	0.435516	0.667767	0.82797	-6.85573	751.593
mmu.miR.3968_MIMAT0019352_Mus_musculus_miR.3968	-0.132992	-0.766385	0.5004	8.20529	-0.437468	0.666374	0.82797	-6.84724	566.986
mmu.miR.503.3p_MIMAT0004790_Mus_musculus_miR.503.3p	-0.13227	-0.749171	0.484631	5.2137	-0.446725	0.659785	0.82797	-6.74984	70.3007
mmu.miR.92a.1.5p_MIMAT0017066_Mus_musculus_miR.92a.1.5p	-0.213901	-1.23047	0.802665	3.71608	-0.4384	0.665709	0.82797	-6.54779	26.6244
mmu.miR.98.3p_MIMAT0017023_Mus_musculus_miR.98.3p	0.200297	-0.762628	1.16322	2.16691	0.433387	0.669287	0.82797	-6.31208	8.52757
mmu.miR.5099_MIMAT0020606_Mus_musculus_miR.5099	-0.219553	-1.27903	0.839919	1.99955	-0.431762	0.670449	0.82797	-6.20048	7.73437
mmu.miR.365.2.5p_MIMAT0017179_Mus_musculus_miR.365.2.5p	-0.230303	-1.30676	0.846157	1.66947	-0.445754	0.660475	0.82797	-6.09349	6.05302
mmu.miR.301a.3p_MIMAT0000379_Mus_musculus_miR.301a.3p	-0.302812	-1.75496	1.14933	1.323	-0.434467	0.668516	0.82797	-6.06794	5.04
mmu.miR.497b_MIMAT0031404_Mus_musculus_miR.497b	0.374193	-1.43074	2.17913	0.933457	0.431945	0.670318	0.82797	-5.99066	4.20438
mmu.miR.3084.5p_MIMAT0014876_Mus_musculus_miR.3084.5p	-0.388543	-2.27237	1.49528	0.75559	-0.429727	0.671905	0.82797	-5.9182	3.51084
mmu.miR.7676.3p_MIMAT0029861_Mus_musculus_miR.7676.3p	-0.267447	-1.56052	1.02562	0.777726	-0.430932	0.671042	0.82797	-5.99357	3.11111
mmu.miR.221.5p_MIMAT0017060_Mus_musculus_miR.221.5p	-0.0999696	-0.59169	0.391751	6.9481	-0.423587	0.676305	0.829337	-6.83169	231.503
mmu.miR.503.5p_MIMAT0003188_Mus_musculus_miR.503.5p	-0.130939	-0.771991	0.510112	5.94013	-0.425569	0.674883	0.829337	-6.80594	116.429
mmu.miR.27a.3p_MIMAT0000537_Mus_musculus_miR.27a.3p	0.167963	-0.677529	1.01345	13.3968	0.413902	0.68327	0.833821	-7.045	21192.7
mmu.miR.101b.3p_MIMAT0000616_Mus_musculus_miR.101b.3p	-0.217361	-1.30878	0.874062	5.63115	-0.414937	0.682524	0.833821	-6.78314	102.307
mmu.miR.1b.5p_MIMAT0005835_Mus_musculus_miR.1b.5p	-0.172367	-1.10961	0.764878	14.0571	-0.383174	0.70556	0.847246	-7.06559	34564.6
mmu.miR.142a.3p_MIMAT0000155_Mus_musculus_miR.142a.3p	0.154412	-0.679334	0.988157	11.5818	0.385869	0.703593	0.847246	-6.98932	6438.76
mmu.miR.532.5p_MIMAT0002889_Mus_musculus_miR.532.5p	-0.104007	-0.669547	0.461533	9.13193	-0.383171	0.705561	0.847246	-6.89374	1070.23
mmu.miR.298.5p_MIMAT0000376_Mus_musculus_miR.298.5p	-0.101725	-0.645049	0.441598	4.99479	-0.39009	0.700518	0.847246	-6.7433	59.6814
mmu.miR.672.5p_MIMAT0003735_Mus_musculus_miR.672.5p	0.124652	-0.554302	0.803606	3.52306	0.382518	0.706038	0.847246	-6.58198	21.4381
mmu.miR.6539_MIMAT0025584_Mus_musculus_miR.6539	-0.293177	-1.86746	1.28111	1.16658	-0.388007	0.702035	0.847246	-6.0081	4.58156
mmu.miR.449a.5p_MIMAT0001542_Mus_musculus_miR.449a.5p	0.277171	-1.18163	1.73597	1.03666	0.395864	0.69632	0.847246	-5.98539	3.92124
mmu.miR.499.5p_MIMAT0003482_Mus_musculus_miR.499.5p	-0.181492	-1.18037	0.817385	4.71565	-0.378565	0.708927	0.848691	-6.71175	52.8714
mmu.miR.362.5p_MIMAT0000706_Mus_musculus_miR.362.5p	0.1424	-0.671554	0.956355	5.02397	0.364506	0.719236	0.858993	-6.77677	67.7011
mmu.miR.7a.5p_MIMAT0000677_Mus_musculus_miR.7a.5p	-0.113345	-0.768859	0.54217	9.01747	-0.360257	0.722362	0.860687	-6.89531	1012.12
mmu.miR.331.5p_MIMAT0004643_Mus_musculus_miR.331.5p	-0.127807	-0.876838	0.621223	2.73988	-0.355508	0.725863	0.860788	-6.42674	12.1401
mmu.miR.7219.3p_MIMAT0028407_Mus_musculus_miR.7219.3p	0.211038	-1.02312	1.4452	1.4076	0.356273	0.725299	0.860788	-6.04509	5.15409
mmu.miR.7b.5p_MIMAT0000678_Mus_musculus_miR.7b.5p	0.101654	-0.50219	0.705499	11.7821	0.350746	0.729379	0.862927	-7.00791	6836.38
mmu.miR.500.3p_MIMAT0003507_Mus_musculus_miR.500.3p	-0.140709	-1.01133	0.729908	3.13703	-0.336736	0.73976	0.873159	-6.47074	16.8556
mmu.miR.28a.3p_MIMAT0004661_Mus_musculus_miR.28a.3p	0.0970522	-0.514369	0.708474	6.53302	0.330718	0.744234	0.876388	-6.86272	176.571
mmu.miR.192.5p_MIMAT0000517_Mus_musculus_miR.192.5p	-0.0749953	-0.5672	0.417209	7.37259	-0.317455	0.754129	0.883909	-6.87958	309.944
mmu.miR.1843b.5p_MIMAT0019345_Mus_musculus_miR.1843b.5p	0.0864127	-0.47889	0.651716	6.12127	0.318486	0.753358	0.883909	-6.8499	131.663
mmu.miR.22.5p_MIMAT0004629_Mus_musculus_miR.22.5p	0.0820019	-0.484229	0.648232	8.80364	0.301734	0.765913	0.890966	-6.91401	843.656
mmu.miR.320.3p_MIMAT0000666_Mus_musculus_miR.320.3p	0.0621468	-0.3803	0.504594	8.69191	0.292651	0.772748	0.890966	-6.914	776.026
mmu.miR.126b.3p_MIMAT0029895_Mus_musculus_miR.126b.3p	0.136145	-0.792978	1.06527	8.2025	0.305297	0.763237	0.890966	-6.90176	584.983
mmu.miR.126a.5p_MIMAT0000137_Mus_musculus_miR.126a.5p	0.130948	-0.805365	1.06726	8.19306	0.291389	0.7737	0.890966	-6.90585	581.887
mmu.miR.574.5p_MIMAT0004893_Mus_musculus_miR.574.5p	-0.0908103	-0.730264	0.548644	5.10246	-0.295883	0.770314	0.890966	-6.78044	65.2621
mmu.miR.1249.3p_MIMAT0010560_Mus_musculus_miR.1249.3p	-0.101646	-0.83633	0.633038	5.0217	-0.28826	0.776059	0.890966	-6.77416	62.8708
mmu.miR.467d.5p_MIMAT0004886_Mus_musculus_miR.467d.5p	-0.10964	-0.892564	0.673285	2.8687	-0.291771	0.773412	0.890966	-6.51483	13.6729
mmu.miR.190a.5p_MIMAT0000220_Mus_musculus_miR.190a.5p	-0.267616	-2.1903	1.65507	1.39239	-0.29	0.774747	0.890966	-6.00389	5.78285
mmu.miR.6899.3p_MIMAT0027699_Mus_musculus_miR.6899.3p	0.185007	-1.12601	1.49603	0.721428	0.294017	0.771719	0.890966	-6.00755	2.99313
mmu.miR.151.5p_MIMAT0004536_Mus_musculus_miR.151.5p	-0.0850198	-0.712694	0.542655	5.32481	-0.282215	0.780626	0.892144	-6.80967	76.3687
mmu.miR.7667.5p_MIMAT0029840_Mus_musculus_miR.7667.5p	-0.144367	-1.20993	0.921191	3.69789	-0.282283	0.780574	0.892144	-6.58186	26.8273
mmu.miR.193b.5p_MIMAT0017271_Mus_musculus_miR.193b.5p	0.13647	-0.892395	1.16533	2.02625	0.276358	0.785057	0.895178	-6.28906	7.94986
mmu.miR.24.1.5p_MIMAT0000218_Mus_musculus_miR.24.1.5p	0.0860964	-0.572757	0.74495	6.08748	0.272264	0.788159	0.896687	-6.86703	129.143
mmu.miR.30d.3p_MIMAT0017011_Mus_musculus_miR.30d.3p	0.0843674	-0.585718	0.754453	4.04418	0.262324	0.795706	0.90198	-6.67626	30.7508
mmu.miR.26a.1.3p_MIMAT0017020_Mus_musculus_miR.26a.1.3p	0.183399	-1.27827	1.64506	1.03401	0.261422	0.796391	0.90198	-6.07198	3.95661
mmu.miR.7a.1.3p_MIMAT0004670_Mus_musculus_miR.7a.1.3p	-0.127727	-1.17313	0.917673	4.16547	-0.254562	0.801613	0.903832	-6.693	36.1055
mmu.miR.5126_MIMAT0020637_Mus_musculus_miR.5126	-0.142004	-1.29872	1.01471	1.99163	-0.25578	0.800685	0.903832	-6.3466	8.23385
mmu.miR.7689.3p_MIMAT0029909_Mus_musculus_miR.7689.3p	0.116592	-0.85492	1.0881	1.64458	0.250043	0.805058	0.90569	-6.24905	5.63353
mmu.miR.3074.5p_MIMAT0014856_Mus_musculus_miR.3074.5p	0.0542678	-0.40919	0.517725	11.9839	0.243964	0.809698	0.908882	-7.04915	7586.48
mmu.miR.151.3p_MIMAT0000161_Mus_musculus_miR.151.3p	0.0706396	-0.63053	0.771809	9.92722	0.209903	0.835828	0.93009	-6.97483	1908.93
mmu.miR.340.3p_MIMAT0000586_Mus_musculus_miR.340.3p	0.076685	-0.702983	0.856353	7.78719	0.204925	0.839664	0.93009	-6.91907	427.529
mmu.miR.29b.3p_MIMAT0000127_Mus_musculus_miR.29b.3p	0.120531	-1.05275	1.29382	6.17628	0.214037	0.832645	0.93009	-6.88427	151.549
mmu.miR.132.3p_MIMAT0000144_Mus_musculus_miR.132.3p	0.069247	-0.633856	0.77235	5.08346	0.205199	0.839453	0.93009	-6.83326	65.793
mmu.miR.345.5p_MIMAT0000595_Mus_musculus_miR.345.5p	0.109635	-0.98649	1.20576	2.21604	0.208393	0.836991	0.93009	-6.36639	9.70542
mmu.miR.1949_MIMAT0009416_Mus_musculus_miR.1949	-0.151414	-1.67899	1.37616	0.992974	-0.206517	0.838437	0.93009	-6.0075	4.1485
mmu.miR.146a.5p_MIMAT0000158_Mus_musculus_miR.146a.5p	0.0349879	-0.345278	0.415254	12.0253	0.191701	0.849874	0.939334	-7.05945	7746.47
mmu.miR.542.3p_MIMAT0003172_Mus_musculus_miR.542.3p	0.0741749	-0.74963	0.89798	3.56113	0.187597	0.853048	0.94078	-6.63042	22.3931
mmu.miR.218.5p_MIMAT0000663_Mus_musculus_miR.218.5p	0.0948648	-0.990338	1.18007	9.62366	0.182133	0.857279	0.943381	-6.96729	1641.1
mmu.miR.15b.3p_MIMAT0004521_Mus_musculus_miR.15b.3p	-0.0372185	-0.493381	0.418944	6.50226	-0.169994	0.866691	0.949592	-6.89794	168.307
mmu.miR.301b.3p_MIMAT0004186_Mus_musculus_miR.301b.3p	0.12984	-1.45902	1.7187	0.952105	0.170262	0.866483	0.949592	-6.10774	4.10779
mmu.miR.10b.5p_MIMAT0000208_Mus_musculus_miR.10b.5p	-0.0283352	-0.398037	0.341366	13.1611	-0.159687	0.8747	0.954218	-7.10471	16992.6
mmu.miR.429.3p_MIMAT0001537_Mus_musculus_miR.429.3p	0.114454	-1.36727	1.59617	1.42707	0.160938	0.873727	0.954218	-6.13128	5.99616
mmu.miR.455.3p_MIMAT0003742_Mus_musculus_miR.455.3p	0.053899	-0.782739	0.890537	6.65033	0.134226	0.894541	0.960395	-6.91089	199.657
mmu.miR.29c.3p_MIMAT0000536_Mus_musculus_miR.29c.3p	0.0490919	-0.754408	0.852592	4.7897	0.127297	0.899953	0.960395	-6.78693	54.9077
mmu.let.7e.3p_MIMAT0017016_Mus_musculus_let.7e.3p	-0.0387712	-0.628145	0.550603	4.62247	-0.137061	0.892328	0.960395	-6.76757	45.977
mmu.miR.29c.5p_MIMAT0004632_Mus_musculus_miR.29c.5p	-0.0699703	-1.26454	1.1246	4.18067	-0.122039	0.904064	0.960395	-6.69425	39.0877
mmu.miR.466a.3p_MIMAT0002107_Mus_musculus_miR.466a.3p	-0.0608572	-0.959273	0.837558	3.23132	-0.141133	0.889151	0.960395	-6.6111	18.1138
mmu.miR.466e.3p_MIMAT0004880_Mus_musculus_miR.466e.3p	-0.0608572	-0.959273	0.837558	3.23132	-0.141133	0.889151	0.960395	-6.6111	18.1138
mmu.miR.664.3p_MIMAT0012774_Mus_musculus_miR.664.3p	0.0574496	-0.788958	0.903857	3.02242	0.141417	0.888929	0.960395	-6.57589	15.455
mmu.miR.200a.3p_MIMAT0000519_Mus_musculus_miR.200a.3p	-0.050816	-0.757447	0.655815	2.96175	-0.149831	0.882371	0.960395	-6.52025	14.4255
mmu.miR.33.5p_MIMAT0000667_Mus_musculus_miR.33.5p	-0.0785117	-1.4341	1.27708	1.53353	-0.12067	0.905134	0.960395	-6.23451	6.10463
mmu.miR.190b.5p_MIMAT0004852_Mus_musculus_miR.190b.5p	-0.0660877	-1.20135	1.06918	1.61351	-0.121288	0.904651	0.960395	-6.17915	5.63749
mmu.miR.150.3p_MIMAT0004535_Mus_musculus_miR.150.3p	-0.109149	-1.98179	1.76349	1.26458	-0.121439	0.904533	0.960395	-6.08534	5.46369
mmu.miR.138.5p_MIMAT0000150_Mus_musculus_miR.138.5p	-0.0895887	-1.42996	1.25078	1.22976	-0.139259	0.890613	0.960395	-6.17279	4.58234
mmu.miR.194.2.3p_MIMAT0017073_Mus_musculus_miR.194.2.3p	0.0999478	-1.59639	1.79629	0.528815	0.122759	0.903501	0.960395	-5.96784	2.80249
mmu.let.7g.5p_MIMAT0000121_Mus_musculus_let.7g.5p	-0.0225828	-0.45982	0.414655	14.6964	-0.107611	0.915357	0.967277	-7.16794	49492.8
mmu.miR.144.3p_MIMAT0000156_Mus_musculus_miR.144.3p	-0.0440642	-0.898239	0.81011	7.90318	-0.107481	0.915458	0.967277	-6.93463	490.441
mmu.miR.1955.5p_MIMAT0009426_Mus_musculus_miR.1955.5p	-0.0712471	-1.49823	1.35573	1.48987	-0.104026	0.918166	0.968108	-6.15822	5.73787
mmu.miR.674.3p_MIMAT0003741_Mus_musculus_miR.674.3p	0.0454667	-0.890324	0.981258	7.9859	0.10123	0.920358	0.968393	-6.94069	505.404
mmu.miR.99a.5p_MIMAT0000131_Mus_musculus_miR.99a.5p	0.0195454	-0.506962	0.546052	15.7112	0.0773454	0.939103	0.982636	-7.21087	101600
mmu.miR.16.2.3p_MIMAT0017018_Mus_musculus_miR.16.2.3p	0.0378129	-0.960298	1.03592	2.26453	0.0789324	0.937856	0.982636	-6.3952	9.97208
mmu.miR.21c_MIMAT0025148_Mus_musculus_miR.21c	0.0683852	-1.79336	1.93013	0.786031	0.0765305	0.939744	0.982636	-6.00004	3.7981
mmu.miR.363.5p_MIMAT0017076_Mus_musculus_miR.363.5p	0.0348632	-0.960618	1.03034	1.14092	0.0729673	0.942544	0.983524	-6.2166	4.12311
mmu.miR.3074.1.3p_MIMAT0014857_Mus_musculus_miR.3074.1.3p	0.0158937	-0.491146	0.522933	5.68578	0.0653095	0.948564	0.985945	-6.88479	95.7007
mmu.miR.338.3p_MIMAT0000582_Mus_musculus_miR.338.3p	-0.0338468	-1.13198	1.06429	3.85723	-0.0642179	0.949423	0.985945	-6.68472	28.9499
mmu.miR.671.5p_MIMAT0003731_Mus_musculus_miR.671.5p	0.0282939	-0.914117	0.970704	2.18563	0.0625526	0.950732	0.985945	-6.3801	8.47399
mmu.miR.1839.3p_MIMAT0009457_Mus_musculus_miR.1839.3p	0.023314	-0.940226	0.986854	4.53098	0.0504128	0.960284	0.987721	-6.79162	46.3682
mmu.miR.129.5p_MIMAT0000209_Mus_musculus_miR.129.5p	-0.0239706	-0.991619	0.943677	3.46383	-0.0516126	0.95934	0.987721	-6.62406	21.8362
mmu.miR.466c.5p_MIMAT0004877_Mus_musculus_miR.466c.5p	0.0178931	-0.709641	0.745427	2.69221	0.051242	0.959632	0.987721	-6.52835	11.8244
mmu.miR.7091.5p_MIMAT0028088_Mus_musculus_miR.7091.5p	0.0399813	-1.56881	1.64877	0.768437	0.0517787	0.959209	0.987721	-6.05994	3.37259
mmu.miR.18a.5p_MIMAT0000528_Mus_musculus_miR.18a.5p	-0.0162059	-0.733035	0.700623	5.29819	-0.0471033	0.96289	0.988384	-6.85837	78.7601
mmu.miR.340.5p_MIMAT0004651_Mus_musculus_miR.340.5p	-0.0101457	-0.558502	0.538211	10.1241	-0.0385488	0.969625	0.992865	-7.00326	2109.74
mmu.miR.126b.5p_MIMAT0029894_Mus_musculus_miR.126b.5p	-0.00912262	-0.585873	0.567628	8.34798	-0.0329553	0.974031	0.992865	-6.94705	620.265
mmu.miR.450b.3p_MIMAT0003512_Mus_musculus_miR.450b.3p	0.0116727	-0.825413	0.848759	3.76468	0.0290532	0.977105	0.992865	-6.699	26.3786
mmu.miR.18a.3p_MIMAT0004626_Mus_musculus_miR.18a.3p	0.0190339	-1.25909	1.29716	3.13927	0.0310276	0.975549	0.992865	-6.57804	18.0796
mmu.miR.1943.5p_MIMAT0009408_Mus_musculus_miR.1943.5p	-0.0189118	-1.27937	1.24155	2.10363	-0.0312606	0.975366	0.992865	-6.3437	8.42692
mmu.miR.101a.3p_MIMAT0000133_Mus_musculus_miR.101a.3p	-0.00908914	-0.831084	0.812906	9.07897	-0.0230381	0.981844	0.994317	-6.96493	1082.76
mmu.miR.19a.3p_MIMAT0000651_Mus_musculus_miR.19a.3p	-0.00684957	-0.734776	0.721077	7.03282	-0.0196051	0.984549	0.994317	-6.9272	259.023
mmu.miR.466m.5p_MIMAT0014882_Mus_musculus_miR.466m.5p	0.0125075	-1.50043	1.52544	0.88159	0.0172244	0.986425	0.994317	-6.0681	3.51723
mmu.miR.669m.5p_MIMAT0017346_Mus_musculus_miR.669m.5p	0.0125075	-1.50043	1.52544	0.88159	0.0172244	0.986425	0.994317	-6.0681	3.51723
mmu.miR.29a.5p_MIMAT0004631_Mus_musculus_miR.29a.5p	0.0124306	-1.84348	1.86834	0.889627	0.013955	0.989002	0.994924	-6.03979	4.67585
mmu.miR.345.3p_MIMAT0004656_Mus_musculus_miR.345.3p	-0.00294241	-0.570108	0.564223	4.8118	-0.0108091	0.991481	0.995431	-6.80032	52.3898
mmu.miR.501.3p_MIMAT0003509_Mus_musculus_miR.501.3p	0.00170966	-0.616844	0.620263	6.76279	0.00575872	0.995461	0.99744	-6.92083	207.112
mmu.miR.184.3p_MIMAT0000213_Mus_musculus_miR.184.3p	0.00075135	-1.03197	1.03347	3.07117	0.00151584	0.998805	0.998805	-6.54535	16.7622

## Sheet: D7ACLvsConlateral
ID	logFC	CI.L	CI.R	AveExpr	t	P.Value	adj.P.Val	B	meanCounts
mmu.miR.134.5p_MIMAT0000146_Mus_musculus_miR.134.5p	2.38804	1.89028	2.8858	5.91886	9.99579	2.64494e-09	9.40875e-07	11.5587	142.544
mmu.miR.541.5p_MIMAT0003170_Mus_musculus_miR.541.5p	2.19541	1.72844	2.66238	9.12695	9.79536	3.73363e-09	9.40875e-07	11.2293	1253.4
mmu.miR.335.3p_MIMAT0004704_Mus_musculus_miR.335.3p	4.18532	3.23238	5.13826	5.62563	9.15073	1.169e-08	1.96392e-06	10.1093	186.712
mmu.miR.411.3p_MIMAT0001093_Mus_musculus_miR.411.3p	2.64232	2.01912	3.26552	5.50708	8.83387	2.08751e-08	2.63026e-06	9.54556	107.582
mmu.miR.379.3p_MIMAT0017080_Mus_musculus_miR.379.3p	2.51405	1.88617	3.14194	4.89788	8.34231	5.26388e-08	4.42166e-06	8.64425	70.439
mmu.miR.382.5p_MIMAT0000747_Mus_musculus_miR.382.5p	1.8848	1.41559	2.35401	6.53495	8.36935	4.9987e-08	4.42166e-06	8.6855	192.582
mmu.miR.300.3p_MIMAT0000378_Mus_musculus_miR.300.3p	2.15745	1.58119	2.7337	6.84555	7.80039	1.51384e-07	1.08997e-05	7.58954	260.206
mmu.miR.31.5p_MIMAT0000538_Mus_musculus_miR.31.5p	2.7495	1.97368	3.52532	3.02209	7.38394	3.50123e-07	2.20577e-05	6.78228	19.2651
mmu.miR.431.5p_MIMAT0001418_Mus_musculus_miR.431.5p	2.37355	1.69227	3.05483	4.15236	7.25885	4.52463e-07	2.53379e-05	6.55375	40.0212
mmu.miR.34c.5p_MIMAT0000381_Mus_musculus_miR.34c.5p	2.21004	1.5124	2.90768	6.03564	6.60028	1.80652e-06	7.00375e-05	5.13724	171.687
mmu.miR.409.3p_MIMAT0001090_Mus_musculus_miR.409.3p	2.79637	1.92041	3.67233	5.19471	6.65126	1.61961e-06	7.00375e-05	5.28279	93.5602
mmu.miR.411.5p_MIMAT0004747_Mus_musculus_miR.411.5p	1.71131	1.17368	2.24894	8.64242	6.6319	1.68815e-06	7.00375e-05	5.18078	821.269
mmu.miR.434.5p_MIMAT0001421_Mus_musculus_miR.434.5p	2.37574	1.62684	3.12465	9.40065	6.60948	1.77124e-06	7.00375e-05	5.11645	1562.58
mmu.miR.379.5p_MIMAT0000743_Mus_musculus_miR.379.5p	1.81236	1.23623	2.38849	9.49088	6.55417	1.99471e-06	7.18096e-05	4.99231	1623.82
mmu.miR.370.3p_MIMAT0001095_Mus_musculus_miR.370.3p	1.9789	1.33917	2.61863	5.35491	6.44501	2.52478e-06	8.48327e-05	4.83149	90.562
mmu.miR.380.3p_MIMAT0000745_Mus_musculus_miR.380.3p	3.06463	2.04232	4.08694	2.06888	6.24581	3.89663e-06	0.000122744	4.48986	13.6033
mmu.miR.337.5p_MIMAT0004644_Mus_musculus_miR.337.5p	2.01871	1.34003	2.69738	7.67819	6.19732	4.33413e-06	0.000128494	4.25771	433.443
mmu.miR.34b.3p_MIMAT0004581_Mus_musculus_miR.34b.3p	2.83386	1.87245	3.79527	3.1874	6.14136	4.90206e-06	0.000137258	4.26487	23.8338
mmu.miR.381.3p_MIMAT0000746_Mus_musculus_miR.381.3p	2.1334	1.34208	2.92473	8.65098	5.61712	1.58219e-05	0.000419696	2.94903	915.058
mmu.miR.494.3p_MIMAT0003182_Mus_musculus_miR.494.3p	3.58256	2.21479	4.95033	0.394083	5.45725	2.27556e-05	0.00057344	2.74023	3.06577
mmu.miR.1193.3p_MIMAT0005851_Mus_musculus_miR.1193.3p	2.5294	1.5555	3.5033	2.18636	5.41124	2.52769e-05	0.000606646	2.7219	11.1441
mmu.miR.199a.5p_MIMAT0000229_Mus_musculus_miR.199a.5p	1.4898	0.908365	2.07123	12.9925	5.33853	2.98555e-05	0.000650116	2.21225	16452.6
mmu.miR.433.3p_MIMAT0001420_Mus_musculus_miR.433.3p	2.90808	1.77524	4.04093	4.77257	5.3485	2.91809e-05	0.000650116	2.47913	64.3118
mmu.miR.495.3p_MIMAT0003456_Mus_musculus_miR.495.3p	2.08347	1.26793	2.89901	4.96107	5.32272	3.09579e-05	0.000650116	2.37439	69.7667
mmu.miR.543.3p_MIMAT0003168_Mus_musculus_miR.543.3p	3.04016	1.84127	4.23904	5.5538	5.28339	3.38844e-05	0.00068311	2.28575	117.86
mmu.miR.335.5p_MIMAT0000766_Mus_musculus_miR.335.5p	3.46388	2.00773	4.92002	4.18399	4.95623	7.22068e-05	0.0013997	1.63224	49.7822
mmu.miR.127.3p_MIMAT0000139_Mus_musculus_miR.127.3p	1.2948	0.736255	1.85335	11.0155	4.82988	9.69245e-05	0.00180737	1.09257	4146.07
mmu.miR.410.3p_MIMAT0001091_Mus_musculus_miR.410.3p	1.61163	0.914225	2.30903	4.06524	4.81476	0.000100409	0.00180737	1.26427	34.9977
mmu.miR.323.3p_MIMAT0000551_Mus_musculus_miR.323.3p	3.8125	2.1475	5.4775	1.21968	4.77078	0.000111277	0.00193392	1.33797	7.27144
mmu.miR.34b.5p_MIMAT0000382_Mus_musculus_miR.34b.5p	2.07625	1.15849	2.99401	3.19493	4.7135	0.000127237	0.00213758	1.06843	23.3615
mmu.miR.341.3p_MIMAT0000588_Mus_musculus_miR.341.3p	1.90252	1.0465	2.75854	3.02818	4.63061	0.00015452	0.00251219	0.912157	18.7964
mmu.miR.214.5p_MIMAT0004664_Mus_musculus_miR.214.5p	1.3124	0.712166	1.91263	9.44918	4.55554	0.000184299	0.00290272	0.496551	1446.81
mmu.miR.299a.3p_MIMAT0004577_Mus_musculus_miR.299a.3p	1.54442	0.82012	2.26871	4.61129	4.44265	0.000240337	0.0036706	0.363935	52.7663
mmu.miR.21a.5p_MIMAT0000530_Mus_musculus_miR.21a.5p	1.49275	0.767241	2.21826	13.1213	4.28684	0.000346917	0.00514254	-0.242871	19461.8
mmu.miR.199a.3p_MIMAT0000230_Mus_musculus_miR.199a.3p	1.26504	0.627954	1.90213	14.4711	4.13713	0.000493816	0.00661175	-0.622371	45156.7
mmu.miR.199b.3p_MIMAT0004667_Mus_musculus_miR.199b.3p	1.26504	0.627954	1.90213	14.4711	4.13713	0.000493816	0.00661175	-0.622371	45156.7
mmu.miR.329.3p_MIMAT0000567_Mus_musculus_miR.329.3p	1.15345	0.574219	1.73268	4.94237	4.14897	0.000480212	0.00661175	-0.321533	60.8045
mmu.miR.493.3p_MIMAT0004888_Mus_musculus_miR.493.3p	2.28605	1.13365	3.43844	1.65199	4.13312	0.000498505	0.00661175	-0.0244628	6.31724
mmu.miR.214.3p_MIMAT0000661_Mus_musculus_miR.214.3p	1.0698	0.489608	1.65	7.73711	3.8417	0.000990786	0.0124839	-1.10923	422.505
mmu.miR.369.5p_MIMAT0003185_Mus_musculus_miR.369.5p	1.1327	0.518504	1.74689	4.52312	3.84239	0.000989162	0.0124839	-1.01353	46.7482
mmu.miR.667.5p_MIMAT0017239_Mus_musculus_miR.667.5p	3.17166	1.416	4.92732	0.869274	3.76391	0.00118967	0.0146243	-0.803852	4.93632
mmu.miR.1983_MIMAT0009455_Mus_musculus_miR.1983	1.30338	0.569883	2.03687	3.93347	3.70227	0.00137498	0.0164998	-1.23367	29.6368
mmu.miR.376b.3p_MIMAT0001092_Mus_musculus_miR.376b.3p	3.33935	1.44313	5.23557	1.0881	3.66916	0.001486	0.0174173	-1.02466	7.39776
mmu.miR.667.3p_MIMAT0003734_Mus_musculus_miR.667.3p	2.37333	1.01489	3.73177	1.84851	3.64008	0.00159081	0.018222	-1.13148	8.4661
mmu.miR.770.3p_MIMAT0003891_Mus_musculus_miR.770.3p	2.1504	0.888083	3.41272	0.854475	3.54932	0.00196717	0.0220323	-1.26494	3.96191
mmu.miR.34c.3p_MIMAT0004580_Mus_musculus_miR.34c.3p	2.23336	0.917126	3.54959	1.6167	3.53525	0.00203287	0.0222345	-1.39315	8.38984
mmu.miR.409.5p_MIMAT0004746_Mus_musculus_miR.409.5p	1.26603	0.518104	2.01396	4.70251	3.52678	0.00207345	0.0222345	-1.71062	51.4646
mmu.miR.224.5p_MIMAT0000671_Mus_musculus_miR.224.5p	1.70828	0.688355	2.72821	1.74061	3.48967	0.00226092	0.0237396	-1.50721	7.45185
mmu.miR.486a.5p_MIMAT0003130_Mus_musculus_miR.486a.5p	-0.913987	-1.47939	-0.348587	12.0699	-3.36805	0.00299975	0.0302375	-2.28131	8466.85
mmu.miR.486b.5p_MIMAT0014943_Mus_musculus_miR.486b.5p	-0.913987	-1.47939	-0.348587	12.0699	-3.36805	0.00299975	0.0302375	-2.28131	8466.85
mmu.miR.377.3p_MIMAT0000741_Mus_musculus_miR.377.3p	2.8233	1.06445	4.58215	0.274246	3.34443	0.00316844	0.0313117	-1.67643	3.14092
mmu.miR.376c.3p_MIMAT0003183_Mus_musculus_miR.376c.3p	2.14075	0.77783	3.50367	2.90777	3.27257	0.00374093	0.0362583	-2.08265	17.7368
mmu.miR.200c.3p_MIMAT0000657_Mus_musculus_miR.200c.3p	-1.11761	-1.83294	-0.402278	6.76857	-3.25519	0.00389388	0.0363429	-2.40344	213.153
mmu.miR.434.3p_MIMAT0001422_Mus_musculus_miR.434.3p	0.922178	0.33254	1.51182	8.3291	3.25854	0.00386397	0.0363429	-2.42928	612.483
mmu.miR.152.3p_MIMAT0000162_Mus_musculus_miR.152.3p	1.15698	0.412682	1.90128	10.4555	3.23872	0.0040445	0.0370624	-2.53749	2749.85
mmu.miR.540.3p_MIMAT0003167_Mus_musculus_miR.540.3p	1.86634	0.652634	3.08004	1.25577	3.20384	0.00438223	0.0394401	-1.96864	4.56985
mmu.miR.326.3p_MIMAT0000559_Mus_musculus_miR.326.3p	-1.22339	-2.02497	-0.421816	5.40698	-3.17991	0.00462976	0.0409368	-2.50341	83.3492
mmu.miR.23b.5p_MIMAT0016980_Mus_musculus_miR.23b.5p	1.08227	0.365836	1.79871	2.6076	3.1474	0.0049878	0.0433423	-2.35215	11.8634
mmu.let.7c.1.3p_MIMAT0004622_Mus_musculus_let.7c.1.3p	1.17894	0.385953	1.97192	3.70047	3.09756	0.00558944	0.0477471	-2.58075	25.9451
mmu.miR.29b.2.5p_MIMAT0017063_Mus_musculus_miR.29b.2.5p	-1.39433	-2.35295	-0.435713	2.5982	-3.0305	0.00651093	0.0546918	-2.46567	11.5495
mmu.miR.486a.3p_MIMAT0017206_Mus_musculus_miR.486a.3p	-0.963573	-1.62869	-0.298454	8.44744	-3.01842	0.00669188	0.0552903	-2.94577	690.133
mmu.miR.212.5p_MIMAT0017053_Mus_musculus_miR.212.5p	0.951647	0.291119	1.61218	4.5798	3.00178	0.00694901	0.0564887	-2.84452	45.925
mmu.miR.21b_MIMAT0025121_Mus_musculus_miR.21b	1.27207	0.383777	2.16036	5.32945	2.98365	0.00723991	0.0578505	-2.97066	86.2317
mmu.miR.486b.3p_MIMAT0014944_Mus_musculus_miR.486b.3p	-0.964051	-1.63871	-0.289393	8.40333	-2.97721	0.00734609	0.0578505	-3.03365	669.823
mmu.miR.690_MIMAT0003469_Mus_musculus_miR.690	1.74967	0.511684	2.98766	2.67844	2.94465	0.00790625	0.0613039	-2.62882	13.014
mmu.miR.152.5p_MIMAT0016991_Mus_musculus_miR.152.5p	0.719247	0.204864	1.23363	6.78732	2.9133	0.00848419	0.0647883	-3.16044	217.757
mmu.miR.299a.5p_MIMAT0000377_Mus_musculus_miR.299a.5p	1.02188	0.288562	1.7552	3.66643	2.90336	0.00867574	0.0652623	-2.94341	24.0638
mmu.miR.203.3p_MIMAT0000236_Mus_musculus_miR.203.3p	-0.867187	-1.49213	-0.242247	6.37299	-2.89114	0.00891713	0.0660917	-3.18821	157.591
mmu.miR.181a.5p_MIMAT0000210_Mus_musculus_miR.181a.5p	-0.724899	-1.24884	-0.200957	13.741	-2.88263	0.00908886	0.0663882	-3.40484	26131.1
mmu.miR.181c.3p_MIMAT0017068_Mus_musculus_miR.181c.3p	-0.835231	-1.44494	-0.225519	4.21632	-2.85414	0.00968715	0.0687651	-3.10519	34.6606
mmu.miR.6412_MIMAT0025165_Mus_musculus_miR.6412	0.869547	0.235203	1.50389	5.37167	2.85602	0.00964653	0.0687651	-3.19283	78.9079
mmu.miR.30c.2.3p_MIMAT0005438_Mus_musculus_miR.30c.2.3p	-0.973551	-1.69177	-0.255334	6.98604	-2.82421	0.0103564	0.0724951	-3.33788	246.403
mmu.miR.133a.3p_MIMAT0000145_Mus_musculus_miR.133a.3p	-1.32361	-2.30568	-0.34153	10.6187	-2.80807	0.0107355	0.0741191	-3.46333	3330.22
mmu.miR.10a.5p_MIMAT0000648_Mus_musculus_miR.10a.5p	-0.580566	-1.01473	-0.146402	13.1956	-2.78607	0.0112734	0.0747602	-3.59736	17495.7
mmu.miR.127.5p_MIMAT0004530_Mus_musculus_miR.127.5p	1.97617	0.498818	3.45353	1.46979	2.78698	0.0112506	0.0747602	-2.89046	6.09638
mmu.miR.154.3p_MIMAT0004537_Mus_musculus_miR.154.3p	2.16892	0.552417	3.78542	0.507684	2.79551	0.0110395	0.0747602	-2.7851	3.42209
mmu.miR.505.5p_MIMAT0017259_Mus_musculus_miR.505.5p	-2.16858	-3.80168	-0.535484	1.30045	-2.76667	0.011769	0.0770335	-2.82989	5.10212
mmu.miR.203b.5p_MIMAT0049831_Mus_musculus_miR.203b.5p	-1.0073	-1.79308	-0.221523	4.78489	-2.67087	0.0145356	0.0939226	-3.54013	53.2835
mmu.miR.187.3p_MIMAT0000216_Mus_musculus_miR.187.3p	-0.924696	-1.65092	-0.198472	3.54622	-2.65291	0.0151187	0.0964535	-3.4528	21.9261
mmu.miR.668.3p_MIMAT0003732_Mus_musculus_miR.668.3p	1.37041	0.289004	2.45181	2.59287	2.64031	0.0155407	0.0979065	-3.2662	11.762
mmu.miR.26b.3p_MIMAT0004630_Mus_musculus_miR.26b.3p	-1.01793	-1.82852	-0.207332	2.88566	-2.61641	0.0163722	0.101872	-3.42641	13.7513
mmu.miR.369.3p_MIMAT0003186_Mus_musculus_miR.369.3p	2.23389	0.432595	4.03518	3.76922	2.58387	0.0175721	0.108004	-3.69446	39.8449
mmu.miR.133b.3p_MIMAT0000769_Mus_musculus_miR.133b.3p	-1.36333	-2.46889	-0.257759	9.29715	-2.56926	0.0181373	0.110135	-3.91142	1394.35
mmu.miR.27b.3p_MIMAT0000126_Mus_musculus_miR.27b.3p	0.603351	0.111656	1.09505	13.8893	2.55663	0.0186397	0.110522	-4.10284	28653.5
mmu.miR.708.5p_MIMAT0004828_Mus_musculus_miR.708.5p	-0.836326	-1.51752	-0.155128	6.98551	-2.55797	0.0185856	0.110522	-3.88133	243.467
mmu.miR.1843a.5p_MIMAT0014805_Mus_musculus_miR.1843a.5p	-0.69163	-1.26853	-0.114733	6.67501	-2.49787	0.0211535	0.12397	-4.00036	192.056
mmu.miR.330.5p_MIMAT0004642_Mus_musculus_miR.330.5p	-0.842418	-1.55673	-0.128101	5.69703	-2.45714	0.023078	0.13226	-4.03374	99.2887
mmu.miR.615.3p_MIMAT0003783_Mus_musculus_miR.615.3p	0.970366	0.147455	1.79328	7.94307	2.45684	0.023093	0.13226	-4.10673	489.388
mmu.miR.21a.3p_MIMAT0004628_Mus_musculus_miR.21a.3p	1.51116	0.19689	2.82542	2.12648	2.39563	0.0262966	0.148915	-3.75685	9.33611
mmu.miR.92a.3p_MIMAT0000539_Mus_musculus_miR.92a.3p	-0.804012	-1.50545	-0.10257	7.36127	-2.38817	0.0267143	0.1496	-4.22489	317.461
mmu.miR.30d.5p_MIMAT0000515_Mus_musculus_miR.30d.5p	-0.414792	-0.77794	-0.0516434	12.7859	-2.3798	0.0271901	0.150591	-4.39821	13150.4
mmu.miR.135a.1.3p_MIMAT0004531_Mus_musculus_miR.135a.1.3p	-1.93687	-3.63818	-0.23555	0.593481	-2.37196	0.0276424	0.151432	-3.52717	3.11348
mmu.miR.150.5p_MIMAT0000160_Mus_musculus_miR.150.5p	-0.968716	-1.83016	-0.107271	8.79437	-2.34295	0.0293794	0.159217	-4.32726	934.105
mmu.miR.380.5p_MIMAT0000744_Mus_musculus_miR.380.5p	1.21938	0.132625	2.30613	1.40952	2.33777	0.0297	0.159242	-3.75814	5.16534
mmu.miR.18b.5p_MIMAT0004858_Mus_musculus_miR.18b.5p	-1.06334	-2.01807	-0.108611	2.33591	-2.32052	0.0307904	0.163351	-3.89614	9.64374
mmu.miR.378d_MIMAT0025167_Mus_musculus_miR.378d	-0.655873	-1.2469	-0.0648431	13.1823	-2.31209	0.0313372	0.16452	-4.54759	17708.1
mmu.miR.378a.3p_MIMAT0003151_Mus_musculus_miR.378a.3p	-0.856264	-1.63141	-0.0811161	12.851	-2.30153	0.0320339	0.166444	-4.55111	14506.9
mmu.miR.136.3p_MIMAT0004532_Mus_musculus_miR.136.3p	1.25028	0.111214	2.38934	4.46249	2.28693	0.0330214	0.169824	-4.29859	46.4496
mmu.miR.676.3p_MIMAT0003782_Mus_musculus_miR.676.3p	-0.611109	-1.17905	-0.0431689	6.21592	-2.24187	0.0362472	0.184531	-4.47004	141.077
mmu.miR.666.5p_MIMAT0003737_Mus_musculus_miR.666.5p	1.00445	0.0686598	1.94024	2.29521	2.23637	0.03666	0.184766	-4.04339	9.31889
mmu.miR.1198.5p_MIMAT0005859_Mus_musculus_miR.1198.5p	-0.713912	-1.38803	-0.0397947	7.93878	-2.20649	0.038979	0.194509	-4.57939	472.14
mmu.miR.106b.3p_MIMAT0004582_Mus_musculus_miR.106b.3p	-0.735352	-1.43445	-0.0362536	8.88429	-2.19155	0.0401889	0.196653	-4.61923	924.707
mmu.miR.378a.5p_MIMAT0000742_Mus_musculus_miR.378a.5p	-0.811101	-1.58092	-0.0412794	8.00793	-2.19522	0.0398882	0.196653	-4.59833	503.234
mmu.miR.363.5p_MIMAT0017076_Mus_musculus_miR.363.5p	1.4434	0.0621769	2.82462	1.14092	2.17729	0.0413745	0.200507	-3.88166	4.12311
mmu.miR.20a.5p_MIMAT0000529_Mus_musculus_miR.20a.5p	-0.618614	-1.21285	-0.0243756	9.96195	-2.16897	0.0420816	0.201072	-4.69883	1891.11
mmu.miR.29a.3p_MIMAT0000535_Mus_musculus_miR.29a.3p	-0.597897	-1.17288	-0.0229184	11.5649	-2.16655	0.0422889	0.201072	-4.77036	5739.08
mmu.miR.3473e_MIMAT0025587_Mus_musculus_miR.3473e	-1.01211	-1.9883	-0.035913	3.5328	-2.16015	0.0428422	0.201799	-4.35492	22.8692
mmu.miR.17.3p_MIMAT0000650_Mus_musculus_miR.17.3p	-0.752547	-1.48599	-0.0190995	4.04972	-2.13776	0.0448309	0.209211	-4.50246	31.4134
mmu.miR.125b.2.3p_MIMAT0004529_Mus_musculus_miR.125b.2.3p	0.669563	0.0054542	1.33367	7.02559	2.10061	0.0483145	0.221368	-4.75473	246.594
mmu.miR.339.5p_MIMAT0000584_Mus_musculus_miR.339.5p	-0.589858	-1.17419	-0.00552973	7.45186	-2.10322	0.0480623	0.221368	-4.75685	330.498
mmu.miR.365.1.5p_MIMAT0017077_Mus_musculus_miR.365.1.5p	1.98512	0.00559977	3.96464	1.88034	2.08939	0.0494135	0.224364	-4.09914	8.52065
mmu.miR.144.3p_MIMAT0000156_Mus_musculus_miR.144.3p	-0.978187	-1.96218	0.00580408	7.90318	-2.07121	0.0512431	0.226712	-4.83122	490.441
mmu.miR.24.3p_MIMAT0000219_Mus_musculus_miR.24.3p	0.653375	-0.00399163	1.31074	13.3594	2.07085	0.0512801	0.226712	-4.99667	19968
mmu.miR.99b.3p_MIMAT0004525_Mus_musculus_miR.99b.3p	1.0086	-0.00256109	2.01976	5.63586	2.07822	0.0505304	0.226712	-4.73485	99.8866
mmu.miR.652.3p_MIMAT0003711_Mus_musculus_miR.652.3p	-0.851515	-1.71023	0.00719543	7.79004	-2.06604	0.0517741	0.226906	-4.8314	441.649
mmu.miR.142b_MIMAT0031402_Mus_musculus_miR.142b	-0.902222	-1.81841	0.0139694	3.46123	-2.05173	0.0532702	0.230426	-4.59228	21.9095
mmu.miR.378c_MIMAT0025138_Mus_musculus_miR.378c	-0.789427	-1.59189	0.01304	11.0099	-2.04964	0.0534918	0.230426	-4.95045	4043.92
mmu.miR.135a.5p_MIMAT0000147_Mus_musculus_miR.135a.5p	-0.973161	-1.9795	0.0331795	4.26399	-2.01481	0.0573117	0.244789	-4.74979	38.6155
mmu.let.7e.5p_MIMAT0000524_Mus_musculus_let.7e.5p	0.462417	-0.0189188	0.943754	10.1688	2.00161	0.0588213	0.247049	-5.01935	2174.88
mmu.miR.582.3p_MIMAT0005292_Mus_musculus_miR.582.3p	1.16886	-0.0468672	2.38458	0.966081	2.00318	0.0586398	0.247049	-4.43211	4.8621
mmu.miR.1a.1.5p_MIMAT0016979_Mus_musculus_miR.1a.1.5p	-1.03891	-2.12706	0.049226	5.07439	-1.98925	0.0602675	0.251032	-4.872	70.0083
mmu.miR.16.5p_MIMAT0000527_Mus_musculus_miR.16.5p	-0.610472	-1.25688	0.0359323	10.9176	-1.96768	0.0628659	0.254648	-5.09961	3727.02
mmu.miR.181b.5p_MIMAT0000673_Mus_musculus_miR.181b.5p	-0.415796	-0.853857	0.0222648	11.6073	-1.97761	0.0616581	0.254648	-5.09866	5821.69
mmu.miR.487b.3p_MIMAT0003184_Mus_musculus_miR.487b.3p	1.68346	-0.104949	3.47187	1.48983	1.96123	0.063662	0.254648	-4.31742	5.92312
mmu.miR.7a.5p_MIMAT0000677_Mus_musculus_miR.7a.5p	-0.712521	-1.46631	0.041265	9.01747	-1.96944	0.0626502	0.254648	-5.03117	1012.12
mmu.miR.92b.3p_MIMAT0004899_Mus_musculus_miR.92b.3p	-0.795898	-1.63994	0.0481394	8.47681	-1.96467	0.0632369	0.254648	-5.01733	706.341
mmu.miR.615.5p_MIMAT0004837_Mus_musculus_miR.615.5p	1.00451	-0.0674936	2.07651	1.50747	1.95232	0.064777	0.257068	-4.39514	5.40203
mmu.miR.12191.3p_MIMAT0049851_Mus_musculus_miR.12191.3p	-1.7344	-3.61384	0.145044	0.479951	-1.92271	0.0686075	0.268048	-4.27312	2.83926
mmu.miR.5130_MIMAT0020641_Mus_musculus_miR.5130	-0.750078	-1.56128	0.0611251	3.67167	-1.92651	0.0681052	0.268048	-4.77445	24.372
mmu.miR.27a.5p_MIMAT0004633_Mus_musculus_miR.27a.5p	0.682327	-0.0628696	1.42752	7.90849	1.90772	0.0706209	0.273149	-5.10874	467.705
mmu.miR.99b.5p_MIMAT0000132_Mus_musculus_miR.99b.5p	0.575577	-0.0539438	1.2051	11.1866	1.90497	0.0709971	0.273149	-5.21151	4441.92
mmu.miR.504.5p_MIMAT0004889_Mus_musculus_miR.504.5p	-0.813689	-1.70567	0.0782955	4.17742	-1.90062	0.0715937	0.273358	-4.88322	35.5242
mmu.miR.204.3p_MIMAT0017002_Mus_musculus_miR.204.3p	-1.59016	-3.34798	0.167647	1.23323	-1.88479	0.0738028	0.279674	-4.36227	4.83831
mmu.miR.193a.5p_MIMAT0004544_Mus_musculus_miR.193a.5p	-0.637168	-1.34822	0.0738856	4.0672	-1.867	0.0763571	0.28297	-4.92256	31.6944
mmu.miR.3535_MIMAT0031410_Mus_musculus_miR.3535	-0.509758	-1.07718	0.0576637	6.57643	-1.87177	0.0756657	0.28297	-5.13422	181.193
mmu.miR.451a_MIMAT0001632_Mus_musculus_miR.451a	-0.776664	-1.64284	0.0895158	10.4027	-1.86818	0.0761858	0.28297	-5.24578	2663.55
mmu.miR.28a.3p_MIMAT0004661_Mus_musculus_miR.28a.3p	0.632556	-0.083195	1.34831	6.53302	1.84133	0.0801809	0.294972	-5.18747	176.571
mmu.miR.6395_MIMAT0025146_Mus_musculus_miR.6395	-1.29952	-2.7818	0.182765	1.33709	-1.82661	0.0824475	0.301113	-4.43134	4.81635
mmu.miR.7688.5p_MIMAT0029906_Mus_musculus_miR.7688.5p	0.860117	-0.123904	1.84414	2.72988	1.82116	0.0833008	0.30204	-4.93163	13.6029
mmu.miR.142a.3p_MIMAT0000155_Mus_musculus_miR.142a.3p	-0.826357	-1.78029	0.12758	11.5818	-1.80485	0.0858992	0.307044	-5.41036	6438.76
mmu.miR.93.3p_MIMAT0004636_Mus_musculus_miR.93.3p	-1.11017	-2.39091	0.170566	2.60161	-1.80602	0.08571	0.307044	-4.74701	12.3059
mmu.miR.133a.5p_MIMAT0003473_Mus_musculus_miR.133a.5p	-0.876608	-1.89432	0.141102	3.4031	-1.79463	0.0875638	0.308616	-4.95067	20.7962
mmu.miR.664.5p_MIMAT0017353_Mus_musculus_miR.664.5p	-0.960127	-2.07387	0.153616	2.62724	-1.79613	0.0873182	0.308616	-4.83479	11.9226
mmu.miR.322.3p_MIMAT0000549_Mus_musculus_miR.322.3p	0.470143	-0.0784888	1.01878	7.13198	1.78543	0.0890863	0.308771	-5.2927	261.377
mmu.miR.511.3p_MIMAT0017281_Mus_musculus_miR.511.3p	-0.719033	-1.55912	0.121052	2.73997	-1.78328	0.0894456	0.308771	-4.8165	12.3723
mmu.miR.877.3p_MIMAT0004862_Mus_musculus_miR.877.3p	-1.75537	-3.80133	0.290594	1.28848	-1.78758	0.0887293	0.308771	-4.51893	5.63389
mmu.miR.3473b_MIMAT0020367_Mus_musculus_miR.3473b	-0.869935	-1.89323	0.153361	3.74575	-1.77125	0.0914779	0.313638	-5.05251	26.6811
mmu.miR.181a.2.3p_MIMAT0005443_Mus_musculus_miR.181a.2.3p	-0.557248	-1.21904	0.104542	6.24839	-1.75437	0.0943953	0.316068	-5.31492	145.154
mmu.miR.190a.5p_MIMAT0000220_Mus_musculus_miR.190a.5p	-1.63885	-3.57691	0.299206	1.39239	-1.76184	0.0930943	0.316068	-4.6509	5.78285
mmu.miR.1a.3p_MIMAT0000123_Mus_musculus_miR.1a.3p	-0.843668	-1.8438	0.156461	16.9799	-1.75756	0.0938387	0.316068	-5.65428	259536
mmu.miR.378b_MIMAT0019348_Mus_musculus_miR.378b	-0.674224	-1.47735	0.128898	5.41143	-1.74911	0.095322	0.316068	-5.2663	82.142
mmu.miR.744.3p_MIMAT0004820_Mus_musculus_miR.744.3p	-0.698222	-1.52897	0.132529	2.94046	-1.75112	0.0949666	0.316068	-4.97038	14.3142
mmu.miR.3474_MIMAT0015646_Mus_musculus_miR.3474	-1.32041	-2.90009	0.259273	1.12973	-1.74154	0.0966679	0.317458	-4.59804	4.16451
mmu.miR.669c.5p_MIMAT0003479_Mus_musculus_miR.669c.5p	-0.612138	-1.34526	0.120981	4.61355	-1.73968	0.097001	0.317458	-5.23452	46.279
mmu.miR.181c.5p_MIMAT0000674_Mus_musculus_miR.181c.5p	-0.537544	-1.18497	0.109883	5.37204	-1.72988	0.0987713	0.321166	-5.3148	78.4363
mmu.miR.322.5p_MIMAT0000548_Mus_musculus_miR.322.5p	0.850713	-0.181449	1.88287	5.81591	1.71723	0.1011	0.32663	-5.3585	111.334
mmu.miR.329.5p_MIMAT0017032_Mus_musculus_miR.329.5p	0.683672	-0.14886	1.51621	3.24504	1.71096	0.102271	0.32831	-5.0851	17.725
mmu.miR.29c.3p_MIMAT0000536_Mus_musculus_miR.29c.3p	-0.722201	-1.62145	0.177044	4.7897	-1.6733	0.109553	0.349459	-5.3763	54.9077
mmu.miR.16.2.3p_MIMAT0017018_Mus_musculus_miR.16.2.3p	-0.847447	-1.90818	0.213285	2.26453	-1.66456	0.111303	0.350605	-5.06394	9.97208
mmu.miR.188.5p_MIMAT0000217_Mus_musculus_miR.188.5p	1.2901	-0.324676	2.90488	0.998931	1.66458	0.1113	0.350605	-4.68839	3.76308
mmu.miR.200a.3p_MIMAT0000519_Mus_musculus_miR.200a.3p	-0.62177	-1.4041	0.160558	2.96175	-1.6559	0.113063	0.353936	-5.16334	14.4255
mmu.miR.29c.5p_MIMAT0004632_Mus_musculus_miR.29c.5p	-1.03833	-2.3547	0.278053	4.18067	-1.64341	0.115641	0.359771	-5.34673	39.0877
mmu.miR.126b.5p_MIMAT0029894_Mus_musculus_miR.126b.5p	-0.524226	-1.19103	0.142574	8.34798	-1.63801	0.116771	0.361059	-5.54522	620.265
mmu.miR.101a.3p_MIMAT0000133_Mus_musculus_miR.101a.3p	-0.727071	-1.67056	0.216418	9.07897	-1.60559	0.123753	0.380313	-5.61746	1082.76
mmu.miR.674.3p_MIMAT0003741_Mus_musculus_miR.674.3p	0.835863	-0.259692	1.93142	7.9859	1.58962	0.127317	0.388894	-5.60336	505.404
mmu.miR.154.5p_MIMAT0000164_Mus_musculus_miR.154.5p	0.612572	-0.208356	1.4335	4.16096	1.5547	0.135414	0.403839	-5.50478	35.7588
mmu.miR.15a.5p_MIMAT0000526_Mus_musculus_miR.15a.5p	-0.608682	-1.42299	0.205631	4.97937	-1.55737	0.134779	0.403839	-5.54271	60.511
mmu.miR.423.5p_MIMAT0004825_Mus_musculus_miR.423.5p	-0.503891	-1.17781	0.170028	8.2819	-1.55784	0.134668	0.403839	-5.66109	594.567
mmu.miR.497a.5p_MIMAT0003453_Mus_musculus_miR.497a.5p	0.796147	-0.265488	1.85778	7.26427	1.56247	0.133576	0.403839	-5.63584	306.399
mmu.miR.18a.5p_MIMAT0000528_Mus_musculus_miR.18a.5p	-0.606136	-1.42349	0.211218	5.29819	-1.54509	0.137715	0.406655	-5.60945	78.7601
mmu.miR.365.3p_MIMAT0000711_Mus_musculus_miR.365.3p	-0.685734	-1.61106	0.239592	7.69835	-1.54403	0.137972	0.406655	-5.67264	430.073
mmu.miR.376a.5p_MIMAT0003387_Mus_musculus_miR.376a.5p	0.797579	-0.282835	1.87799	2.02225	1.53807	0.139416	0.408521	-5.27895	8.7449
mmu.miR.500.3p_MIMAT0003507_Mus_musculus_miR.500.3p	-0.709238	-1.67239	0.253912	3.13703	-1.53423	0.140354	0.408893	-5.33753	16.8556
mmu.miR.16.1.3p_MIMAT0004625_Mus_musculus_miR.16.1.3p	-0.597483	-1.41597	0.221008	4.46996	-1.52092	0.143648	0.409442	-5.56915	43.1622
mmu.miR.181d.5p_MIMAT0004324_Mus_musculus_miR.181d.5p	-0.367093	-0.868678	0.134492	8.57947	-1.52484	0.142671	0.409442	-5.70734	718.614
mmu.miR.1968.5p_MIMAT0009441_Mus_musculus_miR.1968.5p	-0.896235	-2.12667	0.334196	1.8691	-1.5176	0.144478	0.409442	-5.03005	6.8985
mmu.miR.200b.3p_MIMAT0000233_Mus_musculus_miR.200b.3p	-0.654367	-1.54568	0.236948	3.67797	-1.52962	0.141488	0.409442	-5.39006	24.492
mmu.miR.6538_MIMAT0025583_Mus_musculus_miR.6538	-0.797108	-1.89181	0.297597	2.56628	-1.5171	0.144605	0.409442	-5.16521	11.6852
mmu.miR.29a.5p_MIMAT0004631_Mus_musculus_miR.29a.5p	-1.36375	-3.24389	0.516391	0.889627	-1.51126	0.146078	0.411303	-5.00006	4.67585
mmu.miR.3102.3p_MIMAT0014936_Mus_musculus_miR.3102.3p	-0.672654	-1.6037	0.25839	3.6071	-1.50527	0.147599	0.413278	-5.44744	23.4143
mmu.miR.328.3p_MIMAT0000565_Mus_musculus_miR.328.3p	-0.597541	-1.43022	0.235134	10.0131	-1.49515	0.150202	0.418242	-5.78762	2061.36
mmu.miR.130b.5p_MIMAT0004583_Mus_musculus_miR.130b.5p	-0.618051	-1.49033	0.254226	6.56457	-1.47626	0.155162	0.421781	-5.7332	188.695
mmu.miR.185.3p_MIMAT0016996_Mus_musculus_miR.185.3p	-0.722457	-1.74635	0.301436	3.02841	-1.47011	0.156805	0.421781	-5.34526	15.7252
mmu.miR.19a.3p_MIMAT0000651_Mus_musculus_miR.19a.3p	-0.598727	-1.4402	0.242744	7.03282	-1.48246	0.15352	0.421781	-5.75027	259.023
mmu.miR.204.5p_MIMAT0000237_Mus_musculus_miR.204.5p	-0.399836	-0.963731	0.164059	6.96641	-1.47733	0.154878	0.421781	-5.74739	235.314
mmu.miR.27a.3p_MIMAT0000537_Mus_musculus_miR.27a.3p	0.705	-0.28828	1.69828	13.3968	1.47881	0.154487	0.421781	-5.94137	21192.7
mmu.miR.345.5p_MIMAT0000595_Mus_musculus_miR.345.5p	-0.817611	-1.97791	0.342684	2.21604	-1.46816	0.157331	0.421781	-5.33732	9.70542
mmu.miR.708.3p_MIMAT0003498_Mus_musculus_miR.708.3p	-0.799543	-1.93018	0.331091	5.99541	-1.47338	0.155931	0.421781	-5.71621	131.695
mmu.miR.139.5p_MIMAT0000656_Mus_musculus_miR.139.5p	-0.567585	-1.37832	0.243151	9.34625	-1.45863	0.159911	0.42643	-5.81527	1280.98
mmu.miR.210.3p_MIMAT0000658_Mus_musculus_miR.210.3p	0.52957	-0.230684	1.28982	5.33018	1.4513	0.161918	0.42951	-5.74148	78.6387
mmu.miR.125b.1.3p_MIMAT0004669_Mus_musculus_miR.125b.1.3p	0.436802	-0.193341	1.06694	7.13804	1.44424	0.163874	0.430169	-5.80022	269.981
mmu.miR.1843b.5p_MIMAT0019345_Mus_musculus_miR.1843b.5p	-0.453132	-1.10577	0.199507	6.12127	-1.44659	0.163221	0.430169	-5.77649	131.663
mmu.miR.132.3p_MIMAT0000144_Mus_musculus_miR.132.3p	0.582918	-0.260548	1.42638	5.08346	1.4399	0.165083	0.431097	-5.70287	65.793
mmu.miR.331.3p_MIMAT0000571_Mus_musculus_miR.331.3p	-1.11045	-2.74491	0.524012	2.28559	-1.41553	0.172018	0.442332	-5.26924	10.9629
mmu.miR.485.5p_MIMAT0003128_Mus_musculus_miR.485.5p	0.728517	-0.340873	1.79791	2.78	1.41938	0.170908	0.442332	-5.49479	13.7869
mmu.miR.7b.5p_MIMAT0000678_Mus_musculus_miR.7b.5p	-0.473298	-1.16877	0.222174	11.7821	-1.41791	0.17133	0.442332	-5.98288	6836.38
mmu.miR.673.5p_MIMAT0003739_Mus_musculus_miR.673.5p	0.757962	-0.366504	1.88243	2.83674	1.40441	0.175257	0.448372	-5.47894	14.169
mmu.miR.223.5p_MIMAT0017056_Mus_musculus_miR.223.5p	-0.432012	-1.07697	0.21295	8.04742	-1.39558	0.177865	0.452746	-5.8779	500.647
mmu.miR.30b.3p_MIMAT0004524_Mus_musculus_miR.30b.3p	-0.379045	-0.949886	0.191797	5.63388	-1.38347	0.181493	0.457363	-5.84072	93.0738
mmu.miR.339.3p_MIMAT0004649_Mus_musculus_miR.339.3p	-0.428734	-1.07355	0.216083	5.50825	-1.38531	0.180939	0.457363	-5.80456	85.9943
mmu.miR.181b.1.3p_MIMAT0017067_Mus_musculus_miR.181b.1.3p	-1.12566	-2.82611	0.574787	1.19259	-1.37924	0.182774	0.457375	-5.12759	4.48496
mmu.miR.206.3p_MIMAT0000239_Mus_musculus_miR.206.3p	-0.592464	-1.49149	0.306565	11.3744	-1.37304	0.184664	0.457375	-6.01493	5267.76
mmu.miR.652.5p_MIMAT0017260_Mus_musculus_miR.652.5p	-1.21841	-3.0693	0.632493	0.485418	-1.37152	0.185128	0.457375	-5.09863	3.16999
mmu.miR.673.3p_MIMAT0004824_Mus_musculus_miR.673.3p	0.664686	-0.341366	1.67074	2.76837	1.37654	0.183593	0.457375	-5.44959	13.0323
mmu.miR.135b.5p_MIMAT0000612_Mus_musculus_miR.135b.5p	-0.979843	-2.47184	0.512153	1.62795	-1.3683	0.186117	0.457576	-5.37801	6.67489
mmu.miR.425.3p_MIMAT0001342_Mus_musculus_miR.425.3p	-0.650264	-1.64998	0.349455	3.36399	-1.35521	0.190186	0.46531	-5.60348	20.1294
mmu.miR.149.5p_MIMAT0000159_Mus_musculus_miR.149.5p	-0.374592	-0.956046	0.206862	10.4886	-1.34226	0.194277	0.472591	-6.01633	2727.77
mmu.miR.3057.5p_MIMAT0014822_Mus_musculus_miR.3057.5p	-0.894184	-2.28463	0.496266	1.983	-1.33988	0.195038	0.472591	-5.24665	7.69301
mmu.miR.148b.3p_MIMAT0000580_Mus_musculus_miR.148b.3p	0.4759	-0.266391	1.21819	10.9137	1.33578	0.196351	0.473496	-6.04501	3680.6
mmu.miR.1b.5p_MIMAT0005835_Mus_musculus_miR.1b.5p	-0.68459	-1.76277	0.393589	14.0571	-1.32292	0.200518	0.476877	-6.17687	34564.6
mmu.miR.30b.5p_MIMAT0000130_Mus_musculus_miR.30b.5p	-0.431067	-1.11008	0.247947	9.6889	-1.32269	0.200591	0.476877	-6.01495	1567.65
mmu.miR.872.3p_MIMAT0004935_Mus_musculus_miR.872.3p	0.371304	-0.212665	0.955274	4.70665	1.32475	0.199921	0.476877	-5.82974	48.3796
mmu.miR.301a.5p_MIMAT0017008_Mus_musculus_miR.301a.5p	0.495341	-0.289545	1.28023	4.56889	1.3149	0.203153	0.480699	-5.82574	44.9731
mmu.miR.1247.5p_MIMAT0014800_Mus_musculus_miR.1247.5p	-0.800013	-2.07897	0.478946	1.31129	-1.30327	0.207018	0.487349	-5.22991	4.48702
mmu.miR.669f.5p_MIMAT0017327_Mus_musculus_miR.669f.5p	0.418601	-0.251952	1.08915	3.22716	1.30065	0.207897	0.487349	-5.72059	17.4172
mmu.miR.1249.3p_MIMAT0010560_Mus_musculus_miR.1249.3p	-0.519985	-1.35543	0.31546	5.0217	-1.29678	0.209201	0.488135	-5.90263	62.8708
mmu.miR.466i.5p_MIMAT0017325_Mus_musculus_miR.466i.5p	-0.890033	-2.33269	0.552623	1.41772	-1.2854	0.213072	0.494878	-5.20937	4.97147
mmu.miR.301b.3p_MIMAT0004186_Mus_musculus_miR.301b.3p	1.26311	-0.798819	3.32504	0.952105	1.27633	0.216197	0.499832	-5.16023	4.10779
mmu.miR.30c.1.3p_MIMAT0004616_Mus_musculus_miR.30c.1.3p	-0.441441	-1.16664	0.283757	4.18105	-1.26826	0.219004	0.504009	-5.8201	33.972
mmu.miR.193b.3p_MIMAT0004859_Mus_musculus_miR.193b.3p	-0.581052	-1.54411	0.382005	4.9335	-1.25706	0.222951	0.51076	-5.93279	61.7715
mmu.miR.181a.1.3p_MIMAT0000660_Mus_musculus_miR.181a.1.3p	-0.326257	-0.87428	0.221767	6.29361	-1.24038	0.22893	0.522084	-6.04158	146.483
mmu.miR.1934.5p_MIMAT0009398_Mus_musculus_miR.1934.5p	-0.896085	-2.41814	0.62597	1.34089	-1.22663	0.233949	0.531128	-5.38032	5.25236
mmu.miR.455.3p_MIMAT0003742_Mus_musculus_miR.455.3p	0.57228	-0.40663	1.55119	6.65033	1.21803	0.237128	0.535931	-6.07082	199.657
mmu.miR.3074.5p_MIMAT0014856_Mus_musculus_miR.3074.5p	0.315703	-0.225668	0.857073	11.9839	1.215	0.238257	0.536079	-6.23304	7586.48
mmu.miR.669l.5p_MIMAT0009418_Mus_musculus_miR.669l.5p	0.514159	-0.371114	1.39943	2.243	1.21008	0.2401	0.537824	-5.72309	9.43462
mmu.miR.107.3p_MIMAT0000647_Mus_musculus_miR.107.3p	-0.289118	-0.791574	0.213338	8.38322	-1.19887	0.244337	0.541925	-6.12325	629.748
mmu.miR.1839.5p_MIMAT0009456_Mus_musculus_miR.1839.5p	-0.256533	-0.705591	0.192524	8.24773	-1.19024	0.247634	0.541925	-6.13733	561.395
mmu.miR.191.3p_MIMAT0004542_Mus_musculus_miR.191.3p	-0.370824	-1.01615	0.274502	3.7828	-1.19724	0.244955	0.541925	-5.86308	25.3529
mmu.miR.221.3p_MIMAT0000669_Mus_musculus_miR.221.3p	-0.340206	-0.936643	0.25623	10.7219	-1.18842	0.248334	0.541925	-6.21996	3189.73
mmu.miR.340.5p_MIMAT0004651_Mus_musculus_miR.340.5p	-0.362644	-0.995723	0.270435	10.1241	-1.19348	0.246391	0.541925	-6.19473	2109.74
mmu.miR.363.3p_MIMAT0000708_Mus_musculus_miR.363.3p	-0.379797	-1.04571	0.286119	5.84321	-1.1883	0.248382	0.541925	-6.07887	108.366
mmu.miR.140.5p_MIMAT0000151_Mus_musculus_miR.140.5p	0.453898	-0.344499	1.2523	12.1644	1.18449	0.249851	0.542779	-6.28	8857.93
mmu.miR.33.5p_MIMAT0000667_Mus_musculus_miR.33.5p	-0.819616	-2.26663	0.627403	1.53353	-1.18013	0.251543	0.544111	-5.54699	6.10463
mmu.miR.338.5p_MIMAT0004647_Mus_musculus_miR.338.5p	-0.363013	-1.0146	0.288578	5.23281	-1.16076	0.259161	0.558193	-6.02794	71.7258
mmu.miR.192.5p_MIMAT0000517_Mus_musculus_miR.192.5p	-0.316309	-0.88704	0.254423	7.37259	-1.15471	0.261573	0.558613	-6.16373	309.944
mmu.miR.429.3p_MIMAT0001537_Mus_musculus_miR.429.3p	-0.863712	-2.41929	0.691869	1.42707	-1.15683	0.260724	0.558613	-5.4958	5.99616
mmu.miR.146b.5p_MIMAT0003475_Mus_musculus_miR.146b.5p	-0.296574	-0.835446	0.242299	9.76134	-1.14667	0.264804	0.563127	-6.23051	1623.7
mmu.miR.539.5p_MIMAT0003169_Mus_musculus_miR.539.5p	-0.863768	-2.44334	0.715804	1.55801	-1.13933	0.267781	0.567066	-5.60827	6.41541
mmu.let.7i.5p_MIMAT0000122_Mus_musculus_let.7i.5p	0.215706	-0.179916	0.611328	15.7153	1.13599	0.269146	0.567571	-6.47056	100870
mmu.miR.6899.3p_MIMAT0027699_Mus_musculus_miR.6899.3p	0.882567	-0.740936	2.50607	0.721428	1.13263	0.270522	0.568097	-5.29278	2.99313
mmu.miR.147.3p_MIMAT0004857_Mus_musculus_miR.147.3p	-0.441871	-1.25843	0.374687	3.73206	-1.12746	0.272649	0.570188	-5.98802	25.8085
mmu.miR.203b.3p_MIMAT0049832_Mus_musculus_miR.203b.3p	-0.864915	-2.47382	0.743987	1.02402	-1.12005	0.275721	0.57423	-5.32608	3.76568
mmu.miR.28a.5p_MIMAT0000653_Mus_musculus_miR.28a.5p	0.273626	-0.239004	0.786257	6.52126	1.11211	0.279041	0.578753	-6.19641	171.427
mmu.miR.421.3p_MIMAT0004869_Mus_musculus_miR.421.3p	0.378726	-0.335859	1.09331	5.77467	1.10424	0.282358	0.583231	-6.15969	104.2
mmu.miR.101b.3p_MIMAT0000616_Mus_musculus_miR.101b.3p	-0.660025	-1.91229	0.592245	5.63115	-1.09814	0.284953	0.586189	-6.1775	102.307
mmu.miR.320.3p_MIMAT0000666_Mus_musculus_miR.320.3p	-0.268202	-0.780448	0.244045	8.69191	-1.09088	0.288059	0.59017	-6.26139	776.026
mmu.miR.467a.3p_MIMAT0002108_Mus_musculus_miR.467a.3p	-0.617512	-1.80016	0.565135	0.993147	-1.08789	0.289346	0.590407	-5.54927	3.7124
mmu.let.7f.1.3p_MIMAT0004623_Mus_musculus_let.7f.1.3p	0.352299	-0.330042	1.03464	5.20918	1.07573	0.294621	0.590512	-6.1679	69.3185
mmu.miR.132.5p_MIMAT0016984_Mus_musculus_miR.132.5p	0.495487	-0.465482	1.45646	4.33801	1.07428	0.295256	0.590512	-6.08159	40.1811
mmu.miR.30a.5p_MIMAT0000128_Mus_musculus_miR.30a.5p	-0.457023	-1.33931	0.425261	11.989	-1.07925	0.293086	0.590512	-6.37715	8039.07
mmu.miR.532.5p_MIMAT0002889_Mus_musculus_miR.532.5p	0.34115	-0.320017	1.00232	9.13193	1.07505	0.29492	0.590512	-6.2799	1070.23
mmu.miR.592.5p_MIMAT0003730_Mus_musculus_miR.592.5p	-0.508265	-1.49374	0.47721	2.08966	-1.07458	0.295124	0.590512	-5.72367	7.81947
mmu.miR.190b.5p_MIMAT0004852_Mus_musculus_miR.190b.5p	-0.635242	-1.87158	0.601093	1.61351	-1.07052	0.296901	0.591455	-5.59315	5.63749
mmu.miR.182.5p_MIMAT0000211_Mus_musculus_miR.182.5p	0.345973	-0.330778	1.02273	6.58621	1.06514	0.299272	0.593831	-6.24558	181.265
mmu.miR.3071.3p_MIMAT0014851_Mus_musculus_miR.3071.3p	0.769216	-0.740147	2.27858	1.86524	1.06181	0.300744	0.594412	-5.71089	7.62752
mmu.miR.362.5p_MIMAT0000706_Mus_musculus_miR.362.5p	-0.466679	-1.39085	0.457488	5.02397	-1.05211	0.305067	0.598263	-6.20996	67.7011
mmu.miR.574.5p_MIMAT0004893_Mus_musculus_miR.574.5p	-0.370396	-1.10266	0.36187	5.10246	-1.05388	0.304275	0.598263	-6.18046	65.2621
mmu.miR.193a.3p_MIMAT0000223_Mus_musculus_miR.193a.3p	-1.09738	-3.2841	1.08935	0.792463	-1.04557	0.308004	0.601683	-5.44809	3.84022
mmu.miR.1945_MIMAT0009410_Mus_musculus_miR.1945	-0.78364	-2.3495	0.782217	0.630704	-1.0427	0.309303	0.601887	-5.32779	2.79973
mmu.miR.342.3p_MIMAT0000590_Mus_musculus_miR.342.3p	-0.326604	-0.981341	0.328132	6.83398	-1.03932	0.310833	0.602538	-6.26624	220.68
mmu.let.7c.5p_MIMAT0000523_Mus_musculus_let.7c.5p	0.201904	-0.212251	0.616059	14.8516	1.01572	0.321671	0.620512	-6.56049	55187.2
mmu.miR.151.5p_MIMAT0004536_Mus_musculus_miR.151.5p	-0.347701	-1.06855	0.373153	5.32481	-1.00497	0.326699	0.620512	-6.25189	76.3687
mmu.miR.1981.5p_MIMAT0009458_Mus_musculus_miR.1981.5p	-0.596567	-1.82906	0.635928	7.05287	-1.00848	0.32505	0.620512	-6.30185	286.756
mmu.miR.466a.3p_MIMAT0002107_Mus_musculus_miR.466a.3p	0.536398	-0.56972	1.64252	3.23132	1.01037	0.324168	0.620512	-5.95529	18.1138
mmu.miR.466e.3p_MIMAT0004880_Mus_musculus_miR.466e.3p	0.536398	-0.56972	1.64252	3.23132	1.01037	0.324168	0.620512	-5.95529	18.1138
mmu.miR.700.5p_MIMAT0017256_Mus_musculus_miR.700.5p	-0.580904	-1.78726	0.625453	3.05419	-1.00328	0.327493	0.620512	-6.03483	17.8827
mmu.miR.30a.3p_MIMAT0000129_Mus_musculus_miR.30a.3p	-0.321251	-0.99177	0.349269	9.42446	-0.99822	0.329881	0.622696	-6.37039	1300.92
mmu.miR.2137_MIMAT0011213_Mus_musculus_miR.2137	0.660367	-0.724687	2.04542	1.61797	0.993373	0.332179	0.624695	-5.66259	6.03947
mmu.miR.32.3p_MIMAT0017050_Mus_musculus_miR.32.3p	0.643231	-0.710909	1.99737	1.33792	0.989685	0.333936	0.625664	-5.60806	4.64069
mmu.let.7a.1.3p_MIMAT0004620_Mus_musculus_let.7a.1.3p	0.456345	-0.53086	1.44355	8.68973	0.963118	0.34678	0.636078	-6.39267	820.37
mmu.let.7c.2.3p_MIMAT0005439_Mus_musculus_let.7c.2.3p	0.456345	-0.53086	1.44355	8.68973	0.963118	0.34678	0.636078	-6.39267	820.37
mmu.let.7d.3p_MIMAT0000384_Mus_musculus_let.7d.3p	-0.345092	-1.1001	0.409916	9.65851	-0.952307	0.352103	0.636078	-6.42471	1556.03
mmu.miR.145a.5p_MIMAT0000157_Mus_musculus_miR.145a.5p	-0.286635	-0.907026	0.333756	10.5644	-0.962624	0.347022	0.636078	-6.44215	2891.81
mmu.miR.212.3p_MIMAT0000659_Mus_musculus_miR.212.3p	0.570144	-0.663196	1.80348	1.39899	0.963153	0.346763	0.636078	-5.63448	4.80092
mmu.miR.466b.3p_MIMAT0004876_Mus_musculus_miR.466b.3p	0.673899	-0.800526	2.14832	1.83909	0.952282	0.352115	0.636078	-5.72488	7.06091
mmu.miR.466c.3p_MIMAT0004878_Mus_musculus_miR.466c.3p	0.673899	-0.800526	2.14832	1.83909	0.952282	0.352115	0.636078	-5.72488	7.06091
mmu.miR.466p.3p_MIMAT0014892_Mus_musculus_miR.466p.3p	0.673899	-0.800526	2.14832	1.83909	0.952282	0.352115	0.636078	-5.72488	7.06091
mmu.miR.542.3p_MIMAT0003172_Mus_musculus_miR.542.3p	-0.430342	-1.36001	0.499328	3.56113	-0.964448	0.346129	0.636078	-6.10953	22.3931
mmu.miR.92a.1.5p_MIMAT0017066_Mus_musculus_miR.92a.1.5p	-0.529407	-1.6838	0.62499	3.71608	-0.955495	0.350527	0.636078	-6.10991	26.6244
mmu.miR.221.5p_MIMAT0017060_Mus_musculus_miR.221.5p	0.258518	-0.314991	0.832027	6.9481	0.939171	0.358644	0.645559	-6.37265	231.503
mmu.miR.1955.5p_MIMAT0009426_Mus_musculus_miR.1955.5p	-0.685359	-2.2278	0.857083	1.48987	-0.925769	0.365402	0.649331	-5.71584	5.73787
mmu.miR.467h_MIMAT0005855_Mus_musculus_miR.467h	0.570779	-0.712766	1.85432	1.70128	0.926511	0.365025	0.649331	-5.71241	6.23684
mmu.miR.7091.5p_MIMAT0028088_Mus_musculus_miR.7091.5p	0.894508	-1.1206	2.90962	0.768437	0.924868	0.365859	0.649331	-5.4894	3.37259
mmu.miR.7676.3p_MIMAT0029861_Mus_musculus_miR.7676.3p	0.737497	-0.924023	2.39902	0.777726	0.924801	0.365893	0.649331	-5.48958	3.11111
mmu.miR.125a.3p_MIMAT0004528_Mus_musculus_miR.125a.3p	0.318168	-0.405486	1.04182	4.46224	0.91605	0.370356	0.654945	-6.25389	41.9006
mmu.miR.5128_MIMAT0020639_Mus_musculus_miR.5128	0.674317	-0.866928	2.21556	0.597558	0.911562	0.372659	0.656713	-5.58588	2.81535
mmu.miR.7667.5p_MIMAT0029840_Mus_musculus_miR.7667.5p	-0.525569	-1.73094	0.679798	3.69789	-0.908456	0.374258	0.657233	-6.13371	26.8273
mmu.miR.183.5p_MIMAT0000212_Mus_musculus_miR.183.5p	0.282872	-0.371675	0.937418	4.72183	0.900415	0.378419	0.659942	-6.29536	49.3198
mmu.miR.9.5p_MIMAT0000142_Mus_musculus_miR.9.5p	-0.359154	-1.18874	0.470435	5.07345	-0.902011	0.377591	0.659942	-6.33822	64.775
mmu.miR.7a.1.3p_MIMAT0004670_Mus_musculus_miR.7a.1.3p	0.539933	-0.726452	1.80632	4.16547	0.888316	0.384738	0.667903	-6.18707	36.1055
mmu.miR.92b.5p_MIMAT0017278_Mus_musculus_miR.92b.5p	-0.472409	-1.58255	0.637736	1.67749	-0.886609	0.385635	0.667903	-5.81435	5.8227
mmu.miR.126a.5p_MIMAT0000137_Mus_musculus_miR.126a.5p	0.460086	-0.631527	1.5517	8.19306	0.87814	0.390105	0.668752	-6.45337	581.887
mmu.miR.223.3p_MIMAT0000665_Mus_musculus_miR.223.3p	-0.287579	-0.969315	0.394157	9.80445	-0.87889	0.389708	0.668752	-6.48522	1711.63
mmu.miR.5126_MIMAT0020637_Mus_musculus_miR.5126	0.633955	-0.864827	2.13274	1.99163	0.881279	0.388444	0.668752	-5.79399	8.23385
mmu.miR.126b.3p_MIMAT0029895_Mus_musculus_miR.126b.3p	0.454448	-0.628723	1.53762	8.2025	0.87414	0.392229	0.670113	-6.45714	584.983
mmu.miR.15a.3p_MIMAT0004624_Mus_musculus_miR.15a.3p	-0.514649	-1.74694	0.717638	1.72305	-0.870148	0.394355	0.67147	-5.86609	6.48679
mmu.miR.106a.5p_MIMAT0000385_Mus_musculus_miR.106a.5p	0.412703	-0.589607	1.41501	4.40995	0.857885	0.400935	0.680374	-6.21799	42.0745
mmu.let.7f.5p_MIMAT0000525_Mus_musculus_let.7f.5p	-0.18153	-0.626053	0.262992	15.0689	-0.850842	0.404745	0.6842	-6.72024	63947.5
mmu.miR.146a.5p_MIMAT0000158_Mus_musculus_miR.146a.5p	-0.179438	-0.619943	0.261066	12.0253	-0.848708	0.405905	0.6842	-6.6126	7746.47
mmu.miR.298.5p_MIMAT0000376_Mus_musculus_miR.298.5p	-0.248748	-0.874787	0.377292	4.99479	-0.827849	0.417347	0.701144	-6.38126	59.6814
mmu.miR.125a.5p_MIMAT0000135_Mus_musculus_miR.125a.5p	-0.200329	-0.707508	0.306849	12.6334	-0.822959	0.420059	0.703355	-6.64841	11927.3
mmu.miR.184.3p_MIMAT0000213_Mus_musculus_miR.184.3p	-0.450949	-1.60697	0.705069	3.07117	-0.81275	0.425757	0.710534	-6.14934	16.7622
mmu.miR.423.3p_MIMAT0003454_Mus_musculus_miR.423.3p	-0.302328	-1.08225	0.47759	10.6074	-0.80765	0.428621	0.712953	-6.58183	3038.3
mmu.miR.484_MIMAT0003127_Mus_musculus_miR.484	0.272434	-0.434717	0.979586	8.53188	0.802681	0.431423	0.715253	-6.52054	707.9
mmu.miR.103.3p_MIMAT0000546_Mus_musculus_miR.103.3p	-0.170608	-0.617238	0.276021	10.9876	-0.795878	0.435278	0.719278	-6.6036	3797.85
mmu.miR.93.5p_MIMAT0000540_Mus_musculus_miR.93.5p	-0.20932	-0.760995	0.342356	10.2922	-0.790534	0.438321	0.72194	-6.57673	2388.28
mmu.miR.129b.3p_MIMAT0029863_Mus_musculus_miR.129b.3p	-0.784389	-2.91063	1.34185	0.599881	-0.768622	0.450936	0.726601	-5.62629	3.12703
mmu.miR.139.3p_MIMAT0004662_Mus_musculus_miR.139.3p	-0.335117	-1.24173	0.571498	3.37685	-0.770135	0.450057	0.726601	-6.17737	19.6275
mmu.miR.185.5p_MIMAT0000214_Mus_musculus_miR.185.5p	-0.172107	-0.631521	0.287307	8.91548	-0.780526	0.444055	0.726601	-6.54796	894.015
mmu.miR.196a.5p_MIMAT0000518_Mus_musculus_miR.196a.5p	0.250149	-0.426704	0.927003	10.6216	0.770013	0.450128	0.726601	-6.62503	2981.06
mmu.miR.3074.1.3p_MIMAT0014857_Mus_musculus_miR.3074.1.3p	-0.219013	-0.805149	0.367122	5.68578	-0.778514	0.445213	0.726601	-6.48221	95.7007
mmu.miR.450b.3p_MIMAT0003512_Mus_musculus_miR.450b.3p	0.36792	-0.629877	1.36572	3.76468	0.768254	0.451149	0.726601	-6.2751	26.3786
mmu.miR.669a.5p_MIMAT0003477_Mus_musculus_miR.669a.5p	0.217704	-0.374743	0.81015	5.44685	0.765614	0.452684	0.726601	-6.47977	81.5486
mmu.miR.669p.5p_MIMAT0014889_Mus_musculus_miR.669p.5p	0.217704	-0.374743	0.81015	5.44685	0.765614	0.452684	0.726601	-6.47977	81.5486
mmu.miR.1291_MIMAT0031397_Mus_musculus_miR.1291	-0.510244	-1.92205	0.901565	3.24159	-0.753001	0.460062	0.731265	-6.34129	26.8349
mmu.miR.23a.3p_MIMAT0000532_Mus_musculus_miR.23a.3p	-0.181052	-0.685176	0.323071	11.1162	-0.748275	0.462845	0.731265	-6.65257	4153.59
mmu.miR.32.5p_MIMAT0000654_Mus_musculus_miR.32.5p	-0.472031	-1.77888	0.834821	6.88829	-0.752554	0.460325	0.731265	-6.54441	253.234
mmu.miR.450a.1.3p_MIMAT0017182_Mus_musculus_miR.450a.1.3p	0.705447	-1.25545	2.66634	0.868656	0.749555	0.46209	0.731265	-5.67605	3.69515
mmu.miR.455.5p_MIMAT0003485_Mus_musculus_miR.455.5p	0.231679	-0.413	0.876357	7.30145	0.74875	0.462565	0.731265	-6.55148	305.286
mmu.miR.25.5p_MIMAT0017049_Mus_musculus_miR.25.5p	-0.418075	-1.59343	0.757282	2.74999	-0.741102	0.467088	0.735663	-6.07319	13.0609
mmu.miR.30c.5p_MIMAT0000514_Mus_musculus_miR.30c.5p	-0.219029	-0.839024	0.400966	12.7004	-0.736049	0.47009	0.738085	-6.71788	12546.1
mmu.miR.146b.3p_MIMAT0004826_Mus_musculus_miR.146b.3p	-0.374926	-1.45916	0.709307	2.78629	-0.720472	0.479419	0.746219	-6.09787	13.1022
mmu.miR.27b.5p_MIMAT0004522_Mus_musculus_miR.27b.5p	0.235588	-0.443049	0.914225	4.69386	0.723284	0.477727	0.746219	-6.45215	49.2216
mmu.miR.99a.5p_MIMAT0000131_Mus_musculus_miR.99a.5p	0.21233	-0.402113	0.826773	15.7112	0.719986	0.479712	0.746219	-6.84186	101600
mmu.let.7b.5p_MIMAT0000522_Mus_musculus_let.7b.5p	-0.172019	-0.675364	0.331325	12.9714	-0.712043	0.484512	0.746771	-6.75679	15152.5
mmu.miR.342.5p_MIMAT0004653_Mus_musculus_miR.342.5p	-0.397683	-1.5583	0.762932	3.28436	-0.713908	0.483383	0.746771	-6.29695	19.5282
mmu.miR.361.3p_MIMAT0017075_Mus_musculus_miR.361.3p	-0.187037	-0.733666	0.359592	9.06072	-0.7129	0.483993	0.746771	-6.60422	1000.31
mmu.miR.30e.5p_MIMAT0000248_Mus_musculus_miR.30e.5p	-0.365494	-1.44423	0.713237	9.84424	-0.705929	0.488226	0.749542	-6.63637	1842.26
mmu.miR.324.5p_MIMAT0000555_Mus_musculus_miR.324.5p	-0.37061	-1.47059	0.729369	3.49565	-0.701983	0.490632	0.749542	-6.27142	22.3449
mmu.miR.3969_MIMAT0019353_Mus_musculus_miR.3969	-0.388331	-1.54128	0.76462	1.68168	-0.701754	0.490771	0.749542	-5.84192	5.88034
mmu.miR.130a.5p_MIMAT0016983_Mus_musculus_miR.130a.5p	0.551602	-1.15637	2.25957	0.805775	0.672883	0.508582	0.758668	-5.76394	3.36501
mmu.miR.17.5p_MIMAT0000649_Mus_musculus_miR.17.5p	0.30622	-0.625717	1.23816	9.02529	0.684606	0.501307	0.758668	-6.61232	1031.32
mmu.miR.195b_MIMAT0025076_Mus_musculus_miR.195b	-0.465816	-1.8983	0.966666	2.55389	-0.677515	0.5057	0.758668	-6.00575	11.76
mmu.miR.199b.5p_MIMAT0000672_Mus_musculus_miR.199b.5p	-0.42537	-1.75816	0.907423	9.0852	-0.664964	0.513531	0.758668	-6.66948	1442.02
mmu.miR.26a.1.3p_MIMAT0017020_Mus_musculus_miR.26a.1.3p	-0.50308	-2.08421	1.07805	1.03401	-0.662923	0.51481	0.758668	-5.86122	3.95661
mmu.miR.26a.5p_MIMAT0000533_Mus_musculus_miR.26a.5p	0.210233	-0.449253	0.869719	16.1093	0.664185	0.514019	0.758668	-6.8892	134179
mmu.miR.34a.5p_MIMAT0000542_Mus_musculus_miR.34a.5p	0.301848	-0.639952	1.24365	4.23924	0.667764	0.511778	0.758668	-6.46057	37.8008
mmu.miR.350.3p_MIMAT0000605_Mus_musculus_miR.350.3p	-0.237903	-0.969686	0.49388	4.25826	-0.677346	0.505805	0.758668	-6.40393	35.6805
mmu.miR.449a.5p_MIMAT0001542_Mus_musculus_miR.449a.5p	-0.515826	-2.08074	1.04909	1.03666	-0.686761	0.499975	0.758668	-5.81141	3.92124
mmu.miR.6539_MIMAT0025584_Mus_musculus_miR.6539	-0.565987	-2.32922	1.19725	1.16658	-0.668789	0.511137	0.758668	-5.80281	4.58156
mmu.miR.872.5p_MIMAT0004934_Mus_musculus_miR.872.5p	0.228604	-0.482125	0.939333	7.72253	0.670153	0.510285	0.758668	-6.61431	405.825
mmu.miR.9b.3p_MIMAT0049836_Mus_musculus_miR.9b.3p	-0.413841	-1.67695	0.849264	2.3658	-0.682633	0.502526	0.758668	-6.05286	9.75285
mmu.miR.674.5p_MIMAT0003740_Mus_musculus_miR.674.5p	-0.171291	-0.715215	0.372633	5.13208	-0.65613	0.519082	0.762733	-6.52464	64.9081
mmu.miR.218.5p_MIMAT0000663_Mus_musculus_miR.218.5p	-0.391399	-1.64212	0.859325	9.62366	-0.652007	0.521685	0.764104	-6.67342	1641.1
mmu.miR.3470b_MIMAT0015641_Mus_musculus_miR.3470b	-0.397016	-1.67264	0.87861	1.40691	-0.648453	0.523933	0.764104	-5.80828	4.79487
mmu.miR.503.5p_MIMAT0003188_Mus_musculus_miR.503.5p	0.233361	-0.517588	0.984311	5.94013	0.647459	0.524564	0.764104	-6.57606	116.429
mmu.miR.24.2.5p_MIMAT0005440_Mus_musculus_miR.24.2.5p	0.224102	-0.502815	0.951019	10.3062	0.642323	0.527825	0.766639	-6.70541	2415.55
mmu.let.7d.5p_MIMAT0000383_Mus_musculus_let.7d.5p	0.14087	-0.32353	0.60527	12.4019	0.632003	0.534413	0.769127	-6.78885	10091.4
mmu.miR.143.5p_MIMAT0017006_Mus_musculus_miR.143.5p	-0.312003	-1.3437	0.719698	5.44044	-0.630085	0.535642	0.769127	-6.5586	85.6729
mmu.miR.425.5p_MIMAT0004750_Mus_musculus_miR.425.5p	0.193806	-0.441031	0.828644	7.51924	0.636061	0.531817	0.769127	-6.62282	347.263
mmu.miR.450b.5p_MIMAT0003511_Mus_musculus_miR.450b.5p	-0.196398	-0.841169	0.448372	4.92413	-0.634639	0.532726	0.769127	-6.55499	57.9608
mmu.miR.29b.3p_MIMAT0000127_Mus_musculus_miR.29b.3p	-0.406377	-1.7619	0.949144	6.17628	-0.624621	0.539152	0.771968	-6.61283	151.549
mmu.miR.6240_MIMAT0024861_Mus_musculus_miR.6240	-0.347543	-1.52748	0.832392	1.98144	-0.613683	0.546216	0.779866	-5.97288	7.39128
mmu.miR.671.3p_MIMAT0004821_Mus_musculus_miR.671.3p	0.228197	-0.558222	1.01462	5.06287	0.604574	0.552136	0.783877	-6.5459	64.0213
mmu.miR.672.5p_MIMAT0003735_Mus_musculus_miR.672.5p	0.232534	-0.56622	1.03129	3.52306	0.606551	0.550848	0.783877	-6.35786	21.4381
mmu.miR.23a.5p_MIMAT0017019_Mus_musculus_miR.23a.5p	-0.308875	-1.38461	0.766858	1.90896	-0.598235	0.556275	0.787535	-6.09995	7.04291
mmu.miR.6238_MIMAT0024859_Mus_musculus_miR.6238	-0.384759	-1.75395	0.984429	1.02503	-0.58549	0.564647	0.794923	-5.77415	3.54313
mmu.miR.669d.5p_MIMAT0005833_Mus_musculus_miR.669d.5p	-0.510541	-2.32685	1.30577	0.901104	-0.585646	0.564545	0.794923	-5.92605	3.93016
mmu.miR.669o.5p_MIMAT0009421_Mus_musculus_miR.669o.5p	0.241852	-0.629136	1.11284	2.82299	0.578538	0.569241	0.799158	-6.30747	13.3716
mmu.miR.467c.5p_MIMAT0004885_Mus_musculus_miR.467c.5p	-0.185833	-0.866732	0.495066	5.33118	-0.568635	0.575819	0.806146	-6.58404	75.4547
mmu.miR.10b.3p_MIMAT0004538_Mus_musculus_miR.10b.3p	0.234409	-0.638269	1.10709	4.13278	0.559647	0.581821	0.810155	-6.48281	33.5873
mmu.miR.1191a_MIMAT0005849_Mus_musculus_miR.1191a	-0.328999	-1.58353	0.925529	2.30728	-0.546396	0.590727	0.810155	-6.03642	9.52365
mmu.miR.148a.3p_MIMAT0000516_Mus_musculus_miR.148a.3p	0.368608	-1.02778	1.765	16.6844	0.549986	0.588308	0.810155	-6.99579	228402
mmu.miR.148a.5p_MIMAT0004617_Mus_musculus_miR.148a.5p	0.151955	-0.413924	0.717834	7.03129	0.559481	0.581932	0.810155	-6.66877	246.145
mmu.miR.19b.3p_MIMAT0000513_Mus_musculus_miR.19b.3p	-0.188112	-0.901953	0.525729	7.54204	-0.549046	0.588941	0.810155	-6.68006	354.82
mmu.miR.3068.5p_MIMAT0014842_Mus_musculus_miR.3068.5p	-0.217334	-1.0479	0.613231	5.69539	-0.54519	0.591542	0.810155	-6.62906	99.0643
mmu.miR.3084.5p_MIMAT0014876_Mus_musculus_miR.3084.5p	-0.568103	-2.69342	1.55722	0.75559	-0.556925	0.583645	0.810155	-5.79083	3.51084
mmu.miR.450a.5p_MIMAT0001546_Mus_musculus_miR.450a.5p	-0.147824	-0.706362	0.410713	7.00093	-0.551425	0.587339	0.810155	-6.67598	244.059
mmu.miR.467b.5p_MIMAT0005448_Mus_musculus_miR.467b.5p	0.316331	-0.901657	1.53432	2.00421	0.541118	0.594293	0.811718	-6.12288	7.90199
mmu.miR.15b.3p_MIMAT0004521_Mus_musculus_miR.15b.3p	-0.136864	-0.666341	0.392614	6.50226	-0.538561	0.596025	0.811883	-6.66414	168.307
mmu.miR.345.3p_MIMAT0004656_Mus_musculus_miR.345.3p	-0.167808	-0.821653	0.486038	4.8118	-0.534725	0.598628	0.81323	-6.56109	52.3898
mmu.miR.195a.3p_MIMAT0017000_Mus_musculus_miR.195a.3p	0.188799	-0.578875	0.956474	6.33856	0.51241	0.613874	0.827104	-6.67503	154.827
mmu.miR.22.5p_MIMAT0004629_Mus_musculus_miR.22.5p	0.161972	-0.496955	0.820899	8.80364	0.512149	0.614053	0.827104	-6.72384	843.656
mmu.miR.3061.3p_MIMAT0014829_Mus_musculus_miR.3061.3p	0.351853	-1.06831	1.77201	0.9212	0.516201	0.611271	0.827104	-5.87584	3.4
mmu.miR.8114_MIMAT0031420_Mus_musculus_miR.8114	-0.380013	-1.93192	1.17189	1.74485	-0.510184	0.615405	0.827104	-5.99049	6.63008
mmu.miR.153.3p_MIMAT0000163_Mus_musculus_miR.153.3p	-0.546966	-2.79932	1.70539	0.300292	-0.505961	0.618314	0.828804	-5.7131	2.54191
mmu.miR.6239_MIMAT0024860_Mus_musculus_miR.6239	-0.325635	-1.68561	1.03434	1.65888	-0.498878	0.623209	0.833149	-5.92549	5.96622
mmu.let.7g.5p_MIMAT0000121_Mus_musculus_let.7g.5p	0.119502	-0.390068	0.629073	14.6964	0.488615	0.630332	0.840443	-6.94637	49492.8
mmu.miR.26a.2.3p_MIMAT0017058_Mus_musculus_miR.26a.2.3p	-0.238432	-1.26155	0.784681	5.0556	-0.485551	0.632466	0.841062	-6.65585	71.607
mmu.miR.130b.3p_MIMAT0000387_Mus_musculus_miR.130b.3p	-0.222879	-1.1976	0.751846	3.05962	-0.476409	0.638852	0.847319	-6.34241	15.676
mmu.miR.20b.5p_MIMAT0003187_Mus_musculus_miR.20b.5p	0.236964	-0.805981	1.27991	5.42778	0.473385	0.640971	0.847899	-6.60054	86.1322
mmu.miR.125b.5p_MIMAT0000136_Mus_musculus_miR.125b.5p	-0.0966972	-0.533324	0.33993	13.1927	-0.46142	0.649385	0.85474	-6.90491	17440.1
mmu.miR.129.5p_MIMAT0000209_Mus_musculus_miR.129.5p	-0.243178	-1.35035	0.863999	3.46383	-0.457615	0.652071	0.85474	-6.43374	21.8362
mmu.miR.191.5p_MIMAT0000221_Mus_musculus_miR.191.5p	0.166147	-0.592319	0.924614	12.7157	0.456406	0.652926	0.85474	-6.88049	13072.1
mmu.miR.3072.3p_MIMAT0014853_Mus_musculus_miR.3072.3p	0.305992	-1.07806	1.69004	0.89854	0.46063	0.649943	0.85474	-6.00268	3.6986
mmu.miR.138.5p_MIMAT0000150_Mus_musculus_miR.138.5p	0.355753	-1.29401	2.00551	1.22976	0.449285	0.657969	0.856264	-5.93169	4.58234
mmu.miR.155.5p_MIMAT0000165_Mus_musculus_miR.155.5p	-0.163206	-0.927014	0.600603	7.03355	-0.445189	0.660877	0.856264	-6.72851	255.484
mmu.miR.1839.3p_MIMAT0009457_Mus_musculus_miR.1839.3p	-0.238566	-1.34376	0.866626	4.53098	-0.449742	0.657644	0.856264	-6.60139	46.3682
mmu.miR.1943.5p_MIMAT0009408_Mus_musculus_miR.1943.5p	-0.300857	-1.71652	1.11481	2.10363	-0.442786	0.662585	0.856264	-6.17989	8.42692
mmu.miR.30d.3p_MIMAT0017011_Mus_musculus_miR.30d.3p	-0.163956	-0.933246	0.605333	4.04418	-0.44405	0.661686	0.856264	-6.52241	30.7508
mmu.miR.129b.5p_MIMAT0029862_Mus_musculus_miR.129b.5p	-0.272159	-1.5976	1.05328	1.09301	-0.427814	0.673274	0.85706	-6.01362	4.17269
mmu.miR.145a.3p_MIMAT0004534_Mus_musculus_miR.145a.3p	-0.205313	-1.2207	0.810078	8.56398	-0.421287	0.677957	0.85706	-6.76478	751.593
mmu.miR.15b.5p_MIMAT0000124_Mus_musculus_miR.15b.5p	-0.140468	-0.827929	0.546992	8.53761	-0.42572	0.674775	0.85706	-6.75447	711.345
mmu.miR.193b.5p_MIMAT0017271_Mus_musculus_miR.193b.5p	-0.236391	-1.38484	0.912063	2.02625	-0.428856	0.672528	0.85706	-6.17566	7.94986
mmu.miR.330.3p_MIMAT0000569_Mus_musculus_miR.330.3p	0.245791	-0.949588	1.44117	3.0062	0.428404	0.672852	0.85706	-6.31973	15.5373
mmu.miR.340.3p_MIMAT0000586_Mus_musculus_miR.340.3p	0.183779	-0.723639	1.0912	7.78719	0.421971	0.677465	0.85706	-6.74667	427.529
mmu.miR.574.3p_MIMAT0004894_Mus_musculus_miR.574.3p	0.141604	-0.555713	0.838922	7.86956	0.423097	0.676657	0.85706	-6.7447	447.386
mmu.miR.598.3p_MIMAT0004942_Mus_musculus_miR.598.3p	-0.221418	-1.31844	0.875608	2.07225	-0.420523	0.678506	0.85706	-6.1337	7.7432
mmu.miR.98.3p_MIMAT0017023_Mus_musculus_miR.98.3p	-0.225309	-1.2984	0.847786	2.16691	-0.437456	0.666382	0.85706	-6.25242	8.52757
mmu.miR.3968_MIMAT0019352_Mus_musculus_miR.3968	0.146211	-0.591327	0.883749	8.20529	0.413037	0.683894	0.859271	-6.75538	566.986
mmu.miR.5099_MIMAT0020606_Mus_musculus_miR.5099	0.257692	-1.03853	1.55392	1.99955	0.414203	0.683053	0.859271	-6.06168	7.73437
mmu.miR.5100_MIMAT0020607_Mus_musculus_miR.5100	0.219532	-0.893381	1.33244	2.52391	0.410988	0.685371	0.859271	-6.17704	10.9346
mmu.miR.301b.5p_MIMAT0017232_Mus_musculus_miR.301b.5p	0.276237	-1.17324	1.72572	1.7662	0.397067	0.695447	0.86974	-6.08705	6.72331
mmu.miR.503.3p_MIMAT0004790_Mus_musculus_miR.503.3p	0.134668	-0.591096	0.860431	5.2137	0.386601	0.70306	0.877084	-6.66314	70.3007
mmu.miR.136.5p_MIMAT0000148_Mus_musculus_miR.136.5p	0.376658	-1.68578	2.43909	6.64149	0.380506	0.707508	0.877493	-6.75461	257.876
mmu.miR.3074.2.3p_MIMAT0014946_Mus_musculus_miR.3074.2.3p	0.108981	-0.487261	0.705222	7.10149	0.380821	0.707278	0.877493	-6.75589	257.979
mmu.miR.466c.5p_MIMAT0004877_Mus_musculus_miR.466c.5p	0.156869	-0.705501	1.01924	2.69221	0.378998	0.70861	0.877493	-6.33788	11.8244
mmu.miR.143.3p_MIMAT0000247_Mus_musculus_miR.143.3p	-0.126089	-0.833222	0.581044	13.6568	-0.37151	0.714093	0.882115	-6.96787	24721.4
mmu.miR.6944.3p_MIMAT0027789_Mus_musculus_miR.6944.3p	0.361097	-1.69693	2.41912	0.593009	0.365566	0.718456	0.885335	-5.85085	3.08886
mmu.miR.144.5p_MIMAT0016988_Mus_musculus_miR.144.5p	-0.133432	-0.928174	0.66131	8.5782	-0.349807	0.730073	0.89176	-6.78549	739.428
mmu.miR.30e.3p_MIMAT0000249_Mus_musculus_miR.30e.3p	-0.0965627	-0.673207	0.480082	9.1013	-0.348895	0.730748	0.89176	-6.80104	1025.92
mmu.miR.467d.3p_MIMAT0004887_Mus_musculus_miR.467d.3p	-0.178902	-1.23826	0.880458	1.97856	-0.351856	0.728559	0.89176	-6.29453	7.62407
mmu.miR.7689.3p_MIMAT0029909_Mus_musculus_miR.7689.3p	0.193032	-0.958727	1.34479	1.64458	0.349189	0.73053	0.89176	-6.10263	5.63353
mmu.let.7i.3p_MIMAT0004520_Mus_musculus_let.7i.3p	-0.109161	-0.806536	0.588213	4.28017	-0.326134	0.747649	0.892066	-6.64072	37.7261
mmu.miR.130a.3p_MIMAT0000141_Mus_musculus_miR.130a.3p	-0.0955388	-0.700675	0.509598	4.60325	-0.328943	0.745556	0.892066	-6.60432	44.9599
mmu.miR.186.5p_MIMAT0000215_Mus_musculus_miR.186.5p	-0.0808733	-0.590962	0.429215	9.03409	-0.330334	0.74452	0.892066	-6.80252	978.118
mmu.miR.1949_MIMAT0009416_Mus_musculus_miR.1949	0.286933	-1.57499	2.14885	0.992974	0.32108	0.75142	0.892066	-5.83902	4.1485
mmu.miR.195a.5p_MIMAT0000225_Mus_musculus_miR.195a.5p	-0.0833251	-0.61444	0.44779	8.99664	-0.326874	0.747097	0.892066	-6.81456	953.477
mmu.miR.296.5p_MIMAT0000374_Mus_musculus_miR.296.5p	-0.127004	-0.920424	0.666416	4.40415	-0.333509	0.742158	0.892066	-6.56143	40.3431
mmu.miR.3068.3p_MIMAT0014843_Mus_musculus_miR.3068.3p	-0.130109	-0.941812	0.681594	4.12787	-0.333967	0.741817	0.892066	-6.53717	33.1541
mmu.miR.3081.3p_MIMAT0014871_Mus_musculus_miR.3081.3p	0.172024	-0.912131	1.25618	5.23996	0.330591	0.744329	0.892066	-6.72796	76.8152
mmu.miR.331.5p_MIMAT0004643_Mus_musculus_miR.331.5p	-0.133433	-1.00135	0.734482	2.73988	-0.320317	0.75199	0.892066	-6.3427	12.1401
mmu.miR.466m.5p_MIMAT0014882_Mus_musculus_miR.466m.5p	-0.262476	-1.97153	1.44657	0.88159	-0.319985	0.752238	0.892066	-5.94859	3.51723
mmu.miR.669m.5p_MIMAT0017346_Mus_musculus_miR.669m.5p	-0.262476	-1.97153	1.44657	0.88159	-0.319985	0.752238	0.892066	-5.94859	3.51723
mmu.miR.676.5p_MIMAT0003781_Mus_musculus_miR.676.5p	-0.111309	-0.827025	0.604408	5.25706	-0.324027	0.74922	0.892066	-6.67544	72.1483
mmu.miR.219c.5p_MIMAT0029892_Mus_musculus_miR.219c.5p	-0.209717	-1.5961	1.17667	0.653275	-0.31517	0.755838	0.894231	-6.06975	3.16301
mmu.let.7e.3p_MIMAT0017016_Mus_musculus_let.7e.3p	-0.0999116	-0.782762	0.582939	4.62247	-0.304848	0.763574	0.900131	-6.63201	45.977
mmu.miR.18a.3p_MIMAT0004626_Mus_musculus_miR.18a.3p	-0.212547	-1.67175	1.24666	3.13927	-0.303481	0.7646	0.900131	-6.44907	18.0796
mmu.miR.194.5p_MIMAT0000224_Mus_musculus_miR.194.5p	-0.101494	-0.803152	0.600165	7.35321	-0.301374	0.766183	0.900131	-6.78154	308.791
mmu.miR.1306.5p_MIMAT0019136_Mus_musculus_miR.1306.5p	0.144523	-0.894794	1.18384	2.61771	0.289722	0.774956	0.908321	-6.37578	11.8757
mmu.miR.1194_MIMAT0005852_Mus_musculus_miR.1194	0.172435	-1.07852	1.42339	0.69874	0.287197	0.776862	0.908442	-5.99283	2.95075
mmu.miR.140.3p_MIMAT0000152_Mus_musculus_miR.140.3p	-0.0629731	-0.531131	0.405184	11.384	-0.280257	0.782106	0.910349	-6.91366	4968.55
mmu.miR.365.2.5p_MIMAT0017179_Mus_musculus_miR.365.2.5p	-0.168612	-1.41928	1.08205	1.66947	-0.280893	0.781625	0.910349	-6.05672	6.05302
mmu.miR.106b.5p_MIMAT0000386_Mus_musculus_miR.106b.5p	-0.0845164	-0.769416	0.600384	6.08466	-0.257103	0.799677	0.914235	-6.7594	129.27
mmu.miR.126a.3p_MIMAT0000138_Mus_musculus_miR.126a.3p	-0.0663683	-0.588843	0.456106	15.7552	-0.26466	0.79393	0.914235	-7.08559	103933
mmu.miR.25.3p_MIMAT0000652_Mus_musculus_miR.25.3p	0.0833549	-0.605878	0.772588	12.0227	0.251976	0.803584	0.914235	-6.93197	7972.89
mmu.miR.351.5p_MIMAT0000609_Mus_musculus_miR.351.5p	-0.0747307	-0.645888	0.496427	7.9867	-0.272607	0.787899	0.914235	-6.80364	475.114
mmu.miR.376b.5p_MIMAT0003388_Mus_musculus_miR.376b.5p	0.141853	-0.966426	1.25013	5.25214	0.266675	0.7924	0.914235	-6.74492	77.0851
mmu.miR.467a.5p_MIMAT0003409_Mus_musculus_miR.467a.5p	0.0796725	-0.555244	0.714589	6.53304	0.261448	0.796371	0.914235	-6.78353	174.182
mmu.miR.497b_MIMAT0031404_Mus_musculus_miR.497b	-0.240634	-2.22657	1.7453	0.933457	-0.252456	0.803218	0.914235	-6.00695	4.20438
mmu.miR.669a.3p_MIMAT0017243_Mus_musculus_miR.669a.3p	0.10453	-0.748402	0.957461	3.64988	0.255341	0.80102	0.914235	-6.51976	23.6303
mmu.miR.669o.3p_MIMAT0017347_Mus_musculus_miR.669o.3p	0.10453	-0.748402	0.957461	3.64988	0.255341	0.80102	0.914235	-6.51976	23.6303
mmu.miR.96.5p_MIMAT0000541_Mus_musculus_miR.96.5p	0.195903	-1.31716	1.70897	4.02331	0.26976	0.790058	0.914235	-6.61126	35.6067
mmu.let.7b.3p_MIMAT0004621_Mus_musculus_let.7b.3p	-0.0940446	-0.880736	0.692647	6.47345	-0.249071	0.805799	0.914691	-6.7787	171.564
mmu.miR.21c_MIMAT0025148_Mus_musculus_miR.21c	0.259953	-1.97133	2.49123	0.786031	0.242736	0.810637	0.918114	-5.85081	3.7981
mmu.miR.1843a.3p_MIMAT0014806_Mus_musculus_miR.1843a.3p	-0.0900116	-0.918856	0.738832	4.84733	-0.226266	0.823249	0.930308	-6.65613	55.8188
mmu.let.7j_MIMAT0025123_Mus_musculus_let.7j	0.047809	-0.406597	0.502215	13.4877	0.219209	0.828668	0.932251	-7.01174	21505.3
mmu.miR.150.3p_MIMAT0004535_Mus_musculus_miR.150.3p	0.240534	-2.03429	2.51535	1.26458	0.220304	0.827827	0.932251	-5.93123	5.46369
mmu.miR.338.3p_MIMAT0000582_Mus_musculus_miR.338.3p	-0.131232	-1.40015	1.13768	3.85723	-0.215477	0.831538	0.933396	-6.56847	28.9499
mmu.miR.5129.3p_MIMAT0022987_Mus_musculus_miR.5129.3p	-0.134012	-1.56366	1.29564	1.19844	-0.195302	0.847091	0.93836	-6.05953	4.309
mmu.miR.664.3p_MIMAT0012774_Mus_musculus_miR.664.3p	-0.0944955	-1.06873	0.879736	3.02242	-0.202089	0.841851	0.93836	-6.47492	15.455
mmu.miR.7219.3p_MIMAT0028407_Mus_musculus_miR.7219.3p	-0.130954	-1.52071	1.2588	1.4076	-0.196324	0.846302	0.93836	-6.02249	5.15409
mmu.miR.744.5p_MIMAT0004187_Mus_musculus_miR.744.5p	-0.0756179	-0.837864	0.686628	9.45197	-0.206692	0.838302	0.93836	-6.84534	1367.83
mmu.miR.9.3p_MIMAT0000143_Mus_musculus_miR.9.3p	0.136302	-1.31816	1.59077	0.706628	0.195251	0.84713	0.93836	-6.03244	3.13636
mmu.miR.98.5p_MIMAT0000545_Mus_musculus_miR.98.5p	-0.0464192	-0.533834	0.440996	9.81593	-0.198423	0.84468	0.93836	-6.87914	1676.41
mmu.miR.219a.1.3p_MIMAT0017055_Mus_musculus_miR.219a.1.3p	-0.100412	-1.22308	1.02226	2.59171	-0.18635	0.854013	0.941844	-6.40137	11.7647
mmu.miR.501.3p_MIMAT0003509_Mus_musculus_miR.501.3p	0.0646645	-0.654801	0.78413	6.76279	0.187262	0.853307	0.941844	-6.80107	207.112
mmu.miR.30f_MIMAT0025179_Mus_musculus_miR.30f	0.0594831	-0.651153	0.770119	6.10948	0.174397	0.863274	0.949979	-6.77969	131.124
mmu.miR.501.5p_MIMAT0003508_Mus_musculus_miR.501.5p	-0.156325	-2.0988	1.78615	0.960347	-0.167675	0.868492	0.953638	-5.92804	3.73426
mmu.miR.196b.5p_MIMAT0001081_Mus_musculus_miR.196b.5p	0.0407952	-0.477444	0.559034	10.5327	0.164011	0.871339	0.954225	-6.91708	2781.92
mmu.miR.671.5p_MIMAT0003731_Mus_musculus_miR.671.5p	0.0861876	-1.0215	1.19388	2.18563	0.162114	0.872813	0.954225	-6.25918	8.47399
mmu.miR.466k_MIMAT0005845_Mus_musculus_miR.466k	0.0841919	-1.02794	1.19633	1.46077	0.157727	0.876224	0.955881	-6.18788	5.02054
mmu.miR.301a.3p_MIMAT0000379_Mus_musculus_miR.301a.3p	-0.12689	-1.83026	1.57648	1.323	-0.155208	0.878185	0.955951	-6.04449	5.04
mmu.miR.1195_MIMAT0005856_Mus_musculus_miR.1195	0.101557	-1.40705	1.61017	2.17827	0.140258	0.889833	0.95966	-6.06187	9.4408
mmu.miR.141.3p_MIMAT0000153_Mus_musculus_miR.141.3p	0.0862012	-1.23266	1.40506	1.57332	0.136179	0.893017	0.95966	-6.16224	5.60148
mmu.miR.1947.5p_MIMAT0009413_Mus_musculus_miR.1947.5p	-0.0818577	-1.25215	1.08843	2.88728	-0.145734	0.885564	0.95966	-6.31597	14.6308
mmu.miR.467e.5p_MIMAT0005293_Mus_musculus_miR.467e.5p	0.0514262	-0.678153	0.781005	3.45727	0.146861	0.884685	0.95966	-6.59212	21.0015
mmu.miR.6236_MIMAT0024857_Mus_musculus_miR.6236	-0.0859703	-1.38229	1.21035	2.61969	-0.138175	0.891459	0.95966	-6.28483	12.0705
mmu.miR.6937.5p_MIMAT0027774_Mus_musculus_miR.6937.5p	-0.0682927	-1.10538	0.968792	5.03364	-0.1372	0.892219	0.95966	-6.6641	66.5995
mmu.miR.128.3p_MIMAT0000140_Mus_musculus_miR.128.3p	0.0535226	-0.812143	0.919188	9.74608	0.128819	0.898764	0.963781	-6.86622	1685.18
mmu.miR.142a.5p_MIMAT0000154_Mus_musculus_miR.142a.5p	0.0751742	-1.18142	1.33176	8.17368	0.124643	0.902027	0.965227	-6.83585	592.044
mmu.let.7a.5p_MIMAT0000521_Mus_musculus_let.7a.5p	-0.0216373	-0.437753	0.394479	13.7947	-0.108338	0.914787	0.966567	-7.03691	26418.5
mmu.miR.10a.3p_MIMAT0004659_Mus_musculus_miR.10a.3p	-0.0385255	-0.72551	0.648459	5.90057	-0.116841	0.90813	0.966567	-6.7724	113.113
mmu.miR.1964.3p_MIMAT0009437_Mus_musculus_miR.1964.3p	0.0588909	-0.992364	1.11015	5.40945	0.116717	0.908227	0.966567	-6.73286	85.5262
mmu.miR.26b.5p_MIMAT0000534_Mus_musculus_miR.26b.5p	-0.0439358	-0.888732	0.80086	10.8927	-0.108358	0.914772	0.966567	-6.91723	3674.58
mmu.miR.466d.3p_MIMAT0004931_Mus_musculus_miR.466d.3p	0.116924	-2.00975	2.24359	0.44738	0.114551	0.909923	0.966567	-5.82393	2.67888
mmu.miR.467d.5p_MIMAT0004886_Mus_musculus_miR.467d.5p	-0.0486961	-0.962553	0.865161	2.8687	-0.111022	0.912685	0.966567	-6.44832	13.6729
mmu.miR.361.5p_MIMAT0000704_Mus_musculus_miR.361.5p	0.0249499	-0.522175	0.572075	6.67373	0.0950115	0.925234	0.967464	-6.809	190.879
mmu.miR.362.3p_MIMAT0004684_Mus_musculus_miR.362.3p	0.0527809	-1.028	1.13356	4.33037	0.10175	0.91995	0.967464	-6.70585	41.2873
mmu.miR.374b.5p_MIMAT0003727_Mus_musculus_miR.374b.5p	-0.0338829	-0.761875	0.694109	8.72658	-0.0969723	0.923696	0.967464	-6.85928	823.993
mmu.miR.466i.3p_MIMAT0005834_Mus_musculus_miR.466i.3p	0.0993907	-1.91539	2.11418	1.06717	0.102781	0.919142	0.967464	-5.89077	4.46319
mmu.miR.499.5p_MIMAT0003482_Mus_musculus_miR.499.5p	-0.0534161	-1.21982	1.11298	4.71565	-0.0954154	0.924917	0.967464	-6.67588	52.8714
mmu.miR.210.5p_MIMAT0017052_Mus_musculus_miR.210.5p	-0.0912788	-2.16873	1.98618	0.932238	-0.0915445	0.927954	0.9683	-5.9054	4.27361
mmu.miR.100.5p_MIMAT0000655_Mus_musculus_miR.100.5p	0.0169521	-0.384939	0.418843	12.0528	0.0878839	0.930827	0.968373	-6.96999	7876.04
mmu.miR.10b.5p_MIMAT0000208_Mus_musculus_miR.10b.5p	-0.0178545	-0.447617	0.411908	13.1611	-0.0865591	0.931867	0.968373	-7.01271	16992.6
mmu.miR.194.2.3p_MIMAT0017073_Mus_musculus_miR.194.2.3p	0.0781914	-1.88976	2.04614	0.528815	0.0827827	0.934832	0.969456	-5.8788	2.80249
mmu.miR.296.3p_MIMAT0004576_Mus_musculus_miR.296.3p	-0.0279719	-0.800339	0.744395	4.0062	-0.0754556	0.940588	0.971427	-6.64077	30.5895
mmu.miR.6390_MIMAT0025139_Mus_musculus_miR.6390	-0.0691882	-1.94662	1.80824	0.911366	-0.0767824	0.939546	0.971427	-5.8274	3.99252
mmu.miR.148b.5p_MIMAT0017036_Mus_musculus_miR.148b.5p	-0.0223354	-0.683735	0.639065	5.0956	-0.0703595	0.944593	0.972594	-6.73266	64.1167
mmu.miR.412.5p_MIMAT0017173_Mus_musculus_miR.412.5p	0.0493054	-1.43719	1.5358	0.78832	0.0691075	0.945578	0.972594	-6.03755	3.28266
mmu.miR.22.3p_MIMAT0000531_Mus_musculus_miR.22.3p	-0.0193674	-0.709436	0.670701	12.8204	-0.0584754	0.95394	0.975224	-7.01206	13970.2
mmu.miR.700.3p_MIMAT0003490_Mus_musculus_miR.700.3p	-0.0220014	-0.765238	0.721235	5.45915	-0.0616762	0.951422	0.975224	-6.74071	84.0939
mmu.miR.8112_MIMAT0031418_Mus_musculus_miR.8112	-0.0472825	-1.66943	1.57486	2.4411	-0.0607301	0.952166	0.975224	-6.29472	11.3584
mmu.miR.149.3p_MIMAT0016990_Mus_musculus_miR.149.3p	-0.031774	-1.24493	1.18138	1.95963	-0.0545696	0.957013	0.975276	-6.23465	7.36239
mmu.miR.24.1.5p_MIMAT0000218_Mus_musculus_miR.24.1.5p	-0.019639	-0.784567	0.745289	6.08748	-0.0534926	0.95786	0.975276	-6.80422	129.143
mmu.miR.7043.3p_MIMAT0027991_Mus_musculus_miR.7043.3p	-0.0314064	-1.50397	1.44115	3.38882	-0.0444365	0.964989	0.980553	-6.45805	21.9182
mmu.miR.147.5p_MIMAT0017269_Mus_musculus_miR.147.5p	-0.0188363	-1.0878	1.05013	3.16244	-0.0367136	0.971071	0.984748	-6.44991	17.1258
mmu.miR.151.3p_MIMAT0000161_Mus_musculus_miR.151.3p	0.0122056	-0.802328	0.826739	9.92722	0.0312209	0.975397	0.987149	-6.8967	1908.93
mmu.miR.122.5p_MIMAT0000246_Mus_musculus_miR.122.5p	0.0195598	-2.34564	2.38476	0.958844	0.0172302	0.986421	0.988606	-5.87391	4.26411
mmu.miR.222.3p_MIMAT0000670_Mus_musculus_miR.222.3p	0.00627026	-0.629078	0.641619	8.61828	0.0205621	0.983795	0.988606	-6.8533	743.624
mmu.miR.23b.3p_MIMAT0000125_Mus_musculus_miR.23b.3p	0.00504327	-0.536642	0.546729	10.2117	0.0193981	0.984712	0.988606	-6.90083	2225.8
mmu.miR.3061.5p_MIMAT0014828_Mus_musculus_miR.3061.5p	0.0206523	-1.61645	1.65776	1.13932	0.0262837	0.979287	0.988606	-6.02248	4.37221
mmu.miR.669f.3p_MIMAT0005839_Mus_musculus_miR.669f.3p	0.0186875	-2.27884	2.31621	1.09819	0.0169467	0.986644	0.988606	-5.87656	4.62351
mmu.miR.532.3p_MIMAT0004781_Mus_musculus_miR.532.3p	0.00156329	-0.859116	0.862243	4.38993	0.00378436	0.997017	0.997017	-6.61531	40.3035
