# Supplementary material for: Comparative transcriptomic analysis of articular cartilage of post-traumatic osteoarthritis models
Source: Dis Model Mech. 2024 Oct 21;17(10):dmm050583. doi: 10.1242/dmm.050583 (PMC11524441; doi:10.1242/dmm.050583)
Supplement: Table S9. miR-199-5p inhibition in HAC gene expression data [file dmm-17-050583-TableS9.xlsx]

## Sheet: mir199aInhibitionvsCtrl
ID	logFC	adj.P.Val	lfcSE	gene_name	gene_biotype
ENSG00000187837	1.2172	2.58821e-34	0.0942927	H1-2	protein_coding
ENSG00000164930	0.841604	9.93143e-23	0.0790884	FZD6	protein_coding
ENSG00000117298	0.785544	1.79411e-12	0.097216	ECE1	protein_coding
ENSG00000196611	0.707492	3.85447e-10	0.0962744	MMP1	protein_coding
ENSG00000125845	0.479932	5.50254e-10	0.0656003	BMP2	protein_coding
ENSG00000100485	0.550174	2.81159e-09	0.0778899	SOS2	protein_coding
ENSG00000122641	0.561074	1.39863e-07	0.0864502	INHBA	protein_coding
ENSG00000118785	0.537156	1.09672e-06	0.0868934	SPP1	protein_coding
ENSG00000144959	0.654708	2.84171e-06	0.111107	NCEH1	protein_coding
ENSG00000142798	-0.422604	3.04092e-06	0.071147	HSPG2	protein_coding
ENSG00000115963	0.461662	3.8504e-06	0.0783678	RND3	protein_coding
ENSG00000074527	0.384013	4.71702e-06	0.0657935	NTN4	protein_coding
ENSG00000148773	-0.636499	5.10476e-06	0.10909	MKI67	protein_coding
ENSG00000105835	0.321243	9.91399e-06	0.0564914	NAMPT	protein_coding
ENSG00000197903	0.605049	1.5162e-05	0.109201	H2BC12	protein_coding
ENSG00000115414	0.234866	1.62693e-05	0.0421626	FN1	protein_coding
ENSG00000180573	0.578111	1.62693e-05	0.104643	H2AC6	protein_coding
ENSG00000154096	-0.315746	2.28252e-05	0.0574342	THY1	protein_coding
ENSG00000013288	-0.329246	2.65368e-05	0.060249	MAN2B2	protein_coding
ENSG00000105664	-0.436718	3.25012e-05	0.0807465	COMP	protein_coding
ENSG00000156466	0.424667	3.25012e-05	0.0784419	GDF6	protein_coding
ENSG00000139289	0.385369	3.68451e-05	0.0716756	PHLDA1	protein_coding
ENSG00000255282	0.573599	4.49409e-05	0.108009	WTAPP1	transcribed_processed_pseudogene
ENSG00000133110	0.401016	7.97174e-05	0.076706	POSTN	protein_coding
ENSG00000164687	0.605715	7.97174e-05	0.116889	FABP5	protein_coding
ENSG00000185088	0.366492	8.37797e-05	0.0705878	RPS27L	protein_coding
ENSG00000186340	-0.316058	8.37797e-05	0.0608978	THBS2	protein_coding
ENSG00000107281	-0.503306	8.96218e-05	0.0977384	NPDC1	protein_coding
ENSG00000158406	0.613319	8.96218e-05	0.123435	H4C8	protein_coding
ENSG00000064666	-0.334803	9.46814e-05	0.0650346	CNN2	protein_coding
ENSG00000128918	0.400546	0.000103685	0.0781299	ALDH1A2	protein_coding
ENSG00000149968	0.406775	0.000106742	0.0793284	MMP3	protein_coding
ENSG00000146678	0.565008	0.000109111	0.111702	IGFBP1	protein_coding
ENSG00000184678	0.570773	0.000189854	0.115406	H2BC21	protein_coding
ENSG00000197818	0.348366	0.000241951	0.0705931	SLC9A8	protein_coding
ENSG00000137745	0.355946	0.000302149	0.0725584	MMP13	protein_coding
ENSG00000101474	0.331468	0.000367549	0.0684381	APMAP	protein_coding
ENSG00000270276	0.578819	0.000428766	0.124434	H4C15	protein_coding
ENSG00000124762	0.329096	0.00044292	0.0688214	CDKN1A	protein_coding
ENSG00000139318	0.404609	0.00044292	0.084481	DUSP6	protein_coding
ENSG00000161013	0.404363	0.00044292	0.0848728	MGAT4B	protein_coding
ENSG00000226380	0.540081	0.00044292	0.115108	AC016831.1	lncRNA
ENSG00000284501	0.404363	0.00044292	0.0848728	MGAT4B	protein_coding
ENSG00000162407	-0.274673	0.000620185	0.0583828	PLPP3	protein_coding
ENSG00000109610	-0.452044	0.000702851	0.0972968	SOD3	protein_coding
ENSG00000005884	0.389124	0.00109435	0.0851124	ITGA3	protein_coding
ENSG00000075275	0.467246	0.00114311	0.102805	CELSR1	protein_coding
ENSG00000285106	0.447054	0.00114311	0.0991258	AC016831.6	lncRNA
ENSG00000185222	0.307205	0.00139406	0.068024	TCEAL9	protein_coding
ENSG00000258289	0.317287	0.00199705	0.0715297	CHURC1	protein_coding
ENSG00000124098	0.293224	0.00241672	0.0668187	FAM210B	protein_coding
ENSG00000230630	0.384607	0.00241672	0.0878737	DNM3OS	lncRNA
ENSG00000117724	-0.51905	0.00265129	0.119694	CENPF	protein_coding
ENSG00000234616	-0.507798	0.00281405	0.117892	JRK	protein_coding
ENSG00000140511	-0.446131	0.00282876	0.103103	HAPLN3	protein_coding
ENSG00000241685	0.358272	0.00282876	0.08272	ARPC1A	protein_coding
ENSG00000137166	-0.318334	0.00293621	0.0736798	FOXP4	protein_coding
ENSG00000114019	-0.363303	0.0033947	0.0846658	AMOTL2	protein_coding
ENSG00000156976	-0.247815	0.0033947	0.0578755	EIF4A2	protein_coding
ENSG00000020577	-0.313205	0.00374225	0.0735779	SAMD4A	protein_coding
ENSG00000081087	0.347762	0.00383988	0.0819299	OSTM1	protein_coding
ENSG00000100258	-0.321714	0.00394213	0.0760362	LMF2	protein_coding
ENSG00000132313	0.361061	0.00394213	0.085375	MRPL35	protein_coding
ENSG00000102172	0.3655	0.00400954	0.0864248	SMS	protein_coding
ENSG00000167244	-0.405972	0.00404124	0.0966812	IGF2	protein_coding
ENSG00000158373	0.470103	0.00418051	0.112757	H2BC5	protein_coding
ENSG00000250251	-0.497855	0.00453831	0.123169	PKD1P6	transcribed_unprocessed_pseudogene
ENSG00000185499	-0.425813	0.00476264	0.101998	MUC1	protein_coding
ENSG00000282788	-0.399126	0.0047806	0.096352	AC243791.2	lncRNA
ENSG00000135047	0.363784	0.00494141	0.0873929	CTSL	protein_coding
ENSG00000198729	0.395308	0.00500023	0.0952086	PPP1R14C	protein_coding
ENSG00000134986	0.292907	0.00509029	0.0706652	NREP	protein_coding
ENSG00000008710	-0.323726	0.00526422	0.0783657	PKD1	protein_coding
ENSG00000288673	-0.47296	0.00526422	0.113799	AC270289.2	protein_coding
ENSG00000003056	0.343264	0.00527344	0.0832138	M6PR	protein_coding
ENSG00000188042	0.312532	0.00537802	0.0758625	ARL4C	protein_coding
ENSG00000091137	0.498026	0.00577211	0.121392	SLC26A4	protein_coding
ENSG00000197635	0.29567	0.00583805	0.0723898	DPP4	protein_coding
ENSG00000125944	0.313303	0.00608989	0.0767672	HNRNPR	protein_coding
ENSG00000168477	-0.483946	0.00608989	0.122413	TNXB	protein_coding
ENSG00000069956	0.319683	0.00665458	0.0788647	MAPK6	protein_coding
ENSG00000109501	-0.35966	0.00672691	0.0889254	WFS1	protein_coding
ENSG00000157766	-0.319512	0.00681332	0.0789283	ACAN	protein_coding
ENSG00000145632	0.304224	0.0079159	0.0760096	PLK2	protein_coding
ENSG00000106366	0.22602	0.00801004	0.0565017	SERPINE1	protein_coding
ENSG00000182484	-0.429952	0.00816954	0.107827	WASH6P	protein_coding
ENSG00000003989	0.255311	0.00888819	0.0644622	SLC7A2	protein_coding
ENSG00000122958	0.327236	0.00888819	0.0825529	VPS26A	protein_coding
ENSG00000128283	-0.284143	0.00888819	0.0716898	CDC42EP1	protein_coding
ENSG00000196517	-0.358028	0.00888819	0.0902638	SLC6A9	protein_coding
ENSG00000221866	-0.452256	0.00890164	0.115365	PLXNA4	protein_coding
ENSG00000111676	-0.247651	0.00910952	0.0626736	ATN1	protein_coding
ENSG00000109736	-0.341461	0.00918367	0.0865799	MFSD10	protein_coding
ENSG00000105429	-0.264988	0.00961793	0.0673821	MEGF8	protein_coding
ENSG00000169100	-0.281299	0.00966381	0.0715495	SLC25A6	protein_coding
ENSG00000141380	0.278788	0.010087	0.0711621	SS18	protein_coding
ENSG00000203485	-0.344458	0.0108472	0.0884325	INF2	protein_coding
ENSG00000129646	-0.457891	0.0109269	0.11839	QRICH2	protein_coding
ENSG00000171222	-0.450136	0.0113414	0.117352	SCAND1	protein_coding
ENSG00000164938	0.290012	0.0117474	0.0748579	TP53INP1	protein_coding
ENSG00000170855	0.368699	0.0119531	0.0955518	TRIAP1	protein_coding
ENSG00000205542	0.256933	0.0119531	0.0665168	TMSB4X	protein_coding
ENSG00000172638	-0.211615	0.0120794	0.0548679	EFEMP2	protein_coding
ENSG00000112335	0.286393	0.0122373	0.0743943	SNX3	protein_coding
ENSG00000147872	0.347052	0.0122814	0.0902164	PLIN2	protein_coding
ENSG00000072415	0.324227	0.0135555	0.0848848	MPP5	protein_coding
ENSG00000090238	-0.321028	0.0135555	0.08417	YPEL3	protein_coding
ENSG00000168288	0.262564	0.0135555	0.06883	MMADHC	protein_coding
ENSG00000170485	-0.370822	0.0135555	0.0976513	NPAS2	protein_coding
ENSG00000099260	0.426203	0.0137659	0.111724	PALMD	protein_coding
ENSG00000163867	0.405298	0.0137659	0.106536	ZMYM6	protein_coding
ENSG00000107404	-0.325255	0.0140434	0.0857664	DVL1	protein_coding
ENSG00000086289	0.265202	0.0141563	0.0699335	EPDR1	protein_coding
ENSG00000142694	-0.448553	0.0141563	0.120061	EVA1B	protein_coding
ENSG00000115602	0.457031	0.0142304	0.120101	IL1RL1	protein_coding
ENSG00000100299	-0.343722	0.0146602	0.0911095	ARSA	protein_coding
ENSG00000091164	0.253228	0.0147762	0.0671051	TXNL1	protein_coding
ENSG00000187325	0.393026	0.0147762	0.104223	TAF9B	protein_coding
ENSG00000006016	-0.333041	0.0155205	0.0888273	CRLF1	protein_coding
ENSG00000005206	-0.390925	0.0159831	0.104478	SPPL2B	protein_coding
ENSG00000154358	-0.391434	0.0163885	0.104803	OBSCN	protein_coding
ENSG00000108262	0.319283	0.0175792	0.0859438	GIT1	protein_coding
ENSG00000256664	0.415206	0.0176216	0.111528	AC025423.2	processed_pseudogene
ENSG00000268350	-0.453061	0.017868	0.124528	FAM156A	protein_coding
ENSG00000174684	0.364647	0.0182573	0.0988469	B4GAT1	protein_coding
ENSG00000259660	-0.423878	0.0185773	0.115086	DNM1P47	transcribed_unprocessed_pseudogene
ENSG00000100350	-0.30378	0.0188573	0.0821401	FOXRED2	protein_coding
ENSG00000063245	-0.393499	0.0191293	0.107084	EPN1	protein_coding
ENSG00000128534	0.346704	0.0199914	0.0942827	LSM8	protein_coding
ENSG00000100243	-0.23946	0.020425	0.0653169	CYB5R3	protein_coding
ENSG00000128309	-0.378074	0.0205578	0.103324	MPST	protein_coding
ENSG00000064205	-0.334516	0.0205804	0.091471	CCN5	protein_coding
ENSG00000083099	0.280267	0.0205804	0.0766685	LYRM2	protein_coding
ENSG00000124249	-0.420726	0.0205804	0.116072	KCNK15	protein_coding
ENSG00000092758	-0.41354	0.0214047	0.115684	COL9A3	protein_coding
ENSG00000175348	0.260299	0.0214047	0.0714479	TMEM9B	protein_coding
ENSG00000096384	0.218271	0.0215573	0.0600153	HSP90AB1	protein_coding
ENSG00000135679	0.364433	0.0215573	0.100346	MDM2	protein_coding
ENSG00000152332	0.332018	0.0215573	0.0914497	UHMK1	protein_coding
ENSG00000142156	-0.275441	0.0220399	0.0759681	COL6A1	protein_coding
ENSG00000163249	0.360258	0.0223177	0.0995839	CCNYL1	protein_coding
ENSG00000132963	0.282811	0.0225364	0.0781653	POMP	protein_coding
ENSG00000100242	-0.290507	0.0226361	0.0803759	SUN2	protein_coding
ENSG00000140545	-0.220101	0.0226361	0.0608947	MFGE8	protein_coding
ENSG00000185808	0.383172	0.0227843	0.106202	PIGP	protein_coding
ENSG00000112110	0.300839	0.0228508	0.0833367	MRPL18	protein_coding
ENSG00000139977	0.31791	0.0242385	0.0883886	NAA30	protein_coding
ENSG00000169231	-0.254606	0.0243802	0.0709961	THBS3	protein_coding
ENSG00000062716	0.159293	0.0251647	0.0445576	VMP1	protein_coding
ENSG00000104859	-0.331329	0.0251647	0.092787	CLASRP	protein_coding
ENSG00000160014	-0.273545	0.0251647	0.0765159	CALM3	protein_coding
ENSG00000128578	0.39185	0.0254724	0.10998	STRIP2	protein_coding
ENSG00000129515	0.222427	0.0254724	0.062371	SNX6	protein_coding
ENSG00000131080	0.284314	0.0254724	0.0796479	EDA2R	protein_coding
ENSG00000024422	-0.236566	0.0267424	0.0667691	EHD2	protein_coding
ENSG00000067334	0.345972	0.0267424	0.0977231	DNTTIP2	protein_coding
ENSG00000100239	-0.309038	0.0267424	0.0873829	PPP6R2	protein_coding
ENSG00000130348	0.387061	0.0267424	0.109205	QRSL1	protein_coding
ENSG00000136213	-0.429695	0.0267424	0.124674	CHST12	protein_coding
ENSG00000140682	-0.289461	0.0267424	0.0817244	TGFB1I1	protein_coding
ENSG00000143933	0.232467	0.0267424	0.0656591	CALM2	protein_coding
ENSG00000145685	0.231627	0.0267424	0.0654726	LHFPL2	protein_coding
ENSG00000242802	-0.303995	0.0267424	0.0858298	AP5Z1	protein_coding
ENSG00000117862	0.293951	0.0270526	0.0831799	TXNDC12	protein_coding
ENSG00000176978	-0.266497	0.0275571	0.075609	DPP7	protein_coding
ENSG00000146373	-0.323242	0.0278774	0.0917589	RNF217	protein_coding
ENSG00000007541	-0.324415	0.0279587	0.0923025	PIGQ	protein_coding
ENSG00000100300	-0.33223	0.0283447	0.0948432	TSPO	protein_coding
ENSG00000100902	0.269363	0.0283736	0.0766213	PSMA6	protein_coding
ENSG00000102802	0.254718	0.0295653	0.0728066	MEDAG	protein_coding
ENSG00000177225	-0.368645	0.0295653	0.10575	GATD1	protein_coding
ENSG00000155097	0.252436	0.0298763	0.072257	ATP6V1C1	protein_coding
ENSG00000106588	0.285226	0.0305254	0.0818189	PSMA2	protein_coding
ENSG00000169733	-0.296121	0.0305254	0.0849779	RFNG	protein_coding
ENSG00000280987	-0.305122	0.030652	0.0992846	MATR3	protein_coding
ENSG00000177169	-0.321168	0.0316122	0.0925405	ULK1	protein_coding
ENSG00000141959	-0.23382	0.0317334	0.0673909	PFKL	protein_coding
ENSG00000006118	-0.391757	0.0326673	0.113921	TMEM132A	protein_coding
ENSG00000086619	-0.40466	0.0326673	0.117139	ERO1B	protein_coding
ENSG00000138080	-0.308485	0.0326673	0.0895677	EMILIN1	protein_coding
ENSG00000148834	0.288938	0.0326673	0.0835374	GSTO1	protein_coding
ENSG00000152492	0.238227	0.0326673	0.0688719	CCDC50	protein_coding
ENSG00000159363	0.3286	0.0326673	0.0953757	ATP13A2	protein_coding
ENSG00000173915	0.333351	0.0326673	0.0966091	ATP5MD	protein_coding
ENSG00000188338	-0.386437	0.0326673	0.111482	SLC38A3	protein_coding
ENSG00000214194	0.316784	0.0326673	0.0918425	SMIM30	protein_coding
ENSG00000064651	-0.408987	0.0330575	0.12022	SLC12A2	protein_coding
ENSG00000130881	-0.338225	0.0330575	0.0984256	LRP3	protein_coding
ENSG00000112210	0.312833	0.0335595	0.0909159	RAB23	protein_coding
ENSG00000112208	0.306678	0.0336023	0.0891147	BAG2	protein_coding
ENSG00000110696	0.193187	0.0344744	0.0564008	C11orf58	protein_coding
ENSG00000114316	0.241418	0.0344744	0.0704798	USP4	protein_coding
ENSG00000158863	-0.253533	0.0344744	0.0739897	FAM160B2	protein_coding
ENSG00000143653	0.263123	0.0347076	0.0769211	SCCPDH	protein_coding
ENSG00000067992	-0.290462	0.0347136	0.0850658	PDK3	protein_coding
ENSG00000143774	-0.340624	0.0347136	0.100015	GUK1	protein_coding
ENSG00000100034	-0.353164	0.0349572	0.103712	PPM1F	protein_coding
ENSG00000146592	0.268564	0.0349572	0.0786134	CREB5	protein_coding
ENSG00000141569	-0.339629	0.035419	0.099736	TRIM65	protein_coding
ENSG00000183889	-0.307216	0.0355139	0.0903401	AC138969.1	protein_coding
ENSG00000113504	-0.368888	0.035644	0.109168	SLC12A7	protein_coding
ENSG00000130653	-0.34542	0.0357469	0.10164	PNPLA7	protein_coding
ENSG00000011426	-0.393721	0.035864	0.114935	ANLN	protein_coding
ENSG00000125870	0.296598	0.035864	0.0871751	SNRPB2	protein_coding
ENSG00000132879	-0.310798	0.035864	0.0914931	FBXO44	protein_coding
ENSG00000149591	-0.335838	0.0359329	0.0992528	TAGLN	protein_coding
ENSG00000171867	0.2289	0.0359329	0.0674361	PRNP	protein_coding
ENSG00000156261	0.214595	0.0361559	0.0632782	CCT8	protein_coding
ENSG00000174695	0.256019	0.0361559	0.0755959	TMEM167A	protein_coding
ENSG00000049089	-0.358662	0.0361655	0.105795	COL9A2	protein_coding
ENSG00000182752	-0.293272	0.0361655	0.0867085	PAPPA	protein_coding
ENSG00000187260	-0.396122	0.0398819	0.117933	WDR86	protein_coding
ENSG00000188486	-0.39128	0.040286	0.117597	H2AX	protein_coding
ENSG00000136068	-0.322228	0.0403434	0.0963368	FLNB	protein_coding
ENSG00000120913	-0.255837	0.0407979	0.0765481	PDLIM2	protein_coding
ENSG00000162616	0.248814	0.0407979	0.0742383	DNAJB4	protein_coding
ENSG00000105877	-0.392644	0.0422378	0.123137	DNAH11	protein_coding
ENSG00000103326	-0.372794	0.0435984	0.112741	CAPN15	protein_coding
ENSG00000127663	-0.334583	0.0435984	0.100892	KDM4B	protein_coding
ENSG00000168003	0.295084	0.0435984	0.0888037	SLC3A2	protein_coding
ENSG00000188092	0.377209	0.0443396	0.113631	GPR89B	protein_coding
ENSG00000159200	0.268959	0.0443607	0.0812323	RCAN1	protein_coding
ENSG00000104973	-0.278294	0.0449509	0.084099	MED25	protein_coding
ENSG00000173621	-0.386656	0.0449509	0.11804	LRFN4	protein_coding
ENSG00000281289	-0.378959	0.0449509	0.117929	LSS	protein_coding
ENSG00000071655	-0.343725	0.0455769	0.104688	MBD3	protein_coding
ENSG00000285437	0.39066	0.0458376	0.118294	POLR2J3	protein_coding
ENSG00000069011	-0.323332	0.0461859	0.0990491	PITX1	protein_coding
ENSG00000167578	-0.39416	0.0461859	0.119245	RAB4B	protein_coding
ENSG00000048392	0.341158	0.0463745	0.103708	RRM2B	protein_coding
ENSG00000119906	0.292352	0.0464167	0.0887257	SLF2	protein_coding
ENSG00000125740	-0.411386	0.0472553	0.123414	FOSB	protein_coding
ENSG00000157350	-0.355285	0.0483432	0.108551	ST3GAL2	protein_coding
ENSG00000086061	0.184539	0.0483859	0.056331	DNAJA1	protein_coding
ENSG00000115541	0.29882	0.0483859	0.0912272	HSPE1	protein_coding
ENSG00000143514	0.367685	0.0483859	0.111789	TP53BP2	protein_coding
ENSG00000122565	0.218347	0.0492005	0.0667944	CBX3	protein_coding
ENSG00000214413	0.332899	0.0493148	0.101929	BBIP1	protein_coding
ENSG00000161677	-0.377756	0.0493743	0.116988	JOSD2	protein_coding
ENSG00000229644	0.371082	0.0493743	0.112902	NAMPTP1	processed_pseudogene
ENSG00000100554	0.243188	0.0498734	0.0745756	ATP6V1D	protein_coding
ENSG00000105701	-0.220809	0.0498734	0.0677527	FKBP8	protein_coding
ENSG00000116741	0.316896	0.0499178	0.097028	RGS2	protein_coding
ENSG00000129128	0.276861	0.0499178	0.0850735	SPCS3	protein_coding
ENSG00000182621	0.400532	0.0499178	0.123746	PLCB1	protein_coding
ENSG00000183087	-0.234427	0.0499178	0.0720044	GAS6	protein_coding
ENSG00000198467	-0.217602	0.0506843	0.066955	TPM2	protein_coding
ENSG00000119335	0.202653	0.0512842	0.0624713	SET	protein_coding
ENSG00000147586	0.331592	0.0512842	0.102254	MRPS28	protein_coding
ENSG00000164022	0.303264	0.0518602	0.0937011	AIMP1	protein_coding
ENSG00000115286	-0.367013	0.0518867	0.114511	NDUFS7	protein_coding
ENSG00000198373	-0.248171	0.0518867	0.0765848	WWP2	protein_coding
ENSG00000152661	0.213481	0.0520613	0.0659866	GJA1	protein_coding
ENSG00000105137	-0.281484	0.0521522	0.0871368	SYDE1	protein_coding
ENSG00000064961	-0.291908	0.0531477	0.0905479	HMG20B	protein_coding
ENSG00000164283	0.376342	0.0541202	0.116212	ESM1	protein_coding
ENSG00000101335	-0.236784	0.0545165	0.073654	MYL9	protein_coding
ENSG00000124767	0.246814	0.05485	0.076781	GLO1	protein_coding
ENSG00000169714	0.170831	0.0552097	0.0531977	CNBP	protein_coding
ENSG00000145029	-0.339026	0.0561467	0.106	NICN1	protein_coding
ENSG00000103168	-0.363883	0.0571908	0.114236	TAF1C	protein_coding
ENSG00000106948	-0.376117	0.0575507	0.11767	AKNA	protein_coding
ENSG00000116661	-0.376088	0.0575507	0.118367	FBXO2	protein_coding
ENSG00000119328	0.316742	0.0579337	0.0993114	ABITRAM	protein_coding
ENSG00000172172	0.309566	0.0579621	0.0968361	MRPL13	protein_coding
ENSG00000127980	0.342951	0.0593052	0.107858	PEX1	protein_coding
ENSG00000163975	-0.238883	0.0594145	0.0752386	MELTF	protein_coding
ENSG00000174348	-0.342805	0.0594145	0.108504	PODN	protein_coding
ENSG00000167107	-0.354018	0.0595087	0.111152	ACSF2	protein_coding
ENSG00000069399	-0.300647	0.0595322	0.0946619	BCL3	protein_coding
ENSG00000108061	0.21714	0.0595322	0.0683827	SHOC2	protein_coding
ENSG00000110955	0.265303	0.0595322	0.0835892	ATP5F1B	protein_coding
ENSG00000138050	0.345724	0.0602531	0.109251	THUMPD2	protein_coding
ENSG00000225614	-0.270022	0.0602531	0.0851994	ZNF469	protein_coding
ENSG00000125871	0.344503	0.0608318	0.108945	MGME1	protein_coding
ENSG00000160360	-0.316109	0.0620053	0.100056	GPSM1	protein_coding
ENSG00000162591	-0.351798	0.0620053	0.110543	MEGF6	protein_coding
ENSG00000077454	-0.295936	0.0631483	0.0940504	LRCH4	protein_coding
ENSG00000117984	-0.21691	0.0631483	0.0688664	CTSD	protein_coding
ENSG00000136274	-0.388333	0.063496	0.12337	NACAD	protein_coding
ENSG00000141258	-0.261458	0.0635879	0.0831397	SGSM2	protein_coding
ENSG00000015479	0.194366	0.0638635	0.0618428	MATR3	protein_coding
ENSG00000099998	-0.276992	0.0638725	0.0883341	GGT5	protein_coding
ENSG00000134030	-0.267403	0.0638725	0.0853114	CTIF	protein_coding
ENSG00000137332	0.354051	0.0638725	0.121428	DDR1	protein_coding
ENSG00000160094	-0.39012	0.0638725	0.122682	ZNF362	protein_coding
ENSG00000177106	-0.327932	0.0638725	0.10436	EPS8L2	protein_coding
ENSG00000183458	-0.260765	0.0638725	0.103295	PKD1P3	transcribed_unprocessed_pseudogene
ENSG00000244038	0.178012	0.0638725	0.0567551	DDOST	protein_coding
ENSG00000282825	-0.267403	0.0638725	0.0853114	CTIF	protein_coding
ENSG00000162585	-0.355468	0.0642561	0.114404	FAAP20	protein_coding
ENSG00000171223	-0.338583	0.0642561	0.108765	JUNB	protein_coding
ENSG00000174996	-0.290561	0.0642561	0.0927953	KLC2	protein_coding
ENSG00000176248	-0.267303	0.0642561	0.0854554	ANAPC2	protein_coding
ENSG00000288399	-0.385287	0.0642561	0.124158	KCTD11	protein_coding
ENSG00000109625	-0.340603	0.0657304	0.109157	CPZ	protein_coding
ENSG00000127920	0.315219	0.0657304	0.100909	GNG11	protein_coding
ENSG00000175274	-0.283889	0.0657304	0.0906724	TP53I11	protein_coding
ENSG00000060491	-0.286311	0.0659303	0.0919408	OGFR	protein_coding
ENSG00000132432	0.274176	0.0660234	0.0880833	SEC61G	protein_coding
ENSG00000132646	0.233964	0.0660234	0.0751096	PCNA	protein_coding
ENSG00000284548	0.356029	0.0660234	0.123114	METTL9	protein_coding
ENSG00000196730	-0.300082	0.0665837	0.0969832	DAPK1	protein_coding
ENSG00000171988	0.288464	0.0673729	0.0928194	JMJD1C	protein_coding
ENSG00000128965	-0.273015	0.0679879	0.0879044	CHAC1	protein_coding
ENSG00000100883	0.213291	0.068657	0.0688217	SRP54	protein_coding
ENSG00000128596	-0.368921	0.0689401	0.119276	CCDC136	protein_coding
ENSG00000085733	-0.165162	0.0699381	0.0534607	CTTN	protein_coding
ENSG00000105976	0.222226	0.0699381	0.0719099	MET	protein_coding
ENSG00000288401	-0.165162	0.0699381	0.0534607	CTTN	protein_coding
ENSG00000145730	-0.16211	0.0705846	0.0525366	PAM	protein_coding
ENSG00000141905	-0.290049	0.071494	0.094277	NFIC	protein_coding
ENSG00000240972	-0.359858	0.0717917	0.117892	MIF	protein_coding
ENSG00000099795	-0.292266	0.0724114	0.0951705	NDUFB7	protein_coding
ENSG00000179094	-0.319176	0.073498	0.103957	PER1	protein_coding
ENSG00000119414	0.266635	0.0737617	0.0869247	PPP6C	protein_coding
ENSG00000103335	-0.199439	0.0738327	0.0651113	PIEZO1	protein_coding
ENSG00000167491	-0.31001	0.0738327	0.101405	GATAD2A	protein_coding
ENSG00000164038	0.258213	0.0741372	0.0842876	SLC9B2	protein_coding
ENSG00000049130	0.320579	0.0759831	0.105281	KITLG	protein_coding
ENSG00000087338	0.304704	0.0766834	0.100007	GMCL1	protein_coding
ENSG00000132603	0.286454	0.0766834	0.0937724	NIP7	protein_coding
ENSG00000262655	-0.341182	0.0766834	0.112411	SPON1	protein_coding
ENSG00000179630	0.284787	0.076926	0.093369	LACC1	protein_coding
ENSG00000135407	-0.362106	0.0777927	0.118365	AVIL	protein_coding
ENSG00000100614	0.220329	0.0784598	0.0725007	PPM1A	protein_coding
ENSG00000145349	0.214988	0.0784598	0.0707725	CAMK2D	protein_coding
ENSG00000147852	0.333029	0.0784598	0.11006	VLDLR	protein_coding
ENSG00000213722	-0.312078	0.0789477	0.119706	DDAH2	protein_coding
ENSG00000186350	-0.216862	0.0818579	0.0717377	RXRA	protein_coding
ENSG00000131966	0.252555	0.0822441	0.0836126	ACTR10	protein_coding
ENSG00000164934	0.271927	0.0822441	0.0899468	DCAF13	protein_coding
ENSG00000182903	0.318113	0.0822441	0.104849	ZNF721	protein_coding
ENSG00000020129	-0.231427	0.0830348	0.0767663	NCDN	protein_coding
ENSG00000128829	0.28423	0.0841669	0.0943823	EIF2AK4	protein_coding
ENSG00000073803	0.293773	0.0846306	0.0978064	MAP3K13	protein_coding
ENSG00000100764	0.209511	0.0846306	0.0696536	PSMC1	protein_coding
ENSG00000141753	-0.224316	0.0846306	0.0747491	IGFBP4	protein_coding
ENSG00000214736	0.256481	0.0846306	0.0853085	TOMM6	protein_coding
ENSG00000151131	0.34477	0.0851587	0.114302	C12orf45	protein_coding
ENSG00000172935	-0.330872	0.0851587	0.110617	MRGPRF	protein_coding
ENSG00000178904	-0.261209	0.0851587	0.0870949	DPY19L3	protein_coding
ENSG00000197226	-0.34577	0.0851587	0.116773	TBC1D9B	protein_coding
ENSG00000204592	-0.149491	0.0851587	0.065965	HLA-E	protein_coding
ENSG00000263873	-0.232978	0.0851587	0.0778477	THY1-AS1	lncRNA
ENSG00000070423	-0.340258	0.0853524	0.114386	RNF126	protein_coding
ENSG00000169826	0.164383	0.0853524	0.0548565	CSGALNACT2	protein_coding
ENSG00000204103	0.278538	0.085645	0.0929906	MAFB	protein_coding
ENSG00000146374	0.297527	0.086357	0.099376	RSPO3	protein_coding
ENSG00000197170	0.227183	0.087057	0.0760431	PSMD12	protein_coding
ENSG00000197265	0.274903	0.087057	0.0920338	GTF2E2	protein_coding
ENSG00000166925	-0.287494	0.0884405	0.0966272	TSC22D4	protein_coding
ENSG00000215183	0.330458	0.0884405	0.111729	MSMP	protein_coding
ENSG00000082153	0.205938	0.0886354	0.069129	BZW1	protein_coding
ENSG00000119013	0.312292	0.0886354	0.104841	NDUFB3	protein_coding
ENSG00000182718	0.174464	0.0888169	0.0586644	ANXA2	protein_coding
ENSG00000126860	0.2876	0.0894892	0.096851	EVI2A	protein_coding
ENSG00000159063	0.282172	0.0895117	0.0949128	ALG8	protein_coding
ENSG00000137573	0.230394	0.0897452	0.0775534	SULF1	protein_coding
ENSG00000056050	0.329143	0.0897546	0.110807	HPF1	protein_coding
ENSG00000107164	-0.253979	0.0897816	0.0856244	FUBP3	protein_coding
ENSG00000255529	-0.339271	0.0897816	0.114346	POLR2M	protein_coding
ENSG00000115761	0.271158	0.0903973	0.0914746	NOL10	protein_coding
ENSG00000155368	0.22935	0.0903973	0.0774347	DBI	protein_coding
ENSG00000175221	-0.28326	0.0903973	0.0957275	MED16	protein_coding
ENSG00000257267	0.252033	0.0903973	0.0850311	ZNF271P	transcribed_unitary_pseudogene
ENSG00000087116	-0.282642	0.0912546	0.0959969	ADAMTS2	protein_coding
ENSG00000112245	0.277961	0.0912546	0.0940593	PTP4A1	protein_coding
ENSG00000114686	0.269168	0.0912546	0.0910925	MRPL3	protein_coding
ENSG00000122643	0.340597	0.0912546	0.115728	NT5C3A	protein_coding
ENSG00000131626	0.249679	0.0912546	0.0844879	PPFIA1	protein_coding
ENSG00000165678	0.174777	0.0912546	0.0592005	GHITM	protein_coding
ENSG00000165959	-0.361301	0.0912546	0.123402	CLMN	protein_coding
ENSG00000283802	-0.282642	0.0912546	0.0959969	ADAMTS2	protein_coding
ENSG00000167685	-0.346214	0.0913216	0.118072	ZNF444	protein_coding
ENSG00000188739	0.28363	0.0913216	0.0961264	RBM34	protein_coding
ENSG00000253738	0.274576	0.0913216	0.0932041	OTUD6B-AS1	lncRNA
ENSG00000138193	-0.311961	0.0916775	0.106239	PLCE1	protein_coding
ENSG00000174307	0.210559	0.0916775	0.0714884	PHLDA3	protein_coding
ENSG00000099246	0.178207	0.0927995	0.0605855	RAB18	protein_coding
ENSG00000154736	0.250908	0.0927995	0.085432	ADAMTS5	protein_coding
ENSG00000257181	0.327857	0.0927995	0.111584	AC025423.4	lncRNA
ENSG00000105520	-0.257046	0.0934978	0.0875843	PLPPR2	protein_coding
ENSG00000104213	-0.243848	0.0938518	0.0831872	PDGFRL	protein_coding
ENSG00000164684	-0.352862	0.0938518	0.124582	ZNF704	protein_coding
ENSG00000173598	0.247613	0.0938518	0.0844697	NUDT4	protein_coding
ENSG00000178700	0.342255	0.0938518	0.116435	DHFR2	protein_coding
ENSG00000261221	-0.338727	0.0938518	0.116392	ZNF865	protein_coding
ENSG00000273594	-0.193181	0.0938518	0.0659482	EEF1D	protein_coding
ENSG00000276230	-0.166786	0.0938518	0.0568486	RNH1	protein_coding
ENSG00000183340	0.250218	0.0944696	0.085421	JRKL	protein_coding
ENSG00000187555	0.198769	0.0946146	0.067915	USP7	protein_coding
ENSG00000068024	-0.265618	0.0960349	0.0909607	HDAC4	protein_coding
ENSG00000166341	-0.228277	0.0961367	0.0783111	DCHS1	protein_coding
ENSG00000065000	-0.218119	0.0971905	0.0748573	AP3D1	protein_coding
ENSG00000170989	-0.332508	0.0971905	0.115182	S1PR1	protein_coding
ENSG00000167965	-0.278122	0.0976167	0.0956079	MLST8	protein_coding
ENSG00000086475	-0.250674	0.0980408	0.0863174	SEPHS1	protein_coding
ENSG00000165502	0.237935	0.0980408	0.0817836	RPL36AL	protein_coding
ENSG00000180964	0.235467	0.0980408	0.0809854	TCEAL8	protein_coding
ENSG00000182095	-0.264476	0.0980408	0.0910322	TNRC18	protein_coding
ENSG00000261716	0.346934	0.0980408	0.123191	H2BC20P	transcribed_unprocessed_pseudogene
ENSG00000272556	-0.335649	0.0980408	0.115542	GTF2IP13	transcribed_unprocessed_pseudogene
ENSG00000091317	0.194668	0.0982278	0.0669938	CMTM6	protein_coding
ENSG00000234456	0.219266	0.0991692	0.0756026	MAGI2-AS3	lncRNA
ENSG00000107738	-0.239374	0.0995398	0.0826354	VSIR	protein_coding
ENSG00000113758	-0.247826	0.0995398	0.0854259	DBN1	protein_coding
ENSG00000163468	0.203644	0.0995398	0.0703243	CCT3	protein_coding
ENSG00000165527	0.196562	0.0995398	0.0678514	ARF6	protein_coding
ENSG00000225138	-0.32479	0.0995398	0.111985	SLC9A3-AS1	lncRNA
ENSG00000167202	0.31674	0.0998544	0.109584	TBC1D2B	protein_coding
ENSG00000269893	0.302882	0.0998544	0.10488	SNHG8	lncRNA
ENSG00000126391	-0.278935	0.100007	0.0965907	FRMD8	protein_coding
ENSG00000152137	0.280351	0.100007	0.0972329	HSPB8	protein_coding
ENSG00000139971	-0.359872	0.10006	0.123818	ARMH4	protein_coding
ENSG00000170004	-0.229123	0.100741	0.0794175	CHD3	protein_coding
ENSG00000164877	-0.310741	0.101166	0.107831	MICALL2	protein_coding
ENSG00000106554	0.264318	0.10153	0.0917505	CHCHD3	protein_coding
ENSG00000108784	-0.255471	0.10153	0.0886073	NAGLU	protein_coding
ENSG00000119699	0.291041	0.10153	0.100922	TGFB3	protein_coding
ENSG00000175931	0.251271	0.10153	0.0871223	UBE2O	protein_coding
ENSG00000213015	-0.313021	0.10153	0.108773	ZNF580	protein_coding
ENSG00000116711	0.236388	0.10157	0.0819533	PLA2G4A	protein_coding
ENSG00000138069	0.21185	0.10157	0.0735884	RAB1A	protein_coding
ENSG00000138660	0.294857	0.10157	0.10233	AP1AR	protein_coding
ENSG00000167548	-0.197842	0.10157	0.06872	KMT2D	protein_coding
ENSG00000104047	0.203664	0.102359	0.0708332	DTWD1	protein_coding
ENSG00000154174	0.209408	0.102673	0.0728877	TOMM70	protein_coding
ENSG00000065989	-0.287511	0.102955	0.100457	PDE4A	protein_coding
ENSG00000075790	0.197863	0.102955	0.0690151	BCAP29	protein_coding
ENSG00000084636	-0.313775	0.102955	0.110386	COL16A1	protein_coding
ENSG00000103495	-0.200229	0.102955	0.0698538	MAZ	protein_coding
ENSG00000104805	-0.147933	0.102955	0.0515412	NUCB1	protein_coding
ENSG00000152082	-0.342679	0.102955	0.122302	MZT2B	protein_coding
ENSG00000167671	-0.222586	0.102955	0.0776263	UBXN6	protein_coding
ENSG00000110047	-0.240778	0.103058	0.0840059	EHD1	protein_coding
ENSG00000163710	0.182392	0.103555	0.0636101	PCOLCE2	protein_coding
ENSG00000118961	0.348893	0.104095	0.121736	LDAH	protein_coding
ENSG00000129933	-0.228394	0.104095	0.0799319	MAU2	protein_coding
ENSG00000138944	-0.236483	0.104095	0.0827761	SHISAL1	protein_coding
ENSG00000147874	0.32902	0.104095	0.115331	HAUS6	protein_coding
ENSG00000173327	0.305636	0.104095	0.107171	MAP3K11	protein_coding
ENSG00000126814	0.296194	0.104513	0.103799	TRMT5	protein_coding
ENSG00000165102	-0.219876	0.104513	0.0769383	HGSNAT	protein_coding
ENSG00000227500	-0.188051	0.104513	0.065865	SCAMP4	protein_coding
ENSG00000001630	0.228186	0.105017	0.0800184	CYP51A1	protein_coding
ENSG00000071894	-0.292329	0.105017	0.102877	CPSF1	protein_coding
ENSG00000082898	0.223275	0.105017	0.0783024	XPO1	protein_coding
ENSG00000109971	0.187035	0.105017	0.065597	HSPA8	protein_coding
ENSG00000139182	-0.279365	0.105017	0.0981074	CLSTN3	protein_coding
ENSG00000196663	-0.345137	0.105017	0.121008	TECPR2	protein_coding
ENSG00000285049	-0.292329	0.105017	0.102877	CPSF1	protein_coding
ENSG00000288427	-0.279365	0.105017	0.0981074	CLSTN3	protein_coding
ENSG00000103978	0.22908	0.105447	0.0805347	TMEM87A	protein_coding
ENSG00000169857	0.301023	0.105841	0.10573	AVEN	protein_coding
ENSG00000182952	0.214486	0.106536	0.0754759	HMGN4	protein_coding
ENSG00000109118	-0.249012	0.106565	0.0876902	PHF12	protein_coding
ENSG00000122515	-0.257959	0.106565	0.0908783	ZMIZ2	protein_coding
ENSG00000145782	0.204397	0.106802	0.072054	ATG12	protein_coding
ENSG00000166402	-0.275713	0.106802	0.0972345	TUB	protein_coding
ENSG00000282086	-0.278914	0.107499	0.0981255	PKD1P6	transcribed_unprocessed_pseudogene
ENSG00000175265	-0.206633	0.108532	0.0729062	GOLGA8A	protein_coding
ENSG00000117713	-0.200249	0.108714	0.0707832	ARID1A	protein_coding
ENSG00000144034	0.343383	0.108714	0.121348	TPRKB	protein_coding
ENSG00000154545	-0.319313	0.108847	0.113555	MAGED4	protein_coding
ENSG00000160325	-0.273931	0.108847	0.115647	CACFD1	protein_coding
ENSG00000164068	-0.280834	0.108892	0.0996037	RNF123	protein_coding
ENSG00000127511	-0.212852	0.109194	0.0753232	SIN3B	protein_coding
ENSG00000189266	0.171318	0.109194	0.0606065	PNRC2	protein_coding
ENSG00000169908	0.20777	0.110165	0.0736203	TM4SF1	protein_coding
ENSG00000105245	-0.325772	0.11036	0.115821	NUMBL	protein_coding
ENSG00000106333	-0.229667	0.111366	0.0815628	PCOLCE	protein_coding
ENSG00000137692	0.271587	0.11139	0.0964661	DCUN1D5	protein_coding
ENSG00000154144	0.205724	0.11139	0.0730818	TBRG1	protein_coding
ENSG00000162337	-0.302553	0.111964	0.107458	LRP5	protein_coding
ENSG00000079785	0.183721	0.113281	0.0654369	DDX1	protein_coding
ENSG00000115484	0.200947	0.113627	0.0716074	CCT4	protein_coding
ENSG00000099783	0.224613	0.113652	0.080048	HNRNPM	protein_coding
ENSG00000064102	0.251089	0.115662	0.0897412	INTS13	protein_coding
ENSG00000100916	0.337092	0.115662	0.120724	BRMS1L	protein_coding
ENSG00000096063	0.237856	0.116534	0.0850164	SRPK1	protein_coding
ENSG00000003436	0.303514	0.117653	0.108012	TFPI	protein_coding
ENSG00000111142	0.216322	0.117653	0.0774833	METAP2	protein_coding
ENSG00000119318	0.183961	0.117653	0.0659455	RAD23B	protein_coding
ENSG00000139343	0.306875	0.119553	0.110235	SNRPF	protein_coding
ENSG00000077312	-0.289302	0.119661	0.103868	SNRPA	protein_coding
ENSG00000087303	-0.18812	0.12001	0.0676586	NID2	protein_coding
ENSG00000103356	0.297861	0.12001	0.107485	EARS2	protein_coding
ENSG00000159069	-0.269067	0.12001	0.0970866	FBXW5	protein_coding
ENSG00000165030	0.215753	0.12001	0.0775285	NFIL3	protein_coding
ENSG00000044090	-0.204267	0.12026	0.0735861	CUL7	protein_coding
ENSG00000063660	-0.265744	0.12026	0.095665	GPC1	protein_coding
ENSG00000197872	0.271057	0.12026	0.0973819	CYRIA	protein_coding
ENSG00000204116	0.296068	0.12026	0.106714	CHIC1	protein_coding
ENSG00000065802	-0.28904	0.120528	0.104409	ASB1	protein_coding
ENSG00000185236	-0.2127	0.120559	0.0766988	RAB11B	protein_coding
ENSG00000155959	0.239467	0.120812	0.0863433	VBP1	protein_coding
ENSG00000103769	0.178553	0.120844	0.0644643	RAB11A	protein_coding
ENSG00000138641	-0.277338	0.120844	0.100199	HERC3	protein_coding
ENSG00000171443	-0.327862	0.120844	0.119449	ZNF524	protein_coding
ENSG00000178726	0.327687	0.120844	0.117132	THBD	protein_coding
ENSG00000198355	-0.275926	0.120844	0.0998318	PIM3	protein_coding
ENSG00000168453	-0.302343	0.121749	0.109256	HR	protein_coding
ENSG00000196233	-0.32322	0.122714	0.116699	LCOR	protein_coding
ENSG00000152904	0.259532	0.123273	0.0939858	GGPS1	protein_coding
ENSG00000188157	-0.298286	0.123273	0.110035	AGRN	protein_coding
ENSG00000286070	0.329038	0.123273	0.119866	AP000356.5	protein_coding
ENSG00000278087	-0.331396	0.124689	0.123847	NOMO3	protein_coding
ENSG00000152484	0.19242	0.124779	0.0698692	USP12	protein_coding
ENSG00000278718	-0.310396	0.124998	0.112762	GSDMD	protein_coding
ENSG00000083720	0.270382	0.125144	0.0983522	OXCT1	protein_coding
ENSG00000275153	-0.160662	0.125386	0.0787297	TBC1D3K	protein_coding
ENSG00000110237	-0.219082	0.125471	0.0796697	ARHGEF17	protein_coding
ENSG00000078140	0.174392	0.12562	0.0634366	UBE2K	protein_coding
ENSG00000129084	0.161093	0.126069	0.0586353	PSMA1	protein_coding
ENSG00000164543	0.183356	0.126069	0.0667317	STK17A	protein_coding
ENSG00000109270	0.236732	0.126424	0.0862443	LAMTOR3	protein_coding
ENSG00000111206	-0.30168	0.128182	0.109798	FOXM1	protein_coding
ENSG00000165804	-0.324935	0.128182	0.122393	ZNF219	protein_coding
ENSG00000173272	-0.318808	0.128834	0.117388	MZT2A	protein_coding
ENSG00000171298	-0.230474	0.129005	0.0842033	GAA	protein_coding
ENSG00000131899	-0.239543	0.129268	0.0877608	LLGL1	protein_coding
ENSG00000134013	-0.212668	0.129268	0.0778763	LOXL2	protein_coding
ENSG00000163565	0.196008	0.129268	0.0718009	IFI16	protein_coding
ENSG00000184371	-0.210081	0.129268	0.0768611	CSF1	protein_coding
ENSG00000284137	-0.239543	0.129268	0.0877608	LLGL1	protein_coding
ENSG00000285460	-0.337268	0.129268	0.124704	BCAR1	protein_coding
ENSG00000063176	-0.28984	0.129557	0.106587	SPHK2	protein_coding
ENSG00000146278	0.232216	0.129557	0.0850112	PNRC1	protein_coding
ENSG00000132463	0.186987	0.130004	0.0685421	GRSF1	protein_coding
ENSG00000147854	0.201944	0.130004	0.0739906	UHRF2	protein_coding
ENSG00000117143	0.191535	0.130731	0.0702822	UAP1	protein_coding
ENSG00000140319	0.188431	0.131971	0.0692687	SRP14	protein_coding
ENSG00000150459	0.210437	0.131971	0.0773179	SAP18	protein_coding
ENSG00000281490	-0.328422	0.131971	0.121628	CICP14	processed_pseudogene
ENSG00000235657	-0.228962	0.132579	0.0825689	HLA-A	protein_coding
ENSG00000117395	0.252689	0.133444	0.0930999	EBNA1BP2	protein_coding
ENSG00000196396	0.208984	0.133626	0.0769914	PTPN1	protein_coding
ENSG00000175376	0.250678	0.133721	0.0923189	EIF1AD	protein_coding
ENSG00000130312	-0.284164	0.134795	0.105453	MRPL34	protein_coding
ENSG00000126464	-0.252974	0.135269	0.0935723	PRR12	protein_coding
ENSG00000159692	-0.183854	0.135269	0.0679255	CTBP1	protein_coding
ENSG00000105186	-0.240918	0.135357	0.0891174	ANKRD27	protein_coding
ENSG00000108773	-0.212553	0.135357	0.0786168	KAT2A	protein_coding
ENSG00000110719	-0.249464	0.135357	0.0923673	TCIRG1	protein_coding
ENSG00000130511	-0.237941	0.135357	0.0881064	SSBP4	protein_coding
ENSG00000137216	0.255133	0.135357	0.0946037	TMEM63B	protein_coding
ENSG00000148400	-0.283558	0.135357	0.105322	NOTCH1	protein_coding
ENSG00000197930	0.245985	0.135357	0.0907391	ERO1A	protein_coding
ENSG00000115207	0.256223	0.135656	0.0949507	GTF3C2	protein_coding
ENSG00000196411	-0.234457	0.135656	0.0869374	EPHB4	protein_coding
ENSG00000196313	-0.208794	0.1361	0.077418	POM121	protein_coding
ENSG00000198466	-0.304174	0.1361	0.11282	ZNF587	protein_coding
ENSG00000275903	0.312632	0.1361	0.116351	PSMB3	protein_coding
ENSG00000044446	-0.312179	0.136888	0.116541	PHKA2	protein_coding
ENSG00000073614	-0.251365	0.136888	0.0933416	KDM5A	protein_coding
ENSG00000168404	0.302635	0.137246	0.112562	MLKL	protein_coding
ENSG00000078295	-0.303096	0.137798	0.112381	ADCY2	protein_coding
ENSG00000163281	0.238874	0.138316	0.0889058	GNPDA2	protein_coding
ENSG00000162714	-0.286146	0.138979	0.10645	ZNF496	protein_coding
ENSG00000163938	0.220369	0.139141	0.0820599	GNL3	protein_coding
ENSG00000185787	0.1588	0.140252	0.0591821	MORF4L1	protein_coding
ENSG00000196236	0.303138	0.141408	0.112632	XPNPEP3	protein_coding
ENSG00000049245	0.247226	0.142047	0.0924375	VAMP3	protein_coding
ENSG00000167460	0.150684	0.142047	0.0563277	TPM4	protein_coding
ENSG00000092199	0.129818	0.142065	0.0484963	HNRNPC	protein_coding
ENSG00000168894	0.233175	0.142409	0.0872032	RNF181	protein_coding
ENSG00000087448	-0.252511	0.142708	0.0942999	KLHL42	protein_coding
ENSG00000137265	-0.327935	0.142778	0.12193	IRF4	protein_coding
ENSG00000171045	-0.316697	0.142778	0.118643	TSNARE1	protein_coding
ENSG00000176845	-0.315501	0.142778	0.123955	METRNL	protein_coding
ENSG00000116809	-0.256918	0.142839	0.0963132	ZBTB17	protein_coding
ENSG00000169564	-0.170381	0.14295	0.0638202	PCBP1	protein_coding
ENSG00000075711	0.196685	0.143613	0.0737041	DLG1	protein_coding
ENSG00000166250	0.200401	0.143842	0.0752625	CLMP	protein_coding
ENSG00000000419	0.24117	0.143884	0.0904232	DPM1	protein_coding
ENSG00000100632	0.220825	0.143884	0.0828636	ERH	protein_coding
ENSG00000136146	0.232377	0.143884	0.0871776	MED4	protein_coding
ENSG00000148180	-0.203594	0.143884	0.0764135	GSN	protein_coding
ENSG00000176155	-0.288286	0.143884	0.108209	CCDC57	protein_coding
ENSG00000183255	-0.145262	0.143884	0.0545831	PTTG1IP	protein_coding
ENSG00000197948	-0.240072	0.143884	0.0900878	FCHSD1	protein_coding
ENSG00000240344	0.279565	0.144034	0.104946	PPIL3	protein_coding
ENSG00000139974	0.231218	0.144644	0.0867539	SLC38A6	protein_coding
ENSG00000112697	0.203415	0.144645	0.0765211	TMEM30A	protein_coding
ENSG00000130158	-0.308016	0.144645	0.116373	DOCK6	protein_coding
ENSG00000154723	0.201197	0.144645	0.075628	ATP5PF	protein_coding
ENSG00000153975	0.307541	0.144768	0.115281	ZUP1	protein_coding
ENSG00000243749	0.259108	0.144768	0.0973871	TMEM35B	protein_coding
ENSG00000109738	0.301373	0.144947	0.113398	GLRB	protein_coding
ENSG00000179409	-0.25967	0.144947	0.0977682	GEMIN4	protein_coding
ENSG00000100528	0.157009	0.14505	0.0593755	CNIH1	protein_coding
ENSG00000130717	-0.240124	0.14505	0.0908018	UCK1	protein_coding
ENSG00000130827	-0.207054	0.14505	0.078385	PLXNA3	protein_coding
ENSG00000134825	0.249255	0.14505	0.0940715	TMEM258	protein_coding
ENSG00000137449	0.234333	0.14505	0.088368	CPEB2	protein_coding
ENSG00000140416	0.189041	0.14505	0.0715418	TPM1	protein_coding
ENSG00000142173	-0.17622	0.14505	0.0667034	COL6A2	protein_coding
ENSG00000143314	0.279221	0.14505	0.105885	MRPL24	protein_coding
ENSG00000143771	0.240511	0.14505	0.0907728	CNIH4	protein_coding
ENSG00000143847	-0.247877	0.14505	0.0938641	PPFIA4	protein_coding
ENSG00000153130	0.205836	0.14505	0.0777707	SCOC	protein_coding
ENSG00000153885	-0.270614	0.14505	0.102542	KCTD15	protein_coding
ENSG00000154719	0.295652	0.14505	0.111872	MRPL39	protein_coding
ENSG00000159164	-0.23937	0.14505	0.0902142	SV2A	protein_coding
ENSG00000167085	0.21953	0.14505	0.0829617	PHB	protein_coding
ENSG00000169429	0.337959	0.14505	0.123547	CXCL8	protein_coding
ENSG00000171476	0.301457	0.14505	0.114961	HOPX	protein_coding
ENSG00000173744	0.174426	0.14505	0.0659632	AGFG1	protein_coding
ENSG00000188783	-0.206844	0.14505	0.0784375	PRELP	protein_coding
ENSG00000197530	-0.286728	0.14505	0.108711	MIB2	protein_coding
ENSG00000197774	-0.286572	0.14505	0.108515	EME2	protein_coding
ENSG00000198276	-0.251244	0.14505	0.0948722	UCKL1	protein_coding
ENSG00000204463	-0.197337	0.14505	0.074665	BAG6	protein_coding
ENSG00000113558	0.169054	0.145122	0.0640349	SKP1	protein_coding
ENSG00000142552	-0.204119	0.145122	0.0773826	RCN3	protein_coding
ENSG00000196642	-0.193385	0.145122	0.0732993	RABL6	protein_coding
ENSG00000084072	0.21867	0.145352	0.0829411	PPIE	protein_coding
ENSG00000108107	-0.224815	0.145352	0.0852601	RPL28	protein_coding
ENSG00000112308	0.209086	0.145352	0.0792304	C6orf62	protein_coding
ENSG00000112559	-0.301298	0.145352	0.117223	MDFI	protein_coding
ENSG00000116161	0.20062	0.145352	0.0760159	CACYBP	protein_coding
ENSG00000179403	-0.282527	0.145352	0.108017	VWA1	protein_coding
ENSG00000116750	0.257025	0.145508	0.0973183	UCHL5	protein_coding
ENSG00000126803	-0.297287	0.147004	0.113572	HSPA2	protein_coding
ENSG00000130810	-0.285696	0.147004	0.108581	PPAN	protein_coding
ENSG00000166508	-0.201446	0.148411	0.0766979	MCM7	protein_coding
ENSG00000087206	0.283193	0.148678	0.108406	UIMC1	protein_coding
ENSG00000104695	0.196628	0.148678	0.07488	PPP2CB	protein_coding
ENSG00000198840	0.210325	0.148678	0.0801759	MT-ND3	protein_coding
ENSG00000156110	0.183522	0.148928	0.0699422	ADK	protein_coding
ENSG00000113721	-0.23244	0.150301	0.0889501	PDGFRB	protein_coding
ENSG00000215472	0.287274	0.151961	0.109602	RPL17-C18orf32	protein_coding
ENSG00000196262	0.203632	0.152184	0.0779421	PPIA	protein_coding
ENSG00000162819	0.226449	0.152487	0.0866861	BROX	protein_coding
ENSG00000148634	0.182314	0.152757	0.0697503	HERC4	protein_coding
ENSG00000106052	0.155906	0.153308	0.0597149	TAX1BP1	protein_coding
ENSG00000023041	0.243641	0.155426	0.0936419	ZDHHC6	protein_coding
ENSG00000101608	0.161059	0.155426	0.0618518	MYL12A	protein_coding
ENSG00000126456	-0.224843	0.155426	0.0863444	IRF3	protein_coding
ENSG00000153147	0.187887	0.155426	0.0721608	SMARCA5	protein_coding
ENSG00000198816	-0.230775	0.155426	0.0889677	ZNF358	protein_coding
ENSG00000141469	-0.31369	0.155629	0.123664	SLC14A1	protein_coding
ENSG00000086065	0.185385	0.155729	0.071214	CHMP5	protein_coding
ENSG00000144048	0.2597	0.155729	0.0997363	DUSP11	protein_coding
ENSG00000154553	0.29257	0.155729	0.11272	PDLIM3	protein_coding
ENSG00000147684	0.200683	0.1559	0.0771974	NDUFB9	protein_coding
ENSG00000105662	-0.270199	0.156842	0.104133	CRTC1	protein_coding
ENSG00000101166	0.210845	0.157107	0.0812248	PRELID3B	protein_coding
ENSG00000106484	-0.211775	0.1588	0.0813799	MEST	protein_coding
ENSG00000123610	0.238523	0.1588	0.0917816	TNFAIP6	protein_coding
ENSG00000137871	0.231155	0.1588	0.0892239	ZNF280D	protein_coding
ENSG00000164096	0.166565	0.1588	0.0643077	C4orf3	protein_coding
ENSG00000148356	-0.219096	0.160464	0.0846837	LRSAM1	protein_coding
ENSG00000012171	-0.30885	0.16106	0.120677	SEMA3B	protein_coding
ENSG00000123836	-0.266965	0.161143	0.103439	PFKFB2	protein_coding
ENSG00000163636	0.179287	0.161143	0.0693855	PSMD6	protein_coding
ENSG00000223532	0.238887	0.161222	0.0938552	HLA-B	protein_coding
ENSG00000067141	-0.19021	0.162499	0.0737837	NEO1	protein_coding
ENSG00000048544	0.221145	0.162527	0.0857359	MRPS10	protein_coding
ENSG00000064886	0.218237	0.162527	0.0842047	CHI3L2	protein_coding
ENSG00000137070	-0.249566	0.162527	0.0968634	IL11RA	protein_coding
ENSG00000164305	0.244128	0.162527	0.094636	CASP3	protein_coding
ENSG00000178104	-0.215609	0.162527	0.0836633	PDE4DIP	protein_coding
ENSG00000104960	-0.189528	0.162806	0.0736009	PTOV1	protein_coding
ENSG00000106615	0.191802	0.162806	0.0744849	RHEB	protein_coding
ENSG00000146223	0.162081	0.163073	0.06296	RPL7L1	protein_coding
ENSG00000173221	0.216749	0.163605	0.0841238	GLRX	protein_coding
ENSG00000153048	-0.215173	0.163807	0.083743	CARHSP1	protein_coding
ENSG00000188549	-0.310459	0.163807	0.119507	CCDC9B	protein_coding
ENSG00000105647	-0.21135	0.164187	0.0822168	PIK3R2	protein_coding
ENSG00000124212	-0.284435	0.164187	0.111142	PTGIS	protein_coding
ENSG00000125503	-0.194079	0.164359	0.0756289	PPP1R12C	protein_coding
ENSG00000009844	0.191229	0.164647	0.0745579	VTA1	protein_coding
ENSG00000104320	0.191955	0.164647	0.0747901	NBN	protein_coding
ENSG00000105270	-0.237197	0.164647	0.0926587	CLIP3	protein_coding
ENSG00000170604	-0.284472	0.164647	0.111514	IRF2BP1	protein_coding
ENSG00000213064	-0.216909	0.164647	0.0845778	SFT2D2	protein_coding
ENSG00000115368	0.223074	0.16465	0.0868823	WDR75	protein_coding
ENSG00000136888	0.196242	0.16465	0.076559	ATP6V1G1	protein_coding
ENSG00000117174	0.187884	0.165388	0.0733801	ZNHIT6	protein_coding
ENSG00000198948	-0.316327	0.165388	0.122885	MFAP3L	protein_coding
ENSG00000092621	-0.151812	0.165726	0.0592978	PHGDH	protein_coding
ENSG00000119574	-0.278889	0.165726	0.109389	ZBTB45	protein_coding
ENSG00000168282	-0.30353	0.166197	0.124641	MGAT2	protein_coding
ENSG00000228300	-0.277559	0.166197	0.108946	FAM174C	protein_coding
ENSG00000041357	0.196905	0.166335	0.0770148	PSMA4	protein_coding
ENSG00000146674	0.215987	0.166525	0.0846545	IGFBP3	protein_coding
ENSG00000088325	-0.267476	0.166561	0.104143	TPX2	protein_coding
ENSG00000101557	0.156434	0.166561	0.0612805	USP14	protein_coding
ENSG00000111707	-0.196881	0.166561	0.0770811	SUDS3	protein_coding
ENSG00000114416	0.188919	0.166561	0.0739621	FXR1	protein_coding
ENSG00000126749	0.231597	0.166561	0.0908293	EMG1	protein_coding
ENSG00000144857	-0.201692	0.166561	0.0789103	BOC	protein_coding
ENSG00000148229	0.211978	0.166561	0.0829569	POLE3	protein_coding
ENSG00000158286	-0.31026	0.166561	0.121521	RNF207	protein_coding
ENSG00000171951	0.280442	0.166561	0.109845	SCG2	protein_coding
ENSG00000222009	-0.215052	0.167651	0.0843392	BTBD19	protein_coding
ENSG00000123595	0.227186	0.167979	0.0891445	RAB9A	protein_coding
ENSG00000137807	-0.304921	0.168892	0.119942	KIF23	protein_coding
ENSG00000100330	-0.264666	0.169202	0.104597	MTMR3	protein_coding
ENSG00000125844	-0.14129	0.169202	0.0555518	RRBP1	protein_coding
ENSG00000004961	0.242645	0.169533	0.0954809	HCCS	protein_coding
ENSG00000181610	0.236709	0.17018	0.0930729	MRPS23	protein_coding
ENSG00000143952	0.208674	0.170457	0.0821946	VPS54	protein_coding
ENSG00000092969	0.154526	0.170505	0.0608804	TGFB2	protein_coding
ENSG00000082515	0.291473	0.170724	0.114609	MRPL22	protein_coding
ENSG00000116752	0.247266	0.171422	0.0975201	BCAS2	protein_coding
ENSG00000167395	-0.241873	0.171422	0.0955187	ZNF646	protein_coding
ENSG00000174516	-0.290206	0.171422	0.114711	PELI3	protein_coding
ENSG00000189403	0.155675	0.171422	0.0614241	HMGB1	protein_coding
ENSG00000100592	-0.270569	0.171643	0.106929	DAAM1	protein_coding
ENSG00000117133	0.227579	0.171643	0.0898119	RPF1	protein_coding
ENSG00000065526	-0.24857	0.172262	0.0980693	SPEN	protein_coding
ENSG00000076248	0.224525	0.172262	0.0888911	UNG	protein_coding
ENSG00000149577	-0.273925	0.172262	0.108304	SIDT2	protein_coding
ENSG00000282522	-0.190695	0.172262	0.0876377	PKD1P1	transcribed_unprocessed_pseudogene
ENSG00000013573	-0.251384	0.172591	0.0995032	DDX11	protein_coding
ENSG00000101782	0.182053	0.172591	0.0720726	RIOK3	protein_coding
ENSG00000105404	-0.270991	0.172591	0.107975	RABAC1	protein_coding
ENSG00000109606	0.158729	0.172591	0.0628969	DHX15	protein_coding
ENSG00000111348	0.303495	0.172591	0.119444	ARHGDIB	protein_coding
ENSG00000117151	0.196584	0.172591	0.0778781	CTBS	protein_coding
ENSG00000128159	-0.197767	0.172591	0.0783759	TUBGCP6	protein_coding
ENSG00000163884	-0.293166	0.172591	0.11622	KLF15	protein_coding
ENSG00000165119	0.136446	0.172591	0.0540059	HNRNPK	protein_coding
ENSG00000171552	0.202275	0.172591	0.0803082	BCL2L1	protein_coding
ENSG00000198300	-0.319185	0.172591	0.124755	PEG3	protein_coding
ENSG00000196549	0.281904	0.17373	0.110023	MME	protein_coding
ENSG00000171566	0.185815	0.174733	0.0737791	PLRG1	protein_coding
ENSG00000136930	0.193581	0.174806	0.0768984	PSMB7	protein_coding
ENSG00000146411	0.214078	0.174833	0.0850775	SLC2A12	protein_coding
ENSG00000140937	-0.190822	0.174844	0.0759228	CDH11	protein_coding
ENSG00000196739	-0.206738	0.17592	0.0821246	COL27A1	protein_coding
ENSG00000181027	-0.233987	0.175952	0.0930223	FKRP	protein_coding
ENSG00000165630	0.247177	0.176066	0.0981963	PRPF18	protein_coding
ENSG00000105829	0.262798	0.176805	0.104603	BET1	protein_coding
ENSG00000010803	-0.218054	0.177609	0.0869577	SCMH1	protein_coding
ENSG00000103423	0.235544	0.177631	0.0937721	DNAJA3	protein_coding
ENSG00000244242	-0.280274	0.177631	0.111134	IFITM10	protein_coding
ENSG00000182983	-0.307407	0.178258	0.122342	ZNF662	protein_coding
ENSG00000149541	-0.222679	0.178526	0.0889685	B3GAT3	protein_coding
ENSG00000095139	0.142254	0.178685	0.056845	ARCN1	protein_coding
ENSG00000111605	-0.250147	0.178685	0.100173	CPSF6	protein_coding
ENSG00000111802	0.181087	0.178685	0.0723476	TDP2	protein_coding
ENSG00000112695	0.2095	0.178685	0.0837109	COX7A2	protein_coding
ENSG00000125741	-0.242348	0.178685	0.0969144	OPA3	protein_coding
ENSG00000004779	0.260219	0.179416	0.104149	NDUFAB1	protein_coding
ENSG00000023734	0.203777	0.179416	0.0816034	STRAP	protein_coding
ENSG00000133961	0.230651	0.179416	0.0921279	NUMB	protein_coding
ENSG00000165704	0.275961	0.179416	0.11038	HPRT1	protein_coding
ENSG00000180398	0.150422	0.179416	0.0602161	MCFD2	protein_coding
ENSG00000167863	0.194281	0.179723	0.0777959	ATP5PD	protein_coding
ENSG00000102349	-0.287071	0.179854	0.115671	KLF8	protein_coding
ENSG00000124172	0.202909	0.179854	0.0813784	ATP5F1E	protein_coding
ENSG00000160972	-0.277137	0.179854	0.112176	PPP1R16A	protein_coding
ENSG00000166716	-0.220656	0.179854	0.0885275	ZNF592	protein_coding
ENSG00000167601	-0.168185	0.179854	0.0674059	AXL	protein_coding
ENSG00000170899	0.232482	0.179854	0.0930985	GSTA4	protein_coding
ENSG00000198961	0.164041	0.179854	0.0657431	PJA2	protein_coding
ENSG00000129559	0.243141	0.18018	0.0977009	NEDD8	protein_coding
ENSG00000285246	0.243141	0.18018	0.0977009	NEDD8	protein_coding
ENSG00000275700	0.237771	0.180323	0.104555	AATF	protein_coding
ENSG00000166913	0.202624	0.180326	0.0813837	YWHAB	protein_coding
ENSG00000173226	0.270265	0.181591	0.108079	IQCB1	protein_coding
ENSG00000062822	-0.306207	0.182255	0.124578	POLD1	protein_coding
ENSG00000069248	0.225325	0.182255	0.0905272	NUP133	protein_coding
ENSG00000132024	-0.242934	0.182255	0.0978432	CC2D1A	protein_coding
ENSG00000177042	-0.244495	0.182255	0.0986004	TMEM80	protein_coding
ENSG00000276072	-0.294383	0.182255	0.123938	AATF	protein_coding
ENSG00000159674	-0.275398	0.182789	0.109708	SPON2	protein_coding
ENSG00000103024	-0.295493	0.183458	0.120962	NME3	protein_coding
ENSG00000102572	0.177967	0.183904	0.0717468	STK24	protein_coding
ENSG00000150630	0.211602	0.183904	0.0853505	VEGFC	protein_coding
ENSG00000174943	-0.286623	0.183904	0.115856	KCTD13	protein_coding
ENSG00000141198	0.278159	0.185581	0.111804	TOM1L1	protein_coding
ENSG00000122545	0.154085	0.186096	0.0622888	SEPTIN7	protein_coding
ENSG00000108557	-0.24727	0.187166	0.10025	RAI1	protein_coding
ENSG00000134057	-0.285476	0.187166	0.116316	CCNB1	protein_coding
ENSG00000184465	-0.205529	0.187166	0.0831621	WDR27	protein_coding
ENSG00000089692	-0.28888	0.18737	0.115454	LAG3	protein_coding
ENSG00000163191	0.204136	0.18737	0.08271	S100A11	protein_coding
ENSG00000164647	0.173382	0.18737	0.07028	STEAP1	protein_coding
ENSG00000224596	0.273372	0.18737	0.1102	ZMIZ1-AS1	lncRNA
ENSG00000180155	-0.18161	0.187792	0.0736229	LYNX1	protein_coding
ENSG00000129968	-0.298239	0.188556	0.122528	ABHD17A	protein_coding
ENSG00000167543	-0.216662	0.188556	0.0880324	TP53I13	protein_coding
ENSG00000113790	0.308213	0.188868	0.12475	EHHADH	protein_coding
ENSG00000154589	0.283303	0.188868	0.114737	LY96	protein_coding
ENSG00000186111	-0.202868	0.188868	0.0824146	PIP5K1C	protein_coding
ENSG00000271303	0.233034	0.188868	0.0947636	SRXN1	protein_coding
ENSG00000157483	0.192541	0.189151	0.0782492	MYO1E	protein_coding
ENSG00000162961	0.252575	0.189327	0.10247	DPY30	protein_coding
ENSG00000125826	-0.164828	0.190428	0.0670728	RBCK1	protein_coding
ENSG00000288293	-0.278458	0.190535	0.113691	CC2D1A	protein_coding
ENSG00000138663	0.254136	0.191676	0.103684	COPS4	protein_coding
ENSG00000198000	0.229406	0.191676	0.0935067	NOL8	protein_coding
ENSG00000119938	0.153642	0.191753	0.062585	PPP1R3C	protein_coding
ENSG00000128039	0.287236	0.193198	0.116961	SRD5A3	protein_coding
ENSG00000130508	-0.182033	0.193198	0.0743375	PXDN	protein_coding
ENSG00000155592	-0.290517	0.193198	0.118497	ZKSCAN2	protein_coding
ENSG00000114923	-0.272417	0.193621	0.110939	SLC4A3	protein_coding
ENSG00000182979	-0.26021	0.193621	0.106627	MTA1	protein_coding
ENSG00000165322	0.240342	0.193677	0.098079	ARHGAP12	protein_coding
ENSG00000133639	0.170643	0.194868	0.0698931	BTG1	protein_coding
ENSG00000128016	-0.262607	0.195137	0.107665	ZFP36	protein_coding
ENSG00000002330	-0.271352	0.195978	0.110895	BAD	protein_coding
ENSG00000080854	-0.299585	0.196505	0.122512	IGSF9B	protein_coding
ENSG00000134001	0.174169	0.196505	0.0714026	EIF2S1	protein_coding
ENSG00000161714	-0.195765	0.196505	0.0800657	PLCD3	protein_coding
ENSG00000044574	0.173425	0.197149	0.0711729	HSPA5	protein_coding
ENSG00000069849	-0.206342	0.197149	0.0848508	ATP1B3	protein_coding
ENSG00000103018	0.184211	0.197149	0.0756628	CYB5B	protein_coding
ENSG00000147124	0.260533	0.197149	0.107147	ZNF41	protein_coding
ENSG00000163781	0.256454	0.197149	0.105835	TOPBP1	protein_coding
ENSG00000167110	-0.181502	0.197149	0.074561	GOLGA2	protein_coding
ENSG00000167702	-0.280052	0.197149	0.11519	KIFC2	protein_coding
ENSG00000184752	0.232211	0.197149	0.0952048	NDUFA12	protein_coding
ENSG00000204227	-0.288005	0.197149	0.119923	RING1	protein_coding
ENSG00000134153	0.200232	0.197371	0.0822273	EMC7	protein_coding
ENSG00000154781	0.251625	0.197627	0.10334	CCDC174	protein_coding
ENSG00000105640	-0.167979	0.197836	0.0691044	RPL18A	protein_coding
ENSG00000106367	0.22863	0.197836	0.0941409	AP1S1	protein_coding
ENSG00000119403	-0.205487	0.199363	0.0846999	PHF19	protein_coding
ENSG00000148700	0.19872	0.199363	0.0817368	ADD3	protein_coding
ENSG00000262795	0.207033	0.199363	0.0852786	IFNGR2	protein_coding
ENSG00000196290	0.253307	0.199471	0.104436	NIF3L1	protein_coding
ENSG00000156256	0.180559	0.199926	0.0744496	USP16	protein_coding
ENSG00000169203	-0.254079	0.199926	0.104313	NPIPB12	protein_coding
ENSG00000274334	-0.269486	0.199926	0.112082	VASN	protein_coding
ENSG00000162368	0.13385	0.200855	0.0552727	CMPK1	protein_coding
ENSG00000166130	0.174415	0.202121	0.0721068	IKBIP	protein_coding
ENSG00000115919	0.287515	0.202703	0.119458	KYNU	protein_coding
ENSG00000006652	0.175042	0.202955	0.0724237	IFRD1	protein_coding
ENSG00000102144	0.194468	0.203386	0.0804088	PGK1	protein_coding
ENSG00000103202	-0.209498	0.203386	0.0866857	NME4	protein_coding
ENSG00000125812	0.266324	0.203386	0.109948	GZF1	protein_coding
ENSG00000126775	0.208475	0.203386	0.0863543	ATG14	protein_coding
ENSG00000233016	-0.236658	0.203386	0.0980886	SNHG7	lncRNA
ENSG00000196547	-0.231924	0.204504	0.0961584	MAN2A2	protein_coding
ENSG00000105176	0.210952	0.205455	0.0875453	URI1	protein_coding
ENSG00000099904	-0.211868	0.205559	0.0879371	ZDHHC8	protein_coding
ENSG00000129009	-0.175225	0.206224	0.0728525	ISLR	protein_coding
ENSG00000288508	-0.175225	0.206224	0.0728525	ISLR	protein_coding
ENSG00000115084	0.164408	0.206469	0.0683362	SLC35F5	protein_coding
ENSG00000007080	-0.24346	0.20705	0.101554	CCDC124	protein_coding
ENSG00000103249	-0.186009	0.20705	0.0773478	CLCN7	protein_coding
ENSG00000013810	-0.263122	0.208292	0.109359	TACC3	protein_coding
ENSG00000181523	-0.200898	0.208292	0.083641	SGSH	protein_coding
ENSG00000112787	-0.290092	0.208314	0.12327	FBRSL1	protein_coding
ENSG00000147679	0.248736	0.208314	0.103577	UTP23	protein_coding
ENSG00000136379	0.240246	0.208576	0.100538	ABHD17C	protein_coding
ENSG00000144746	0.140138	0.208576	0.0584388	ARL6IP5	protein_coding
ENSG00000158710	0.161693	0.208576	0.0674294	TAGLN2	protein_coding
ENSG00000161618	-0.294315	0.208576	0.122581	ALDH16A1	protein_coding
ENSG00000183597	-0.224144	0.208576	0.0935564	TANGO2	protein_coding
ENSG00000011198	0.235225	0.208639	0.0982131	ABHD5	protein_coding
ENSG00000140398	-0.247789	0.208639	0.103422	NEIL1	protein_coding
ENSG00000197579	0.191678	0.208639	0.0799353	TOPORS	protein_coding
ENSG00000134108	0.165739	0.208842	0.0692477	ARL8B	protein_coding
ENSG00000163485	-0.278383	0.208842	0.116484	ADORA1	protein_coding
ENSG00000229119	-0.279226	0.208842	0.11569	AC026403.1	processed_pseudogene
ENSG00000128463	0.212072	0.209107	0.0886731	EMC4	protein_coding
ENSG00000136279	-0.200814	0.209107	0.0840065	DBNL	protein_coding
ENSG00000137500	0.168811	0.209107	0.0705619	CCDC90B	protein_coding
ENSG00000147687	0.251984	0.209107	0.105397	TATDN1	protein_coding
ENSG00000156858	0.243108	0.209107	0.101586	PRR14	protein_coding
ENSG00000152931	0.276937	0.210407	0.115734	PART1	lncRNA
ENSG00000126945	0.151026	0.212604	0.0633404	HNRNPH2	protein_coding
ENSG00000156273	0.268972	0.212604	0.113273	BACH1	protein_coding
ENSG00000157933	-0.197734	0.212604	0.0829848	SKI	protein_coding
ENSG00000178202	-0.191496	0.212728	0.0803684	POGLUT3	protein_coding
ENSG00000166401	0.255104	0.213638	0.10757	SERPINB8	protein_coding
ENSG00000225921	0.213427	0.213638	0.0896621	NOL7	protein_coding
ENSG00000165609	0.185668	0.213651	0.0779558	NUDT5	protein_coding
ENSG00000157895	-0.259252	0.213703	0.109138	C12orf43	protein_coding
ENSG00000082146	0.234598	0.213712	0.0985118	STRADB	protein_coding
ENSG00000065320	-0.166907	0.214099	0.0702451	NTN1	protein_coding
ENSG00000101220	-0.255391	0.214099	0.107801	C20orf27	protein_coding
ENSG00000103145	-0.249316	0.214099	0.105548	HCFC1R1	protein_coding
ENSG00000104897	-0.217428	0.214099	0.0915717	SF3A2	protein_coding
ENSG00000116459	0.167598	0.214099	0.0707342	ATP5PB	protein_coding
ENSG00000123091	0.163748	0.214099	0.0690338	RNF11	protein_coding
ENSG00000125304	0.138459	0.214099	0.0583543	TM9SF2	protein_coding
ENSG00000127580	-0.282925	0.214099	0.120048	WDR24	protein_coding
ENSG00000136810	0.224913	0.214099	0.0950084	TXN	protein_coding
ENSG00000137441	-0.220003	0.214099	0.0943237	FGFBP2	protein_coding
ENSG00000137814	0.238749	0.214099	0.100819	HAUS2	protein_coding
ENSG00000139719	0.191149	0.214099	0.0806142	VPS33A	protein_coding
ENSG00000139826	0.215476	0.214099	0.0908337	ABHD13	protein_coding
ENSG00000147883	0.240715	0.214099	0.100844	CDKN2B	protein_coding
ENSG00000151694	0.204585	0.214099	0.0862334	ADAM17	protein_coding
ENSG00000167113	-0.213865	0.214099	0.0903349	COQ4	protein_coding
ENSG00000206394	0.207836	0.214099	0.08767	CLIC1	protein_coding
ENSG00000213719	0.207836	0.214099	0.08767	CLIC1	protein_coding
ENSG00000223639	0.207836	0.214099	0.08767	CLIC1	protein_coding
ENSG00000226248	0.207836	0.214099	0.08767	CLIC1	protein_coding
ENSG00000226417	0.207836	0.214099	0.08767	CLIC1	protein_coding
ENSG00000226651	0.207836	0.214099	0.08767	CLIC1	protein_coding
ENSG00000230685	0.207836	0.214099	0.08767	CLIC1	protein_coding
ENSG00000113552	0.226565	0.21464	0.0959843	GNPDA1	protein_coding
ENSG00000138095	0.209516	0.21464	0.0885853	LRPPRC	protein_coding
ENSG00000143515	-0.20928	0.21464	0.0883234	ATP8B2	protein_coding
ENSG00000111252	0.198992	0.215006	0.0841594	SH2B3	protein_coding
ENSG00000023572	0.258418	0.215254	0.109551	GLRX2	protein_coding
ENSG00000143621	0.18786	0.215254	0.0794468	ILF2	protein_coding
ENSG00000162736	0.169412	0.21541	0.0717129	NCSTN	protein_coding
ENSG00000168259	0.17058	0.215614	0.0721567	DNAJC7	protein_coding
ENSG00000127314	0.143271	0.215791	0.0606274	RAP1B	protein_coding
ENSG00000196352	0.192455	0.215791	0.0809224	CD55	protein_coding
ENSG00000113312	0.195537	0.216396	0.0828408	TTC1	protein_coding
ENSG00000143353	0.269771	0.216423	0.11401	LYPLAL1	protein_coding
ENSG00000162928	0.196926	0.216423	0.0835385	PEX13	protein_coding
ENSG00000142303	-0.269045	0.216539	0.11467	ADAMTS10	protein_coding
ENSG00000236287	0.204743	0.216539	0.0867796	ZBED5	protein_coding
ENSG00000110092	0.215742	0.217288	0.0921122	CCND1	protein_coding
ENSG00000121005	-0.249542	0.217288	0.105995	CRISPLD1	protein_coding
ENSG00000123989	-0.208413	0.217288	0.0886768	CHPF	protein_coding
ENSG00000148187	0.208737	0.217288	0.0887501	MRRF	protein_coding
ENSG00000163430	-0.133729	0.217288	0.0567509	FSTL1	protein_coding
ENSG00000168701	0.231648	0.217288	0.0985491	TMEM208	protein_coding
ENSG00000262826	-0.179612	0.217288	0.0762764	INTS3	protein_coding
ENSG00000271122	0.26425	0.217288	0.112075	AC018647.2	lncRNA
ENSG00000138834	-0.245878	0.217436	0.104797	MAPK8IP3	protein_coding
ENSG00000138385	0.179498	0.218174	0.0762928	SSB	protein_coding
ENSG00000149100	0.207736	0.218177	0.0884762	EIF3M	protein_coding
ENSG00000233452	0.274076	0.218231	0.116227	STXBP5-AS1	lncRNA
ENSG00000155380	0.284644	0.218369	0.121536	SLC16A1	protein_coding
ENSG00000142409	-0.269506	0.219125	0.114601	ZNF787	protein_coding
ENSG00000133398	0.213518	0.219946	0.0908882	MED10	protein_coding
ENSG00000165282	-0.218074	0.219946	0.092886	PIGO	protein_coding
ENSG00000267165	0.26031	0.219946	0.111283	CHMP1B-AS1	lncRNA
ENSG00000139718	-0.188973	0.220224	0.0805944	SETD1B	protein_coding
ENSG00000254505	0.259142	0.220977	0.111188	CHMP4A	protein_coding
ENSG00000105676	-0.274458	0.221096	0.117597	ARMC6	protein_coding
ENSG00000219545	0.231008	0.222359	0.0987659	UMAD1	protein_coding
ENSG00000105825	0.279483	0.222885	0.124178	TFPI2	protein_coding
ENSG00000175505	-0.214578	0.22306	0.0917495	CLCF1	protein_coding
ENSG00000230989	0.18074	0.223404	0.0772871	HSBP1	protein_coding
ENSG00000173706	-0.246812	0.223412	0.105778	HEG1	protein_coding
ENSG00000211460	0.167415	0.223412	0.0716615	TSN	protein_coding
ENSG00000164880	-0.21626	0.223576	0.0930361	INTS1	protein_coding
ENSG00000113845	0.186056	0.224023	0.079714	TIMMDC1	protein_coding
ENSG00000132300	0.189295	0.224023	0.0810684	PTCD3	protein_coding
ENSG00000137309	0.163951	0.224023	0.0703062	HMGA1	protein_coding
ENSG00000177666	-0.240006	0.224023	0.103323	PNPLA2	protein_coding
ENSG00000137575	0.159939	0.225551	0.0686296	SDCBP	protein_coding
ENSG00000104660	0.197062	0.226353	0.0846463	LEPROTL1	protein_coding
ENSG00000007520	-0.227546	0.226391	0.0978778	TSR3	protein_coding
ENSG00000021776	-0.211611	0.226391	0.09097	AQR	protein_coding
ENSG00000068878	0.190364	0.226391	0.0817966	PSME4	protein_coding
ENSG00000090487	0.161741	0.226391	0.0695447	SPG21	protein_coding
ENSG00000099994	-0.257607	0.226391	0.111249	SUSD2	protein_coding
ENSG00000139645	-0.161963	0.226391	0.0696308	ANKRD52	protein_coding
ENSG00000163933	0.221911	0.226391	0.0951683	RFT1	protein_coding
ENSG00000198018	0.251567	0.226391	0.108372	ENTPD7	protein_coding
ENSG00000139842	0.160912	0.226418	0.0691657	CUL4A	protein_coding
ENSG00000107816	-0.178107	0.227909	0.0767429	LZTS2	protein_coding
ENSG00000170515	0.17882	0.227909	0.077023	PA2G4	protein_coding
ENSG00000180008	0.228358	0.227909	0.0983118	SOCS4	protein_coding
ENSG00000071564	-0.221503	0.228047	0.0956201	TCF3	protein_coding
ENSG00000106443	0.24863	0.228047	0.106872	PHF14	protein_coding
ENSG00000116685	-0.177192	0.228047	0.0763896	KIAA2013	protein_coding
ENSG00000132002	0.169068	0.228047	0.0728873	DNAJB1	protein_coding
ENSG00000162607	0.172426	0.228047	0.0743657	USP1	protein_coding
ENSG00000175602	-0.269789	0.228047	0.123025	CCDC85B	protein_coding
ENSG00000250571	-0.270321	0.228047	0.11685	GLI4	protein_coding
ENSG00000164024	0.225149	0.228383	0.0971182	METAP1	protein_coding
ENSG00000170836	0.239911	0.229069	0.103711	PPM1D	protein_coding
ENSG00000160446	-0.262218	0.229764	0.11369	ZDHHC12	protein_coding
ENSG00000163754	0.18296	0.229764	0.0790151	GYG1	protein_coding
ENSG00000165416	0.165225	0.229764	0.0713999	SUGT1	protein_coding
ENSG00000103197	-0.21761	0.230105	0.094088	TSC2	protein_coding
ENSG00000221914	0.19603	0.230668	0.0847285	PPP2R2A	protein_coding
ENSG00000140691	-0.223263	0.231228	0.0967577	ARMC5	protein_coding
ENSG00000142556	0.267064	0.231228	0.1153	ZNF614	protein_coding
ENSG00000051382	-0.242779	0.231243	0.10522	PIK3CB	protein_coding
ENSG00000074219	-0.191938	0.231243	0.083143	TEAD2	protein_coding
ENSG00000128346	0.262128	0.231243	0.114111	C22orf23	protein_coding
ENSG00000128609	0.203428	0.231243	0.0882938	NDUFA5	protein_coding
ENSG00000140564	-0.164112	0.231243	0.0711748	FURIN	protein_coding
ENSG00000186260	0.251416	0.231243	0.109384	MRTFB	protein_coding
ENSG00000279247	0.237041	0.231243	0.10267	AK6	protein_coding
ENSG00000136720	-0.203955	0.231571	0.088314	HS6ST1	protein_coding
ENSG00000101216	-0.221083	0.232079	0.0960874	GMEB2	protein_coding
ENSG00000131435	-0.237964	0.232197	0.103342	PDLIM4	protein_coding
ENSG00000135316	0.12976	0.232689	0.0563205	SYNCRIP	protein_coding
ENSG00000113384	0.134891	0.233259	0.0586281	GOLPH3	protein_coding
ENSG00000116285	0.128732	0.233259	0.0559342	ERRFI1	protein_coding
ENSG00000120370	0.231167	0.233259	0.100689	GORAB	protein_coding
ENSG00000161204	-0.203536	0.233259	0.0884655	ABCF3	protein_coding
ENSG00000164125	0.254414	0.233259	0.110823	GASK1B	protein_coding
ENSG00000181852	-0.196129	0.233259	0.0852638	RNF41	protein_coding
ENSG00000228315	-0.213664	0.233259	0.0928636	GUSBP11	lncRNA
ENSG00000159167	0.160238	0.234319	0.0698236	STC1	protein_coding
ENSG00000065135	0.144064	0.234584	0.0627096	GNAI3	protein_coding
ENSG00000164919	0.207246	0.234584	0.0903116	COX6C	protein_coding
ENSG00000086589	0.180255	0.234658	0.0784705	RBM22	protein_coding
ENSG00000137486	-0.27529	0.234658	0.12034	ARRB1	protein_coding
ENSG00000141696	-0.223323	0.234658	0.0974299	P3H4	protein_coding
ENSG00000173334	0.270245	0.234697	0.116698	TRIB1	protein_coding
ENSG00000136521	0.196358	0.235059	0.0855106	NDUFB5	protein_coding
ENSG00000113369	0.186079	0.23519	0.0813247	ARRDC3	protein_coding
ENSG00000135736	-0.267092	0.235532	0.117206	CCDC102A	protein_coding
ENSG00000070950	0.280833	0.23559	0.122369	RAD18	protein_coding
ENSG00000119772	-0.22088	0.23559	0.0966693	DNMT3A	protein_coding
ENSG00000159399	0.189369	0.23559	0.0825232	HK2	protein_coding
ENSG00000164916	-0.248111	0.23559	0.108643	FOXK1	protein_coding
ENSG00000176731	0.244017	0.23559	0.106507	RBIS	protein_coding
ENSG00000213672	-0.21988	0.23559	0.096166	NCKIPSD	protein_coding
ENSG00000103064	-0.216776	0.235782	0.0947337	SLC7A6	protein_coding
ENSG00000145214	-0.268645	0.236228	0.118055	DGKQ	protein_coding
ENSG00000122642	-0.181027	0.236789	0.0791674	FKBP9	protein_coding
ENSG00000162385	0.248458	0.237151	0.108232	MAGOH	protein_coding
ENSG00000141664	0.278175	0.23806	0.121142	ZCCHC2	protein_coding
ENSG00000105220	-0.15747	0.238544	0.0690093	GPI	protein_coding
ENSG00000129038	-0.217977	0.238544	0.0955894	LOXL1	protein_coding
ENSG00000110841	0.148619	0.238614	0.0650553	PPFIBP1	protein_coding
ENSG00000236560	0.258531	0.239324	0.124418	PPP1R11	protein_coding
ENSG00000164818	0.247875	0.239888	0.108767	DNAAF5	protein_coding
ENSG00000198604	0.22747	0.240367	0.0998816	BAZ1A	protein_coding
ENSG00000132467	0.17764	0.240451	0.0779674	UTP3	protein_coding
ENSG00000138640	0.226118	0.240451	0.0994055	FAM13A	protein_coding
ENSG00000229353	0.265256	0.240651	0.122487	TNXB	protein_coding
ENSG00000103194	0.243492	0.240741	0.106626	USP10	protein_coding
ENSG00000026652	-0.2068	0.241102	0.0907423	AGPAT4	protein_coding
ENSG00000163931	-0.145308	0.241102	0.063864	TKT	protein_coding
ENSG00000171310	0.277433	0.241102	0.122813	CHST11	protein_coding
ENSG00000178605	-0.220749	0.241158	0.0972129	GTPBP6	protein_coding
ENSG00000115540	0.256701	0.242021	0.113244	MOB4	protein_coding
ENSG00000134717	0.204966	0.242021	0.0902314	BTF3L4	protein_coding
ENSG00000161057	0.148957	0.242021	0.0656097	PSMC2	protein_coding
ENSG00000184432	0.112102	0.242021	0.0493675	COPB2	protein_coding
ENSG00000198517	-0.235239	0.242021	0.103956	MAFK	protein_coding
ENSG00000274780	-0.263127	0.242021	0.118324	PHRF1	protein_coding
ENSG00000283589	-0.258784	0.242021	0.114814	GOLGA8N	protein_coding
ENSG00000129562	0.194089	0.242087	0.0856109	DAD1	protein_coding
ENSG00000176473	0.264548	0.242087	0.116678	WDR25	protein_coding
ENSG00000186184	0.184742	0.242087	0.0813516	POLR1D	protein_coding
ENSG00000087502	0.20075	0.242168	0.088531	ERGIC2	protein_coding
ENSG00000182004	0.248817	0.242168	0.109673	SNRPE	protein_coding
ENSG00000174021	0.201137	0.24268	0.0887172	GNG5	protein_coding
ENSG00000166226	0.171042	0.24301	0.0754741	CCT2	protein_coding
ENSG00000111237	0.20309	0.243882	0.089699	VPS29	protein_coding
ENSG00000168002	0.204386	0.243882	0.0903327	POLR2G	protein_coding
ENSG00000114956	0.184837	0.24416	0.0816772	DGUOK	protein_coding
ENSG00000131653	-0.161516	0.24416	0.071415	TRAF7	protein_coding
ENSG00000168496	0.263604	0.24416	0.117096	FEN1	protein_coding
ENSG00000103066	-0.189612	0.244543	0.0837897	PLA2G15	protein_coding
ENSG00000164465	0.233027	0.244626	0.102995	DCBLD1	protein_coding
ENSG00000248049	0.25935	0.244931	0.114445	UBA6-AS1	lncRNA
ENSG00000114742	0.212594	0.245847	0.0940218	WDR48	protein_coding
ENSG00000122417	0.219397	0.246302	0.0975971	ODF2L	protein_coding
ENSG00000198783	0.251947	0.246551	0.111776	ZNF830	protein_coding
ENSG00000061794	0.243819	0.247063	0.1081	MRPS35	protein_coding
ENSG00000018510	0.190651	0.247234	0.0845551	AGPS	protein_coding
ENSG00000139684	0.174971	0.247234	0.0776274	ESD	protein_coding
ENSG00000109180	0.13825	0.247393	0.0613116	OCIAD1	protein_coding
ENSG00000130522	-0.256176	0.247393	0.114842	JUND	protein_coding
ENSG00000273707	-0.272845	0.247393	0.12187	CDKN1C	protein_coding
ENSG00000079134	0.205879	0.247482	0.091337	THOC1	protein_coding
ENSG00000131747	-0.243864	0.247482	0.10847	TOP2A	protein_coding
ENSG00000076924	-0.174388	0.2475	0.0774715	XAB2	protein_coding
ENSG00000100726	-0.239625	0.248514	0.106781	TELO2	protein_coding
ENSG00000167470	-0.22546	0.248542	0.100285	MIDN	protein_coding
ENSG00000172086	0.18309	0.248898	0.0814089	KRCC1	protein_coding
ENSG00000099203	-0.193098	0.249034	0.0859252	TMED1	protein_coding
ENSG00000142186	-0.154854	0.24944	0.0689107	SCYL1	protein_coding
ENSG00000225553	-0.169228	0.2499	0.0753564	PHF1	protein_coding
ENSG00000071246	-0.259787	0.250359	0.115529	VASH1	protein_coding
ENSG00000186684	-0.2454	0.250359	0.109122	CYP27C1	protein_coding
ENSG00000101132	0.248249	0.250586	0.110593	PFDN4	protein_coding
ENSG00000162032	-0.234608	0.250766	0.104941	SPSB3	protein_coding
ENSG00000014123	0.18557	0.250878	0.0827143	UFL1	protein_coding
ENSG00000004455	0.154207	0.250947	0.0687513	AK2	protein_coding
ENSG00000066279	-0.273297	0.251044	0.123088	ASPM	protein_coding
ENSG00000100519	0.165624	0.251044	0.0738928	PSMC6	protein_coding
ENSG00000102362	-0.253058	0.251044	0.112617	SYTL4	protein_coding
ENSG00000106399	0.238635	0.251044	0.106313	RPA3	protein_coding
ENSG00000106991	-0.152852	0.251044	0.0682292	ENG	protein_coding
ENSG00000122591	0.19617	0.251044	0.0875535	FAM126A	protein_coding
ENSG00000141577	-0.275569	0.251044	0.124117	CEP131	protein_coding
ENSG00000146425	0.193353	0.251044	0.0865129	DYNLT1	protein_coding
ENSG00000159579	0.191387	0.251044	0.0855579	RSPRY1	protein_coding
ENSG00000160767	-0.23154	0.251044	0.103643	FAM189B	protein_coding
ENSG00000168374	0.154758	0.251044	0.0691457	ARF4	protein_coding
ENSG00000173153	-0.255145	0.251044	0.114031	ESRRA	protein_coding
ENSG00000174705	0.211286	0.251044	0.0941745	SH3PXD2B	protein_coding
ENSG00000145216	0.242938	0.251053	0.108882	FIP1L1	protein_coding
ENSG00000165757	0.183656	0.251053	0.0823799	JCAD	protein_coding
ENSG00000184898	0.210654	0.251053	0.0940978	RBM43	protein_coding
ENSG00000124383	0.201029	0.251635	0.0899707	MPHOSPH10	protein_coding
ENSG00000021762	-0.1945	0.25204	0.0871383	OSBPL5	protein_coding
ENSG00000198498	0.258685	0.25204	0.115875	TMA16	protein_coding
ENSG00000213782	0.19532	0.252315	0.0873981	DDX47	protein_coding
ENSG00000055813	-0.247719	0.252353	0.112049	CCDC85A	protein_coding
ENSG00000116717	0.225724	0.252353	0.101402	GADD45A	protein_coding
ENSG00000143162	0.187014	0.252353	0.0837771	CREG1	protein_coding
ENSG00000165672	0.150222	0.252353	0.0673217	PRDX3	protein_coding
ENSG00000130254	-0.182975	0.252968	0.0820572	SAFB2	protein_coding
ENSG00000198959	0.218088	0.253175	0.0975597	TGM2	protein_coding
ENSG00000144810	-0.152553	0.253804	0.0685637	COL8A1	protein_coding
ENSG00000099624	-0.238476	0.254245	0.10749	ATP5F1D	protein_coding
ENSG00000040199	-0.255979	0.25455	0.115012	PHLPP2	protein_coding
ENSG00000122034	0.195585	0.25455	0.0878648	GTF3A	protein_coding
ENSG00000187522	0.247265	0.25455	0.111392	HSPA14	protein_coding
ENSG00000139180	0.217897	0.254983	0.0980129	NDUFA9	protein_coding
ENSG00000179941	0.208431	0.255213	0.0938101	BBS10	protein_coding
ENSG00000188229	-0.154224	0.255213	0.0693432	TUBB4B	protein_coding
ENSG00000011523	0.236746	0.256812	0.106672	CEP68	protein_coding
ENSG00000205707	0.248537	0.256949	0.112389	ETFRF1	protein_coding
ENSG00000065427	0.164058	0.258046	0.0739526	KARS1	protein_coding
ENSG00000115053	0.140484	0.258573	0.0633899	NCL	protein_coding
ENSG00000135900	0.174998	0.258573	0.0789035	MRPL44	protein_coding
ENSG00000003756	-0.155306	0.25881	0.0701048	RBM5	protein_coding
ENSG00000275031	-0.24489	0.25881	0.111455	METRNL	protein_coding
ENSG00000130066	0.166558	0.259103	0.0752108	SAT1	protein_coding
ENSG00000100263	-0.231558	0.259394	0.104712	RHBDD3	protein_coding
ENSG00000168056	-0.167715	0.259822	0.0757497	LTBP3	protein_coding
ENSG00000100442	0.214574	0.259848	0.0970002	FKBP3	protein_coding
ENSG00000180900	-0.229138	0.259848	0.103721	SCRIB	protein_coding
ENSG00000183576	0.174772	0.259964	0.0790168	SETD3	protein_coding
ENSG00000135631	0.15165	0.259974	0.0685964	RAB11FIP5	protein_coding
ENSG00000097033	0.143157	0.261943	0.0648606	SH3GLB1	protein_coding
ENSG00000119878	0.225014	0.261943	0.101997	CRIPT	protein_coding
ENSG00000131174	0.208767	0.261943	0.0946683	COX7B	protein_coding
ENSG00000165732	0.148435	0.261943	0.0672494	DDX21	protein_coding
ENSG00000178950	-0.188483	0.261943	0.0855199	GAK	protein_coding
ENSG00000181588	-0.251371	0.261943	0.113976	MEX3D	protein_coding
ENSG00000004766	0.247757	0.262156	0.112268	VPS50	protein_coding
ENSG00000089876	0.171239	0.26263	0.077695	DHX32	protein_coding
ENSG00000265972	0.232846	0.26263	0.105397	TXNIP	protein_coding
ENSG00000154217	0.240436	0.263277	0.10879	PITPNC1	protein_coding
ENSG00000128274	-0.208839	0.263545	0.0950769	A4GALT	protein_coding
ENSG00000134375	0.16247	0.263545	0.0737362	TIMM17A	protein_coding
ENSG00000113643	0.152233	0.263738	0.0691297	RARS1	protein_coding
ENSG00000112655	-0.207665	0.263868	0.0945543	PTK7	protein_coding
ENSG00000149476	-0.2211	0.263868	0.100449	TKFC	protein_coding
ENSG00000197780	0.222016	0.263868	0.100907	TAF13	protein_coding
ENSG00000215712	0.20939	0.263868	0.0952157	TMEM242	protein_coding
ENSG00000156966	-0.258174	0.264538	0.115713	B3GNT7	protein_coding
ENSG00000136108	-0.239506	0.266735	0.109165	CKAP2	protein_coding
ENSG00000084733	0.160641	0.26762	0.0732095	RAB10	protein_coding
ENSG00000136897	0.213727	0.26762	0.0972405	MRPL50	protein_coding
ENSG00000055208	0.148741	0.26801	0.0678587	TAB2	protein_coding
ENSG00000168936	-0.202623	0.268277	0.0926828	TMEM129	protein_coding
ENSG00000270069	0.243833	0.268374	0.111331	MIR222HG	lncRNA
ENSG00000168090	0.178908	0.269142	0.081755	COPS6	protein_coding
ENSG00000204370	0.163822	0.269142	0.0748704	SDHD	protein_coding
ENSG00000184497	-0.19541	0.269148	0.0894151	TMEM255B	protein_coding
ENSG00000096872	0.221816	0.269429	0.101497	IFT74	protein_coding
ENSG00000145337	0.192352	0.269429	0.087913	PYURF	protein_coding
ENSG00000146826	-0.242037	0.269429	0.110783	MAP11	protein_coding
ENSG00000255072	0.192352	0.269429	0.087913	PIGY	protein_coding
ENSG00000085998	0.199285	0.270642	0.091156	POMGNT1	protein_coding
ENSG00000265808	0.162101	0.270657	0.0742023	SEC22B	protein_coding
ENSG00000104635	0.143998	0.271208	0.065985	SLC39A14	protein_coding
ENSG00000127418	-0.182333	0.27255	0.0838429	FGFRL1	protein_coding
ENSG00000198408	0.174634	0.27263	0.0800302	OGA	protein_coding
ENSG00000125843	-0.224456	0.272902	0.102986	AP5S1	protein_coding
ENSG00000135917	0.23076	0.272923	0.105717	SLC19A3	protein_coding
ENSG00000144848	0.183306	0.272923	0.0840601	ATG3	protein_coding
ENSG00000266074	-0.261168	0.273451	0.12286	BAHCC1	protein_coding
ENSG00000148660	-0.200225	0.273717	0.0919391	CAMK2G	protein_coding
ENSG00000006530	0.226262	0.273861	0.103807	AGK	protein_coding
ENSG00000112249	0.184006	0.273861	0.0845837	ASCC3	protein_coding
ENSG00000135336	0.21764	0.273861	0.099946	ORC3	protein_coding
ENSG00000212866	0.179646	0.273861	0.0827376	HSPA1B	protein_coding
ENSG00000280759	0.263913	0.273861	0.123166	AP2A2	protein_coding
ENSG00000110583	-0.237716	0.274869	0.109161	NAA40	protein_coding
ENSG00000136280	-0.190287	0.274869	0.087599	CCM2	protein_coding
ENSG00000163319	0.238804	0.274869	0.109968	MRPS18C	protein_coding
ENSG00000164091	0.155664	0.274869	0.071642	WDR82	protein_coding
ENSG00000188428	0.241672	0.274869	0.111513	BLOC1S5	protein_coding
ENSG00000238105	-0.261922	0.274869	0.119743	GOLGA2P5	transcribed_unprocessed_pseudogene
ENSG00000100387	0.214583	0.27591	0.0989059	RBX1	protein_coding
ENSG00000159593	0.187823	0.27591	0.0865659	NAE1	protein_coding
ENSG00000102359	-0.192526	0.276397	0.0888306	SRPX2	protein_coding
ENSG00000104332	-0.174405	0.276397	0.080824	SFRP1	protein_coding
ENSG00000107789	0.173894	0.276397	0.0803402	MINPP1	protein_coding
ENSG00000113569	0.192676	0.276397	0.0889513	NUP155	protein_coding
ENSG00000115758	0.246146	0.276397	0.114249	ODC1	protein_coding
ENSG00000119669	-0.200267	0.276397	0.0924088	IRF2BPL	protein_coding
ENSG00000134444	0.228443	0.276397	0.105664	RELCH	protein_coding
ENSG00000140350	0.171971	0.276397	0.0793771	ANP32A	protein_coding
ENSG00000140931	-0.165641	0.276397	0.0763901	CMTM3	protein_coding
ENSG00000176619	-0.209595	0.276397	0.09701	LMNB2	protein_coding
ENSG00000198406	0.195032	0.276397	0.090165	BZW1P2	processed_pseudogene
ENSG00000104549	0.206565	0.277037	0.0953834	SQLE	protein_coding
ENSG00000135709	-0.24527	0.277037	0.114599	KIAA0513	protein_coding
ENSG00000160200	-0.235447	0.277037	0.1087	CBS	protein_coding
ENSG00000197442	0.252561	0.277037	0.117564	MAP3K5	protein_coding
ENSG00000105639	-0.217642	0.277156	0.100766	JAK3	protein_coding
ENSG00000108010	0.218776	0.277331	0.101228	GLRX3	protein_coding
ENSG00000142494	0.243062	0.278213	0.112374	SLC47A1	protein_coding
ENSG00000163041	0.171834	0.278982	0.0796005	H3-3A	protein_coding
ENSG00000122705	0.16115	0.279616	0.0747719	CLTA	protein_coding
ENSG00000164414	0.189497	0.279616	0.0878141	SLC35A1	protein_coding
ENSG00000128708	0.171485	0.28065	0.0795387	HAT1	protein_coding
ENSG00000035687	0.136394	0.280653	0.0632951	ADSS2	protein_coding
ENSG00000104881	-0.21419	0.280653	0.0995765	PPP1R13L	protein_coding
ENSG00000163755	0.172735	0.280653	0.0801381	HPS3	protein_coding
ENSG00000132330	0.256097	0.280919	0.11851	SCLY	protein_coding
ENSG00000149782	-0.247027	0.281697	0.114806	PLCB3	protein_coding
ENSG00000100462	0.17067	0.282306	0.0793581	PRMT5	protein_coding
ENSG00000163739	0.261165	0.282762	0.120748	CXCL1	protein_coding
ENSG00000197498	0.195168	0.282903	0.0907272	RPF2	protein_coding
ENSG00000033030	0.167121	0.283003	0.0777912	ZCCHC8	protein_coding
ENSG00000128185	-0.215665	0.283003	0.100368	DGCR6L	protein_coding
ENSG00000137831	0.171515	0.283003	0.0798423	UACA	protein_coding
ENSG00000168439	0.181921	0.283003	0.0846605	STIP1	protein_coding
ENSG00000179832	-0.18714	0.283003	0.0871142	MROH1	protein_coding
ENSG00000185010	0.23016	0.283003	0.107231	F8	protein_coding
ENSG00000205581	0.183223	0.28335	0.085412	HMGN1	protein_coding
ENSG00000166200	0.139251	0.284286	0.0649188	COPS2	protein_coding
ENSG00000189180	-0.214732	0.284286	0.0999229	ZNF33A	protein_coding
ENSG00000136378	-0.254608	0.28444	0.119062	ADAMTS7	protein_coding
ENSG00000283103	-0.251292	0.28444	0.117575	AC010642.2	lncRNA
ENSG00000121741	0.235813	0.28446	0.110868	ZMYM2	protein_coding
ENSG00000167528	-0.231812	0.284873	0.108165	ZNF641	protein_coding
ENSG00000147400	0.213955	0.285342	0.0999787	CETN2	protein_coding
ENSG00000109917	0.228394	0.286839	0.10651	ZPR1	protein_coding
ENSG00000163945	-0.233329	0.288178	0.109526	UVSSA	protein_coding
ENSG00000170961	0.251724	0.288272	0.120259	HAS2	protein_coding
ENSG00000176463	-0.195336	0.288272	0.0914827	SLCO3A1	protein_coding
ENSG00000130584	-0.256727	0.288736	0.121506	ZBTB46	protein_coding
ENSG00000142686	-0.170962	0.289372	0.0801215	C1orf216	protein_coding
ENSG00000090530	0.15193	0.289443	0.071306	P3H2	protein_coding
ENSG00000143977	0.1934	0.290118	0.0907461	SNRPG	protein_coding
ENSG00000151835	0.212421	0.290246	0.0996845	SACS	protein_coding
ENSG00000168275	0.245938	0.290246	0.115484	COA6	protein_coding
ENSG00000075426	-0.17301	0.290888	0.0813434	FOSL2	protein_coding
ENSG00000132153	-0.171838	0.290888	0.0807064	DHX30	protein_coding
ENSG00000146676	0.159378	0.290888	0.0748299	PURB	protein_coding
ENSG00000178951	-0.170947	0.290888	0.0803335	ZBTB7A	protein_coding
ENSG00000189043	0.155254	0.291727	0.0730216	NDUFA4	protein_coding
ENSG00000277406	0.205032	0.291727	0.09623	SEC22B4P	transcribed_unprocessed_pseudogene
ENSG00000088986	0.18495	0.292192	0.0869695	DYNLL1	protein_coding
ENSG00000105974	0.14832	0.292192	0.0697254	CAV1	protein_coding
ENSG00000119408	-0.186562	0.292192	0.0877282	NEK6	protein_coding
ENSG00000125037	0.144591	0.292192	0.0680367	EMC3	protein_coding
ENSG00000149823	-0.224981	0.292192	0.106324	VPS51	protein_coding
ENSG00000170144	0.154878	0.29279	0.0728836	HNRNPA3	protein_coding
ENSG00000119844	0.16785	0.292895	0.0791166	AFTPH	protein_coding
ENSG00000087266	-0.166892	0.294298	0.0786657	SH3BP2	protein_coding
ENSG00000090975	-0.226296	0.294298	0.107261	PITPNM2	protein_coding
ENSG00000116473	0.161539	0.294298	0.0761833	RAP1A	protein_coding
ENSG00000120948	0.136242	0.294298	0.0642765	TARDBP	protein_coding
ENSG00000129925	-0.151011	0.294298	0.0712021	PGAP6	protein_coding
ENSG00000171448	0.218245	0.294298	0.103179	ZBTB26	protein_coding
ENSG00000213799	0.259372	0.294298	0.121828	ZNF845	protein_coding
ENSG00000113719	-0.13207	0.295316	0.0623825	ERGIC1	protein_coding
ENSG00000143207	0.228827	0.295316	0.107919	COP1	protein_coding
ENSG00000163521	0.242388	0.295439	0.114608	GLB1L	protein_coding
ENSG00000143179	0.244934	0.295502	0.115961	UCK2	protein_coding
ENSG00000073169	-0.240365	0.295804	0.11427	SELENOO	protein_coding
ENSG00000115457	-0.172902	0.295804	0.0817626	IGFBP2	protein_coding
ENSG00000136848	-0.2313	0.296947	0.109823	DAB2IP	protein_coding
ENSG00000152193	0.227761	0.296947	0.107949	OBI1	protein_coding
ENSG00000256235	0.175086	0.296947	0.0828506	SMIM3	protein_coding
ENSG00000120549	0.159562	0.297152	0.0755305	KIAA1217	protein_coding
ENSG00000122786	-0.154734	0.297152	0.0732847	CALD1	protein_coding
ENSG00000170412	-0.180031	0.297385	0.0853475	GPRC5C	protein_coding
ENSG00000165264	0.222247	0.297762	0.105343	NDUFB6	protein_coding
ENSG00000213281	0.17405	0.297762	0.08243	NRAS	protein_coding
ENSG00000136051	0.17782	0.297995	0.0843262	WASHC4	protein_coding
ENSG00000164631	0.188588	0.298169	0.0894897	ZNF12	protein_coding
ENSG00000118418	0.209108	0.29823	0.0990344	HMGN3	protein_coding
ENSG00000058453	-0.255717	0.298556	0.121608	CROCC	protein_coding
ENSG00000282813	0.254854	0.298683	0.121052	ARMC10	protein_coding
ENSG00000049540	-0.182138	0.299232	0.0865551	ELN	protein_coding
ENSG00000066027	0.161442	0.299232	0.076587	PPP2R5A	protein_coding
ENSG00000138449	0.196979	0.299232	0.0936832	SLC40A1	protein_coding
ENSG00000138698	0.187504	0.299232	0.0889821	RAP1GDS1	protein_coding
ENSG00000147655	0.204284	0.299232	0.0971979	RSPO2	protein_coding
ENSG00000182606	-0.157123	0.299232	0.0748215	TRAK1	protein_coding
ENSG00000006704	0.207776	0.299944	0.0987638	GTF2IRD1	protein_coding
ENSG00000132613	-0.211353	0.300604	0.100188	MTSS2	protein_coding
ENSG00000137876	0.18888	0.301828	0.0899421	RSL24D1	protein_coding
ENSG00000172992	-0.184404	0.301828	0.0878859	DCAKD	protein_coding
ENSG00000198837	-0.162115	0.302345	0.0772139	DENND4B	protein_coding
ENSG00000028310	-0.201096	0.3027	0.0958535	BRD9	protein_coding
ENSG00000176903	0.129203	0.303503	0.0616074	PNMA1	protein_coding
ENSG00000160410	-0.205545	0.303589	0.0981727	SHKBP1	protein_coding
ENSG00000128699	0.149991	0.304138	0.0715954	ORMDL1	protein_coding
ENSG00000181026	0.172522	0.304138	0.0823925	AEN	protein_coding
ENSG00000145794	0.235065	0.304258	0.124581	MEGF10	protein_coding
ENSG00000114902	0.173081	0.3047	0.0826672	SPCS1	protein_coding
ENSG00000260404	-0.225214	0.3047	0.107306	AC110079.1	transcribed_unprocessed_pseudogene
ENSG00000136738	0.183488	0.306042	0.0876465	STAM	protein_coding
ENSG00000069275	0.23513	0.307247	0.112403	NUCKS1	protein_coding
ENSG00000091527	0.164878	0.307324	0.0789238	CDV3	protein_coding
ENSG00000198026	-0.174297	0.307405	0.0834729	ZNF335	protein_coding
ENSG00000205352	0.2069	0.30792	0.0990611	PRR13	protein_coding
ENSG00000016391	-0.249206	0.308117	0.119925	CHDH	protein_coding
ENSG00000072195	-0.208706	0.308117	0.100067	SPEG	protein_coding
ENSG00000095906	-0.234934	0.308117	0.112878	NUBP2	protein_coding
ENSG00000112701	0.153522	0.308117	0.0736474	SENP6	protein_coding
ENSG00000119953	0.195071	0.308117	0.0936497	SMNDC1	protein_coding
ENSG00000135441	0.200624	0.308117	0.0962193	BLOC1S1	protein_coding
ENSG00000149260	-0.220272	0.308117	0.105736	CAPN5	protein_coding
ENSG00000163637	0.205038	0.308117	0.0984694	PRICKLE2	protein_coding
ENSG00000163818	0.178155	0.308117	0.0853772	LZTFL1	protein_coding
ENSG00000170632	0.190955	0.308117	0.0915887	ARMC10	protein_coding
ENSG00000177989	-0.245204	0.308117	0.119281	ODF3B	protein_coding
ENSG00000145476	0.144141	0.30847	0.0692446	CYP4V2	protein_coding
ENSG00000184436	-0.225192	0.30985	0.108687	THAP7	protein_coding
ENSG00000099797	-0.201416	0.310153	0.0967058	TECR	protein_coding
ENSG00000139219	-0.206541	0.310192	0.102713	COL2A1	protein_coding
ENSG00000204580	0.24972	0.310204	0.124634	DDR1	protein_coding
ENSG00000142949	-0.200981	0.310917	0.0968905	PTPRF	protein_coding
ENSG00000168386	0.19708	0.312203	0.0951344	FILIP1L	protein_coding
ENSG00000182511	-0.252378	0.312203	0.120536	FES	protein_coding
ENSG00000274675	0.24846	0.312694	0.123638	GTF2H2C_2	protein_coding
ENSG00000149948	0.263668	0.312857	0.124763	HMGA2	protein_coding
ENSG00000196967	0.252875	0.312857	0.123669	ZNF585A	protein_coding
ENSG00000162704	0.138566	0.313282	0.0668438	ARPC5	protein_coding
ENSG00000181789	0.132804	0.314361	0.0641053	COPG1	protein_coding
ENSG00000104365	0.238073	0.314374	0.115967	IKBKB	protein_coding
ENSG00000116171	0.144088	0.314374	0.0696055	SCP2	protein_coding
ENSG00000088833	0.153979	0.314505	0.0743461	NSFL1C	protein_coding
ENSG00000132305	0.138679	0.314505	0.0669816	IMMT	protein_coding
ENSG00000204604	0.245334	0.314505	0.117642	ZNF468	protein_coding
ENSG00000159352	0.152631	0.316058	0.0738302	PSMD4	protein_coding
ENSG00000213398	-0.236586	0.316496	0.114486	LCAT	protein_coding
ENSG00000069188	-0.214592	0.316573	0.103612	SDK2	protein_coding
ENSG00000183726	0.161444	0.316573	0.078103	TMEM50A	protein_coding
ENSG00000142327	-0.22661	0.316872	0.10924	RNPEPL1	protein_coding
ENSG00000185513	-0.251901	0.317177	0.122328	L3MBTL1	protein_coding
ENSG00000108679	-0.264426	0.317514	0.124664	LGALS3BP	protein_coding
ENSG00000114062	0.190023	0.317514	0.0922106	UBE3A	protein_coding
ENSG00000114626	-0.196847	0.317514	0.0955369	ABTB1	protein_coding
ENSG00000114648	0.194536	0.317514	0.094283	KLHL18	protein_coding
ENSG00000134248	0.175373	0.317514	0.08511	LAMTOR5	protein_coding
ENSG00000136527	0.161239	0.317514	0.0781997	TRA2B	protein_coding
ENSG00000185340	-0.225591	0.317514	0.110048	GAS2L1	protein_coding
ENSG00000186812	0.202103	0.317514	0.0980533	ZNF397	protein_coding
ENSG00000248323	0.250901	0.317514	0.122388	LUCAT1	lncRNA
ENSG00000065413	-0.162906	0.31848	0.0859499	ANKRD44	protein_coding
ENSG00000085274	0.188432	0.31848	0.0914883	MYNN	protein_coding
ENSG00000164070	0.232256	0.31848	0.112535	HSPA4L	protein_coding
ENSG00000176393	0.195191	0.31848	0.0948163	RNPEP	protein_coding
ENSG00000106299	0.149868	0.318881	0.0728053	WASL	protein_coding
ENSG00000135766	0.173753	0.318881	0.0844867	EGLN1	protein_coding
ENSG00000263001	-0.177035	0.318881	0.086011	GTF2I	protein_coding
ENSG00000088298	0.179029	0.318939	0.0871297	EDEM2	protein_coding
ENSG00000111581	0.18922	0.319099	0.0920283	NUP107	protein_coding
ENSG00000114354	0.11857	0.319169	0.0576913	TFG	protein_coding
ENSG00000141002	-0.174728	0.319169	0.0850543	TCF25	protein_coding
ENSG00000165934	0.158483	0.319169	0.0771452	CPSF2	protein_coding
ENSG00000177189	0.141292	0.319169	0.0687574	RPS6KA3	protein_coding
ENSG00000176890	0.19958	0.319266	0.0971566	TYMS	protein_coding
ENSG00000243147	0.18396	0.320216	0.0895665	MRPL33	protein_coding
ENSG00000169019	0.230094	0.320226	0.111794	COMMD8	protein_coding
ENSG00000274602	-0.235393	0.320668	0.114778	PI4KAP1	transcribed_unprocessed_pseudogene
ENSG00000151665	0.197443	0.321083	0.0962572	PIGF	protein_coding
ENSG00000102531	0.126321	0.321439	0.061638	FNDC3A	protein_coding
ENSG00000078747	0.156975	0.321588	0.0765636	ITCH	protein_coding
ENSG00000137547	0.192603	0.322072	0.0939961	MRPL15	protein_coding
ENSG00000139174	-0.248254	0.322362	0.122326	PRICKLE1	protein_coding
ENSG00000014641	0.180413	0.323283	0.0883059	MDH1	protein_coding
ENSG00000100403	-0.124319	0.323283	0.0607589	ZC3H7B	protein_coding
ENSG00000111801	-0.227386	0.323283	0.110845	BTN3A3	protein_coding
ENSG00000130382	-0.167835	0.323283	0.0821481	MLLT1	protein_coding
ENSG00000136699	-0.14069	0.323283	0.0688266	SMPD4	protein_coding
ENSG00000139233	0.175351	0.323283	0.0856577	LLPH	protein_coding
ENSG00000165410	0.162645	0.323283	0.0796153	CFL2	protein_coding
ENSG00000196139	-0.216022	0.323283	0.106787	AKR1C3	protein_coding
ENSG00000198792	-0.197875	0.323283	0.096818	TMEM184B	protein_coding
ENSG00000155760	-0.193608	0.323964	0.0948835	FZD7	protein_coding
ENSG00000095066	-0.220483	0.32454	0.108228	HOOK2	protein_coding
ENSG00000109919	0.190975	0.32454	0.0937411	MTCH2	protein_coding
ENSG00000115839	0.119006	0.32454	0.0583002	RAB3GAP1	protein_coding
ENSG00000138686	0.190359	0.32454	0.0932273	BBS7	protein_coding
ENSG00000139644	0.110104	0.32454	0.0539474	TMBIM6	protein_coding
ENSG00000143384	0.142774	0.32454	0.0699285	MCL1	protein_coding
ENSG00000232973	-0.184418	0.32454	0.0906678	CYP1B1-AS1	lncRNA
ENSG00000285121	0.190975	0.32454	0.0937411	MTCH2	protein_coding
ENSG00000143479	0.19913	0.324968	0.0979486	DYRK3	protein_coding
ENSG00000080824	0.14191	0.326122	0.0696579	HSP90AA1	protein_coding
ENSG00000143553	0.201182	0.326122	0.0988367	SNAPIN	protein_coding
ENSG00000071626	-0.158832	0.326266	0.0780214	DAZAP1	protein_coding
ENSG00000123545	0.241309	0.326266	0.118235	NDUFAF4	protein_coding
ENSG00000142082	-0.205718	0.326266	0.101048	SIRT3	protein_coding
ENSG00000147416	0.155703	0.326266	0.0765086	ATP6V1B2	protein_coding
ENSG00000185129	-0.208171	0.326266	0.102183	PURA	protein_coding
ENSG00000269335	-0.189858	0.326266	0.0932407	IKBKG	protein_coding
ENSG00000073712	0.139984	0.326523	0.0688228	FERMT2	protein_coding
ENSG00000111011	0.148954	0.326675	0.0732281	RSRC2	protein_coding
ENSG00000134996	0.206848	0.326675	0.101689	OSTF1	protein_coding
ENSG00000284832	-0.176253	0.326675	0.0867612	POLR2A	protein_coding
ENSG00000070087	0.136325	0.327149	0.067126	PFN2	protein_coding
ENSG00000132680	-0.153152	0.327149	0.0753898	KHDC4	protein_coding
ENSG00000138615	-0.228895	0.327149	0.112841	CILP	protein_coding
ENSG00000142168	0.136825	0.327149	0.0673293	SOD1	protein_coding
ENSG00000158604	-0.156372	0.327149	0.0770329	TMED4	protein_coding
ENSG00000171159	-0.237364	0.327149	0.117184	C9orf16	protein_coding
ENSG00000182149	0.12833	0.327149	0.0631778	IST1	protein_coding
ENSG00000183605	0.237937	0.327149	0.117395	SFXN4	protein_coding
ENSG00000113407	0.145662	0.327231	0.0717577	TARS1	protein_coding
ENSG00000125148	0.217981	0.327231	0.106257	MT2A	protein_coding
ENSG00000047578	-0.205169	0.327428	0.101236	KATNIP	protein_coding
ENSG00000130304	-0.21532	0.327428	0.106264	SLC27A1	protein_coding
ENSG00000168291	0.153497	0.327428	0.0756604	PDHB	protein_coding
ENSG00000182809	-0.191301	0.327501	0.0948036	CRIP2	protein_coding
ENSG00000012660	0.155004	0.328312	0.0764813	ELOVL5	protein_coding
ENSG00000225840	-0.219186	0.328312	0.102655	AC010970.1	processed_pseudogene
ENSG00000196371	-0.184214	0.328763	0.0908501	FUT4	protein_coding
ENSG00000102409	0.204771	0.328788	0.10119	BEX4	protein_coding
ENSG00000137806	0.207336	0.328788	0.102244	NDUFAF1	protein_coding
ENSG00000101400	-0.226125	0.329174	0.110686	SNTA1	protein_coding
ENSG00000052802	0.212299	0.329784	0.104719	MSMO1	protein_coding
ENSG00000084073	0.15899	0.329798	0.0785717	ZMPSTE24	protein_coding
ENSG00000141759	0.177038	0.329798	0.087419	TXNL4A	protein_coding
ENSG00000032742	0.215685	0.329942	0.106624	IFT88	protein_coding
ENSG00000111229	0.126965	0.329942	0.0628026	ARPC3	protein_coding
ENSG00000112992	0.201757	0.329942	0.100157	NNT	protein_coding
ENSG00000119446	0.182656	0.329942	0.0902946	RBM18	protein_coding
ENSG00000137955	0.171626	0.329942	0.0849907	RABGGTB	protein_coding
ENSG00000166681	0.158285	0.329942	0.0783351	BEX3	protein_coding
ENSG00000183287	0.237703	0.329942	0.117741	CCBE1	protein_coding
ENSG00000077380	0.119876	0.330024	0.0594904	DYNC1I2	protein_coding
ENSG00000099817	-0.1543	0.330024	0.0765633	POLR2E	protein_coding
ENSG00000106624	-0.148207	0.330024	0.0735975	AEBP1	protein_coding
ENSG00000117411	-0.146943	0.330024	0.0728473	B4GALT2	protein_coding
ENSG00000123609	0.200578	0.330024	0.0993532	NMI	protein_coding
ENSG00000133731	0.186929	0.330024	0.0927102	IMPA1	protein_coding
ENSG00000134910	0.125601	0.330024	0.062265	STT3A	protein_coding
ENSG00000138279	0.119946	0.330024	0.059385	ANXA7	protein_coding
ENSG00000163590	0.236292	0.330024	0.118306	PPM1L	protein_coding
ENSG00000163947	0.183319	0.330024	0.0909699	ARHGEF3	protein_coding
ENSG00000165915	-0.168185	0.330024	0.0834244	SLC39A13	protein_coding
ENSG00000170473	0.236794	0.330024	0.117768	PYM1	protein_coding
ENSG00000171109	0.199421	0.330024	0.0987954	MFN1	protein_coding
ENSG00000179918	0.141658	0.330024	0.0701548	SEPHS2	protein_coding
ENSG00000181804	0.23275	0.330024	0.115408	SLC9A9	protein_coding
ENSG00000182831	0.160103	0.330024	0.0794911	C16orf72	protein_coding
ENSG00000183161	0.227906	0.330024	0.112494	FANCF	protein_coding
ENSG00000197324	-0.148231	0.330024	0.0734953	LRP10	protein_coding
ENSG00000206282	-0.237214	0.330024	0.117859	RGL2	protein_coding
ENSG00000260735	-0.260493	0.330024	0.124759	AC139256.1	transcribed_processed_pseudogene
ENSG00000140598	0.174665	0.330403	0.0868732	EFL1	protein_coding
ENSG00000178127	0.167073	0.330403	0.0829823	NDUFV2	protein_coding
ENSG00000205903	-0.22145	0.330403	0.110584	ZNF316	protein_coding
ENSG00000011304	-0.178842	0.330858	0.0890506	PTBP1	protein_coding
ENSG00000166444	0.154798	0.331273	0.0769473	DENND2B	protein_coding
ENSG00000131171	0.132675	0.33169	0.065991	SH3BGRL	protein_coding
ENSG00000170315	0.143082	0.33169	0.0712543	UBB	protein_coding
ENSG00000221869	-0.220694	0.33169	0.110031	CEBPD	protein_coding
ENSG00000126970	0.243681	0.331729	0.121899	ZC4H2	protein_coding
ENSG00000145050	0.183055	0.331729	0.0911213	MANF	protein_coding
ENSG00000145495	-0.135466	0.331729	0.0675226	MARCHF6	protein_coding
ENSG00000152409	0.222459	0.331729	0.110506	JMY	protein_coding
ENSG00000153339	0.200559	0.331729	0.0999328	TRAPPC8	protein_coding
ENSG00000153443	-0.235902	0.331729	0.116676	UBALD1	protein_coding
ENSG00000163013	-0.227125	0.331729	0.113442	FBXO41	protein_coding
ENSG00000163110	-0.178775	0.331729	0.0891462	PDLIM5	protein_coding
ENSG00000163634	0.173684	0.331729	0.0865231	THOC7	protein_coding
ENSG00000167635	0.143407	0.331729	0.0714597	ZNF146	protein_coding
ENSG00000167658	-0.168539	0.331729	0.0840908	EEF2	protein_coding
ENSG00000182117	0.162495	0.331729	0.0810154	NOP10	protein_coding
ENSG00000183604	-0.248187	0.331729	0.123834	SMG1P5	transcribed_unprocessed_pseudogene
ENSG00000227761	-0.258922	0.331729	0.123829	BAG6	protein_coding
ENSG00000243302	-0.230657	0.331729	0.115079	AC018638.4	processed_pseudogene
ENSG00000244509	0.197022	0.331729	0.0984467	APOBEC3C	protein_coding
ENSG00000061676	0.12802	0.333825	0.0640257	NCKAP1	protein_coding
ENSG00000087053	0.155318	0.333825	0.0776696	MTMR2	protein_coding
ENSG00000103035	0.141052	0.333825	0.0704788	PSMD7	protein_coding
ENSG00000113387	0.154165	0.333825	0.0770964	SUB1	protein_coding
ENSG00000115641	0.125233	0.333825	0.0626321	FHL2	protein_coding
ENSG00000116667	0.163764	0.333825	0.0817875	C1orf21	protein_coding
ENSG00000127220	-0.239578	0.333825	0.121075	ABHD8	protein_coding
ENSG00000141378	0.205748	0.333825	0.102862	PTRH2	protein_coding
ENSG00000164309	0.221383	0.333825	0.110445	CMYA5	protein_coding
ENSG00000170142	0.150451	0.333825	0.0752516	UBE2E1	protein_coding
ENSG00000184164	-0.175353	0.333825	0.0877026	CRELD2	protein_coding
ENSG00000152795	0.11891	0.333933	0.059492	HNRNPDL	protein_coding
ENSG00000104522	-0.245555	0.334117	0.124204	GFUS	protein_coding
ENSG00000112186	-0.216649	0.334117	0.109327	CAP2	protein_coding
ENSG00000118363	0.156686	0.334117	0.0784829	SPCS2	protein_coding
ENSG00000142892	0.168951	0.334117	0.0844698	PIGK	protein_coding
ENSG00000181467	0.191303	0.334117	0.0957049	RAP2B	protein_coding
ENSG00000277258	-0.234044	0.334117	0.117755	PCGF2	protein_coding
ENSG00000090376	0.184193	0.334339	0.0921649	IRAK3	protein_coding
ENSG00000116266	0.163162	0.334339	0.0818697	STXBP3	protein_coding
ENSG00000175662	-0.172117	0.334339	0.0861691	TOM1L2	protein_coding
ENSG00000204381	-0.200829	0.335282	0.100694	LAYN	protein_coding
ENSG00000080371	0.143748	0.335976	0.0721376	RAB21	protein_coding
ENSG00000117748	0.18827	0.335976	0.0944374	RPA2	protein_coding
ENSG00000118246	0.171485	0.335976	0.0861023	FASTKD2	protein_coding
ENSG00000167967	-0.226879	0.335976	0.114878	E4F1	protein_coding
ENSG00000196419	0.107294	0.335976	0.0538353	XRCC6	protein_coding
ENSG00000218891	-0.2417	0.335976	0.121047	ZNF579	protein_coding
ENSG00000276761	0.244315	0.336086	0.124211	CWC25	protein_coding
ENSG00000071889	-0.193865	0.336091	0.0975073	FAM3A	protein_coding
ENSG00000141867	-0.171279	0.336369	0.0860451	BRD4	protein_coding
ENSG00000104964	-0.132764	0.336614	0.0667333	TLE5	protein_coding
ENSG00000170606	0.143626	0.336614	0.0721866	HSPA4	protein_coding
ENSG00000177683	0.179162	0.336614	0.0900263	THAP5	protein_coding
ENSG00000123992	-0.213837	0.33724	0.107385	DNPEP	protein_coding
ENSG00000109099	0.171342	0.337587	0.0862305	PMP22	protein_coding
ENSG00000139132	0.167482	0.337587	0.0843662	FGD4	protein_coding
ENSG00000196776	0.120349	0.337587	0.0605619	CD47	protein_coding
ENSG00000180447	-0.206163	0.337666	0.103405	GAS1	protein_coding
ENSG00000128591	-0.20102	0.337963	0.101391	FLNC	protein_coding
ENSG00000087111	0.165905	0.338099	0.0837141	PIGS	protein_coding
ENSG00000109920	-0.170171	0.338099	0.0858224	FNBP4	protein_coding
ENSG00000151079	-0.215131	0.338099	0.108662	KCNA6	protein_coding
ENSG00000165699	-0.213112	0.338099	0.107226	TSC1	protein_coding
ENSG00000171105	-0.180754	0.338099	0.0910872	INSR	protein_coding
ENSG00000172922	-0.198186	0.338099	0.100022	RNASEH2C	protein_coding
ENSG00000181029	-0.223804	0.338099	0.114091	TRAPPC5	protein_coding
ENSG00000285182	-0.170171	0.338099	0.0858224	FNBP4	protein_coding
ENSG00000138035	0.20758	0.33811	0.104058	PNPT1	protein_coding
ENSG00000076201	-0.167302	0.338676	0.0843527	PTPN23	protein_coding
ENSG00000126603	-0.226404	0.339031	0.124121	GLIS2	protein_coding
ENSG00000131876	0.205029	0.339056	0.104128	SNRPA1	protein_coding
ENSG00000146731	0.165976	0.339056	0.0837736	CCT6A	protein_coding
ENSG00000166710	0.148867	0.339056	0.075295	B2M	protein_coding
ENSG00000172183	-0.2327	0.339056	0.121864	ISG20	protein_coding
ENSG00000137809	-0.18369	0.339121	0.092543	ITGA11	protein_coding
ENSG00000187479	-0.19954	0.339816	0.101264	C11orf96	protein_coding
ENSG00000198793	0.14242	0.339872	0.0719462	MTOR	protein_coding
ENSG00000091157	0.238709	0.340209	0.12174	WDR7	protein_coding
ENSG00000161847	-0.226864	0.340209	0.115953	RAVER1	protein_coding
ENSG00000163659	0.171944	0.340209	0.0869941	TIPARP	protein_coding
ENSG00000164294	0.132394	0.340209	0.0669703	GPX8	protein_coding
ENSG00000174080	-0.131715	0.340466	0.0666138	CTSF	protein_coding
ENSG00000196873	-0.197573	0.340466	0.100003	CBWD3	protein_coding
ENSG00000177156	0.135658	0.340525	0.0685987	TALDO1	protein_coding
ENSG00000113811	0.20072	0.340545	0.101462	SELENOK	protein_coding
ENSG00000115128	0.174993	0.341149	0.0885887	SF3B6	protein_coding
ENSG00000104731	-0.21892	0.341265	0.111096	KLHDC4	protein_coding
ENSG00000071553	0.12461	0.341472	0.0631445	ATP6AP1	protein_coding
ENSG00000111615	0.157353	0.341472	0.079735	KRR1	protein_coding
ENSG00000163453	0.128906	0.341472	0.0654021	IGFBP7	protein_coding
ENSG00000153107	0.204768	0.342207	0.10393	ANAPC1	protein_coding
ENSG00000078098	0.157675	0.342247	0.0801137	FAP	protein_coding
ENSG00000100307	-0.153871	0.342247	0.0780997	CBX7	protein_coding
ENSG00000111276	0.201278	0.342247	0.102693	CDKN1B	protein_coding
ENSG00000116120	0.202369	0.342247	0.102947	FARSB	protein_coding
ENSG00000122674	0.206319	0.342247	0.10508	CCZ1	protein_coding
ENSG00000124006	-0.154799	0.342247	0.0787424	OBSL1	protein_coding
ENSG00000126005	-0.173868	0.342247	0.0882927	MMP24OS	protein_coding
ENSG00000131067	-0.195997	0.342247	0.0996227	GGT7	protein_coding
ENSG00000135655	0.145425	0.342247	0.0737805	USP15	protein_coding
ENSG00000148572	0.180866	0.342247	0.0918634	NRBF2	protein_coding
ENSG00000152894	0.237686	0.342247	0.123263	PTPRK	protein_coding
ENSG00000153786	-0.146437	0.342247	0.0744292	ZDHHC7	protein_coding
ENSG00000156502	0.196998	0.342247	0.099888	SUPV3L1	protein_coding
ENSG00000162522	-0.195934	0.342247	0.0998631	KIAA1522	protein_coding
ENSG00000164252	0.1881	0.342247	0.0957611	AGGF1	protein_coding
ENSG00000177879	0.165823	0.342247	0.0841765	AP3S1	protein_coding
ENSG00000182379	-0.222035	0.342247	0.113708	NXPH4	protein_coding
ENSG00000215328	0.0466092	0.342247	0.0535014	HSPA1A	protein_coding
ENSG00000232119	0.210128	0.342247	0.106861	MCTS1	protein_coding
ENSG00000239672	0.197361	0.342247	0.100735	NME1	protein_coding
ENSG00000288295	0.210128	0.342247	0.106861	MCTS1	protein_coding
ENSG00000089048	0.159896	0.342655	0.0813453	ESF1	protein_coding
ENSG00000103855	0.0957349	0.342655	0.0487349	CD276	protein_coding
ENSG00000125821	0.20091	0.342655	0.102022	DTD1	protein_coding
ENSG00000167657	-0.160151	0.342655	0.0816881	DAPK3	protein_coding
ENSG00000196937	-0.162608	0.342655	0.082854	FAM3C	protein_coding
ENSG00000118680	0.130065	0.34291	0.0662426	MYL12B	protein_coding
ENSG00000101444	-0.136196	0.343283	0.0694237	AHCY	protein_coding
ENSG00000264522	-0.174255	0.343283	0.0888388	OTUD7B	protein_coding
ENSG00000075618	-0.139798	0.343676	0.0712744	FSCN1	protein_coding
ENSG00000104880	-0.174244	0.343676	0.0890061	ARHGEF18	protein_coding
ENSG00000148288	-0.217457	0.343676	0.110972	GBGT1	protein_coding
ENSG00000153395	-0.231213	0.343676	0.119742	LPCAT1	protein_coding
ENSG00000161091	-0.200096	0.343676	0.102716	MFSD12	protein_coding
ENSG00000164896	-0.196299	0.343676	0.100163	FASTK	protein_coding
ENSG00000266472	0.174015	0.343676	0.0888198	MRPS21	protein_coding
ENSG00000061938	-0.224315	0.343693	0.116494	TNK2	protein_coding
ENSG00000121775	0.222203	0.343693	0.113587	TMEM39B	protein_coding
ENSG00000161202	-0.13396	0.343693	0.0683922	DVL3	protein_coding
ENSG00000196961	-0.16503	0.343693	0.0842697	AP2A1	protein_coding
ENSG00000108654	0.147981	0.344372	0.0755769	DDX5	protein_coding
ENSG00000070831	0.108139	0.344636	0.0553433	CDC42	protein_coding
ENSG00000100490	0.232767	0.344636	0.123922	CDKL1	protein_coding
ENSG00000101843	0.182487	0.344636	0.0932067	PSMD10	protein_coding
ENSG00000103148	-0.191989	0.344636	0.0982032	NPRL3	protein_coding
ENSG00000131981	0.129058	0.344636	0.0660107	LGALS3	protein_coding
ENSG00000137801	-0.176731	0.344636	0.0911321	THBS1	protein_coding
ENSG00000140859	-0.196897	0.344636	0.100841	KIFC3	protein_coding
ENSG00000142102	-0.208049	0.344636	0.106378	PGGHG	protein_coding
ENSG00000162066	-0.174323	0.344636	0.0890549	AMDHD2	protein_coding
ENSG00000164484	0.178066	0.344636	0.0910884	TMEM200A	protein_coding
ENSG00000173418	0.162705	0.344636	0.0831229	NAA20	protein_coding
ENSG00000179820	-0.140328	0.344636	0.0718216	MYADM	protein_coding
ENSG00000196576	-0.177715	0.344636	0.0910863	PLXNB2	protein_coding
ENSG00000198730	0.184441	0.344636	0.0943227	CTR9	protein_coding
ENSG00000148296	-0.222437	0.345318	0.114343	SURF6	protein_coding
ENSG00000281309	-0.222437	0.345318	0.114343	SURF6	protein_coding
ENSG00000170624	0.171779	0.346268	0.0880881	SGCD	protein_coding
ENSG00000177889	0.190734	0.346794	0.0978257	UBE2N	protein_coding
ENSG00000198089	-0.222685	0.347333	0.113836	SFI1	protein_coding
ENSG00000124224	-0.234286	0.348685	0.12121	PPP4R1L	transcribed_unprocessed_pseudogene
ENSG00000111639	0.176173	0.348706	0.0904834	MRPL51	protein_coding
ENSG00000108821	-0.140622	0.349153	0.0721422	COL1A1	protein_coding
ENSG00000188994	-0.185838	0.349153	0.0954867	ZNF292	protein_coding
ENSG00000278372	-0.223364	0.349153	0.114804	MYO19	protein_coding
ENSG00000080298	-0.239214	0.349223	0.124352	RFX3	protein_coding
ENSG00000114541	-0.22085	0.349223	0.113465	FRMD4B	protein_coding
ENSG00000249673	-0.219195	0.349223	0.112898	NOP14-AS1	lncRNA
ENSG00000127481	-0.148679	0.349526	0.0764912	UBR4	protein_coding
ENSG00000078902	-0.167427	0.349526	0.0862053	TOLLIP	protein_coding
ENSG00000119471	0.169255	0.349526	0.0869835	HSDL2	protein_coding
ENSG00000126858	0.217535	0.349526	0.112147	RHOT1	protein_coding
ENSG00000263956	0.187373	0.349526	0.0964009	NBPF11	protein_coding
ENSG00000197114	-0.204445	0.350371	0.105486	ZGPAT	protein_coding
ENSG00000132000	-0.201268	0.350519	0.10472	PODNL1	protein_coding
ENSG00000144152	-0.175832	0.350519	0.0908478	FBLN7	protein_coding
ENSG00000288195	-0.201268	0.350519	0.10472	PODNL1	protein_coding
ENSG00000131475	0.174589	0.35057	0.0899342	VPS25	protein_coding
ENSG00000134531	0.154803	0.35057	0.0798579	EMP1	protein_coding
ENSG00000145780	0.189038	0.35057	0.0975559	FEM1C	protein_coding
ENSG00000151414	0.181381	0.35057	0.0935782	NEK7	protein_coding
ENSG00000168874	-0.144299	0.35057	0.0744307	ATOH8	protein_coding
ENSG00000110492	-0.16531	0.351099	0.0850974	MDK	protein_coding
ENSG00000278759	-0.233032	0.351859	0.122067	TBCD	protein_coding
ENSG00000057608	0.126416	0.352361	0.0653034	GDI2	protein_coding
ENSG00000072163	-0.240558	0.352361	0.123745	LIMS2	protein_coding
ENSG00000096717	0.189689	0.352361	0.0978941	SIRT1	protein_coding
ENSG00000112715	0.178353	0.352361	0.0916133	VEGFA	protein_coding
ENSG00000140307	0.181126	0.352361	0.0935509	GTF2A2	protein_coding
ENSG00000197965	-0.125435	0.352361	0.06482	MPZL1	protein_coding
ENSG00000239382	0.222214	0.352361	0.114496	ALKBH6	protein_coding
ENSG00000140983	-0.199064	0.352513	0.103191	RHOT2	protein_coding
ENSG00000163743	0.214043	0.352513	0.110883	RCHY1	protein_coding
ENSG00000178695	0.216398	0.352797	0.111853	KCTD12	protein_coding
ENSG00000274474	0.118504	0.353233	0.0613253	YWHAE	protein_coding
ENSG00000166181	0.131282	0.353666	0.0679583	API5	protein_coding
ENSG00000135829	0.13863	0.353922	0.0718179	DHX9	protein_coding
ENSG00000100359	-0.205052	0.354143	0.106531	SGSM3	protein_coding
ENSG00000197045	0.18597	0.354143	0.0963163	GMFB	protein_coding
ENSG00000206418	0.177567	0.354143	0.0921458	RAB12	protein_coding
ENSG00000254122	-0.185035	0.354143	0.0958744	PCDHGB7	protein_coding
ENSG00000136044	0.131245	0.355305	0.0680268	APPL2	protein_coding
ENSG00000153989	0.135925	0.355814	0.0705555	NUS1	protein_coding
ENSG00000135931	-0.142298	0.356503	0.0738616	ARMC9	protein_coding
ENSG00000213626	-0.171204	0.356503	0.0883861	LBH	protein_coding
ENSG00000131697	-0.193561	0.356626	0.100574	NPHP4	protein_coding
ENSG00000150938	-0.137426	0.357433	0.0714572	CRIM1	protein_coding
ENSG00000117592	0.144054	0.357523	0.0749297	PRDX6	protein_coding
ENSG00000175701	-0.220187	0.357523	0.115787	MTLN	protein_coding
ENSG00000198960	0.169978	0.357523	0.0884781	ARMCX6	protein_coding
ENSG00000073605	0.225687	0.357546	0.117396	GSDMB	protein_coding
ENSG00000102804	0.143537	0.357546	0.0747214	TSC22D1	protein_coding
ENSG00000145293	0.176745	0.357546	0.092049	ENOPH1	protein_coding
ENSG00000166340	0.152763	0.357546	0.079538	TPP1	protein_coding
ENSG00000173113	0.178884	0.357546	0.0931868	TRMT112	protein_coding
ENSG00000114480	0.12123	0.35773	0.0630821	GBE1	protein_coding
ENSG00000119321	0.18681	0.357781	0.0973632	FKBP15	protein_coding
ENSG00000001167	0.154578	0.358456	0.0805836	NFYA	protein_coding
ENSG00000100429	-0.215694	0.358456	0.112416	HDAC10	protein_coding
ENSG00000141367	0.132946	0.358667	0.0692741	CLTC	protein_coding
ENSG00000150316	0.181516	0.358667	0.0945554	CWC15	protein_coding
ENSG00000083123	-0.206813	0.358799	0.108047	BCKDHB	protein_coding
ENSG00000091483	0.174253	0.358799	0.0908485	FH	protein_coding
ENSG00000122678	-0.208996	0.358799	0.109224	POLM	protein_coding
ENSG00000136295	-0.172168	0.358799	0.0898161	TTYH3	protein_coding
ENSG00000143382	-0.215598	0.358799	0.11226	ADAMTSL4	protein_coding
ENSG00000189337	-0.161122	0.358977	0.0840142	KAZN	protein_coding
ENSG00000006744	0.195019	0.359186	0.101731	ELAC2	protein_coding
ENSG00000181827	0.199033	0.359186	0.103886	RFX7	protein_coding
ENSG00000122778	-0.199497	0.359189	0.104191	KIAA1549	protein_coding
ENSG00000163297	0.1514	0.359189	0.0790522	ANTXR2	protein_coding
ENSG00000188483	-0.232875	0.359189	0.122609	IER5L	protein_coding
ENSG00000218980	0.21853	0.359189	0.113616	FTH1P15	processed_pseudogene
ENSG00000240849	-0.204192	0.359189	0.106478	PEDS1	protein_coding
ENSG00000138771	-0.236991	0.360148	0.124568	SHROOM3	protein_coding
ENSG00000059145	-0.235461	0.360373	0.123715	UNKL	protein_coding
ENSG00000120656	0.185085	0.360373	0.0967047	TAF12	protein_coding
ENSG00000136754	0.130949	0.360373	0.0684831	ABI1	protein_coding
ENSG00000143183	0.129992	0.360373	0.0679795	TMCO1	protein_coding
ENSG00000180035	-0.233651	0.360373	0.122404	ZNF48	protein_coding
ENSG00000181704	0.163408	0.360373	0.0854747	YIPF6	protein_coding
ENSG00000120727	0.170997	0.360387	0.0894566	PAIP2	protein_coding
ENSG00000164904	-0.192058	0.3604	0.100661	ALDH7A1	protein_coding
ENSG00000178913	0.138498	0.360456	0.0724699	TAF7	protein_coding
ENSG00000011028	-0.116448	0.36074	0.0610194	MRC2	protein_coding
ENSG00000076053	0.175876	0.36074	0.0920317	RBM7	protein_coding
ENSG00000101104	-0.193219	0.36074	0.10147	PABPC1L	protein_coding
ENSG00000113575	0.134755	0.36074	0.0705938	PPP2CA	protein_coding
ENSG00000116138	0.201155	0.36074	0.105546	DNAJC16	protein_coding
ENSG00000127184	0.184333	0.36074	0.0970508	COX7C	protein_coding
ENSG00000134247	0.204851	0.36074	0.107204	PTGFRN	protein_coding
ENSG00000146386	0.204503	0.36074	0.107279	ABRACL	protein_coding
ENSG00000154640	0.189587	0.36074	0.0991916	BTG3	protein_coding
ENSG00000164211	0.204515	0.36074	0.107001	STARD4	protein_coding
ENSG00000005889	-0.221056	0.361473	0.116078	ZFX	protein_coding
ENSG00000099800	-0.19898	0.361473	0.104391	TIMM13	protein_coding
ENSG00000146918	-0.19423	0.361473	0.101779	NCAPG2	protein_coding
ENSG00000055163	0.232147	0.361533	0.124641	CYFIP2	protein_coding
ENSG00000075945	0.140986	0.361533	0.0740067	KIFAP3	protein_coding
ENSG00000198356	0.153187	0.361533	0.080495	GET3	protein_coding
ENSG00000138593	-0.165823	0.361614	0.0874687	SECISBP2L	protein_coding
ENSG00000188419	0.156395	0.362215	0.0821369	CHM	protein_coding
ENSG00000083838	-0.214585	0.362411	0.113023	ZNF446	protein_coding
ENSG00000166012	0.17052	0.362466	0.089775	TAF1D	protein_coding
ENSG00000105576	-0.1672	0.362838	0.0879723	TNPO2	protein_coding
ENSG00000121904	-0.225816	0.362838	0.124521	CSMD2	protein_coding
ENSG00000126778	0.148529	0.362838	0.0780604	SIX1	protein_coding
ENSG00000133805	0.224816	0.362838	0.118282	AMPD3	protein_coding
ENSG00000142867	0.183219	0.362838	0.0962844	BCL10	protein_coding
ENSG00000154309	0.196433	0.362838	0.103236	DISP1	protein_coding
ENSG00000185324	-0.176065	0.362838	0.0926197	CDK10	protein_coding
ENSG00000198805	0.160744	0.362838	0.0844675	PNP	protein_coding
ENSG00000080603	-0.212252	0.36381	0.112502	SRCAP	protein_coding
ENSG00000198612	0.127896	0.36381	0.0673718	COPS8	protein_coding
ENSG00000198721	0.158977	0.36381	0.0836787	ECI2	protein_coding
ENSG00000110446	-0.213026	0.36399	0.114262	SLC15A3	protein_coding
ENSG00000128262	-0.229932	0.36399	0.119103	POM121L9P	transcribed_unprocessed_pseudogene
ENSG00000148444	0.211019	0.36399	0.112022	COMMD3	protein_coding
ENSG00000188878	-0.232982	0.36399	0.123549	FBF1	protein_coding
ENSG00000196704	0.189848	0.36399	0.100512	AMZ2	protein_coding
ENSG00000096092	0.192748	0.364059	0.101495	TMEM14A	protein_coding
ENSG00000148218	-0.160225	0.364059	0.0844252	ALAD	protein_coding
ENSG00000085760	0.193311	0.36463	0.101904	MTIF2	protein_coding
ENSG00000121440	0.198197	0.36463	0.105534	PDZRN3	protein_coding
ENSG00000122741	0.180359	0.364822	0.0950978	DCAF10	protein_coding
ENSG00000129680	0.1424	0.364822	0.0750621	MAP7D3	protein_coding
ENSG00000075785	0.132746	0.364904	0.0701211	RAB7A	protein_coding
ENSG00000285292	0.183729	0.364904	0.0971869	ABCF2-H2BE1	protein_coding
ENSG00000095564	0.137757	0.365145	0.072778	BTAF1	protein_coding
ENSG00000099326	-0.202659	0.365145	0.107262	MZF1	protein_coding
ENSG00000166311	-0.140275	0.365524	0.0739954	SMPD1	protein_coding
ENSG00000163159	0.168715	0.366189	0.0891756	VPS72	protein_coding
ENSG00000166295	0.148973	0.366189	0.0787457	ANAPC16	protein_coding
ENSG00000170955	-0.205518	0.366189	0.108919	CAVIN3	protein_coding
ENSG00000205302	0.169497	0.366189	0.0899098	SNX2	protein_coding
ENSG00000276016	0.155867	0.366189	0.0823913	ABR	protein_coding
ENSG00000131979	0.204418	0.36623	0.107816	GCH1	protein_coding
ENSG00000012061	0.179767	0.366432	0.095165	ERCC1	protein_coding
ENSG00000152377	-0.158037	0.366432	0.083626	SPOCK1	protein_coding
ENSG00000167962	-0.193184	0.366432	0.102329	ZNF598	protein_coding
ENSG00000169246	-0.207763	0.366432	0.111131	NPIPB3	protein_coding
ENSG00000280614	-0.200805	0.366432	0.0998678	FP236383.4	lncRNA
ENSG00000280800	-0.200805	0.366432	0.0998678	FP671120.6	lncRNA
ENSG00000281181	-0.200805	0.366432	0.0998678	FP236383.5	lncRNA
ENSG00000288254	-0.200805	0.366432	0.0998678	FP236383.17	lncRNA
ENSG00000288444	-0.200805	0.366432	0.0998678	FP236383.22	lncRNA
ENSG00000100266	-0.148821	0.366468	0.0786311	PACSIN2	protein_coding
ENSG00000103021	0.234161	0.366468	0.124751	CCDC113	protein_coding
ENSG00000104312	0.201361	0.366468	0.106533	RIPK2	protein_coding
ENSG00000111196	0.225436	0.366468	0.119621	MAGOHB	protein_coding
ENSG00000127528	-0.234579	0.366468	0.124242	KLF2	protein_coding
ENSG00000143409	-0.197057	0.366468	0.104478	MINDY1	protein_coding
ENSG00000143537	-0.152407	0.366468	0.0806129	ADAM15	protein_coding
ENSG00000151726	0.205464	0.366468	0.108691	ACSL1	protein_coding
ENSG00000163071	0.181122	0.366468	0.096171	SPATA18	protein_coding
ENSG00000170471	0.128802	0.366468	0.0683323	RALGAPB	protein_coding
ENSG00000181163	0.129102	0.366468	0.0684976	NPM1	protein_coding
ENSG00000188529	0.133994	0.366468	0.0710318	SRSF10	protein_coding
ENSG00000242028	-0.222361	0.366468	0.11795	HYPK	protein_coding
ENSG00000066827	-0.231116	0.366638	0.124745	ZFAT	protein_coding
ENSG00000132535	-0.183568	0.366638	0.0975006	DLG4	protein_coding
ENSG00000118518	0.132542	0.367386	0.0704118	RNF146	protein_coding
ENSG00000137817	-0.144846	0.367386	0.0769253	PARP6	protein_coding
ENSG00000141985	-0.134727	0.367386	0.0716186	SH3GL1	protein_coding
ENSG00000175634	-0.162496	0.367394	0.0864285	RPS6KB2	protein_coding
ENSG00000110900	-0.195982	0.368149	0.105379	TSPAN11	protein_coding
ENSG00000149930	-0.127443	0.36818	0.0677862	TAOK2	protein_coding
ENSG00000177425	0.228033	0.36871	0.121068	PAWR	protein_coding
ENSG00000064932	-0.203382	0.369226	0.109203	SBNO2	protein_coding
ENSG00000196968	-0.155415	0.369377	0.0827434	FUT11	protein_coding
ENSG00000258890	0.157142	0.369377	0.0837753	CEP95	protein_coding
ENSG00000173436	0.195041	0.369683	0.104194	MICOS10	protein_coding
ENSG00000121644	0.125892	0.370014	0.0671174	DESI2	protein_coding
ENSG00000134627	-0.192505	0.370014	0.102486	PIWIL4	protein_coding
ENSG00000135720	0.127301	0.370014	0.0678799	DYNC1LI2	protein_coding
ENSG00000146574	0.145118	0.370014	0.0773417	CCZ1B	protein_coding
ENSG00000278243	0.228307	0.370014	0.124498	GFUS	protein_coding
ENSG00000101901	0.197865	0.370309	0.105683	ALG13	protein_coding
ENSG00000114554	-0.135014	0.370309	0.0720719	PLXNA1	protein_coding
ENSG00000115947	0.1943	0.370309	0.103807	ORC4	protein_coding
ENSG00000143157	0.127478	0.370309	0.0679954	POGK	protein_coding
ENSG00000156471	-0.156476	0.370309	0.0835408	PTDSS1	protein_coding
ENSG00000156831	0.203627	0.370309	0.108971	NSMCE2	protein_coding
ENSG00000183765	0.207487	0.370309	0.110472	CHEK2	protein_coding
ENSG00000198668	0.112523	0.370309	0.0600127	CALM1	protein_coding
ENSG00000183718	0.187202	0.372236	0.100295	TRIM52	protein_coding
ENSG00000101224	-0.136371	0.372541	0.0728695	CDC25B	protein_coding
ENSG00000130733	-0.17021	0.372627	0.0912138	YIPF2	protein_coding
ENSG00000168067	-0.212376	0.372627	0.113523	MAP4K2	protein_coding
ENSG00000173786	-0.137142	0.372627	0.0734147	CNP	protein_coding
ENSG00000214021	-0.177921	0.372627	0.0951882	TTLL3	protein_coding
ENSG00000229833	0.233881	0.372627	0.124638	PET100	protein_coding
ENSG00000267645	-0.0208158	0.372627	0.043727	AC105052.3	protein_coding
ENSG00000265354	0.150782	0.374198	0.0807437	TIMM23	protein_coding
ENSG00000184007	0.138119	0.375234	0.0741267	PTP4A2	protein_coding
ENSG00000197956	0.0946271	0.375234	0.0507589	S100A6	protein_coding
ENSG00000224470	0.163296	0.375234	0.0876346	ATXN1L	protein_coding
ENSG00000234846	-0.225353	0.375703	0.124245	NEU1	protein_coding
ENSG00000117751	0.14995	0.375997	0.080429	PPP1R8	protein_coding
ENSG00000278311	0.184189	0.37608	0.098961	GGNBP2	protein_coding
ENSG00000182492	-0.130677	0.376337	0.0702532	BGN	protein_coding
ENSG00000081019	-0.229114	0.376413	0.12403	RSBN1	protein_coding
ENSG00000100767	-0.20084	0.376413	0.108076	PAPLN	protein_coding
ENSG00000197562	-0.217723	0.376413	0.117167	RAB40C	protein_coding
ENSG00000213853	-0.155062	0.376413	0.0832984	EMP2	protein_coding
ENSG00000183250	-0.199728	0.376472	0.107244	LINC01547	lncRNA
ENSG00000126947	0.138713	0.377035	0.0745635	ARMCX1	protein_coding
ENSG00000179152	0.20363	0.377035	0.109538	TCAIM	protein_coding
ENSG00000206562	0.205056	0.377035	0.11008	METTL6	protein_coding
ENSG00000248360	0.219651	0.377035	0.120108	LINC00504	lncRNA
ENSG00000131408	-0.144222	0.377214	0.0776392	NR1H2	protein_coding
ENSG00000103199	-0.23062	0.37762	0.124694	ZNF500	protein_coding
ENSG00000185627	0.138126	0.37788	0.074378	PSMD13	protein_coding
ENSG00000115970	-0.170955	0.378154	0.0921729	THADA	protein_coding
ENSG00000141543	0.149346	0.378154	0.0804372	EIF4A3	protein_coding
ENSG00000196230	-0.052779	0.37903	0.0884755	TUBB	protein_coding
ENSG00000182985	-0.130429	0.379134	0.070259	CADM1	protein_coding
ENSG00000065029	-0.198227	0.379244	0.107014	ZNF76	protein_coding
ENSG00000164244	0.145337	0.379484	0.0783926	PRRC1	protein_coding
ENSG00000205220	-0.207838	0.380735	0.112363	PSMB10	protein_coding
ENSG00000177034	0.165759	0.381055	0.0895328	MTX3	protein_coding
ENSG00000014164	-0.216136	0.381584	0.117203	ZC3H3	protein_coding
ENSG00000015475	0.223322	0.381584	0.120036	BID	protein_coding
ENSG00000160226	-0.210028	0.381584	0.113999	CFAP410	protein_coding
ENSG00000171497	0.160732	0.382076	0.0867181	PPID	protein_coding
ENSG00000180185	0.179259	0.382076	0.0970067	FAHD1	protein_coding
ENSG00000180329	0.171953	0.382076	0.0930246	CCDC43	protein_coding
ENSG00000144647	-0.171887	0.382622	0.0931302	POMGNT2	protein_coding
ENSG00000175130	-0.153101	0.383393	0.0829968	MARCKSL1	protein_coding
ENSG00000121690	0.200194	0.384061	0.108485	DEPDC7	protein_coding
ENSG00000109046	-0.14335	0.384372	0.0777303	WSB1	protein_coding
ENSG00000154864	0.131731	0.384372	0.0714089	PIEZO2	protein_coding
ENSG00000129518	0.17846	0.384516	0.0967639	EAPP	protein_coding
ENSG00000169764	0.125546	0.384784	0.0680581	UGP2	protein_coding
ENSG00000112984	-0.21998	0.385219	0.119173	KIF20A	protein_coding
ENSG00000068078	-0.222844	0.385382	0.12164	FGFR3	protein_coding
ENSG00000084092	-0.175647	0.385603	0.0954804	NOA1	protein_coding
ENSG00000171311	0.196726	0.385883	0.106774	EXOSC1	protein_coding
ENSG00000101745	0.167443	0.386872	0.0909921	ANKRD12	protein_coding
ENSG00000115762	0.140294	0.386872	0.0762746	PLEKHB2	protein_coding
ENSG00000149582	-0.188516	0.386872	0.102384	TMEM25	protein_coding
ENSG00000143669	0.184679	0.38722	0.100812	LYST	protein_coding
ENSG00000197182	0.212112	0.387923	0.117692	MIRLET7BHG	lncRNA
ENSG00000213859	0.232692	0.387923	0.124723	KCTD11	protein_coding
ENSG00000236609	-0.209645	0.387923	0.113386	ZNF853	protein_coding
ENSG00000074603	0.145203	0.387979	0.0790159	DPP8	protein_coding
ENSG00000266967	-0.198843	0.388089	0.108254	AARSD1	protein_coding
ENSG00000172115	0.153707	0.388382	0.0837251	CYCS	protein_coding
ENSG00000188603	-0.177118	0.388382	0.0964414	CLN3	protein_coding
ENSG00000204291	0.138031	0.388382	0.0751036	COL15A1	protein_coding
ENSG00000244560	-0.197953	0.388382	0.107788	AC004890.2	transcribed_unprocessed_pseudogene
ENSG00000005379	-0.234972	0.39084	0.12476	TSPOAP1	protein_coding
ENSG00000116954	0.126409	0.39084	0.0690114	RRAGC	protein_coding
ENSG00000213928	0.185568	0.39084	0.101528	IRF9	protein_coding
ENSG00000285048	0.185568	0.39084	0.101528	IRF9	protein_coding
ENSG00000132849	-0.222057	0.390852	0.121764	PATJ	protein_coding
ENSG00000135503	0.212649	0.390852	0.117077	ACVR1B	protein_coding
ENSG00000235986	-0.0850136	0.390852	0.0821933	GNL1	protein_coding
ENSG00000183624	0.178597	0.390935	0.0974842	HMCES	protein_coding
ENSG00000142330	-0.210519	0.391077	0.115195	CAPN10	protein_coding
ENSG00000065491	0.158633	0.391236	0.0866752	TBC1D22B	protein_coding
ENSG00000089486	0.216867	0.391342	0.119066	CDIP1	protein_coding
ENSG00000136960	0.153472	0.391508	0.0844315	ENPP2	protein_coding
ENSG00000218510	0.206408	0.391508	0.112845	LINC00339	lncRNA
ENSG00000156345	-0.205367	0.391861	0.112402	CDK20	protein_coding
ENSG00000049239	-0.151675	0.392358	0.0830345	H6PD	protein_coding
ENSG00000140525	-0.224942	0.392358	0.124517	FANCI	protein_coding
ENSG00000163703	0.191155	0.392358	0.104263	CRELD1	protein_coding
ENSG00000006282	-0.129618	0.392572	0.0709513	SPATA20	protein_coding
ENSG00000087077	-0.146347	0.392572	0.0801943	TRIP6	protein_coding
ENSG00000087088	0.15497	0.392572	0.0851227	BAX	protein_coding
ENSG00000103540	-0.215151	0.392572	0.117858	CCP110	protein_coding
ENSG00000110958	0.113724	0.392572	0.0623201	PTGES3	protein_coding
ENSG00000125398	-0.127011	0.392572	0.0695871	SOX9	protein_coding
ENSG00000131236	0.120844	0.392572	0.0662763	CAP1	protein_coding
ENSG00000135046	0.111613	0.392572	0.0611567	ANXA1	protein_coding
ENSG00000234072	-0.205011	0.392572	0.112364	AC074117.1	lncRNA
ENSG00000244486	-0.197001	0.392572	0.108141	SCARF2	protein_coding
ENSG00000002834	-0.0963839	0.393617	0.0528646	LASP1	protein_coding
ENSG00000140374	0.132859	0.39368	0.0728951	ETFA	protein_coding
ENSG00000144815	0.169201	0.39368	0.0928711	NXPE3	protein_coding
ENSG00000172466	0.176722	0.39368	0.0971549	ZNF24	protein_coding
ENSG00000188807	-0.216177	0.39368	0.119008	TMEM201	protein_coding
ENSG00000164171	0.210459	0.393855	0.117464	ITGA2	protein_coding
ENSG00000183648	0.183714	0.393855	0.100991	NDUFB1	protein_coding
ENSG00000079102	-0.224659	0.393878	0.123888	RUNX1T1	protein_coding
ENSG00000143549	0.120547	0.393878	0.0662292	TPM3	protein_coding
ENSG00000155906	0.193417	0.393878	0.106225	RMND1	protein_coding
ENSG00000198382	0.177026	0.393878	0.0971972	UVRAG	protein_coding
ENSG00000102100	0.162722	0.393968	0.0895074	SLC35A2	protein_coding
ENSG00000105856	0.128331	0.393968	0.0705436	HBP1	protein_coding
ENSG00000142453	-0.138175	0.393968	0.0759752	CARM1	protein_coding
ENSG00000160255	-0.198359	0.393968	0.110561	ITGB2	protein_coding
ENSG00000283847	0.128331	0.393968	0.0705436	HBP1	protein_coding
ENSG00000162065	-0.183304	0.394268	0.100816	TBC1D24	protein_coding
ENSG00000166598	0.116177	0.395345	0.0638632	HSP90B1	protein_coding
ENSG00000072401	0.192286	0.395454	0.105971	UBE2D1	protein_coding
ENSG00000095002	0.178141	0.395703	0.0980007	MSH2	protein_coding
ENSG00000064995	0.166945	0.396055	0.0919901	TAF11	protein_coding
ENSG00000145623	-0.0868633	0.396055	0.047844	OSMR	protein_coding
ENSG00000197894	0.12329	0.396055	0.0680874	ADH5	protein_coding
ENSG00000075089	0.190596	0.396158	0.104864	ACTR6	protein_coding
ENSG00000089351	-0.166833	0.396158	0.0920387	GRAMD1A	protein_coding
ENSG00000133275	-0.193377	0.396158	0.107101	CSNK1G2	protein_coding
ENSG00000171444	-0.186409	0.396217	0.102546	MCC	protein_coding
ENSG00000154710	0.120614	0.396228	0.0665111	RABGEF1	protein_coding
ENSG00000022277	0.143978	0.396346	0.0794302	RTF2	protein_coding
ENSG00000100038	-0.199003	0.397131	0.109734	TOP3B	protein_coding
ENSG00000105971	0.144307	0.397131	0.0796534	CAV2	protein_coding
ENSG00000116191	-0.221931	0.397131	0.123423	RALGPS2	protein_coding
ENSG00000117620	0.207025	0.397131	0.115808	SLC35A3	protein_coding
ENSG00000177917	0.213852	0.397443	0.118852	ARL6IP6	protein_coding
ENSG00000171812	-0.126514	0.397856	0.0698734	COL8A2	protein_coding
ENSG00000185187	-0.214248	0.397856	0.119326	SIGIRR	protein_coding
ENSG00000123575	0.191214	0.39789	0.105893	FAM199X	protein_coding
ENSG00000010165	0.145404	0.397975	0.0803328	EEF1AKNMT	protein_coding
ENSG00000162542	-0.185357	0.398001	0.102634	TMCO4	protein_coding
ENSG00000135241	0.165713	0.398331	0.0915955	PNPLA8	protein_coding
ENSG00000124786	0.143034	0.398513	0.0790706	SLC35B3	protein_coding
ENSG00000183155	0.200743	0.398546	0.111199	RABIF	protein_coding
ENSG00000132718	0.1227	0.398588	0.0679107	SYT11	protein_coding
ENSG00000155115	0.161026	0.398588	0.0890974	GTF3C6	protein_coding
ENSG00000156136	0.194671	0.398588	0.107733	DCK	protein_coding
ENSG00000008282	0.150737	0.399207	0.0835554	SYPL1	protein_coding
ENSG00000060688	0.197148	0.399207	0.108787	SNRNP40	protein_coding
ENSG00000131668	-0.177014	0.399207	0.0982416	BARX1	protein_coding
ENSG00000083857	-0.115872	0.399225	0.0642466	FAT1	protein_coding
ENSG00000111911	0.167808	0.399225	0.0930217	HINT3	protein_coding
ENSG00000080546	0.19265	0.399645	0.106612	SESN1	protein_coding
ENSG00000156411	0.183167	0.400353	0.101871	ATP5MPL	protein_coding
ENSG00000210082	0.134254	0.400353	0.0744254	MT-RNR2	Mt_rRNA
ENSG00000245694	0.170264	0.400353	0.0948201	CRNDE	lncRNA
ENSG00000143319	0.213365	0.400749	0.118438	ISG20L2	protein_coding
ENSG00000034971	-0.21384	0.401564	0.12288	MYOC	protein_coding
ENSG00000101363	0.152119	0.401564	0.0845833	MANBAL	protein_coding
ENSG00000117000	0.165962	0.401564	0.0922036	RLF	protein_coding
ENSG00000118454	0.151335	0.401564	0.0840858	ANKRD13C	protein_coding
ENSG00000138594	0.154085	0.401564	0.0857076	TMOD3	protein_coding
ENSG00000164182	0.208941	0.401564	0.116226	NDUFAF2	protein_coding
ENSG00000170638	-0.19052	0.401564	0.105861	TRABD	protein_coding
ENSG00000277377	-0.192926	0.401564	0.103822	SERPINA1	protein_coding
ENSG00000278787	-0.2099	0.401564	0.124097	UBR7	protein_coding
ENSG00000175110	0.164049	0.401749	0.0911099	MRPS22	protein_coding
ENSG00000092871	-0.190698	0.401888	0.106297	RFFL	protein_coding
ENSG00000100083	-0.184841	0.401888	0.102921	GGA1	protein_coding
ENSG00000101294	0.109016	0.401888	0.0606519	HM13	protein_coding
ENSG00000130227	-0.136478	0.401888	0.0759371	XPO7	protein_coding
ENSG00000148841	0.151598	0.401888	0.08444	ITPRIP	protein_coding
ENSG00000164776	-0.218406	0.401888	0.124112	PHKG1	protein_coding
ENSG00000169715	0.216242	0.401888	0.117418	MT1E	protein_coding
ENSG00000232388	0.191788	0.401888	0.106555	SMIM26	protein_coding
ENSG00000258465	-0.22302	0.401888	0.124537	AL139011.2	protein_coding
ENSG00000169660	-0.210572	0.402329	0.118066	HEXD	protein_coding
ENSG00000111678	-0.150348	0.402336	0.0838519	C12orf57	protein_coding
ENSG00000197603	0.167385	0.402336	0.093016	CPLANE1	protein_coding
ENSG00000101825	-0.148996	0.403108	0.0833534	MXRA5	protein_coding
ENSG00000120693	-0.188673	0.403108	0.105771	SMAD9	protein_coding
ENSG00000157637	-0.160797	0.403108	0.0898896	SLC38A10	protein_coding
ENSG00000162377	0.202237	0.403108	0.11291	COA7	protein_coding
ENSG00000164307	-0.200223	0.403108	0.11154	ERAP1	protein_coding
ENSG00000188234	-0.216453	0.403108	0.121421	AGAP4	protein_coding
ENSG00000219200	0.131065	0.403108	0.0730704	RNASEK	protein_coding
ENSG00000256514	0.221568	0.403108	0.12434	AP003419.1	protein_coding
ENSG00000274070	-0.213291	0.403108	0.121044	CASTOR2	protein_coding
ENSG00000166484	-0.166652	0.403487	0.0930579	MAPK7	protein_coding
ENSG00000177058	0.20236	0.403649	0.112865	SLC38A9	protein_coding
ENSG00000155621	0.215175	0.403856	0.119562	C9orf85	protein_coding
ENSG00000130313	-0.167545	0.404033	0.0936497	PGLS	protein_coding
ENSG00000137038	0.190758	0.404033	0.106611	DMAC1	protein_coding
ENSG00000119559	-0.206154	0.404118	0.115144	C19orf25	protein_coding
ENSG00000257103	0.224916	0.404118	0.124761	LSM14A	protein_coding
ENSG00000071189	0.160159	0.404252	0.0895588	SNX13	protein_coding
ENSG00000175928	-0.205308	0.404252	0.114598	LRRN1	protein_coding
ENSG00000151657	0.211158	0.404337	0.117885	KIN	protein_coding
ENSG00000173210	0.218599	0.404646	0.122821	ABLIM3	protein_coding
ENSG00000107186	-0.148348	0.404754	0.0832152	MPDZ	protein_coding
ENSG00000175334	0.149111	0.404754	0.0834423	BANF1	protein_coding
ENSG00000232112	0.172871	0.404865	0.0968596	TMA7	protein_coding
ENSG00000136682	0.170826	0.405575	0.0959406	CBWD2	protein_coding
ENSG00000148396	-0.135425	0.405575	0.0758333	SEC16A	protein_coding
ENSG00000153234	-0.167683	0.405575	0.0942172	NR4A2	protein_coding
ENSG00000154518	0.142604	0.405575	0.0799698	ATP5MC3	protein_coding
ENSG00000171603	-0.104626	0.405575	0.058595	CLSTN1	protein_coding
ENSG00000099250	-0.15709	0.406033	0.0877699	NRP1	protein_coding
ENSG00000177084	-0.187185	0.406033	0.105199	POLE	protein_coding
ENSG00000189114	-0.218424	0.406033	0.123167	BLOC1S3	protein_coding
ENSG00000141644	-0.130053	0.406299	0.0729116	MBD1	protein_coding
ENSG00000196715	0.147972	0.406299	0.0830059	VKORC1L1	protein_coding
ENSG00000011451	-0.142866	0.407199	0.0802805	WIZ	protein_coding
ENSG00000049656	-0.118888	0.408003	0.0668105	CLPTM1L	protein_coding
ENSG00000064607	-0.147916	0.408003	0.0830213	SUGP2	protein_coding
ENSG00000100325	-0.20458	0.408003	0.115405	ASCC2	protein_coding
ENSG00000129055	0.151017	0.408003	0.0849346	ANAPC13	protein_coding
ENSG00000134569	0.197754	0.408003	0.112028	LRP4	protein_coding
ENSG00000151116	0.162417	0.408003	0.0913268	UEVLD	protein_coding
ENSG00000153823	0.134419	0.408003	0.0754274	PID1	protein_coding
ENSG00000165912	-0.160435	0.408003	0.0904264	PACSIN3	protein_coding
ENSG00000174903	-0.10873	0.408003	0.0611073	RAB1B	protein_coding
ENSG00000185453	-0.199737	0.408003	0.112545	ZSWIM9	protein_coding
ENSG00000198363	0.113086	0.408003	0.0635827	ASPH	protein_coding
ENSG00000228327	-0.155863	0.408003	0.0876513	AL669831.1	transcribed_unprocessed_pseudogene
ENSG00000019144	-0.097683	0.408141	0.0549533	PHLDB1	protein_coding
[truncated: 8,817 more rows]

## Sheet: mir199bInhibitionvsCtrl
ID	logFC	adj.P.Val	lfcSE	gene_name	gene_biotype
ENSG00000187837	1.18387	8.91231e-32	0.0944832	H1-2	protein_coding
ENSG00000164930	0.700188	1.66882e-14	0.0793863	FZD6	protein_coding
ENSG00000285106	0.864645	2.28116e-14	0.0985711	AC016831.6	lncRNA
ENSG00000256928	-0.00838362	6.47949e-13	0.0179991	AP000763.4	lncRNA
ENSG00000125954	0.0312593	1.07251e-11	0.0232885	CHURC1-FNTB	protein_coding
ENSG00000275183	-0.0248863	1.93387e-11	0.0188148	LENG9	protein_coding
ENSG00000244137	-0.0304456	2.08181e-11	0.0239894	AL512328.1	lncRNA
ENSG00000196611	0.719372	2.06801e-10	0.0962762	MMP1	protein_coding
ENSG00000274847	0.011555	3.0422e-10	0.025448	MAFIP	protein_coding
ENSG00000279215	-0.0206322	9.002e-10	0.0171479	CRIM1-DT	lncRNA
ENSG00000117298	0.698928	1.45963e-09	0.0972279	ECE1	protein_coding
ENSG00000269888	0.0111351	3.02855e-09	0.0198844	AC112491.1	lncRNA
ENSG00000144959	0.767086	9.94507e-09	0.111056	NCEH1	protein_coding
ENSG00000180573	0.682336	1.45923e-07	0.10467	H2AC6	protein_coding
ENSG00000244255	0.0194511	2.06705e-07	0.0177878	AL645922.1	protein_coding
ENSG00000197903	0.695333	3.11109e-07	0.109237	H2BC12	protein_coding
ENSG00000100485	0.486986	8.64623e-07	0.078068	SOS2	protein_coding
ENSG00000273025	0.0165704	1.00249e-06	0.0179958	AC009690.3	protein_coding
ENSG00000226380	0.703151	1.14019e-06	0.114658	AC016831.1	lncRNA
ENSG00000204439	0.0150776	1.64333e-06	0.0174287	C6orf47	protein_coding
ENSG00000288160	0.0228738	3.48239e-06	0.0180373	PRR33	protein_coding
ENSG00000176595	0.0210144	4.1094e-06	0.0172977	KBTBD11	protein_coding
ENSG00000146678	0.648088	8.36279e-06	0.111758	IGFBP1	protein_coding
ENSG00000273637	0.0139477	8.86853e-06	0.0166325	AL139260.2	lncRNA
ENSG00000283809	0.0139477	8.86853e-06	0.0166325	AC007326.4	protein_coding
ENSG00000255282	0.623685	9.0477e-06	0.108354	WTAPP1	transcribed_processed_pseudogene
ENSG00000231759	-0.0105493	9.77684e-06	0.0168562	CYP21A1P	transcribed_unprocessed_pseudogene
ENSG00000263798	0.0108093	9.77684e-06	0.016273	AC018521.1	lncRNA
ENSG00000277303	-0.0110308	1.80899e-05	0.0169588	EPOP	protein_coding
ENSG00000125845	0.370738	1.86156e-05	0.0657013	BMP2	protein_coding
ENSG00000219814	0.0103277	3.07289e-05	0.0168018	RPL23AP47	processed_pseudogene
ENSG00000256861	-0.00747109	3.1615e-05	0.017302	AC048338.1	protein_coding
ENSG00000261602	0.00792949	3.54693e-05	0.0166774	AC092115.2	lncRNA
ENSG00000197818	0.389278	3.77886e-05	0.070731	SLC9A8	protein_coding
ENSG00000221852	-0.0130558	5.15012e-05	0.0173436	KRTAP1-5	protein_coding
ENSG00000276126	0.00796641	5.19334e-05	0.0167185	GAL3ST2	protein_coding
ENSG00000226152	0.00939983	5.60946e-05	0.0163574	AL671561.2	unprocessed_pseudogene
ENSG00000228490	0.00939983	5.60946e-05	0.0163574	CT009496.1	unprocessed_pseudogene
ENSG00000213442	-0.0104262	6.07272e-05	0.0164329	RPL18AP3	processed_pseudogene
ENSG00000106366	0.304452	6.28483e-05	0.0565225	SERPINE1	protein_coding
ENSG00000239808	0.00942515	7.8494e-05	0.016243	RN7SL255P	misc_RNA
ENSG00000158406	0.632717	7.86036e-05	0.12347	H4C8	protein_coding
ENSG00000101474	0.362269	9.87262e-05	0.0685026	APMAP	protein_coding
ENSG00000286251	0.00942515	0.000100367	0.016243	AC097528.1	lncRNA
ENSG00000186076	-0.00749149	0.000116059	0.0170331	AC012085.1	processed_pseudogene
ENSG00000277039	0.00942515	0.000121963	0.016243	Metazoa_SRP	misc_RNA
ENSG00000159363	0.49785	0.000125578	0.0952461	ATP13A2	protein_coding
ENSG00000276180	0.627778	0.000142708	0.122974	H4C9	protein_coding
ENSG00000282705	0.0106768	0.000142708	0.0167727	NPIPA5	protein_coding
ENSG00000115414	0.218812	0.00014701	0.0421625	FN1	protein_coding
ENSG00000233797	0.00699822	0.000155959	0.016291	UFL1-AS1	lncRNA
ENSG00000161013	0.435289	0.000181681	0.0848843	MGAT4B	protein_coding
ENSG00000284501	0.435289	0.000181681	0.0848843	MGAT4B	protein_coding
ENSG00000263707	0.00635552	0.000199573	0.016243	AC005277.1	lncRNA
ENSG00000220793	0.00662155	0.000249713	0.0168949	RPL21P119	processed_pseudogene
ENSG00000260566	0.00836729	0.000279788	0.0168315	AC127459.1	lncRNA
ENSG00000198312	0.00639962	0.000339663	0.0163035	BMS1P9	unprocessed_pseudogene
ENSG00000274194	0.0145346	0.000395876	0.0170369	MBOAT7	protein_coding
ENSG00000277025	0.0145346	0.000395876	0.0170369	MBOAT7	protein_coding
ENSG00000277733	0.0145346	0.000395876	0.0170369	MBOAT7	protein_coding
ENSG00000277923	0.0145346	0.000395876	0.0170369	MBOAT7	protein_coding
ENSG00000278322	0.0145346	0.000395876	0.0170369	MBOAT7	protein_coding
ENSG00000278519	0.0145346	0.000395876	0.0170369	MBOAT7	protein_coding
ENSG00000288344	-0.014802	0.000395876	0.0168955	GOLGA8DP	protein_coding
ENSG00000160683	0.00574386	0.000429626	0.0173883	CXCR5	protein_coding
ENSG00000169203	-0.515657	0.000442556	0.104651	NPIPB12	protein_coding
ENSG00000185641	-0.00969602	0.000557508	0.0163659	AC034236.1	processed_pseudogene
ENSG00000275935	-0.00873332	0.000557508	0.0168139	LENG1	protein_coding
ENSG00000276628	-0.00873332	0.000557508	0.0168139	LENG1	protein_coding
ENSG00000276774	-0.00873332	0.000557508	0.0168139	LENG1	protein_coding
ENSG00000277457	-0.00873332	0.000557508	0.0168139	LENG1	protein_coding
ENSG00000278257	-0.00873332	0.000557508	0.0168139	LENG1	protein_coding
ENSG00000278426	-0.00873332	0.000557508	0.0168139	LENG1	protein_coding
ENSG00000286165	-0.0110623	0.000630423	0.0168706	AC012488.2	protein_coding
ENSG00000229176	-0.00412935	0.000729605	0.0165797	SAPCD1	protein_coding
ENSG00000174684	0.469647	0.000908978	0.0988785	B4GAT1	protein_coding
ENSG00000226085	-0.0114559	0.00167266	0.0165604	UQCRFS1P1	processed_pseudogene
ENSG00000075275	0.47121	0.00181721	0.102781	CELSR1	protein_coding
ENSG00000105617	0.010553	0.00181721	0.0162961	LENG1	protein_coding
ENSG00000132313	0.395463	0.00184068	0.0859833	MRPL35	protein_coding
ENSG00000279688	0.011598	0.00184068	0.0167024	AQP7P3	unprocessed_pseudogene
ENSG00000197182	0.540275	0.0019192	0.117645	MIRLET7BHG	lncRNA
ENSG00000270276	0.54422	0.00216506	0.12447	H4C15	protein_coding
ENSG00000080573	0.419041	0.00243652	0.0920882	COL5A3	protein_coding
ENSG00000158373	0.507115	0.00243652	0.112892	H2BC5	protein_coding
ENSG00000230804	-0.00583962	0.00258081	0.0163114	CDRT15P14	unprocessed_pseudogene
ENSG00000270094	0.00636497	0.00260783	0.016244	AL670729.1	lncRNA
ENSG00000213626	-0.394377	0.00341059	0.0884886	LBH	protein_coding
ENSG00000003989	0.285514	0.00373018	0.0645418	SLC7A2	protein_coding
ENSG00000156466	0.343467	0.00469069	0.078575	GDF6	protein_coding
ENSG00000213399	-0.00781834	0.00484708	0.0164456	RPS2P17	processed_pseudogene
ENSG00000258967	-0.0115996	0.00484708	0.0162929	HMGN1P3	processed_pseudogene
ENSG00000278121	-0.00812345	0.00523898	0.016401	AL512324.2	lncRNA
ENSG00000100139	0.395079	0.00612972	0.0917622	MICALL1	protein_coding
ENSG00000254453	-0.00899143	0.00802779	0.0162431	NAV2-AS2	lncRNA
ENSG00000058272	-0.394846	0.00985791	0.0941407	PPP1R12A	protein_coding
ENSG00000137745	0.303194	0.010583	0.0726189	MMP13	protein_coding
ENSG00000229927	-0.158854	0.0115034	0.0708997	RHEBP1	processed_pseudogene
ENSG00000285090	-0.301971	0.0118813	0.0797575	AC002074.1	lncRNA
ENSG00000158863	-0.303236	0.0142514	0.0738977	FAM160B2	protein_coding
ENSG00000148773	-0.450603	0.0153771	0.109322	MKI67	protein_coding
ENSG00000105619	0.38491	0.0227916	0.108455	TFPT	protein_coding
ENSG00000074527	0.261646	0.0237138	0.0658757	NTN4	protein_coding
ENSG00000174695	0.299783	0.0250139	0.0757334	TMEM167A	protein_coding
ENSG00000184678	0.452996	0.0250139	0.115699	H2BC21	protein_coding
ENSG00000232573	-0.36217	0.026939	0.0921167	RPL3P4	processed_pseudogene
ENSG00000124762	0.270878	0.0270649	0.0688852	CDKN1A	protein_coding
ENSG00000164880	0.365418	0.0277558	0.0929057	INTS1	protein_coding
ENSG00000136379	0.39313	0.0293681	0.100594	ABHD17C	protein_coding
ENSG00000069956	0.306592	0.0327887	0.0790227	MAPK6	protein_coding
ENSG00000175265	-0.281664	0.0358263	0.0730128	GOLGA8A	protein_coding
ENSG00000236428	0.407287	0.0367171	0.119768	PPP1R18	protein_coding
ENSG00000204351	-0.376771	0.0376314	0.105842	SKIV2L	protein_coding
ENSG00000138356	-0.305387	0.0454088	0.0805941	AOX1	protein_coding
ENSG00000164687	0.436597	0.0464159	0.117219	FABP5	protein_coding
ENSG00000086289	0.264223	0.0509747	0.0702396	EPDR1	protein_coding
ENSG00000021776	-0.34204	0.0510486	0.0910991	AQR	protein_coding
ENSG00000224063	0.187466	0.0510486	0.0604244	AC007319.1	lncRNA
ENSG00000104635	0.246236	0.0543804	0.0659837	SLC39A14	protein_coding
ENSG00000005884	0.316415	0.0561134	0.0850603	ITGA3	protein_coding
ENSG00000284548	0.431713	0.0583126	0.123107	METTL9	protein_coding
ENSG00000131242	-0.444518	0.0665679	0.122122	RAB11FIP4	protein_coding
ENSG00000204291	0.273531	0.0767117	0.0751344	COL15A1	protein_coding
ENSG00000231721	0.434196	0.0767117	0.120748	LINC-PINT	lncRNA
ENSG00000241685	0.300074	0.081416	0.0829429	ARPC1A	protein_coding
ENSG00000137309	0.251834	0.0943429	0.070317	HMGA1	protein_coding
ENSG00000212866	0.295989	0.0944466	0.0826889	HSPA1B	protein_coding
ENSG00000108262	0.305875	0.099303	0.0859694	GIT1	protein_coding
ENSG00000174307	0.254627	0.099303	0.0715176	PHLDA3	protein_coding
ENSG00000083099	0.273	0.105599	0.0770466	LYRM2	protein_coding
ENSG00000087206	0.383483	0.106079	0.108575	UIMC1	protein_coding
ENSG00000177283	0.297464	0.106079	0.0840841	FZD8	protein_coding
ENSG00000137332	0.396011	0.110397	0.121242	DDR1	protein_coding
ENSG00000170089	0.39401	0.110684	0.118864	AC106795.1	transcribed_unprocessed_pseudogene
ENSG00000117724	-0.416911	0.115486	0.11974	CENPF	protein_coding
ENSG00000081189	0.382567	0.115938	0.109825	MEF2C	protein_coding
ENSG00000162407	-0.20442	0.117788	0.0583844	PLPP3	protein_coding
ENSG00000285000	-0.415158	0.117788	0.124128	AC008581.2	protein_coding
ENSG00000110693	0.386765	0.119458	0.110358	SOX6	protein_coding
ENSG00000139289	0.250227	0.120498	0.0717708	PHLDA1	protein_coding
ENSG00000103855	0.1697	0.123491	0.0487533	CD276	protein_coding
ENSG00000131747	-0.374473	0.124647	0.108403	TOP2A	protein_coding
ENSG00000003056	0.286853	0.137764	0.0833505	M6PR	protein_coding
ENSG00000173110	0.412168	0.137764	0.122166	HSPA6	protein_coding
ENSG00000123689	0.363748	0.146075	0.106317	G0S2	protein_coding
ENSG00000064666	-0.22124	0.162696	0.0651091	CNN2	protein_coding
ENSG00000137216	0.316429	0.191946	0.0946769	TMEM63B	protein_coding
ENSG00000240230	-0.364715	0.191946	0.109282	COX19	protein_coding
ENSG00000112697	0.253819	0.206439	0.0765242	TMEM30A	protein_coding
ENSG00000119686	-0.350457	0.206439	0.107876	FLVCR2	protein_coding
ENSG00000123992	-0.357054	0.206439	0.107473	DNPEP	protein_coding
ENSG00000144746	0.194441	0.206439	0.0584734	ARL6IP5	protein_coding
ENSG00000132388	-0.278391	0.206956	0.0840093	UBE2G1	protein_coding
ENSG00000142949	-0.320888	0.206956	0.0969333	PTPRF	protein_coding
ENSG00000230630	0.291333	0.206956	0.0881152	DNM3OS	lncRNA
ENSG00000125740	-0.396985	0.207464	0.123433	FOSB	protein_coding
ENSG00000128918	0.258133	0.216508	0.0783094	ALDH1A2	protein_coding
ENSG00000118785	0.287138	0.223006	0.08704	SPP1	protein_coding
ENSG00000179094	-0.341741	0.223006	0.103995	PER1	protein_coding
ENSG00000203618	-0.175912	0.225681	0.073938	GP1BB	protein_coding
ENSG00000136840	0.299042	0.236444	0.0913526	ST6GALNAC4	protein_coding
ENSG00000157600	0.314867	0.264901	0.0974394	TMEM164	protein_coding
ENSG00000260404	-0.346409	0.281567	0.107889	AC110079.1	transcribed_unprocessed_pseudogene
ENSG00000261716	0.386221	0.281567	0.12322	H2BC20P	transcribed_unprocessed_pseudogene
ENSG00000076344	-0.394378	0.289914	0.121646	RGS11	protein_coding
ENSG00000145632	0.243034	0.290015	0.0761138	PLK2	protein_coding
ENSG00000175348	0.229206	0.290015	0.0717055	TMEM9B	protein_coding
ENSG00000111203	-0.349222	0.292106	0.109512	ITFG2	protein_coding
ENSG00000149968	0.25422	0.296577	0.0793345	MMP3	protein_coding
ENSG00000145794	0.373091	0.30309	0.124563	MEGF10	protein_coding
ENSG00000163512	-0.242645	0.30309	0.0763637	AZI2	protein_coding
ENSG00000115207	0.300873	0.313554	0.0951536	GTF3C2	protein_coding
ENSG00000152332	0.288511	0.313554	0.0915097	UHMK1	protein_coding
ENSG00000166167	-0.30212	0.326288	0.0961019	BTRC	protein_coding
ENSG00000070047	-0.000173678	0.331363	0.0282798	PHRF1	protein_coding
ENSG00000163249	0.313015	0.331577	0.0997446	CCNYL1	protein_coding
ENSG00000173530	0.219327	0.33681	0.0698842	TNFRSF10D	protein_coding
ENSG00000173327	0.33417	0.340316	0.107001	MAP3K11	protein_coding
ENSG00000170390	-0.380413	0.346989	0.123008	DCLK2	protein_coding
ENSG00000158636	-0.317459	0.362109	0.102178	EMSY	protein_coding
ENSG00000254894	0.10504	0.387211	0.060808	NAV2-AS1	lncRNA
ENSG00000188549	-0.370769	0.387695	0.119548	CCDC9B	protein_coding
ENSG00000138095	0.273632	0.392534	0.0887186	LRPPRC	protein_coding
ENSG00000105948	-0.363589	0.403994	0.119177	TTC26	protein_coding
ENSG00000140443	-0.361629	0.406924	0.120734	IGF1R	protein_coding
ENSG00000064687	-0.369395	0.411216	0.124652	ABCA7	protein_coding
ENSG00000132549	-0.2548	0.419628	0.0833903	VPS13B	protein_coding
ENSG00000071553	0.192731	0.422466	0.0631811	ATP6AP1	protein_coding
ENSG00000081087	0.249928	0.422466	0.0820746	OSTM1	protein_coding
ENSG00000167548	-0.208268	0.445109	0.0686546	KMT2D	protein_coding
ENSG00000086598	0.177085	0.454447	0.0585504	TMED2	protein_coding
ENSG00000183291	0.194702	0.459403	0.0644715	SELENOF	protein_coding
ENSG00000114857	-0.19204	0.46025	0.0636301	NKTR	protein_coding
ENSG00000087903	-0.369141	0.46198	0.124757	RFX2	protein_coding
ENSG00000236560	0.370795	0.462337	0.124431	PPP1R11	protein_coding
ENSG00000101574	-0.345653	0.465321	0.115207	METTL4	protein_coding
ENSG00000266086	-0.381559	0.467462	0.124706	AC015813.2	protein_coding
ENSG00000139826	0.272496	0.47197	0.0909392	ABHD13	protein_coding
ENSG00000185189	-0.221647	0.47197	0.0738508	NRBP2	protein_coding
ENSG00000188157	0.333769	0.472944	0.109925	AGRN	protein_coding
ENSG00000175274	-0.272488	0.478308	0.0907392	TP53I11	protein_coding
ENSG00000285839	-0.0673858	0.501321	0.0502838	AL445685.3	protein_coding
ENSG00000119397	-0.344016	0.503493	0.115706	CNTRL	protein_coding
ENSG00000180660	0.355156	0.524939	0.123584	MAB21L1	protein_coding
ENSG00000087111	0.247066	0.538254	0.0837887	PIGS	protein_coding
ENSG00000169180	0.217545	0.538254	0.0737343	XPO6	protein_coding
ENSG00000124635	0.281663	0.544533	0.105343	H2BC11	protein_coding
ENSG00000134569	0.328252	0.544644	0.111969	LRP4	protein_coding
ENSG00000128989	-0.324814	0.550096	0.111369	ARPP19	protein_coding
ENSG00000051341	-0.3413	0.562935	0.115184	POLQ	protein_coding
ENSG00000234678	-0.332281	0.562935	0.110176	ELF3-AS1	lncRNA
ENSG00000105877	-0.359089	0.571284	0.123209	DNAH11	protein_coding
ENSG00000166130	0.210555	0.576176	0.0721644	IKBIP	protein_coding
ENSG00000106804	-0.334048	0.577729	0.114545	C5	protein_coding
ENSG00000288602	0.16954	0.590133	0.0799904	C8orf44-SGK3	protein_coding
ENSG00000065057	0.355749	0.615229	0.122846	NTHL1	protein_coding
ENSG00000116127	-0.291204	0.620214	0.10081	ALMS1	protein_coding
ENSG00000224389	0.350188	0.620214	0.124619	C4B	protein_coding
ENSG00000004399	0.272688	0.629587	0.0947585	PLXND1	protein_coding
ENSG00000122641	0.248931	0.629587	0.0867358	INHBA	protein_coding
ENSG00000134910	0.179326	0.629587	0.0623174	STT3A	protein_coding
ENSG00000254996	-0.281913	0.629587	0.0981716	ANKHD1-EIF4EBP3	protein_coding
ENSG00000111707	-0.221814	0.632104	0.077234	SUDS3	protein_coding
ENSG00000196504	-0.230821	0.632104	0.0803541	PRPF40A	protein_coding
ENSG00000229119	-0.331142	0.632104	0.11581	AC026403.1	processed_pseudogene
ENSG00000256223	-0.320003	0.669635	0.11236	ZNF10	protein_coding
ENSG00000184465	-0.237526	0.672832	0.0833322	WDR27	protein_coding
ENSG00000198046	-0.328863	0.673389	0.116952	ZNF667	protein_coding
ENSG00000112655	-0.268075	0.684765	0.0945759	PTK7	protein_coding
ENSG00000118257	0.21538	0.684765	0.0760049	NRP2	protein_coding
ENSG00000137573	0.22038	0.684765	0.0775542	SULF1	protein_coding
ENSG00000131876	0.295075	0.69196	0.10429	SNRPA1	protein_coding
ENSG00000223680	0.101351	0.703891	0.0540232	DDR1	protein_coding
ENSG00000227315	-0.0206708	0.704371	0.0342175	NEU1	protein_coding
ENSG00000234684	0.349701	0.704371	0.124259	SDCBP2-AS1	lncRNA
ENSG00000168502	-0.312591	0.736224	0.11214	MTCL1	protein_coding
ENSG00000182389	0.326674	0.736224	0.115776	CACNB4	protein_coding
ENSG00000007392	-0.239045	0.738322	0.0852478	LUC7L	protein_coding
ENSG00000198753	-0.313102	0.738322	0.111248	PLXNB3	protein_coding
ENSG00000134986	0.198565	0.741002	0.0709257	NREP	protein_coding
ENSG00000162736	0.200737	0.747898	0.0718092	NCSTN	protein_coding
ENSG00000062716	0.124678	0.753253	0.0446509	VMP1	protein_coding
ENSG00000162493	0.189016	0.753253	0.067664	PDPN	protein_coding
ENSG00000146122	-0.219018	0.756017	0.0786139	DAAM2	protein_coding
ENSG00000182985	-0.19627	0.76031	0.0705322	CADM1	protein_coding
ENSG00000277399	0.185387	0.76031	0.0612467	GPR179	protein_coding
ENSG00000215522	0.330204	0.790324	0.12407	DDR1	protein_coding
ENSG00000234078	0.330204	0.790324	0.12407	DDR1	protein_coding
ENSG00000233084	0.0806197	0.801746	0.0405295	RPL23AP25	processed_pseudogene
ENSG00000088340	-0.332903	0.804538	0.121974	FER1L4	transcribed_unitary_pseudogene
ENSG00000215183	0.305338	0.804538	0.111877	MSMP	protein_coding
ENSG00000230678	-0.262595	0.804538	0.103479	BRD2	protein_coding
ENSG00000074621	-0.318317	0.819153	0.11583	SLC24A1	protein_coding
ENSG00000172927	0.212998	0.819153	0.0828618	MYEOV	protein_coding
ENSG00000155304	0.208506	0.847728	0.0762717	HSPA13	protein_coding
ENSG00000187323	-0.125381	0.847728	0.0410006	DCC	protein_coding
ENSG00000087303	-0.184664	0.84989	0.0675777	NID2	protein_coding
ENSG00000105329	0.186645	0.863025	0.0685035	TGFB1	protein_coding
ENSG00000105887	0.174811	0.863025	0.0641897	MTPN	protein_coding
ENSG00000159167	0.189907	0.863025	0.069881	STC1	protein_coding
ENSG00000162368	0.15076	0.863025	0.055379	CMPK1	protein_coding
ENSG00000275099	0.32657	0.863025	0.12048	GGNBP2	protein_coding
ENSG00000213366	-0.27544	0.863268	0.101284	GSTM2	protein_coding
ENSG00000140682	-0.222315	0.863689	0.0816497	TGFB1I1	protein_coding
ENSG00000118620	0.335516	0.865505	0.123201	ZNF430	protein_coding
ENSG00000105835	0.153393	0.878053	0.0565934	NAMPT	protein_coding
ENSG00000005379	-0.338486	0.890813	0.124758	TSPOAP1	protein_coding
ENSG00000105737	-0.332774	0.89749	0.123811	GRIK5	protein_coding
ENSG00000130600	0.308552	0.89749	0.11418	H19	lncRNA
ENSG00000288237	0.308552	0.89749	0.11418	H19	lncRNA
ENSG00000101224	-0.196965	0.903445	0.0730411	CDC25B	protein_coding
ENSG00000142178	-0.295149	0.909027	0.116033	SIK1	protein_coding
ENSG00000196743	-0.242177	0.909027	0.0900408	GM2A	protein_coding
ENSG00000258727	-0.264357	0.922604	0.0983654	AL135999.1	lncRNA
ENSG00000090530	0.191158	0.926732	0.0713667	P3H2	protein_coding
ENSG00000103356	0.287294	0.926732	0.107547	EARS2	protein_coding
ENSG00000105497	-0.318622	0.926732	0.119102	ZNF175	protein_coding
ENSG00000156858	0.271544	0.926732	0.101344	PRR14	protein_coding
ENSG00000184154	0.333482	0.932914	0.12472	LRTOMT	protein_coding
ENSG00000213390	0.329217	0.932914	0.124419	ARHGAP19	protein_coding
ENSG00000166225	0.256409	0.950735	0.0961788	FRS2	protein_coding
ENSG00000088298	0.232103	0.956471	0.0872601	EDEM2	protein_coding
ENSG00000094631	-0.298734	0.956471	0.112398	HDAC6	protein_coding
ENSG00000135074	0.290392	0.967819	0.109279	ADAM19	protein_coding
ENSG00000197006	-0.259771	0.967819	0.0979663	METTL9	protein_coding
ENSG00000254721	0.246898	0.967819	0.104224	AP000879.1	lncRNA
ENSG00000258588	0.188698	0.967819	0.0948402	TRIM6-TRIM34	protein_coding
ENSG00000276495	-0.287702	0.967819	0.106863	APBA2	protein_coding
ENSG00000129167	-0.235721	0.999074	0.0950495	TPH1	protein_coding
ENSG00000136274	-0.326332	0.999074	0.123339	NACAD	protein_coding
ENSG00000198729	0.251874	0.999074	0.0957169	PPP1R14C	protein_coding
ENSG00000000003	0.188847	1	0.077695	TSPAN6	protein_coding
ENSG00000000005	-0.0115685	1	0.0196433	TNMD	protein_coding
ENSG00000000419	0.0315111	1	0.0909677	DPM1	protein_coding
ENSG00000000457	-0.0997278	1	0.104653	SCYL3	protein_coding
ENSG00000000460	0.00337283	1	0.12462	C1orf112	protein_coding
ENSG00000000938	0.0429759	1	0.0676379	FGR	protein_coding
ENSG00000000971	0.0308183	1	0.0618578	CFH	protein_coding
ENSG00000001036	-0.0499621	1	0.0697395	FUCA2	protein_coding
ENSG00000001084	-0.073382	1	0.116138	GCLC	protein_coding
ENSG00000001167	0.12647	1	0.0808684	NFYA	protein_coding
ENSG00000001460	0.0202119	1	0.1067	STPG1	protein_coding
ENSG00000001461	0.0914886	1	0.0918155	NIPAL3	protein_coding
ENSG00000001497	0.00792419	1	0.0890347	LAS1L	protein_coding
ENSG00000001561	0.0108275	1	0.123275	ENPP4	protein_coding
ENSG00000001617	0.00911444	1	0.113721	SEMA3F	protein_coding
ENSG00000001626	0.0267637	1	0.039468	CFTR	protein_coding
ENSG00000001629	-0.021638	1	0.0889223	ANKIB1	protein_coding
ENSG00000001630	0.0909543	1	0.0802001	CYP51A1	protein_coding
ENSG00000001631	0.0618189	1	0.0998667	KRIT1	protein_coding
ENSG00000002016	0.133258	1	0.108641	RAD52	protein_coding
ENSG00000002079	0.0014642	1	0.0415302	MYH16	transcribed_unitary_pseudogene
ENSG00000002330	-0.114154	1	0.110615	BAD	protein_coding
ENSG00000002549	0.123971	1	0.104067	LAP3	protein_coding
ENSG00000002586	-0.0523259	1	0.065783	CD99	protein_coding
ENSG00000002587	0.00680502	1	0.0933236	HS3ST1	protein_coding
ENSG00000002726	0.0234759	1	0.0366936	AOC1	protein_coding
ENSG00000002745	-0.0317665	1	0.0416947	WNT16	protein_coding
ENSG00000002746	0.0541527	1	0.124481	HECW1	protein_coding
ENSG00000002822	0.0604486	1	0.124759	MAD1L1	protein_coding
ENSG00000002834	-0.0201205	1	0.0529126	LASP1	protein_coding
ENSG00000002919	0.166181	1	0.10569	SNX11	protein_coding
ENSG00000002933	-0.030588	1	0.0798283	TMEM176A	protein_coding
ENSG00000003096	0.0336746	1	0.124707	KLHL13	protein_coding
ENSG00000003137	0.052489	1	0.12125	CYP26B1	protein_coding
ENSG00000003147	-0.0631343	1	0.12341	ICA1	protein_coding
ENSG00000003249	0.00256999	1	0.124678	DBNDD1	protein_coding
ENSG00000003393	0.00656598	1	0.0896272	ALS2	protein_coding
ENSG00000003400	-0.11937	1	0.0851438	CASP10	protein_coding
ENSG00000003402	-0.0306178	1	0.0772683	CFLAR	protein_coding
ENSG00000003436	0.168951	1	0.108079	TFPI	protein_coding
ENSG00000003509	-0.146553	1	0.0974056	NDUFAF7	protein_coding
ENSG00000003756	-0.0483371	1	0.0702081	RBM5	protein_coding
ENSG00000003987	-0.0688132	1	0.114881	MTMR7	protein_coding
ENSG00000004059	0.0850574	1	0.0682552	ARF5	protein_coding
ENSG00000004139	0.112932	1	0.115398	SARM1	protein_coding
ENSG00000004142	-0.0277417	1	0.0661875	POLDIP2	protein_coding
ENSG00000004455	0.0556804	1	0.0689695	AK2	protein_coding
ENSG00000004468	-0.0344903	1	0.0785185	CD38	protein_coding
ENSG00000004478	-0.0129249	1	0.0885393	FKBP4	protein_coding
ENSG00000004487	0.0345073	1	0.0802983	KDM1A	protein_coding
ENSG00000004534	0.00213215	1	0.07017	RBM6	protein_coding
ENSG00000004660	-0.0724602	1	0.117925	CAMKK1	protein_coding
ENSG00000004700	0.0327327	1	0.0835716	RECQL	protein_coding
ENSG00000004766	0.0161154	1	0.112348	VPS50	protein_coding
ENSG00000004776	-0.199278	1	0.121613	HSPB6	protein_coding
ENSG00000004777	-0.264201	1	0.123093	ARHGAP33	protein_coding
ENSG00000004779	0.13424	1	0.104297	NDUFAB1	protein_coding
ENSG00000004799	0.00881379	1	0.11705	PDK4	protein_coding
ENSG00000004809	-0.0353207	1	0.0546739	SLC22A16	protein_coding
ENSG00000004838	-0.000713815	1	0.0973687	ZMYND10	protein_coding
ENSG00000004846	0.00075056	1	0.0587441	ABCB5	protein_coding
ENSG00000004848	-0.00285338	1	0.016243	ARX	protein_coding
ENSG00000004864	0.0264595	1	0.106917	SLC25A13	protein_coding
ENSG00000004866	0.0728521	1	0.0932424	ST7	protein_coding
ENSG00000004897	-0.0842709	1	0.0807595	CDC27	protein_coding
ENSG00000004939	-0.0358484	1	0.0496204	SLC4A1	protein_coding
ENSG00000004961	0.134412	1	0.0959673	HCCS	protein_coding
ENSG00000004975	-0.101262	1	0.093259	DVL2	protein_coding
ENSG00000005001	0.00243976	1	0.0192607	PRSS22	protein_coding
ENSG00000005007	-0.0679992	1	0.0865666	UPF1	protein_coding
ENSG00000005020	-0.0439104	1	0.122812	SKAP2	protein_coding
ENSG00000005022	-0.0338517	1	0.0944535	SLC25A5	protein_coding
ENSG00000005059	0.0393784	1	0.108953	MCUB	protein_coding
ENSG00000005073	-0.0325137	1	0.10679	HOXA11	protein_coding
ENSG00000005075	0.0984978	1	0.103052	POLR2J	protein_coding
ENSG00000005100	-0.0449893	1	0.100097	DHX33	protein_coding
ENSG00000005102	0.00527621	1	0.0162558	MEOX1	protein_coding
ENSG00000005108	0.00877285	1	0.0878622	THSD7A	protein_coding
ENSG00000005156	-0.294998	1	0.118106	LIG3	protein_coding
ENSG00000005175	0.0567344	1	0.100352	RPAP3	protein_coding
ENSG00000005187	0.0357778	1	0.0823123	ACSM3	protein_coding
ENSG00000005189	0.0686725	1	0.107675	REXO5	protein_coding
ENSG00000005194	0.0646604	1	0.0997887	CIAPIN1	protein_coding
ENSG00000005206	-0.082904	1	0.104268	SPPL2B	protein_coding
ENSG00000005238	0.0273073	1	0.0925104	FAM214B	protein_coding
ENSG00000005243	-0.00964715	1	0.0999157	COPZ2	protein_coding
ENSG00000005249	-0.111364	1	0.115125	PRKAR2B	protein_coding
ENSG00000005302	-0.0384839	1	0.1013	MSL3	protein_coding
ENSG00000005339	-0.136984	1	0.101847	CREBBP	protein_coding
ENSG00000005381	0.00645828	1	0.0645666	MPO	protein_coding
ENSG00000005421	-0.0374544	1	0.0353707	PON1	protein_coding
ENSG00000005436	-0.11438	1	0.118764	GCFC2	protein_coding
ENSG00000005448	-0.0427328	1	0.115224	WDR54	protein_coding
ENSG00000005469	0.0432312	1	0.114104	CROT	protein_coding
ENSG00000005471	-0.0433434	1	0.123174	ABCB4	protein_coding
ENSG00000005483	0.0386007	1	0.0829933	KMT2E	protein_coding
ENSG00000005486	-0.0282915	1	0.0983245	RHBDD2	protein_coding
ENSG00000005513	0.0749236	1	0.123588	SOX8	protein_coding
ENSG00000005700	0.0151786	1	0.087621	IBTK	protein_coding
ENSG00000005801	0.00305462	1	0.110959	ZNF195	protein_coding
ENSG00000005810	-0.141255	1	0.0773779	MYCBP2	protein_coding
ENSG00000005812	0.00180202	1	0.0912665	FBXL3	protein_coding
ENSG00000005844	0.0477312	1	0.067694	ITGAL	protein_coding
ENSG00000005882	0.185453	1	0.108696	PDK2	protein_coding
ENSG00000005889	-0.153935	1	0.116122	ZFX	protein_coding
ENSG00000005893	0.0135249	1	0.0626319	LAMP2	protein_coding
ENSG00000005961	-0.0628346	1	0.0762222	ITGA2B	protein_coding
ENSG00000005981	0.0259436	1	0.0615333	ASB4	protein_coding
ENSG00000006007	0.00671298	1	0.0855402	GDE1	protein_coding
ENSG00000006015	-0.0841781	1	0.114206	REX1BD	protein_coding
ENSG00000006016	-0.0670998	1	0.0887115	CRLF1	protein_coding
ENSG00000006025	-0.154852	1	0.123104	OSBPL7	protein_coding
ENSG00000006042	-0.103058	1	0.0570834	TMEM98	protein_coding
ENSG00000006047	0.00170869	1	0.0163588	YBX2	protein_coding
ENSG00000006062	-0.201018	1	0.104065	MAP3K14	protein_coding
ENSG00000006071	0.00477081	1	0.0861585	ABCC8	protein_coding
ENSG00000006118	-0.147997	1	0.113601	TMEM132A	protein_coding
ENSG00000006125	0.0254827	1	0.0680362	AP2B1	protein_coding
ENSG00000006128	-0.00341071	1	0.0936266	TAC1	protein_coding
ENSG00000006194	-0.0408584	1	0.107624	ZNF263	protein_coding
ENSG00000006210	-0.042461	1	0.112818	CX3CL1	protein_coding
ENSG00000006282	-0.0155442	1	0.0710424	SPATA20	protein_coding
ENSG00000006283	0.0156658	1	0.0847301	CACNA1G	protein_coding
ENSG00000006327	0.101814	1	0.0774937	TNFRSF12A	protein_coding
ENSG00000006377	0.0753939	1	0.122937	DLX6	protein_coding
ENSG00000006432	-0.0847401	1	0.121324	MAP3K9	protein_coding
ENSG00000006451	0.074961	1	0.114854	RALA	protein_coding
ENSG00000006453	-0.0795368	1	0.0907226	BAIAP2L1	protein_coding
ENSG00000006459	0.00890146	1	0.090089	KDM7A	protein_coding
ENSG00000006468	0.176127	1	0.118037	ETV1	protein_coding
ENSG00000006530	0.0590635	1	0.104009	AGK	protein_coding
ENSG00000006534	-0.019345	1	0.0941898	ALDH3B1	protein_coding
ENSG00000006555	0.0319589	1	0.0892935	TTC22	protein_coding
ENSG00000006576	0.0226073	1	0.0762943	PHTF2	protein_coding
ENSG00000006606	-0.0215805	1	0.0462963	CCL26	protein_coding
ENSG00000006607	-0.0186508	1	0.103814	FARP2	protein_coding
ENSG00000006611	0.00227457	1	0.0247712	USH1C	protein_coding
ENSG00000006625	0.0106872	1	0.115473	GGCT	protein_coding
ENSG00000006634	-0.303383	1	0.12079	DBF4	protein_coding
ENSG00000006638	0.00187025	1	0.121658	TBXA2R	protein_coding
ENSG00000006652	0.00901014	1	0.0726783	IFRD1	protein_coding
ENSG00000006659	0.0179111	1	0.0386613	LGALS14	protein_coding
ENSG00000006695	-0.0539631	1	0.123834	COX10	protein_coding
ENSG00000006704	0.093465	1	0.0988025	GTF2IRD1	protein_coding
ENSG00000006712	0.0682832	1	0.0754469	PAF1	protein_coding
ENSG00000006715	-0.093334	1	0.0811292	VPS41	protein_coding
ENSG00000006740	0.0110857	1	0.123687	ARHGAP44	protein_coding
ENSG00000006744	0.00178965	1	0.101721	ELAC2	protein_coding
ENSG00000006747	0.078686	1	0.0882725	SCIN	protein_coding
ENSG00000006756	-0.0310497	1	0.111174	ARSD	protein_coding
ENSG00000006757	0.119902	1	0.108904	PNPLA4	protein_coding
ENSG00000006831	-0.0037938	1	0.0796503	ADIPOR2	protein_coding
ENSG00000006837	-0.0927302	1	0.123741	CDKL3	protein_coding
ENSG00000007001	-0.00642673	1	0.0162538	UPP2	protein_coding
ENSG00000007038	0.00545145	1	0.0385995	PRSS21	protein_coding
ENSG00000007047	0.152114	1	0.0956239	MARK4	protein_coding
ENSG00000007062	-0.0205893	1	0.05265	PROM1	protein_coding
ENSG00000007080	0.038717	1	0.101154	CCDC124	protein_coding
ENSG00000007168	0.155806	1	0.0896417	PAFAH1B1	protein_coding
ENSG00000007171	0.16233	1	0.105152	NOS2	protein_coding
ENSG00000007174	-0.0555174	1	0.0751503	DNAH9	protein_coding
ENSG00000007202	-0.0487281	1	0.0948673	KIAA0100	protein_coding
ENSG00000007237	0.143119	1	0.108149	GAS7	protein_coding
ENSG00000007255	-0.0525931	1	0.123139	TRAPPC6A	protein_coding
ENSG00000007264	-0.0368005	1	0.060337	MATK	protein_coding
ENSG00000007312	-0.0509249	1	0.124562	CD79B	protein_coding
ENSG00000007314	-0.00254061	1	0.0162764	SCN4A	protein_coding
ENSG00000007341	-0.152998	1	0.10738	ST7L	protein_coding
ENSG00000007350	0.00779361	1	0.016243	TKTL1	protein_coding
ENSG00000007372	0.0659362	1	0.0894849	PAX6	protein_coding
ENSG00000007376	0.072412	1	0.124551	RPUSD1	protein_coding
ENSG00000007384	0.0688663	1	0.0879424	RHBDF1	protein_coding
ENSG00000007402	-0.0286328	1	0.107596	CACNA2D2	protein_coding
ENSG00000007516	-0.0360013	1	0.0548955	BAIAP3	protein_coding
ENSG00000007520	-0.00516261	1	0.0977076	TSR3	protein_coding
ENSG00000007541	0.0361407	1	0.0918533	PIGQ	protein_coding
ENSG00000007545	0.0153731	1	0.114193	CRAMP1	protein_coding
ENSG00000007866	-0.0535075	1	0.0916024	TEAD3	protein_coding
ENSG00000007908	0.000216255	1	0.016243	SELE	protein_coding
ENSG00000007923	0.163604	1	0.0948811	DNAJC11	protein_coding
ENSG00000007933	0.00238744	1	0.0766824	FMO3	protein_coding
ENSG00000007944	0.106014	1	0.0991679	MYLIP	protein_coding
ENSG00000007968	-0.0818895	1	0.0798064	E2F2	protein_coding
ENSG00000008018	0.0416667	1	0.0754918	PSMB1	protein_coding
ENSG00000008056	-0.0785902	1	0.108345	SYN1	protein_coding
ENSG00000008083	-0.00316154	1	0.105039	JARID2	protein_coding
ENSG00000008086	-0.243678	1	0.102255	CDKL5	protein_coding
ENSG00000008118	0	1	0.016243	CAMK1G	protein_coding
ENSG00000008128	0.00798391	1	0.110784	CDK11A	protein_coding
ENSG00000008130	-0.0775693	1	0.103249	NADK	protein_coding
ENSG00000008196	-0.00285338	1	0.016243	TFAP2B	protein_coding
ENSG00000008226	0.010721	1	0.0927779	DLEC1	protein_coding
ENSG00000008256	-0.0169403	1	0.0796683	CYTH3	protein_coding
ENSG00000008277	0.000149256	1	0.118788	ADAM22	protein_coding
ENSG00000008282	0.0422596	1	0.0836435	SYPL1	protein_coding
ENSG00000008283	0.0481508	1	0.0997185	CYB561	protein_coding
ENSG00000008294	-0.0475219	1	0.0556077	SPAG9	protein_coding
ENSG00000008300	0.100949	1	0.124699	CELSR3	protein_coding
ENSG00000008311	-0.1147	1	0.0910706	AASS	protein_coding
ENSG00000008323	-0.0998363	1	0.0631632	PLEKHG6	protein_coding
ENSG00000008324	-0.000282423	1	0.119233	SS18L2	protein_coding
ENSG00000008382	0.0382163	1	0.124617	MPND	protein_coding
ENSG00000008394	0.0450751	1	0.0952401	MGST1	protein_coding
ENSG00000008405	-0.0496088	1	0.112126	CRY1	protein_coding
ENSG00000008438	0.00299738	1	0.0279505	PGLYRP1	protein_coding
ENSG00000008441	0.0804114	1	0.0756695	NFIX	protein_coding
ENSG00000008513	0.120944	1	0.0819195	ST3GAL1	protein_coding
ENSG00000008516	-0.0435002	1	0.0924305	MMP25	protein_coding
ENSG00000008517	-0.0131758	1	0.0717088	IL32	protein_coding
ENSG00000008710	-0.116819	1	0.0782085	PKD1	protein_coding
ENSG00000008735	-0.0269816	1	0.122408	MAPK8IP2	protein_coding
ENSG00000008838	-0.00491775	1	0.0858037	MED24	protein_coding
ENSG00000008853	0.00132053	1	0.112123	RHOBTB2	protein_coding
ENSG00000008869	0.021526	1	0.0772562	HEATR5B	protein_coding
ENSG00000008952	-0.0123874	1	0.0724462	SEC62	protein_coding
ENSG00000008988	-0.0105635	1	0.0647755	RPS20	protein_coding
ENSG00000009307	-0.00168033	1	0.0704869	CSDE1	protein_coding
ENSG00000009335	0.0400979	1	0.0821921	UBE3C	protein_coding
ENSG00000009413	-0.0849308	1	0.0642235	REV3L	protein_coding
ENSG00000009694	0.138538	1	0.107612	TENM1	protein_coding
ENSG00000009724	0.0272965	1	0.111644	MASP2	protein_coding
ENSG00000009765	-0.0321534	1	0.0468725	IYD	protein_coding
ENSG00000009780	0.0477101	1	0.119786	FAM76A	protein_coding
ENSG00000009790	0.0679187	1	0.0527606	TRAF3IP3	protein_coding
ENSG00000009830	0.106425	1	0.103422	POMT2	protein_coding
ENSG00000009844	0.130866	1	0.0748208	VTA1	protein_coding
ENSG00000009950	-0.148306	1	0.108314	MLXIPL	protein_coding
ENSG00000009954	-0.00859984	1	0.0682755	BAZ1B	protein_coding
ENSG00000010017	0.0152162	1	0.0654381	RANBP9	protein_coding
ENSG00000010030	-0.101106	1	0.1222	ETV7	protein_coding
ENSG00000010072	-0.206545	1	0.12184	SPRTN	protein_coding
ENSG00000010165	0.0472034	1	0.0807957	EEF1AKNMT	protein_coding
ENSG00000010219	-0.035594	1	0.102953	DYRK4	protein_coding
ENSG00000010244	0.0285779	1	0.0595334	ZNF207	protein_coding
ENSG00000010256	0.0599797	1	0.0827259	UQCRC1	protein_coding
ENSG00000010270	0.0162024	1	0.096056	STARD3NL	protein_coding
ENSG00000010278	0.104802	1	0.0717596	CD9	protein_coding
ENSG00000010282	0.00650858	1	0.016243	HHATL	protein_coding
ENSG00000010292	0.0958756	1	0.119835	NCAPD2	protein_coding
ENSG00000010295	-0.0925261	1	0.0834767	IFFO1	protein_coding
ENSG00000010310	0.0997657	1	0.122307	GIPR	protein_coding
ENSG00000010318	0.0127404	1	0.123522	PHF7	protein_coding
ENSG00000010319	0.087122	1	0.0586162	SEMA3G	protein_coding
ENSG00000010322	-0.0513751	1	0.0810561	NISCH	protein_coding
ENSG00000010327	0.138964	1	0.111103	STAB1	protein_coding
ENSG00000010361	-0.00109588	1	0.1122	FUZ	protein_coding
ENSG00000010379	-0.0113303	1	0.0339065	SLC6A13	protein_coding
ENSG00000010404	0.0598977	1	0.0815325	IDS	protein_coding
ENSG00000010438	-0.00640384	1	0.0347197	PRSS3	protein_coding
ENSG00000010539	-0.0442981	1	0.122453	ZNF200	protein_coding
ENSG00000010610	-0.0636841	1	0.124763	CD4	protein_coding
ENSG00000010626	0.178195	1	0.119707	LRRC23	protein_coding
ENSG00000010671	-0.0196306	1	0.0430645	BTK	protein_coding
ENSG00000010704	-0.118328	1	0.0910782	HFE	protein_coding
ENSG00000010803	-0.0383967	1	0.0871359	SCMH1	protein_coding
ENSG00000010810	-0.0886521	1	0.102508	FYN	protein_coding
ENSG00000010818	-0.118111	1	0.107002	HIVEP2	protein_coding
ENSG00000010932	-0.0132661	1	0.0479774	FMO1	protein_coding
ENSG00000011007	0.000999204	1	0.0741074	ELOA	protein_coding
ENSG00000011009	0.00286637	1	0.0961732	LYPLA2	protein_coding
ENSG00000011021	0.0193635	1	0.0811775	CLCN6	protein_coding
ENSG00000011028	0.0586527	1	0.060982	MRC2	protein_coding
ENSG00000011052	-0.00553098	1	0.0430416	NME1-NME2	protein_coding
ENSG00000011083	0.0600894	1	0.0386188	SLC6A7	protein_coding
ENSG00000011105	0.0437144	1	0.122461	TSPAN9	protein_coding
ENSG00000011114	0.0488566	1	0.124641	BTBD7	protein_coding
ENSG00000011132	0.0674872	1	0.123402	APBA3	protein_coding
ENSG00000011143	0.0238572	1	0.113327	MKS1	protein_coding
ENSG00000011198	0.123928	1	0.0984837	ABHD5	protein_coding
ENSG00000011201	0.0177801	1	0.0756947	ANOS1	protein_coding
ENSG00000011243	-0.0797777	1	0.0805892	AKAP8L	protein_coding
ENSG00000011258	-0.00918021	1	0.100154	MBTD1	protein_coding
ENSG00000011260	-0.0476106	1	0.0909357	UTP18	protein_coding
ENSG00000011275	0.0202357	1	0.0926173	RNF216	protein_coding
ENSG00000011295	-0.0197016	1	0.0849563	TTC19	protein_coding
ENSG00000011304	0.066907	1	0.0890792	PTBP1	protein_coding
ENSG00000011332	-0.0248176	1	0.0699395	DPF1	protein_coding
ENSG00000011347	-0.0523463	1	0.119846	SYT7	protein_coding
ENSG00000011376	0.129008	1	0.101243	LARS2	protein_coding
ENSG00000011405	-0.041757	1	0.114912	PIK3C2A	protein_coding
ENSG00000011422	0.132492	1	0.0998901	PLAUR	protein_coding
ENSG00000011426	-0.301264	1	0.115158	ANLN	protein_coding
ENSG00000011451	0.052283	1	0.0801858	WIZ	protein_coding
ENSG00000011454	-0.0901278	1	0.0729845	RABGAP1	protein_coding
ENSG00000011465	0.0868392	1	0.061194	DCN	protein_coding
ENSG00000011478	-0.0160944	1	0.121856	QPCTL	protein_coding
ENSG00000011485	-0.0298814	1	0.0977602	PPP5C	protein_coding
ENSG00000011523	0.161829	1	0.106913	CEP68	protein_coding
ENSG00000011566	-0.134613	1	0.104365	MAP4K3	protein_coding
ENSG00000011590	-0.0433708	1	0.0770803	ZBTB32	protein_coding
ENSG00000011600	0.0225982	1	0.0872543	TYROBP	protein_coding
ENSG00000011638	-0.0894574	1	0.119203	TMEM159	protein_coding
ENSG00000012048	-0.216317	1	0.121537	BRCA1	protein_coding
ENSG00000012061	0.0212242	1	0.0952652	ERCC1	protein_coding
ENSG00000012124	0.0671917	1	0.0793817	CD22	protein_coding
ENSG00000012171	-0.12921	1	0.120519	SEMA3B	protein_coding
ENSG00000012174	0.0135433	1	0.081087	MBTPS2	protein_coding
ENSG00000012211	0.189707	1	0.111174	PRICKLE3	protein_coding
ENSG00000012223	0.0296003	1	0.0650264	LTF	protein_coding
ENSG00000012232	0.0898415	1	0.110574	EXTL3	protein_coding
ENSG00000012504	0.00328589	1	0.016243	NR1H4	protein_coding
ENSG00000012660	0.0432088	1	0.0766408	ELOVL5	protein_coding
ENSG00000012779	0.00355019	1	0.0230957	ALOX5	protein_coding
ENSG00000012817	0.00574954	1	0.0420498	KDM5D	protein_coding
ENSG00000012822	-0.120066	1	0.0609623	CALCOCO1	protein_coding
ENSG00000012963	-0.0626408	1	0.118498	UBR7	protein_coding
ENSG00000012983	0.10013	1	0.0845565	MAP4K5	protein_coding
ENSG00000013016	0.154306	1	0.0998533	EHD3	protein_coding
ENSG00000013275	-0.0113157	1	0.0876072	PSMC4	protein_coding
ENSG00000013288	-0.0502085	1	0.0601545	MAN2B2	protein_coding
ENSG00000013293	-0.0627262	1	0.0602676	SLC7A14	protein_coding
ENSG00000013297	-0.0260939	1	0.117798	CLDN11	protein_coding
ENSG00000013306	0.0525578	1	0.0753981	SLC25A39	protein_coding
ENSG00000013364	-0.0271474	1	0.101072	MVP	protein_coding
ENSG00000013374	-0.0349346	1	0.0690855	NUB1	protein_coding
ENSG00000013375	0.101242	1	0.110784	PGM3	protein_coding
ENSG00000013392	-0.0153561	1	0.116502	RWDD2A	protein_coding
ENSG00000013441	-0.0600798	1	0.0860051	CLK1	protein_coding
ENSG00000013503	0.00121003	1	0.119716	POLR3B	protein_coding
ENSG00000013523	-0.0713393	1	0.105656	ANGEL1	protein_coding
ENSG00000013561	-0.0140333	1	0.0875183	RNF14	protein_coding
ENSG00000013563	0.163161	1	0.089864	DNASE1L1	protein_coding
ENSG00000013573	-0.25759	1	0.0998408	DDX11	protein_coding
ENSG00000013583	-0.0196455	1	0.0791288	HEBP1	protein_coding
ENSG00000013588	0.254604	1	0.0989748	GPRC5A	protein_coding
ENSG00000013619	-0.206739	1	0.116412	MAMLD1	protein_coding
ENSG00000013725	-0.0134384	1	0.0549096	CD6	protein_coding
ENSG00000013810	-0.0604589	1	0.109414	TACC3	protein_coding
ENSG00000014123	0.0322277	1	0.0831566	UFL1	protein_coding
ENSG00000014138	0.141006	1	0.12281	POLA2	protein_coding
ENSG00000014164	-0.0273862	1	0.117123	ZC3H3	protein_coding
ENSG00000014216	0.060731	1	0.091306	CAPN1	protein_coding
ENSG00000014257	0.102407	1	0.0579073	ACP3	protein_coding
ENSG00000014641	0.0424074	1	0.0884612	MDH1	protein_coding
ENSG00000014824	-0.0567194	1	0.0732771	SLC30A9	protein_coding
ENSG00000014914	-0.00247745	1	0.0968833	MTMR11	protein_coding
ENSG00000014919	-0.0320407	1	0.117565	COX15	protein_coding
ENSG00000015133	-0.0490102	1	0.0506639	CCDC88C	protein_coding
ENSG00000015153	-0.0640223	1	0.11389	YAF2	protein_coding
ENSG00000015171	0.0088254	1	0.0873057	ZMYND11	protein_coding
ENSG00000015285	-0.110193	1	0.0940458	WAS	protein_coding
ENSG00000015475	0.00763812	1	0.12025	BID	protein_coding
ENSG00000015479	0.142843	1	0.061983	MATR3	protein_coding
ENSG00000015520	0.0040865	1	0.0632676	NPC1L1	protein_coding
ENSG00000015532	0.0225865	1	0.0874335	XYLT2	protein_coding
ENSG00000015568	-0.189408	1	0.105899	RGPD5	protein_coding
ENSG00000015592	0.000498662	1	0.026363	STMN4	protein_coding
ENSG00000015676	-0.042029	1	0.0793726	NUDCD3	protein_coding
ENSG00000016391	0.0675169	1	0.119743	CHDH	protein_coding
ENSG00000016402	-0.00155609	1	0.0727308	IL20RA	protein_coding
ENSG00000016864	0.103802	1	0.0804019	GLT8D1	protein_coding
ENSG00000017260	0.0151246	1	0.0882868	ATP2C1	protein_coding
ENSG00000017427	-0.206409	1	0.107592	IGF1	protein_coding
ENSG00000017483	0.146145	1	0.107736	SLC38A5	protein_coding
ENSG00000017797	-0.000313389	1	0.0620666	RALBP1	protein_coding
ENSG00000018189	-0.183915	1	0.0796133	RUFY3	protein_coding
ENSG00000018236	0.0319312	1	0.0379612	CNTN1	protein_coding
ENSG00000018280	-0.0165034	1	0.0968339	SLC11A1	protein_coding
ENSG00000018408	0.06844	1	0.0804995	WWTR1	protein_coding
ENSG00000018510	0.0898874	1	0.0848483	AGPS	protein_coding
ENSG00000018607	0.0336019	1	0.0534378	ZNF806	transcribed_unprocessed_pseudogene
ENSG00000018610	-0.0108234	1	0.121291	CXorf56	protein_coding
ENSG00000018625	-0.092924	1	0.0700679	ATP1A2	protein_coding
ENSG00000018699	0.0204966	1	0.117598	TTC27	protein_coding
ENSG00000018869	-0.149393	1	0.124754	ZNF582	protein_coding
ENSG00000019102	-0.0258802	1	0.0266252	VSIG2	protein_coding
ENSG00000019144	0.0678858	1	0.0549151	PHLDB1	protein_coding
ENSG00000019169	-0.00191035	1	0.0429045	MARCO	protein_coding
ENSG00000019186	-0.00704325	1	0.0537598	CYP24A1	protein_coding
ENSG00000019485	-0.0937391	1	0.121638	PRDM11	protein_coding
ENSG00000019505	-0.138681	1	0.0965626	SYT13	protein_coding
ENSG00000019549	-0.0207371	1	0.0810284	SNAI2	protein_coding
ENSG00000019582	-0.0212044	1	0.120742	CD74	protein_coding
ENSG00000019991	0.0360441	1	0.0356622	HGF	protein_coding
ENSG00000019995	0.00596747	1	0.10797	ZRANB1	protein_coding
ENSG00000020129	0.0254501	1	0.0764657	NCDN	protein_coding
ENSG00000020181	0.135979	1	0.111169	ADGRA2	protein_coding
ENSG00000020219	0.000216255	1	0.016243	CCT8L1P	processed_pseudogene
ENSG00000020256	-0.0411136	1	0.101565	ZFP64	protein_coding
ENSG00000020426	-0.0242869	1	0.105497	MNAT1	protein_coding
ENSG00000020577	-0.146868	1	0.0735879	SAMD4A	protein_coding
ENSG00000020633	0.0386128	1	0.124203	RUNX3	protein_coding
ENSG00000020922	-0.0536687	1	0.105193	MRE11	protein_coding
ENSG00000021300	0.0703823	1	0.116736	PLEKHB1	protein_coding
ENSG00000021355	-0.00888428	1	0.0887953	SERPINB1	protein_coding
ENSG00000021461	0.0329305	1	0.0406016	CYP3A43	protein_coding
ENSG00000021488	0.0122175	1	0.0812737	SLC7A9	protein_coding
ENSG00000021574	-0.0370993	1	0.116613	SPAST	protein_coding
ENSG00000021645	0.0156896	1	0.0300394	NRXN3	protein_coding
ENSG00000021762	-0.0172455	1	0.0870194	OSBPL5	protein_coding
ENSG00000021826	-0.0618676	1	0.12468	CPS1	protein_coding
ENSG00000021852	-0.00580026	1	0.0162579	C8B	protein_coding
ENSG00000022267	-0.041816	1	0.0586981	FHL1	protein_coding
ENSG00000022277	0.103205	1	0.079642	RTF2	protein_coding
ENSG00000022355	-0.0113623	1	0.016446	GABRA1	protein_coding
ENSG00000022556	0.0263757	1	0.0343898	NLRP2	protein_coding
ENSG00000022567	-0.098552	1	0.123926	SLC45A4	protein_coding
ENSG00000022840	0.0553714	1	0.102281	RNF10	protein_coding
ENSG00000022976	-0.0918764	1	0.118889	ZNF839	protein_coding
ENSG00000023041	0.133706	1	0.093962	ZDHHC6	protein_coding
ENSG00000023171	-0.00837284	1	0.117568	GRAMD1B	protein_coding
ENSG00000023191	0.0372624	1	0.0718689	RNH1	protein_coding
ENSG00000023228	-0.099118	1	0.0945314	NDUFS1	protein_coding
ENSG00000023287	0.116143	1	0.0855082	RB1CC1	protein_coding
ENSG00000023318	0.00560701	1	0.0791094	ERP44	protein_coding
ENSG00000023330	-0.0364778	1	0.084351	ALAS1	protein_coding
ENSG00000023445	0.132363	1	0.123752	BIRC3	protein_coding
ENSG00000023516	0.153718	1	0.092966	AKAP11	protein_coding
ENSG00000023572	0.173004	1	0.109819	GLRX2	protein_coding
ENSG00000023608	-0.0330099	1	0.0830034	SNAPC1	protein_coding
ENSG00000023697	-0.172943	1	0.096923	DERA	protein_coding
ENSG00000023734	0.0591964	1	0.0817332	STRAP	protein_coding
ENSG00000023839	-0.0789358	1	0.111385	ABCC2	protein_coding
ENSG00000023892	-0.00811624	1	0.101316	DEF6	protein_coding
ENSG00000023902	0.0399961	1	0.0871852	PLEKHO1	protein_coding
ENSG00000023909	-0.0944096	1	0.0827153	GCLM	protein_coding
ENSG00000024048	0.0426924	1	0.0802512	UBR2	protein_coding
ENSG00000024422	-0.0659793	1	0.0667564	EHD2	protein_coding
ENSG00000024526	-0.112285	1	0.120855	DEPDC1	protein_coding
ENSG00000024862	-0.0109683	1	0.109791	CCDC28A	protein_coding
ENSG00000025039	-0.0674754	1	0.103794	RRAGD	protein_coding
ENSG00000025156	-0.0775546	1	0.0984424	HSF2	protein_coding
ENSG00000025293	0.029063	1	0.0974601	PHF20	protein_coding
ENSG00000025423	0.0446192	1	0.0940743	HSD17B6	protein_coding
ENSG00000025434	0.00539452	1	0.12444	NR1H3	protein_coding
ENSG00000025708	0.218908	1	0.0988806	TYMP	protein_coding
ENSG00000025770	0.0563823	1	0.106997	NCAPH2	protein_coding
ENSG00000025772	0.0495398	1	0.0896147	TOMM34	protein_coding
ENSG00000025796	-0.00420572	1	0.0692695	SEC63	protein_coding
ENSG00000025800	0.00150095	1	0.103938	KPNA6	protein_coding
ENSG00000026025	0.0303166	1	0.0813126	VIM	protein_coding
ENSG00000026036	0.0514788	1	0.122947	RTEL1-TNFRSF6B	protein_coding
ENSG00000026103	0.0902358	1	0.090023	FAS	protein_coding
ENSG00000026297	0.0193138	1	0.113596	RNASET2	protein_coding
ENSG00000026508	0.0380548	1	0.0614839	CD44	protein_coding
ENSG00000026559	-0.0516884	1	0.122962	KCNG1	protein_coding
ENSG00000026652	-0.0900171	1	0.0908023	AGPAT4	protein_coding
ENSG00000026751	0.0832309	1	0.0585079	SLAMF7	protein_coding
ENSG00000026950	-0.0712296	1	0.0973456	BTN3A1	protein_coding
ENSG00000027001	-0.0307595	1	0.119758	MIPEP	protein_coding
ENSG00000027075	0.0551933	1	0.124083	PRKCH	protein_coding
ENSG00000027644	-0.0104632	1	0.0203766	INSRR	protein_coding
ENSG00000027697	-0.0426292	1	0.078228	IFNGR1	protein_coding
ENSG00000027847	0.170924	1	0.0972293	B4GALT7	protein_coding
ENSG00000027869	0.0140871	1	0.0507626	SH2D2A	protein_coding
ENSG00000028116	-0.066161	1	0.0879874	VRK2	protein_coding
ENSG00000028137	-0.0108474	1	0.114606	TNFRSF1B	protein_coding
ENSG00000028203	-0.128799	1	0.077529	VEZT	protein_coding
ENSG00000028277	-0.0174857	1	0.108338	POU2F2	protein_coding
ENSG00000028310	-0.122211	1	0.0959179	BRD9	protein_coding
ENSG00000028528	-0.0134974	1	0.0715	SNX1	protein_coding
ENSG00000028839	0.0384513	1	0.10995	TBPL1	protein_coding
ENSG00000029153	-0.0339677	1	0.106776	ARNTL2	protein_coding
ENSG00000029363	0.028392	1	0.0817556	BCLAF1	protein_coding
ENSG00000029364	0.0362401	1	0.0877837	SLC39A9	protein_coding
ENSG00000029534	-0.129222	1	0.116259	ANK1	protein_coding
ENSG00000029559	0.0438316	1	0.115886	IBSP	protein_coding
ENSG00000029639	-0.14902	1	0.123378	TFB1M	protein_coding
ENSG00000029725	-0.0184655	1	0.0827919	RABEP1	protein_coding
ENSG00000029993	-0.00497473	1	0.120807	HMGB3	protein_coding
ENSG00000030066	0.0576448	1	0.0803738	NUP160	protein_coding
ENSG00000030110	-0.0898283	1	0.106656	BAK1	protein_coding
ENSG00000030304	-0.0660264	1	0.0736815	MUSK	protein_coding
ENSG00000030419	-0.0574031	1	0.124346	IKZF2	protein_coding
ENSG00000030582	-0.0387339	1	0.0621248	GRN	protein_coding
ENSG00000031003	0.0802833	1	0.0709715	FAM13B	protein_coding
ENSG00000031081	0.00961494	1	0.107338	ARHGAP31	protein_coding
ENSG00000031691	0.0239874	1	0.124756	CENPQ	protein_coding
ENSG00000031698	-0.0431927	1	0.0684023	SARS1	protein_coding
ENSG00000031823	0.116769	1	0.110851	RANBP3	protein_coding
ENSG00000032219	0.0566574	1	0.116363	ARID4A	protein_coding
ENSG00000032389	-0.0884155	1	0.113936	EIPR1	protein_coding
ENSG00000032444	0.239147	1	0.106894	PNPLA6	protein_coding
ENSG00000032742	0.0208718	1	0.106867	IFT88	protein_coding
ENSG00000033011	0.0251356	1	0.0995487	ALG1	protein_coding
ENSG00000033030	0.0459082	1	0.0782948	ZCCHC8	protein_coding
ENSG00000033050	-0.123943	1	0.0904314	ABCF2	protein_coding
ENSG00000033100	0.107694	1	0.0679187	CHPF2	protein_coding
ENSG00000033122	-0.0109063	1	0.0561791	LRRC7	protein_coding
ENSG00000033170	-0.00135348	1	0.0889974	FUT8	protein_coding
ENSG00000033178	-0.0862164	1	0.110479	UBA6	protein_coding
ENSG00000033327	-0.0324499	1	0.0954144	GAB2	protein_coding
ENSG00000033627	-0.101412	1	0.0789352	ATP6V0A1	protein_coding
ENSG00000033800	-0.143157	1	0.085732	PIAS1	protein_coding
ENSG00000033867	-0.0901164	1	0.0947364	SLC4A7	protein_coding
ENSG00000034053	0.102383	1	0.0672357	APBA2	protein_coding
ENSG00000034152	-0.049559	1	0.0824143	MAP2K3	protein_coding
ENSG00000034239	-0.0598608	1	0.0921876	EFCAB1	protein_coding
ENSG00000034510	0.014513	1	0.0855523	TMSB10	protein_coding
ENSG00000034533	-0.091968	1	0.122024	ASTE1	protein_coding
ENSG00000034677	-0.107468	1	0.114677	RNF19A	protein_coding
ENSG00000034693	0.100666	1	0.115679	PEX3	protein_coding
ENSG00000034713	0.0323104	1	0.0774086	GABARAPL2	protein_coding
ENSG00000034971	-0.198705	1	0.122895	MYOC	protein_coding
ENSG00000035115	0.0396678	1	0.099853	SH3YL1	protein_coding
ENSG00000035141	0.0299028	1	0.0897799	FAM136A	protein_coding
ENSG00000035403	0.0374317	1	0.0676884	VCL	protein_coding
ENSG00000035499	-0.0164138	1	0.08531	DEPDC1B	protein_coding
ENSG00000035664	-0.0361072	1	0.0869134	DAPK2	protein_coding
ENSG00000035681	-0.0748277	1	0.0815319	NSMAF	protein_coding
ENSG00000035687	0.0724972	1	0.0635271	ADSS2	protein_coding
ENSG00000035862	0.00648199	1	0.0692747	TIMP2	protein_coding
ENSG00000035928	-0.0989908	1	0.103355	RFC1	protein_coding
ENSG00000036054	0.0377032	1	0.101831	TBC1D23	protein_coding
ENSG00000036257	-0.0122383	1	0.0819938	CUL3	protein_coding
ENSG00000036448	0.017946	1	0.0950436	MYOM2	protein_coding
ENSG00000036473	-0.00123948	1	0.016243	OTC	protein_coding
ENSG00000036530	-0.00998288	1	0.12409	CYP46A1	protein_coding
ENSG00000036549	-0.0325209	1	0.0898279	ZZZ3	protein_coding
ENSG00000036672	0.0384424	1	0.124171	USP2	protein_coding
ENSG00000036828	-0.0155321	1	0.0922501	CASR	protein_coding
ENSG00000037042	-0.0495209	1	0.096152	TUBG2	protein_coding
ENSG00000037241	0.0505886	1	0.109978	RPL26L1	protein_coding
ENSG00000037280	-0.00221032	1	0.036405	FLT4	protein_coding
ENSG00000037474	-0.0904614	1	0.0715818	NSUN2	protein_coding
ENSG00000037637	0.00287111	1	0.0911663	FBXO42	protein_coding
ENSG00000037749	0.122947	1	0.068154	MFAP3	protein_coding
ENSG00000037757	-0.103195	1	0.100411	MRI1	protein_coding
ENSG00000037897	0.13016	1	0.124323	METTL1	protein_coding
ENSG00000037965	-0.0975975	1	0.120339	HOXC8	protein_coding
ENSG00000038002	0.0309911	1	0.114958	AGA	protein_coding
ENSG00000038210	-0.00466231	1	0.107312	PI4K2B	protein_coding
ENSG00000038219	-0.030773	1	0.0742729	BOD1L1	protein_coding
ENSG00000038274	0.0400091	1	0.0898507	MAT2B	protein_coding
ENSG00000038295	-0.0738489	1	0.105579	TLL1	protein_coding
ENSG00000038358	0.0677152	1	0.0991805	EDC4	protein_coding
ENSG00000038382	-0.0728961	1	0.0920311	TRIO	protein_coding
ENSG00000038427	0.0145818	1	0.112817	VCAN	protein_coding
ENSG00000038532	-0.0314996	1	0.106641	CLEC16A	protein_coding
ENSG00000038945	0.223526	1	0.0907347	MSR1	protein_coding
ENSG00000039068	-0.00974833	1	0.0573429	CDH1	protein_coding
ENSG00000039123	-0.0448588	1	0.0865133	MTREX	protein_coding
ENSG00000039139	-0.0523222	1	0.0909493	DNAH5	protein_coding
ENSG00000039319	-0.095957	1	0.100246	ZFYVE16	protein_coding
ENSG00000039523	-0.0514068	1	0.103246	RIPOR1	protein_coding
ENSG00000039560	-0.17365	1	0.0893408	RAI14	protein_coding
ENSG00000039600	0.00211577	1	0.0404129	SOX30	protein_coding
ENSG00000039650	-0.0344466	1	0.114224	PNKP	protein_coding
ENSG00000039987	0.0124697	1	0.0437567	BEST2	protein_coding
ENSG00000040199	-0.109652	1	0.115242	PHLPP2	protein_coding
ENSG00000040275	0.0112246	1	0.122646	SPDL1	protein_coding
ENSG00000040341	0.209246	1	0.119562	STAU2	protein_coding
ENSG00000040487	-0.0804137	1	0.103585	SLC66A1	protein_coding
ENSG00000040531	-0.102879	1	0.104323	CTNS	protein_coding
ENSG00000040608	-0.0406665	1	0.0500586	RTN4R	protein_coding
ENSG00000040633	-0.0172044	1	0.0730318	PHF23	protein_coding
ENSG00000040731	0.0168926	1	0.0373238	CDH10	protein_coding
ENSG00000040933	-0.0934751	1	0.101263	INPP4A	protein_coding
ENSG00000041353	-0.299952	1	0.121676	RAB27B	protein_coding
ENSG00000041357	0.10157	1	0.0773599	PSMA4	protein_coding
ENSG00000041515	0.0142289	1	0.0769167	MYO16	protein_coding
ENSG00000041802	-0.0767037	1	0.0855197	LSG1	protein_coding
ENSG00000041880	0.0747457	1	0.0953207	PARP3	protein_coding
ENSG00000041982	0.110116	1	0.0636512	TNC	protein_coding
ENSG00000041988	0.13055	1	0.119053	THAP3	protein_coding
ENSG00000042062	-0.0669667	1	0.103941	RIPOR3	protein_coding
ENSG00000042088	-0.025321	1	0.122883	TDP1	protein_coding
ENSG00000042286	-0.0848635	1	0.0772988	AIFM2	protein_coding
ENSG00000042304	0.0164816	1	0.0494245	C2orf83	transcribed_unprocessed_pseudogene
ENSG00000042317	0.0444133	1	0.124214	SPATA7	protein_coding
ENSG00000042429	-0.0496508	1	0.0967846	MED17	protein_coding
ENSG00000042445	0.05985	1	0.0865554	RETSAT	protein_coding
ENSG00000042493	0.040394	1	0.0652383	CAPG	protein_coding
ENSG00000042753	0.0018759	1	0.0748985	AP2S1	protein_coding
ENSG00000042781	0.0502625	1	0.065234	USH2A	protein_coding
ENSG00000042813	0.00328589	1	0.016243	ZPBP	protein_coding
ENSG00000042832	0.038413	1	0.106776	TG	protein_coding
ENSG00000042980	-0.0634703	1	0.0881079	ADAM28	protein_coding
ENSG00000043039	0.12552	1	0.113657	BARX2	protein_coding
ENSG00000043093	0.0157306	1	0.0990915	DCUN1D1	protein_coding
ENSG00000043143	0.0698394	1	0.109427	JADE2	protein_coding
ENSG00000043355	-0.00544481	1	0.0162706	ZIC2	protein_coding
ENSG00000043462	0.0581572	1	0.0540079	LCP2	protein_coding
ENSG00000043514	-0.0974387	1	0.113089	TRIT1	protein_coding
ENSG00000043591	0.000428704	1	0.016271	ADRB1	protein_coding
ENSG00000044090	-0.0415846	1	0.0735362	CUL7	protein_coding
ENSG00000044115	-0.0305711	1	0.059973	CTNNA1	protein_coding
ENSG00000044446	0.0243405	1	0.116774	PHKA2	protein_coding
ENSG00000044459	0.0039924	1	0.105297	CNTLN	protein_coding
ENSG00000044524	-0.0599705	1	0.120711	EPHA3	protein_coding
ENSG00000044574	0.097665	1	0.0711936	HSPA5	protein_coding
ENSG00000046604	-0.0474595	1	0.0795602	DSG2	protein_coding
ENSG00000046647	-0.0271633	1	0.099394	GEMIN8	protein_coding
ENSG00000046651	-0.0259881	1	0.100832	OFD1	protein_coding
ENSG00000046653	-0.0807944	1	0.112019	GPM6B	protein_coding
ENSG00000046889	0.0936161	1	0.114746	PREX2	protein_coding
ENSG00000047056	-0.140916	1	0.0954623	WDR37	protein_coding
ENSG00000047188	-0.0726974	1	0.0945076	YTHDC2	protein_coding
ENSG00000047230	-0.0559137	1	0.124654	CTPS2	protein_coding
ENSG00000047249	0.0345532	1	0.0938141	ATP6V1H	protein_coding
ENSG00000047315	-0.0242135	1	0.0900058	POLR2B	protein_coding
ENSG00000047346	0.0349908	1	0.0833332	FAM214A	protein_coding
ENSG00000047365	0.135375	1	0.112953	ARAP2	protein_coding
ENSG00000047410	-0.0901633	1	0.0789513	TPR	protein_coding
ENSG00000047457	-0.00763332	1	0.0833595	CP	protein_coding
ENSG00000047578	0.0638956	1	0.101311	KATNIP	protein_coding
ENSG00000047579	-0.0520183	1	0.108922	DTNBP1	protein_coding
ENSG00000047597	-0.0100962	1	0.0470133	XK	protein_coding
ENSG00000047617	-0.0840737	1	0.0644715	ANO2	protein_coding
ENSG00000047621	-0.101944	1	0.106575	C12orf4	protein_coding
ENSG00000047634	0.0123463	1	0.0916466	SCML1	protein_coding
ENSG00000047644	0.0732752	1	0.0919692	WWC3	protein_coding
ENSG00000047648	0.103949	1	0.122556	ARHGAP6	protein_coding
ENSG00000047662	-0.0178729	1	0.0544976	FAM184B	protein_coding
ENSG00000047849	-0.104521	1	0.0700478	MAP4	protein_coding
ENSG00000047932	0.0671132	1	0.0704448	GOPC	protein_coding
ENSG00000047936	-0.0299624	1	0.0612237	ROS1	protein_coding
ENSG00000048028	-0.0111945	1	0.0995822	USP28	protein_coding
ENSG00000048052	0.0216639	1	0.105978	HDAC9	protein_coding
ENSG00000048140	0.0236595	1	0.102063	TSPAN17	protein_coding
ENSG00000048162	-0.107242	1	0.0955503	NOP16	protein_coding
ENSG00000048342	-0.0109713	1	0.102936	CC2D2A	protein_coding
ENSG00000048392	0.239496	1	0.103719	RRM2B	protein_coding
ENSG00000048405	-0.0121883	1	0.0995948	ZNF800	protein_coding
ENSG00000048462	0.00222213	1	0.0162809	TNFRSF17	protein_coding
ENSG00000048471	-0.0824445	1	0.10116	SNX29	protein_coding
ENSG00000048540	-0.0158815	1	0.0602357	LMO3	protein_coding
ENSG00000048544	0.0757542	1	0.0862473	MRPS10	protein_coding
ENSG00000048545	-0.00880845	1	0.039053	GUCA1A	protein_coding
ENSG00000048649	-0.0327232	1	0.0972114	RSF1	protein_coding
ENSG00000048707	-0.00010618	1	0.0945344	VPS13D	protein_coding
ENSG00000048740	0.0672719	1	0.116874	CELF2	protein_coding
ENSG00000048828	0.0207346	1	0.0765611	FAM120A	protein_coding
ENSG00000048991	-0.085795	1	0.124581	R3HDM1	protein_coding
ENSG00000049089	0.00998301	1	0.105225	COL9A2	protein_coding
ENSG00000049130	0.262109	1	0.105428	KITLG	protein_coding
ENSG00000049167	-0.211122	1	0.121321	ERCC8	protein_coding
ENSG00000049192	-0.202138	1	0.08519	ADAMTS6	protein_coding
ENSG00000049239	-0.150995	1	0.0830933	H6PD	protein_coding
ENSG00000049245	0.0600643	1	0.0925113	VAMP3	protein_coding
ENSG00000049246	-0.131705	1	0.102797	PER3	protein_coding
ENSG00000049249	-0.0639738	1	0.115833	TNFRSF9	protein_coding
ENSG00000049283	-0.0711638	1	0.0855255	EPN3	protein_coding
ENSG00000049323	0.0533723	1	0.0734256	LTBP1	protein_coding
ENSG00000049449	-0.0529352	1	0.0686823	RCN1	protein_coding
ENSG00000049540	-0.0737718	1	0.0864715	ELN	protein_coding
ENSG00000049541	-0.180058	1	0.123921	RFC2	protein_coding
ENSG00000049618	0.0171681	1	0.0899764	ARID1B	protein_coding
ENSG00000049656	-0.0703996	1	0.066791	CLPTM1L	protein_coding
ENSG00000049759	-0.257041	1	0.122144	NEDD4L	protein_coding
ENSG00000049768	0.0507757	1	0.0606969	FOXP3	protein_coding
ENSG00000049769	0.18832	1	0.124619	PPP1R3F	protein_coding
ENSG00000049860	0.00655985	1	0.0736811	HEXB	protein_coding
ENSG00000049883	0.0454628	1	0.100552	PTCD2	protein_coding
ENSG00000050030	0.0438161	1	0.108531	NEXMIF	protein_coding
ENSG00000050130	0.0335687	1	0.0787842	JKAMP	protein_coding
ENSG00000050165	-0.0253939	1	0.0834536	DKK3	protein_coding
ENSG00000050327	-0.108414	1	0.12342	ARHGEF5	protein_coding
ENSG00000050344	0.0349536	1	0.112757	NFE2L3	protein_coding
ENSG00000050393	0.0261381	1	0.104771	MCUR1	protein_coding
ENSG00000050405	-0.0366164	1	0.0513734	LIMA1	protein_coding
ENSG00000050426	-0.0835065	1	0.0945105	LETMD1	protein_coding
ENSG00000050438	0.0953152	1	0.113077	SLC4A8	protein_coding
ENSG00000050555	-0.00946181	1	0.107865	LAMC3	protein_coding
ENSG00000050628	-0.0838038	1	0.117372	PTGER3	protein_coding
ENSG00000050730	0.0124159	1	0.0604615	TNIP3	protein_coding
ENSG00000050748	0.115755	1	0.0985527	MAPK9	protein_coding
ENSG00000050767	-0.0154875	1	0.0563253	COL23A1	protein_coding
ENSG00000050820	0.141464	1	0.113367	BCAR1	protein_coding
ENSG00000051009	0.0405032	1	0.107095	FAM160A2	protein_coding
ENSG00000051108	-0.0863269	1	0.0874929	HERPUD1	protein_coding
ENSG00000051128	-0.0794172	1	0.0898121	HOMER3	protein_coding
ENSG00000051180	-0.068552	1	0.114409	RAD51	protein_coding
ENSG00000051382	-0.104921	1	0.105544	PIK3CB	protein_coding
ENSG00000051523	0.0229026	1	0.0974593	CYBA	protein_coding
ENSG00000051596	-0.306541	1	0.12141	THOC3	protein_coding
ENSG00000051620	-0.066552	1	0.0755649	HEBP2	protein_coding
ENSG00000051825	0.000335694	1	0.11329	MPHOSPH9	protein_coding
ENSG00000052126	0.0471185	1	0.10032	PLEKHA5	protein_coding
ENSG00000052344	-0.00542984	1	0.025495	PRSS8	protein_coding
ENSG00000052723	-0.0807979	1	0.120228	SIKE1	protein_coding
ENSG00000052749	-0.188384	1	0.087387	RRP12	protein_coding
ENSG00000052795	0.0434602	1	0.099227	FNIP2	protein_coding
ENSG00000052802	0.0471564	1	0.104974	MSMO1	protein_coding
ENSG00000052841	-0.144413	1	0.0732438	TTC17	protein_coding
ENSG00000052850	0.0467707	1	0.101933	ALX4	protein_coding
ENSG00000053108	0.0304937	1	0.0253823	FSTL4	protein_coding
ENSG00000053254	0.0302385	1	0.0698058	FOXN3	protein_coding
ENSG00000053328	-0.0324801	1	0.0661147	METTL24	protein_coding
ENSG00000053371	0.0672803	1	0.0900974	AKR7A2	protein_coding
ENSG00000053372	-0.0663049	1	0.091033	MRTO4	protein_coding
ENSG00000053438	-0.04273	1	0.122928	NNAT	protein_coding
ENSG00000053501	0.00148542	1	0.10412	USE1	protein_coding
ENSG00000053524	-0.0206601	1	0.111631	MCF2L2	protein_coding
ENSG00000053702	-0.13295	1	0.104584	NRIP2	protein_coding
ENSG00000053747	-0.0741311	1	0.117354	LAMA3	protein_coding
ENSG00000053770	-0.0656867	1	0.0975058	AP5M1	protein_coding
ENSG00000053900	-0.00207118	1	0.0883259	ANAPC4	protein_coding
ENSG00000053918	-0.00242758	1	0.01797	KCNQ1	protein_coding
ENSG00000054116	0.00364868	1	0.0717776	TRAPPC3	protein_coding
ENSG00000054118	-0.00626318	1	0.0710534	THRAP3	protein_coding
ENSG00000054148	0.107999	1	0.0913309	PHPT1	protein_coding
ENSG00000054179	-0.0221546	1	0.0341689	ENTPD2	protein_coding
ENSG00000054219	0.165413	1	0.1203	LY75	protein_coding
ENSG00000054267	-0.031098	1	0.0838573	ARID4B	protein_coding
ENSG00000054277	-0.306519	1	0.124486	OPN3	protein_coding
ENSG00000054282	-0.298415	1	0.120175	SDCCAG8	protein_coding
ENSG00000054356	0.0410827	1	0.0886462	PTPRN	protein_coding
ENSG00000054392	-0.0365382	1	0.123651	HHAT	protein_coding
ENSG00000054523	0.0986188	1	0.0872729	KIF1B	protein_coding
ENSG00000054598	0.0840499	1	0.0672964	FOXC1	protein_coding
ENSG00000054611	0.0687738	1	0.0939934	TBC1D22A	protein_coding
ENSG00000054654	-0.160873	1	0.119055	SYNE2	protein_coding
ENSG00000054690	0.0279401	1	0.120846	PLEKHH1	protein_coding
ENSG00000054793	0.0135724	1	0.0885387	ATP9A	protein_coding
ENSG00000054803	-0.00314812	1	0.0218273	CBLN4	protein_coding
ENSG00000054938	0.119242	1	0.116082	CHRDL2	protein_coding
ENSG00000054965	-0.0222139	1	0.0801392	FAM168A	protein_coding
ENSG00000054967	-0.0198286	1	0.12434	RELT	protein_coding
ENSG00000054983	-0.0442244	1	0.0984802	GALC	protein_coding
ENSG00000055044	0.0422245	1	0.090038	NOP58	protein_coding
ENSG00000055070	0.0715512	1	0.0815829	SZRD1	protein_coding
ENSG00000055118	-0.0275766	1	0.076941	KCNH2	protein_coding
ENSG00000055130	0.0742962	1	0.069901	CUL1	protein_coding
ENSG00000055147	-0.016138	1	0.104946	FAM114A2	protein_coding
ENSG00000055163	0.119045	1	0.124608	CYFIP2	protein_coding
ENSG00000055208	0.130499	1	0.0679793	TAB2	protein_coding
ENSG00000055211	0.0297563	1	0.0792956	GINM1	protein_coding
ENSG00000055332	0.0818497	1	0.0959797	EIF2AK2	protein_coding
ENSG00000055483	0.0103926	1	0.0997812	USP36	protein_coding
ENSG00000055609	-0.0116886	1	0.118049	KMT2C	protein_coding
ENSG00000055732	-0.127397	1	0.100396	MCOLN3	protein_coding
ENSG00000055813	0.0536912	1	0.111705	CCDC85A	protein_coding
ENSG00000055917	0.0228495	1	0.082099	PUM2	protein_coding
ENSG00000055950	0.000906874	1	0.0963333	MRPL43	protein_coding
ENSG00000055955	-0.0756028	1	0.11513	ITIH4	protein_coding
ENSG00000055957	-0.00585485	1	0.016243	ITIH1	protein_coding
ENSG00000056050	0.126497	1	0.111154	HPF1	protein_coding
ENSG00000056097	-0.0569335	1	0.0576381	ZFR	protein_coding
ENSG00000056277	0.106754	1	0.12438	ZNF280C	protein_coding
ENSG00000056291	0.00635552	1	0.016243	NPFFR2	protein_coding
ENSG00000056487	-0.00460442	1	0.0451839	PHF21B	protein_coding
ENSG00000056558	-0.0414608	1	0.116461	TRAF1	protein_coding
ENSG00000056586	0.052479	1	0.0941339	RC3H2	protein_coding
ENSG00000056736	-0.0587929	1	0.120113	IL17RB	protein_coding
ENSG00000056972	0.0929075	1	0.0862938	TRAF3IP2	protein_coding
ENSG00000056998	0.0769718	1	0.123469	GYG2	protein_coding
ENSG00000057019	-0.0415393	1	0.0859103	DCBLD2	protein_coding
ENSG00000057252	-0.0272925	1	0.0852267	SOAT1	protein_coding
ENSG00000057294	-0.0238359	1	0.0392433	PKP2	protein_coding
ENSG00000057468	0.0786626	1	0.0753292	MSH4	protein_coding
ENSG00000057593	0.0430561	1	0.0506493	F7	protein_coding
ENSG00000057608	-0.044386	1	0.0654915	GDI2	protein_coding
ENSG00000057657	0.236881	1	0.113148	PRDM1	protein_coding
ENSG00000057663	0.0349864	1	0.0885224	ATG5	protein_coding
ENSG00000057704	-0.0028725	1	0.0644232	TMCC3	protein_coding
ENSG00000057757	-0.0133986	1	0.0888431	PITHD1	protein_coding
ENSG00000057935	-0.106918	1	0.0901818	MTA3	protein_coding
ENSG00000058056	0.106137	1	0.12433	USP13	protein_coding
ENSG00000058063	0.0687756	1	0.0873275	ATP11B	protein_coding
ENSG00000058085	-0.0449658	1	0.0871057	LAMC2	protein_coding
ENSG00000058091	0.108342	1	0.108913	CDK14	protein_coding
ENSG00000058262	0.127981	1	0.0724825	SEC61A1	protein_coding
ENSG00000058335	0.00457315	1	0.0183913	RASGRF1	protein_coding
ENSG00000058404	0.0499337	1	0.0704575	CAMK2B	protein_coding
ENSG00000058453	-0.140714	1	0.121531	CROCC	protein_coding
ENSG00000058600	-0.0171247	1	0.102219	POLR3E	protein_coding
ENSG00000058668	-0.00405728	1	0.0733798	ATP2B4	protein_coding
ENSG00000058673	-0.0471099	1	0.0656144	ZC3H11A	protein_coding
ENSG00000058729	-0.130924	1	0.0823359	RIOK2	protein_coding
ENSG00000058799	0.0913642	1	0.0933428	YIPF1	protein_coding
ENSG00000058804	-0.0169322	1	0.100184	NDC1	protein_coding
ENSG00000058866	-0.0757859	1	0.110886	DGKG	protein_coding
ENSG00000059122	0.00868974	1	0.0786074	FLYWCH1	protein_coding
ENSG00000059145	-0.041179	1	0.12371	UNKL	protein_coding
ENSG00000059377	-0.0265149	1	0.0878265	TBXAS1	protein_coding
ENSG00000059378	0.0906258	1	0.110981	PARP12	protein_coding
ENSG00000059573	-0.0997662	1	0.0824929	ALDH18A1	protein_coding
ENSG00000059588	-0.122264	1	0.124637	TARBP1	protein_coding
ENSG00000059691	-0.0831007	1	0.107374	GATB	protein_coding
ENSG00000059728	-0.0171975	1	0.0956773	MXD1	protein_coding
ENSG00000059758	0.0605421	1	0.0879257	CDK17	protein_coding
ENSG00000059769	-0.0165293	1	0.0869302	DNAJC25	protein_coding
ENSG00000059804	-0.134854	1	0.101249	SLC2A3	protein_coding
ENSG00000059915	0.0164788	1	0.123253	PSD	protein_coding
ENSG00000060069	0.091457	1	0.104738	CTDP1	protein_coding
ENSG00000060138	-0.0362368	1	0.0785509	YBX3	protein_coding
ENSG00000060140	-0.0150504	1	0.0430181	STYK1	protein_coding
ENSG00000060237	-0.00506387	1	0.0877327	WNK1	protein_coding
ENSG00000060303	0.0115223	1	0.0192939	RPS17P5	processed_pseudogene
ENSG00000060339	0.00546673	1	0.0851498	CCAR1	protein_coding
ENSG00000060491	-0.0267212	1	0.0915828	OGFR	protein_coding
ENSG00000060558	0.0160468	1	0.0393523	GNA15	protein_coding
ENSG00000060642	-0.0964229	1	0.105867	PIGV	protein_coding
ENSG00000060656	-0.140994	1	0.093549	PTPRU	protein_coding
ENSG00000060688	0.00601334	1	0.109082	SNRNP40	protein_coding
ENSG00000060709	-0.0727746	1	0.0724513	RIMBP2	protein_coding
ENSG00000060718	-0.0244613	1	0.0699612	COL11A1	protein_coding
ENSG00000060749	-0.0895904	1	0.122738	QSER1	protein_coding
ENSG00000060762	0.0890682	1	0.114803	MPC1	protein_coding
ENSG00000060971	-0.0551375	1	0.0916439	ACAA1	protein_coding
ENSG00000060982	0.136103	1	0.104191	BCAT1	protein_coding
ENSG00000061273	-0.0104261	1	0.0784738	HDAC7	protein_coding
ENSG00000061337	0.0922546	1	0.0932519	LZTS1	protein_coding
ENSG00000061455	-0.285685	1	0.123381	PRDM6	protein_coding
ENSG00000061656	-0.134392	1	0.121198	SPAG4	protein_coding
ENSG00000061676	0.0213212	1	0.0640708	NCKAP1	protein_coding
ENSG00000061794	0.0892776	1	0.10835	MRPS35	protein_coding
ENSG00000061918	0.0685803	1	0.109525	GUCY1B1	protein_coding
ENSG00000061936	-0.100459	1	0.105798	SFSWAP	protein_coding
ENSG00000061938	0.056998	1	0.116441	TNK2	protein_coding
ENSG00000061987	0.018266	1	0.0942163	MON2	protein_coding
ENSG00000062038	0.11423	1	0.0872354	CDH3	protein_coding
ENSG00000062096	-0.0103437	1	0.0200833	ARSF	protein_coding
ENSG00000062194	0.0606128	1	0.0683298	GPBP1	protein_coding
ENSG00000062282	0.0417137	1	0.118865	DGAT2	protein_coding
ENSG00000062370	-0.139093	1	0.123996	ZNF112	protein_coding
ENSG00000062485	0.0214487	1	0.0722703	CS	protein_coding
ENSG00000062524	0.0283742	1	0.0471	LTK	protein_coding
ENSG00000062582	0.00693927	1	0.0944058	MRPS24	protein_coding
ENSG00000062598	-0.0402199	1	0.0752247	ELMO2	protein_coding
ENSG00000062650	-0.00755503	1	0.0872948	WAPL	protein_coding
ENSG00000062725	0.0585779	1	0.0852151	APPBP2	protein_coding
ENSG00000062822	-0.14338	1	0.124565	POLD1	protein_coding
ENSG00000063015	-0.00348487	1	0.0237251	SEZ6	protein_coding
ENSG00000063046	-0.0463205	1	0.0764177	EIF4B	protein_coding
ENSG00000063127	-0.0111877	1	0.109265	SLC6A16	protein_coding
ENSG00000063169	0.036354	1	0.123781	BICRA	protein_coding
ENSG00000063176	0.0715773	1	0.106119	SPHK2	protein_coding
ENSG00000063177	-0.0198752	1	0.0753322	RPL18	protein_coding
ENSG00000063180	0.0945565	1	0.124165	CA11	protein_coding
ENSG00000063241	0.15604	1	0.110727	ISOC2	protein_coding
ENSG00000063244	-0.0301804	1	0.0802661	U2AF2	protein_coding
ENSG00000063245	0.0312808	1	0.107012	EPN1	protein_coding
ENSG00000063322	-0.00123155	1	0.0778929	MED29	protein_coding
ENSG00000063438	0.0262109	1	0.121536	AHRR	protein_coding
ENSG00000063587	0.0132222	1	0.0949176	ZNF275	protein_coding
ENSG00000063601	0.0337131	1	0.112686	MTMR1	protein_coding
ENSG00000063660	0.120632	1	0.0955318	GPC1	protein_coding
ENSG00000063761	0.00324083	1	0.12465	ADCK1	protein_coding
ENSG00000063854	0.0191746	1	0.0986531	HAGH	protein_coding
ENSG00000063978	0.0283675	1	0.084236	RNF4	protein_coding
ENSG00000064012	-0.0595033	1	0.124061	CASP8	protein_coding
ENSG00000064042	0.0751016	1	0.0979872	LIMCH1	protein_coding
ENSG00000064102	0.212909	1	0.0897695	INTS13	protein_coding
ENSG00000064115	0.0485838	1	0.0768551	TM7SF3	protein_coding
ENSG00000064195	0.025197	1	0.111289	DLX3	protein_coding
ENSG00000064199	0.0701684	1	0.1238	SPA17	protein_coding
ENSG00000064201	0.0198486	1	0.0923669	TSPAN32	protein_coding
ENSG00000064205	-0.148548	1	0.0914594	CCN5	protein_coding
ENSG00000064225	-0.0802302	1	0.1103	ST3GAL6	protein_coding
ENSG00000064270	0.0128305	1	0.0522562	ATP2C2	protein_coding
ENSG00000064300	-0.0563619	1	0.0402052	NGFR	protein_coding
ENSG00000064309	0.0266812	1	0.115107	CDON	protein_coding
ENSG00000064313	-0.138248	1	0.0986513	TAF2	protein_coding
ENSG00000064393	0.160608	1	0.0934276	HIPK2	protein_coding
ENSG00000064419	-0.0680659	1	0.0778207	TNPO3	protein_coding
ENSG00000064489	0.119384	1	0.118288	BORCS8-MEF2B	protein_coding
ENSG00000064490	0.00567424	1	0.112155	RFXANK	protein_coding
ENSG00000064545	0.108208	1	0.108358	TMEM161A	protein_coding
ENSG00000064547	-0.0307036	1	0.115016	LPAR2	protein_coding
ENSG00000064601	0.054105	1	0.0708446	CTSA	protein_coding
ENSG00000064607	-0.19011	1	0.0830585	SUGP2	protein_coding
ENSG00000064651	-0.0180368	1	0.120174	SLC12A2	protein_coding
ENSG00000064652	-0.154064	1	0.106497	SNX24	protein_coding
ENSG00000064655	-0.0462658	1	0.0986818	EYA2	protein_coding
ENSG00000064692	0.118492	1	0.098562	SNCAIP	protein_coding
ENSG00000064703	-0.0253262	1	0.0977589	DDX20	protein_coding
ENSG00000064726	0.081661	1	0.0675305	BTBD1	protein_coding
ENSG00000064763	0.116903	1	0.119108	FAR2	protein_coding
ENSG00000064787	0.00742999	1	0.023571	BCAS1	protein_coding
ENSG00000064886	0.0907791	1	0.0842184	CHI3L2	protein_coding
ENSG00000064932	0.0976396	1	0.109131	SBNO2	protein_coding
ENSG00000064933	0.0121183	1	0.108386	PMS1	protein_coding
ENSG00000064961	-0.0846676	1	0.090434	HMG20B	protein_coding
ENSG00000064989	-0.04899	1	0.0495993	CALCRL	protein_coding
ENSG00000064995	0.0687404	1	0.0925723	TAF11	protein_coding
ENSG00000064999	-0.120544	1	0.10232	ANKS1A	protein_coding
ENSG00000065000	0.0126012	1	0.0748271	AP3D1	protein_coding
ENSG00000065029	-0.0218912	1	0.107008	ZNF76	protein_coding
ENSG00000065054	0.165801	1	0.0922808	SLC9A3R2	protein_coding
ENSG00000065060	0.0353714	1	0.0960083	UHRF1BP1	protein_coding
ENSG00000065135	0.0417105	1	0.0630171	GNAI3	protein_coding
ENSG00000065150	-0.00920862	1	0.0756399	IPO5	protein_coding
ENSG00000065154	-0.00136603	1	0.0682473	OAT	protein_coding
ENSG00000065183	0.036562	1	0.0974823	WDR3	protein_coding
ENSG00000065243	-0.100735	1	0.101638	PKN2	protein_coding
ENSG00000065268	0.105891	1	0.115025	WDR18	protein_coding
ENSG00000065308	-0.0362255	1	0.0698643	TRAM2	protein_coding
ENSG00000065320	0.134144	1	0.0700539	NTN1	protein_coding
ENSG00000065325	0.030221	1	0.0949284	GLP2R	protein_coding
ENSG00000065328	-0.174419	1	0.0999922	MCM10	protein_coding
ENSG00000065357	0.0664034	1	0.104868	DGKA	protein_coding
ENSG00000065361	-0.0368597	1	0.0722436	ERBB3	protein_coding
ENSG00000065371	0.00336445	1	0.0300657	ROPN1	protein_coding
ENSG00000065413	-0.0565558	1	0.0858589	ANKRD44	protein_coding
ENSG00000065427	0.0311528	1	0.0741837	KARS1	protein_coding
ENSG00000065457	0.152725	1	0.116636	ADAT1	protein_coding
ENSG00000065485	0.0315788	1	0.0813332	PDIA5	protein_coding
ENSG00000065491	0.103189	1	0.0871573	TBC1D22B	protein_coding
ENSG00000065518	0.0398843	1	0.110434	NDUFB4	protein_coding
ENSG00000065526	-0.119681	1	0.0980937	SPEN	protein_coding
ENSG00000065534	0.0989077	1	0.116415	MYLK	protein_coding
ENSG00000065548	-0.0258093	1	0.0735425	ZC3H15	protein_coding
ENSG00000065559	0.0499574	1	0.103638	MAP2K4	protein_coding
ENSG00000065600	-0.100437	1	0.124446	PACC1	protein_coding
ENSG00000065609	-0.0219454	1	0.0586083	SNAP91	protein_coding
ENSG00000065613	-0.000617055	1	0.0985941	SLK	protein_coding
ENSG00000065615	0.0937994	1	0.115539	CYB5R4	protein_coding
ENSG00000065618	0.0473153	1	0.03854	COL17A1	protein_coding
ENSG00000065621	0.0842673	1	0.124689	GSTO2	protein_coding
ENSG00000065665	-0.0177406	1	0.117752	SEC61A2	protein_coding
ENSG00000065675	-0.181539	1	0.123973	PRKCQ	protein_coding
ENSG00000065717	-0.0361866	1	0.114953	TLE2	protein_coding
ENSG00000065802	0.0516839	1	0.104539	ASB1	protein_coding
ENSG00000065809	-0.160072	1	0.0921758	FAM107B	protein_coding
ENSG00000065833	-0.154081	1	0.0800231	ME1	protein_coding
ENSG00000065882	-0.00146906	1	0.0930286	TBC1D1	protein_coding
ENSG00000065883	0.0683401	1	0.0892921	CDK13	protein_coding
ENSG00000065911	-0.0161673	1	0.0594795	MTHFD2	protein_coding
ENSG00000065923	-0.059687	1	0.123612	SLC9A7	protein_coding
ENSG00000065970	-0.0290867	1	0.0833671	FOXJ2	protein_coding
ENSG00000065978	-0.0139667	1	0.063595	YBX1	protein_coding
ENSG00000065989	-0.134612	1	0.100457	PDE4A	protein_coding
ENSG00000066027	-0.0244706	1	0.077127	PPP2R5A	protein_coding
ENSG00000066032	-0.00311051	1	0.0218579	CTNNA2	protein_coding
ENSG00000066044	0.0191758	1	0.0681657	ELAVL1	protein_coding
ENSG00000066056	0.0756748	1	0.0527958	TIE1	protein_coding
ENSG00000066084	-0.00985426	1	0.0958031	DIP2B	protein_coding
ENSG00000066117	-0.085406	1	0.097252	SMARCD1	protein_coding
ENSG00000066135	0.0290519	1	0.0845465	KDM4A	protein_coding
ENSG00000066136	0.0363192	1	0.098157	NFYC	protein_coding
ENSG00000066185	0.038054	1	0.117353	ZMYND12	protein_coding
ENSG00000066230	0.0825582	1	0.124131	SLC9A3	protein_coding
ENSG00000066248	-0.152437	1	0.11985	NGEF	protein_coding
ENSG00000066279	-0.156378	1	0.123049	ASPM	protein_coding
ENSG00000066294	0.107212	1	0.0985627	CD84	protein_coding
ENSG00000066322	-0.0182184	1	0.0767247	ELOVL1	protein_coding
ENSG00000066336	-0.00210666	1	0.0617324	SPI1	protein_coding
ENSG00000066379	-0.0259312	1	0.109271	POLR1H	protein_coding
ENSG00000066382	-0.100107	1	0.124527	MPPED2	protein_coding
ENSG00000066405	-0.0368679	1	0.113813	CLDN18	protein_coding
ENSG00000066422	-0.0287939	1	0.10733	ZBTB11	protein_coding
ENSG00000066427	-0.0539894	1	0.092843	ATXN3	protein_coding
ENSG00000066455	0.0647121	1	0.0707792	GOLGA5	protein_coding
ENSG00000066468	0.0190715	1	0.0907037	FGFR2	protein_coding
ENSG00000066557	-0.0116547	1	0.10687	LRRC40	protein_coding
ENSG00000066583	0.203446	1	0.122187	ISOC1	protein_coding
ENSG00000066629	-0.12145	1	0.0932973	EML1	protein_coding
ENSG00000066651	-0.0740995	1	0.110845	TRMT11	protein_coding
ENSG00000066654	0.0170492	1	0.085284	THUMPD1	protein_coding
ENSG00000066697	-0.0267272	1	0.0749018	MSANTD3	protein_coding
ENSG00000066735	0.0573473	1	0.12451	KIF26A	protein_coding
ENSG00000066739	-0.136868	1	0.107726	ATG2B	protein_coding
ENSG00000066777	-0.0916967	1	0.0854056	ARFGEF1	protein_coding
ENSG00000066813	-0.00651769	1	0.0667908	ACSM2B	protein_coding
ENSG00000066827	-0.00987392	1	0.124749	ZFAT	protein_coding
ENSG00000066855	0.0790786	1	0.117716	MTFR1	protein_coding
ENSG00000066923	-0.118024	1	0.121066	STAG3	protein_coding
ENSG00000066926	0.0101406	1	0.100819	FECH	protein_coding
ENSG00000066933	0.0556435	1	0.102055	MYO9A	protein_coding
ENSG00000067048	-0.000129757	1	0.0175302	DDX3Y	protein_coding
ENSG00000067057	0.0622431	1	0.0825715	PFKP	protein_coding
ENSG00000067064	-0.0218659	1	0.0878616	IDI1	protein_coding
ENSG00000067066	-0.0617743	1	0.089941	SP100	protein_coding
ENSG00000067082	0.0539344	1	0.0973196	KLF6	protein_coding
ENSG00000067113	-0.193503	1	0.0817063	PLPP1	protein_coding
ENSG00000067141	0.0642633	1	0.0737833	NEO1	protein_coding
ENSG00000067167	-0.0609004	1	0.0693476	TRAM1	protein_coding
ENSG00000067177	0.00855917	1	0.115864	PHKA1	protein_coding
ENSG00000067182	0.0910806	1	0.102142	TNFRSF1A	protein_coding
ENSG00000067191	-0.0970419	1	0.124746	CACNB1	protein_coding
ENSG00000067208	0.0812226	1	0.114942	EVI5	protein_coding
ENSG00000067221	-0.0329005	1	0.106943	STOML1	protein_coding
ENSG00000067225	0.108754	1	0.0551983	PKM	protein_coding
ENSG00000067248	0.00305887	1	0.0761273	DHX29	protein_coding
ENSG00000067334	0.0423465	1	0.0979358	DNTTIP2	protein_coding
ENSG00000067365	0.105257	1	0.117792	METTL22	protein_coding
ENSG00000067369	0.0809634	1	0.0596641	TP53BP1	protein_coding
ENSG00000067445	0.0780146	1	0.0947076	TRO	protein_coding
ENSG00000067533	-0.0700031	1	0.122461	RRP15	protein_coding
ENSG00000067560	0.00346087	1	0.0527337	RHOA	protein_coding
ENSG00000067596	-0.130786	1	0.0910437	DHX8	protein_coding
ENSG00000067601	0.0326578	1	0.0839609	PMS2P4	transcribed_unprocessed_pseudogene
ENSG00000067606	0.0949969	1	0.122336	PRKCZ	protein_coding
ENSG00000067646	0.0010107	1	0.0175119	ZFY	protein_coding
ENSG00000067704	0.0394389	1	0.0651252	IARS2	protein_coding
ENSG00000067715	0.00735842	1	0.0189819	SYT1	protein_coding
ENSG00000067798	-0.104333	1	0.114533	NAV3	protein_coding
ENSG00000067829	0.0150547	1	0.0902724	IDH3G	protein_coding
ENSG00000067836	0.0621898	1	0.124758	ROGDI	protein_coding
ENSG00000067840	-0.107581	1	0.115162	PDZD4	protein_coding
ENSG00000067842	0.0195577	1	0.0467817	ATP2B3	protein_coding
ENSG00000067900	0.0785542	1	0.087133	ROCK1	protein_coding
ENSG00000067955	-0.153063	1	0.0979157	CBFB	protein_coding
ENSG00000067992	-0.115997	1	0.0850042	PDK3	protein_coding
ENSG00000068001	0.0867805	1	0.0902302	HYAL2	protein_coding
ENSG00000068024	-0.101779	1	0.0909485	HDAC4	protein_coding
ENSG00000068028	-0.00901116	1	0.0876636	RASSF1	protein_coding
ENSG00000068078	0.112662	1	0.121624	FGFR3	protein_coding
ENSG00000068079	0.098641	1	0.0953291	IFI35	protein_coding
ENSG00000068097	0.0388212	1	0.116636	HEATR6	protein_coding
ENSG00000068120	0.197344	1	0.091505	COASY	protein_coding
ENSG00000068137	-0.00340852	1	0.122447	PLEKHH3	protein_coding
ENSG00000068305	-0.0139414	1	0.0743999	MEF2A	protein_coding
ENSG00000068308	0.0252864	1	0.0878704	OTUD5	protein_coding
ENSG00000068323	0.0269978	1	0.0638928	TFE3	protein_coding
ENSG00000068354	0.14386	1	0.117672	TBC1D25	protein_coding
ENSG00000068366	0.0311632	1	0.0873044	ACSL4	protein_coding
ENSG00000068383	0.115316	1	0.124686	INPP5A	protein_coding
ENSG00000068394	-0.0571338	1	0.0995663	GPKOW	protein_coding
ENSG00000068400	0.0598554	1	0.0936632	GRIPAP1	protein_coding
ENSG00000068438	-0.0831724	1	0.0931435	FTSJ1	protein_coding
ENSG00000068489	-0.0616668	1	0.115413	PRR11	protein_coding
ENSG00000068615	-0.0110971	1	0.0638613	REEP1	protein_coding
ENSG00000068650	0.0252149	1	0.112548	ATP11A	protein_coding
ENSG00000068654	0.110151	1	0.099874	POLR1A	protein_coding
ENSG00000068697	0.0668358	1	0.0760218	LAPTM4A	protein_coding
ENSG00000068724	0.0407222	1	0.0857203	TTC7A	protein_coding
ENSG00000068745	0.0176514	1	0.084834	IP6K2	protein_coding
ENSG00000068781	-0.158421	1	0.12352	STON1-GTF2A1L	protein_coding
ENSG00000068784	-0.120956	1	0.112922	SRBD1	protein_coding
ENSG00000068796	-0.280271	1	0.106382	KIF2A	protein_coding
ENSG00000068831	0.00198891	1	0.016243	RASGRP2	protein_coding
ENSG00000068878	0.0324887	1	0.0819489	PSME4	protein_coding
ENSG00000068885	0.0540899	1	0.0711389	IFT80	protein_coding
ENSG00000068903	0.044759	1	0.0935258	SIRT2	protein_coding
ENSG00000068912	0.0860412	1	0.0729717	ERLEC1	protein_coding
ENSG00000068971	-0.044435	1	0.117621	PPP2R5B	protein_coding
ENSG00000068976	-0.137203	1	0.0841608	PYGM	protein_coding
ENSG00000069011	0.103415	1	0.0987281	PITX1	protein_coding
ENSG00000069018	0.00818809	1	0.0194958	TRPC7	protein_coding
ENSG00000069020	-0.0977727	1	0.11832	MAST4	protein_coding
ENSG00000069122	0.00328589	1	0.016243	ADGRF5	protein_coding
ENSG00000069188	0.00724774	1	0.103536	SDK2	protein_coding
ENSG00000069248	-0.0131905	1	0.0907332	NUP133	protein_coding
ENSG00000069275	0.0393484	1	0.112414	NUCKS1	protein_coding
ENSG00000069329	0.0626159	1	0.0774141	VPS35	protein_coding
ENSG00000069345	0.0496974	1	0.0719521	DNAJA2	protein_coding
ENSG00000069399	-0.0782632	1	0.0946843	BCL3	protein_coding
ENSG00000069424	-0.0112746	1	0.110265	KCNAB2	protein_coding
ENSG00000069431	-0.0229658	1	0.123765	ABCC9	protein_coding
ENSG00000069482	0.0181093	1	0.0666697	GAL	protein_coding
ENSG00000069493	0.210102	1	0.124759	CLEC2D	protein_coding
ENSG00000069509	0.125395	1	0.100317	FUNDC1	protein_coding
ENSG00000069535	-0.0927943	1	0.0807057	MAOB	protein_coding
ENSG00000069667	0.0349187	1	0.0972797	RORA	protein_coding
ENSG00000069702	0.0245301	1	0.109794	TGFBR3	protein_coding
ENSG00000069764	0.0339375	1	0.0299539	PLA2G10	protein_coding
ENSG00000069812	0.0618806	1	0.0615458	HES2	protein_coding
ENSG00000069849	0.0309804	1	0.0847845	ATP1B3	protein_coding
ENSG00000069869	-0.0756175	1	0.111128	NEDD4	protein_coding
ENSG00000069943	-0.0394435	1	0.109848	PIGB	protein_coding
ENSG00000069966	0.0549493	1	0.092761	GNB5	protein_coding
ENSG00000069974	-0.0574924	1	0.0766977	RAB27A	protein_coding
ENSG00000069998	-0.122534	1	0.0942466	HDHD5	protein_coding
ENSG00000070010	0.0425637	1	0.0935065	UFD1	protein_coding
ENSG00000070018	0.0722525	1	0.11386	LRP6	protein_coding
ENSG00000070019	0.0010862	1	0.0392989	GUCY2C	protein_coding
ENSG00000070031	0.0224413	1	0.0204822	SCT	protein_coding
ENSG00000070061	-0.0992506	1	0.108893	ELP1	protein_coding
ENSG00000070081	0.0603411	1	0.0777804	NUCB2	protein_coding
ENSG00000070087	0.0551255	1	0.0673506	PFN2	protein_coding
ENSG00000070159	-0.213643	1	0.100036	PTPN3	protein_coding
ENSG00000070182	-0.0742777	1	0.0591213	SPTB	protein_coding
ENSG00000070190	-0.0239632	1	0.0312773	DAPP1	protein_coding
ENSG00000070193	0.0203851	1	0.0972375	FGF10	protein_coding
ENSG00000070214	0.00976819	1	0.0829971	SLC44A1	protein_coding
ENSG00000070269	0.00615967	1	0.0929684	TMEM260	protein_coding
ENSG00000070366	0.0312785	1	0.0902668	SMG6	protein_coding
ENSG00000070367	0.188047	1	0.0970784	EXOC5	protein_coding
ENSG00000070371	0.207095	1	0.115413	CLTCL1	protein_coding
ENSG00000070388	0.00731463	1	0.0497161	FGF22	protein_coding
ENSG00000070404	-0.118021	1	0.12214	FSTL3	protein_coding
ENSG00000070413	0.0728717	1	0.086678	DGCR2	protein_coding
ENSG00000070423	0.0473153	1	0.113826	RNF126	protein_coding
ENSG00000070444	-0.0547336	1	0.105568	MNT	protein_coding
ENSG00000070476	-0.12074	1	0.087925	ZXDC	protein_coding
ENSG00000070495	-0.0359625	1	0.0852088	JMJD6	protein_coding
ENSG00000070501	-0.00624538	1	0.12472	POLB	protein_coding
ENSG00000070526	-0.00476408	1	0.016305	ST6GALNAC1	protein_coding
ENSG00000070540	-0.16837	1	0.0935439	WIPI1	protein_coding
ENSG00000070601	-0.0354593	1	0.0551902	FRMPD1	protein_coding
ENSG00000070610	-0.0131135	1	0.0816491	GBA2	protein_coding
ENSG00000070614	0.00510207	1	0.0914056	NDST1	protein_coding
ENSG00000070669	-0.166657	1	0.102787	ASNS	protein_coding
ENSG00000070718	0.188698	1	0.124667	AP3M2	protein_coding
ENSG00000070729	-0.0209356	1	0.0638714	CNGB1	protein_coding
ENSG00000070731	-0.0833948	1	0.118058	ST6GALNAC2	protein_coding
ENSG00000070748	-0.00293608	1	0.0164241	CHAT	protein_coding
ENSG00000070756	-0.0794107	1	0.0894587	PABPC1	protein_coding
ENSG00000070759	-0.0675767	1	0.119756	TESK2	protein_coding
ENSG00000070761	0.00877223	1	0.103635	CFAP20	protein_coding
ENSG00000070770	-0.0311128	1	0.0827918	CSNK2A2	protein_coding
ENSG00000070778	-0.0138449	1	0.112788	PTPN21	protein_coding
ENSG00000070785	-0.0284727	1	0.111203	EIF2B3	protein_coding
ENSG00000070808	-0.0414408	1	0.107464	CAMK2A	protein_coding
ENSG00000070814	0.0107001	1	0.0877287	TCOF1	protein_coding
ENSG00000070831	-0.00246881	1	0.0555269	CDC42	protein_coding
ENSG00000070882	-0.0357123	1	0.119494	OSBPL3	protein_coding
ENSG00000070886	0.00024134	1	0.0162457	EPHA8	protein_coding
ENSG00000070915	0.00232019	1	0.0372007	SLC12A3	protein_coding
ENSG00000070950	0.14982	1	0.122535	RAD18	protein_coding
ENSG00000070961	-0.00413244	1	0.0815769	ATP2B1	protein_coding
ENSG00000071051	-0.0131012	1	0.100068	NCK2	protein_coding
ENSG00000071054	0.12291	1	0.0779067	MAP4K4	protein_coding
ENSG00000071073	0.037212	1	0.0987216	MGAT4A	protein_coding
ENSG00000071082	0.0328762	1	0.0732895	RPL31	protein_coding
ENSG00000071127	-0.0352564	1	0.0878761	WDR1	protein_coding
ENSG00000071189	0.0736087	1	0.0896873	SNX13	protein_coding
ENSG00000071205	-0.0492809	1	0.0871882	ARHGAP10	protein_coding
ENSG00000071242	-0.0839526	1	0.0831249	RPS6KA2	protein_coding
ENSG00000071243	-0.0846215	1	0.112121	ING3	protein_coding
ENSG00000071246	-0.23261	1	0.115644	VASH1	protein_coding
ENSG00000071282	-0.221724	1	0.098574	LMCD1	protein_coding
ENSG00000071462	0.00945569	1	0.0771455	BUD23	protein_coding
ENSG00000071537	0.0177692	1	0.0807386	SEL1L	protein_coding
ENSG00000071539	-0.102905	1	0.100974	TRIP13	protein_coding
ENSG00000071564	0.0687512	1	0.0954561	TCF3	protein_coding
ENSG00000071575	0.0506244	1	0.0656438	TRIB2	protein_coding
ENSG00000071626	-0.205368	1	0.0781741	DAZAP1	protein_coding
ENSG00000071655	0.0487152	1	0.104528	MBD3	protein_coding
ENSG00000071794	-0.14627	1	0.085964	HLTF	protein_coding
ENSG00000071859	-0.0214484	1	0.0965165	FAM50A	protein_coding
ENSG00000071889	0.0502461	1	0.0973383	FAM3A	protein_coding
ENSG00000071894	0.0330468	1	0.102768	CPSF1	protein_coding
ENSG00000071909	0.0357245	1	0.0644092	MYO3B	protein_coding
ENSG00000071967	-0.0076706	1	0.0667242	CYBRD1	protein_coding
ENSG00000071991	0.0857963	1	0.121233	CDH19	protein_coding
ENSG00000071994	0.0424878	1	0.0944606	PDCD2	protein_coding
ENSG00000072041	-0.00605725	1	0.0997332	SLC6A15	protein_coding
ENSG00000072042	0.0282199	1	0.0739189	RDH11	protein_coding
ENSG00000072062	0.0672243	1	0.09409	PRKACA	protein_coding
ENSG00000072071	0.00777893	1	0.124724	ADGRL1	protein_coding
ENSG00000072080	0.032343	1	0.0418313	SPP2	protein_coding
ENSG00000072110	0.0142535	1	0.0856959	ACTN1	protein_coding
ENSG00000072121	0.1555	1	0.0975219	ZFYVE26	protein_coding
ENSG00000072133	0.124576	1	0.124661	RPS6KA6	protein_coding
ENSG00000072134	0.176737	1	0.11239	EPN2	protein_coding
ENSG00000072135	-0.0115445	1	0.0955336	PTPN18	protein_coding
ENSG00000072163	-0.158482	1	0.123644	LIMS2	protein_coding
ENSG00000072182	0.0554674	1	0.0607114	ASIC4	protein_coding
ENSG00000072195	-0.0991116	1	0.0999749	SPEG	protein_coding
ENSG00000072201	-0.0170382	1	0.0955649	LNX1	protein_coding
ENSG00000072210	-0.08874	1	0.0538329	ALDH3A2	protein_coding
ENSG00000072274	0.143904	1	0.067151	TFRC	protein_coding
ENSG00000072310	-0.0702147	1	0.0945703	SREBF1	protein_coding
ENSG00000072315	-0.0100094	1	0.0377465	TRPC5	protein_coding
ENSG00000072364	0.00560887	1	0.0930259	AFF4	protein_coding
ENSG00000072401	0.0995806	1	0.106127	UBE2D1	protein_coding
ENSG00000072415	0.196551	1	0.0851633	MPP5	protein_coding
ENSG00000072422	0.0982401	1	0.112989	RHOBTB1	protein_coding
ENSG00000072501	-0.0320499	1	0.091788	SMC1A	protein_coding
ENSG00000072506	0.020686	1	0.0994405	HSD17B10	protein_coding
ENSG00000072518	-0.012274	1	0.100251	MARK2	protein_coding
ENSG00000072571	-0.0171546	1	0.122546	HMMR	protein_coding
ENSG00000072609	-0.221027	1	0.086705	CHFR	protein_coding
ENSG00000072657	-0.00592301	1	0.016243	TRHDE	protein_coding
ENSG00000072682	-0.0551802	1	0.0866979	P4HA2	protein_coding
ENSG00000072694	4.01361e-05	1	0.0535286	FCGR2B	protein_coding
ENSG00000072736	-0.0130959	1	0.110397	NFATC3	protein_coding
ENSG00000072756	0.0272069	1	0.101836	TRNT1	protein_coding
ENSG00000072778	0.0198036	1	0.0665756	ACADVL	protein_coding
ENSG00000072786	0.00407773	1	0.111429	STK10	protein_coding
ENSG00000072803	0.0870106	1	0.0809827	FBXW11	protein_coding
ENSG00000072818	0.0721457	1	0.108256	ACAP1	protein_coding
ENSG00000072832	-0.14554	1	0.102197	CRMP1	protein_coding
ENSG00000072840	-0.0445442	1	0.0917207	EVC	protein_coding
ENSG00000072849	0.0539002	1	0.0800432	DERL2	protein_coding
ENSG00000072858	-0.036444	1	0.0544353	SIDT1	protein_coding
ENSG00000072864	0.106449	1	0.123983	NDE1	protein_coding
ENSG00000072952	-0.0582286	1	0.105501	IRAG1	protein_coding
ENSG00000072954	-0.117158	1	0.124737	TMEM38A	protein_coding
ENSG00000072958	-0.0804114	1	0.0945106	AP1M1	protein_coding
ENSG00000073008	-0.0550921	1	0.0667794	PVR	protein_coding
ENSG00000073050	0.0760055	1	0.10231	XRCC1	protein_coding
ENSG00000073060	0.130193	1	0.106089	SCARB1	protein_coding
ENSG00000073067	-0.0052517	1	0.0368686	CYP2W1	protein_coding
ENSG00000073111	-0.0394276	1	0.119951	MCM2	protein_coding
ENSG00000073146	-0.0139848	1	0.0216136	MOV10L1	protein_coding
ENSG00000073150	0.0287733	1	0.124495	PANX2	protein_coding
ENSG00000073169	0.000799798	1	0.114143	SELENOO	protein_coding
ENSG00000073282	0.0121204	1	0.0538291	TP63	protein_coding
ENSG00000073331	-0.0962029	1	0.106441	ALPK1	protein_coding
ENSG00000073350	-0.00538399	1	0.103275	LLGL2	protein_coding
ENSG00000073417	0.177692	1	0.097793	PDE8A	protein_coding
ENSG00000073464	-0.0313929	1	0.106193	CLCN4	protein_coding
ENSG00000073536	0.00464493	1	0.117796	NLE1	protein_coding
ENSG00000073578	-0.056212	1	0.0662658	SDHA	protein_coding
ENSG00000073584	0.00979879	1	0.0786991	SMARCE1	protein_coding
ENSG00000073598	-0.0252791	1	0.0397374	FNDC8	protein_coding
ENSG00000073605	0.206469	1	0.117609	GSDMB	protein_coding
ENSG00000073614	-0.0206845	1	0.0934529	KDM5A	protein_coding
ENSG00000073670	-0.100925	1	0.0741643	ADAM11	protein_coding
ENSG00000073711	-0.0217535	1	0.107093	PPP2R3A	protein_coding
ENSG00000073712	-0.0327552	1	0.0689701	FERMT2	protein_coding
ENSG00000073734	-0.0681431	1	0.0545064	ABCB11	protein_coding
ENSG00000073737	-0.00395838	1	0.0270513	DHRS9	protein_coding
ENSG00000073756	0.0397556	1	0.0905622	PTGS2	protein_coding
ENSG00000073792	-0.066788	1	0.11994	IGF2BP2	protein_coding
ENSG00000073803	0.239889	1	0.0980832	MAP3K13	protein_coding
ENSG00000073849	-0.0428471	1	0.104903	ST6GAL1	protein_coding
ENSG00000073861	-0.00285338	1	0.016243	TBX21	protein_coding
ENSG00000073905	-0.00285338	1	0.016243	VDAC1P1	processed_pseudogene
ENSG00000073910	-0.0549325	1	0.124241	FRY	protein_coding
ENSG00000073921	-0.00482317	1	0.0643941	PICALM	protein_coding
ENSG00000073969	0.187814	1	0.0958974	NSF	protein_coding
ENSG00000074047	-0.0735368	1	0.124675	GLI2	protein_coding
ENSG00000074054	0.0653082	1	0.09996	CLASP1	protein_coding
ENSG00000074071	0.134759	1	0.0981707	MRPS34	protein_coding
ENSG00000074181	0.150075	1	0.112929	NOTCH3	protein_coding
ENSG00000074201	0.0465494	1	0.081318	CLNS1A	protein_coding
ENSG00000074211	0.0220733	1	0.0301251	PPP2R2C	protein_coding
ENSG00000074219	-0.0112441	1	0.0831704	TEAD2	protein_coding
ENSG00000074266	0.0131744	1	0.103452	EED	protein_coding
ENSG00000074276	-0.0164816	1	0.0547005	CDHR2	protein_coding
ENSG00000074319	0.0477513	1	0.0771761	TSG101	protein_coding
ENSG00000074356	-0.150527	1	0.109046	NCBP3	protein_coding
ENSG00000074370	-0.0609534	1	0.124744	ATP2A3	protein_coding
ENSG00000074410	0.0908852	1	0.101874	CA12	protein_coding
ENSG00000074416	0.00199109	1	0.0835677	MGLL	protein_coding
ENSG00000074582	0.0181499	1	0.114095	BCS1L	protein_coding
ENSG00000074590	-0.0883908	1	0.118271	NUAK1	protein_coding
ENSG00000074603	0.0646214	1	0.0792897	DPP8	protein_coding
ENSG00000074657	-0.019873	1	0.073226	ZNF532	protein_coding
ENSG00000074660	-0.0683223	1	0.0815206	SCARF1	protein_coding
ENSG00000074695	0.19195	1	0.0731315	LMAN1	protein_coding
ENSG00000074696	-0.0183685	1	0.0725798	HACD3	protein_coding
ENSG00000074706	-0.0181558	1	0.0411079	IPCEF1	protein_coding
ENSG00000074755	0.0547984	1	0.113944	ZZEF1	protein_coding
ENSG00000074800	-0.0198228	1	0.0584751	ENO1	protein_coding
ENSG00000074803	-0.0751497	1	0.0522383	SLC12A1	protein_coding
ENSG00000074842	0.0422487	1	0.0676316	MYDGF	protein_coding
ENSG00000074855	0.1537	1	0.116091	ANO8	protein_coding
ENSG00000074935	-0.0178054	1	0.106904	TUBE1	protein_coding
ENSG00000074964	0.123885	1	0.0870869	ARHGEF10L	protein_coding
ENSG00000074966	-0.0777525	1	0.0663297	TXK	protein_coding
ENSG00000075035	0.074936	1	0.124606	WSCD2	protein_coding
ENSG00000075073	0.0401362	1	0.0888068	TACR2	protein_coding
ENSG00000075089	-0.00675348	1	0.105307	ACTR6	protein_coding
ENSG00000075131	0.0183006	1	0.124169	TIPIN	protein_coding
ENSG00000075142	-0.00844234	1	0.07231	SRI	protein_coding
ENSG00000075151	-0.0204681	1	0.064874	EIF4G3	protein_coding
ENSG00000075188	0.0261106	1	0.112248	NUP37	protein_coding
ENSG00000075213	-0.00454349	1	0.0890454	SEMA3A	protein_coding
ENSG00000075218	-0.182913	1	0.122932	GTSE1	protein_coding
ENSG00000075223	0.0124386	1	0.0785963	SEMA3C	protein_coding
ENSG00000075234	-0.0384164	1	0.0899684	TTC38	protein_coding
ENSG00000075239	0.0378543	1	0.0889092	ACAT1	protein_coding
ENSG00000075240	-0.094024	1	0.0951704	GRAMD4	protein_coding
ENSG00000075290	0.00050414	1	0.0512162	WNT8B	protein_coding
ENSG00000075292	0.0420647	1	0.0690348	ZNF638	protein_coding
ENSG00000075303	-0.0111984	1	0.11905	SLC25A40	protein_coding
ENSG00000075336	0.0405148	1	0.115164	TIMM21	protein_coding
ENSG00000075340	0.0329928	1	0.0395622	ADD2	protein_coding
ENSG00000075391	0.0411098	1	0.0951411	RASAL2	protein_coding
ENSG00000075399	0.119132	1	0.113911	VPS9D1	protein_coding
ENSG00000075407	-0.00822297	1	0.0801169	ZNF37A	protein_coding
ENSG00000075413	0.0525655	1	0.0809404	MARK3	protein_coding
ENSG00000075415	-0.0174613	1	0.0750514	SLC25A3	protein_coding
ENSG00000075420	0.0558515	1	0.0715507	FNDC3B	protein_coding
ENSG00000075426	-0.144866	1	0.0813835	FOSL2	protein_coding
ENSG00000075429	-0.0269645	1	0.060784	CACNG5	protein_coding
ENSG00000075539	-0.00197828	1	0.106142	FRYL	protein_coding
ENSG00000075568	-0.0479585	1	0.0986421	TMEM131	protein_coding
ENSG00000075618	-0.00555014	1	0.0710738	FSCN1	protein_coding
ENSG00000075624	-0.0233327	1	0.0612232	ACTB	protein_coding
ENSG00000075643	-0.159314	1	0.124724	MOCOS	protein_coding
ENSG00000075651	-0.257094	1	0.109311	PLD1	protein_coding
ENSG00000075702	-0.0726139	1	0.122385	WDR62	protein_coding
ENSG00000075711	0.116634	1	0.0738399	DLG1	protein_coding
ENSG00000075785	0.036216	1	0.0701866	RAB7A	protein_coding
ENSG00000075790	0.164932	1	0.0691394	BCAP29	protein_coding
ENSG00000075826	-0.0683142	1	0.123658	SEC31B	protein_coding
ENSG00000075856	0.0769595	1	0.0941454	SART3	protein_coding
ENSG00000075884	-0.00777934	1	0.0367787	ARHGAP15	protein_coding
ENSG00000075886	-0.0475883	1	0.067204	TUBA3D	protein_coding
ENSG00000075891	-0.00135196	1	0.0163043	PAX2	protein_coding
ENSG00000075914	-0.00599127	1	0.118945	EXOSC7	protein_coding
ENSG00000075945	0.0248288	1	0.0743354	KIFAP3	protein_coding
ENSG00000075975	-0.0608811	1	0.0878277	MKRN2	protein_coding
ENSG00000076003	-0.0710785	1	0.0924242	MCM6	protein_coding
ENSG00000076043	0.0580248	1	0.0761025	REXO2	protein_coding
ENSG00000076053	-0.0457645	1	0.0922654	RBM7	protein_coding
ENSG00000076067	0.164154	1	0.0915718	RBMS2	protein_coding
ENSG00000076108	0.0540515	1	0.104695	BAZ2A	protein_coding
ENSG00000076201	-0.111168	1	0.0844004	PTPN23	protein_coding
ENSG00000076242	-0.129752	1	0.0898954	MLH1	protein_coding
ENSG00000076248	0.213766	1	0.0891678	UNG	protein_coding
ENSG00000076258	-0.0441316	1	0.117937	FMO4	protein_coding
ENSG00000076321	0.0399846	1	0.0946311	KLHL20	protein_coding
ENSG00000076351	-0.113528	1	0.104475	SLC46A1	protein_coding
ENSG00000076356	-0.0651767	1	0.114681	PLXNA2	protein_coding
ENSG00000076382	0.0531325	1	0.124103	SPAG5	protein_coding
ENSG00000076513	-0.110088	1	0.0868226	ANKRD13A	protein_coding
ENSG00000076554	-0.101409	1	0.115261	TPD52	protein_coding
ENSG00000076555	-0.240745	1	0.119786	ACACB	protein_coding
ENSG00000076604	0.0158393	1	0.0997442	TRAF4	protein_coding
ENSG00000076641	-0.0658669	1	0.0910128	PAG1	protein_coding
ENSG00000076650	-0.160725	1	0.119581	GPATCH1	protein_coding
ENSG00000076662	0.189369	1	0.123165	ICAM3	protein_coding
ENSG00000076685	0.0591078	1	0.0729459	NT5C2	protein_coding
ENSG00000076706	-0.0734346	1	0.124648	MCAM	protein_coding
ENSG00000076716	-0.00718514	1	0.120166	GPC4	protein_coding
ENSG00000076770	-0.022567	1	0.124372	MBNL3	protein_coding
ENSG00000076826	-0.0117311	1	0.0263005	CAMSAP3	protein_coding
ENSG00000076864	0.0214642	1	0.109768	RAP1GAP	protein_coding
ENSG00000076924	0.054534	1	0.0772374	XAB2	protein_coding
ENSG00000076928	0.110731	1	0.0755636	ARHGEF1	protein_coding
ENSG00000076944	0.142448	1	0.110575	STXBP2	protein_coding
ENSG00000076984	-0.0942636	1	0.124129	MAP2K7	protein_coding
ENSG00000077044	0.00835532	1	0.124291	DGKD	protein_coding
ENSG00000077063	-0.0318759	1	0.120771	CTTNBP2	protein_coding
ENSG00000077080	-0.00285338	1	0.016243	ACTL6B	protein_coding
ENSG00000077092	0.0387385	1	0.101118	RARB	protein_coding
ENSG00000077097	0.0432544	1	0.115727	TOP2B	protein_coding
ENSG00000077147	0.0857375	1	0.0775554	TM9SF3	protein_coding
ENSG00000077150	0.0202709	1	0.0873463	NFKB2	protein_coding
ENSG00000077152	-0.0624936	1	0.124014	UBE2T	protein_coding
ENSG00000077157	-0.147438	1	0.120873	PPP1R12B	protein_coding
ENSG00000077232	0.119247	1	0.0693784	DNAJC10	protein_coding
ENSG00000077235	-0.00911609	1	0.0776815	GTF3C1	protein_coding
ENSG00000077238	0.111593	1	0.0921712	IL4R	protein_coding
ENSG00000077254	-0.145171	1	0.0882409	USP33	protein_coding
ENSG00000077264	-0.0584133	1	0.0606999	PAK3	protein_coding
ENSG00000077274	0.0669623	1	0.12353	CAPN6	protein_coding
ENSG00000077279	0.00583385	1	0.0187988	DCX	protein_coding
ENSG00000077312	-0.141806	1	0.103996	SNRPA	protein_coding
ENSG00000077327	-0.0278778	1	0.0990061	SPAG6	protein_coding
ENSG00000077348	0.0699196	1	0.123915	EXOSC5	protein_coding
ENSG00000077380	0.0065785	1	0.0596711	DYNC1I2	protein_coding
ENSG00000077420	-0.0408777	1	0.122195	APBB1IP	protein_coding
ENSG00000077454	-0.0475342	1	0.0937481	LRCH4	protein_coding
ENSG00000077458	-0.15424	1	0.118598	FAM76B	protein_coding
ENSG00000077463	0.0482361	1	0.107613	SIRT6	protein_coding
ENSG00000077498	-0.00367491	1	0.016243	TYR	protein_coding
ENSG00000077514	-0.147221	1	0.1149	POLD3	protein_coding
ENSG00000077522	0.0356088	1	0.0549839	ACTN2	protein_coding
ENSG00000077549	-0.00450642	1	0.0558237	CAPZB	protein_coding
ENSG00000077585	-0.0242656	1	0.0999875	GPR137B	protein_coding
ENSG00000077616	0.044129	1	0.0834812	NAALAD2	protein_coding
ENSG00000077684	-0.038524	1	0.101006	JADE1	protein_coding
ENSG00000077713	-0.0466669	1	0.0892541	SLC25A43	protein_coding
ENSG00000077721	0.0360491	1	0.0793953	UBE2A	protein_coding
ENSG00000077782	-0.0310202	1	0.0947618	FGFR1	protein_coding
ENSG00000077800	-0.0487107	1	0.0723506	FKBP6	protein_coding
ENSG00000077935	-0.0160474	1	0.0430199	SMC1B	protein_coding
ENSG00000077942	0.0912286	1	0.0791196	FBLN1	protein_coding
ENSG00000077943	-0.00592301	1	0.016243	ITGA8	protein_coding
ENSG00000078018	0.0133669	1	0.0785508	MAP2	protein_coding
ENSG00000078043	0.0103503	1	0.100125	PIAS2	protein_coding
ENSG00000078053	-0.0802606	1	0.124697	AMPH	protein_coding
ENSG00000078061	0.0224585	1	0.0797903	ARAF	protein_coding
ENSG00000078070	-0.12247	1	0.109883	MCCC1	protein_coding
ENSG00000078081	-0.00643414	1	0.11714	LAMP3	protein_coding
ENSG00000078098	0.0974059	1	0.0801865	FAP	protein_coding
ENSG00000078114	0.107301	1	0.0924553	NEBL	protein_coding
ENSG00000078124	-0.00328536	1	0.114135	ACER3	protein_coding
ENSG00000078140	0.107741	1	0.0635908	UBE2K	protein_coding
ENSG00000078142	-0.0785699	1	0.0731245	PIK3C3	protein_coding
ENSG00000078177	0.0384372	1	0.1012	N4BP2	protein_coding
ENSG00000078237	0.0383442	1	0.110018	TIGAR	protein_coding
ENSG00000078246	0.0212752	1	0.0882147	TULP3	protein_coding
ENSG00000078269	0.0615004	1	0.0786367	SYNJ2	protein_coding
ENSG00000078295	-0.212723	1	0.112198	ADCY2	protein_coding
ENSG00000078304	0.0251263	1	0.0713342	PPP2R5C	protein_coding
ENSG00000078319	-0.0846564	1	0.119727	PMS2P1	transcribed_unprocessed_pseudogene
ENSG00000078328	0.0208763	1	0.0803252	RBFOX1	protein_coding
ENSG00000078369	0.0778152	1	0.0605595	GNB1	protein_coding
ENSG00000078399	0.0281157	1	0.100944	HOXA9	protein_coding
ENSG00000078401	-0.00699699	1	0.0677327	EDN1	protein_coding
ENSG00000078403	0.133713	1	0.109621	MLLT10	protein_coding
ENSG00000078487	-0.0684253	1	0.124149	ZCWPW1	protein_coding
ENSG00000078549	-0.00774102	1	0.0231486	ADCYAP1R1	protein_coding
ENSG00000078589	0.0739869	1	0.0542932	P2RY10	protein_coding
ENSG00000078596	-0.0921819	1	0.0997197	ITM2A	protein_coding
ENSG00000078618	0.0146579	1	0.0839157	NRDC	protein_coding
ENSG00000078668	-0.14359	1	0.0891445	VDAC3	protein_coding
ENSG00000078674	-0.0695807	1	0.0987242	PCM1	protein_coding
ENSG00000078687	0.080271	1	0.124543	TNRC6C	protein_coding
ENSG00000078699	0.0631216	1	0.0869207	CBFA2T2	protein_coding
ENSG00000078725	0.0753345	1	0.0900981	BRINP1	protein_coding
ENSG00000078747	0.119397	1	0.0767328	ITCH	protein_coding
ENSG00000078795	-0.00175881	1	0.0499308	PKD2L2	protein_coding
ENSG00000078804	-0.0107566	1	0.0690185	TP53INP2	protein_coding
ENSG00000078808	-0.00972955	1	0.0608323	SDF4	protein_coding
ENSG00000078814	-0.0645871	1	0.111321	MYH7B	protein_coding
ENSG00000078900	-0.060587	1	0.0463793	TP73	protein_coding
ENSG00000078902	-0.0101176	1	0.0861488	TOLLIP	protein_coding
ENSG00000078967	-0.00874507	1	0.115762	UBE2D4	protein_coding
ENSG00000079101	-0.0165041	1	0.0475638	CLUL1	protein_coding
ENSG00000079102	-0.0557047	1	0.123927	RUNX1T1	protein_coding
ENSG00000079112	0.00531972	1	0.040122	CDH17	protein_coding
ENSG00000079134	0.00168467	1	0.0918521	THOC1	protein_coding
ENSG00000079150	0.0719582	1	0.099487	FKBP7	protein_coding
ENSG00000079156	0.103156	1	0.122113	OSBPL6	protein_coding
ENSG00000079215	0.0210509	1	0.100903	SLC1A3	protein_coding
ENSG00000079246	-0.00159943	1	0.0706707	XRCC5	protein_coding
ENSG00000079257	-0.0775075	1	0.100911	LXN	protein_coding
ENSG00000079263	0.0306643	1	0.0547891	SP140	protein_coding
ENSG00000079277	0.0614519	1	0.101923	MKNK1	protein_coding
ENSG00000079308	0.016538	1	0.0924379	TNS1	protein_coding
ENSG00000079313	0.0222228	1	0.106257	REXO1	protein_coding
ENSG00000079332	0.0698088	1	0.0725767	SAR1A	protein_coding
ENSG00000079335	-0.108615	1	0.123375	CDC14A	protein_coding
ENSG00000079337	-0.0183548	1	0.111322	RAPGEF3	protein_coding
ENSG00000079385	-0.049052	1	0.0908543	CEACAM1	protein_coding
ENSG00000079387	0.0243646	1	0.0980162	SENP1	protein_coding
ENSG00000079432	-0.0314302	1	0.0843081	CIC	protein_coding
ENSG00000079435	-0.0391331	1	0.104666	LIPE	protein_coding
ENSG00000079459	0.0698993	1	0.0955499	FDFT1	protein_coding
ENSG00000079462	-0.0415853	1	0.121581	PAFAH1B3	protein_coding
ENSG00000079482	-0.0420804	1	0.102805	OPHN1	protein_coding
ENSG00000079616	-0.10192	1	0.109456	KIF22	protein_coding
ENSG00000079691	0.0499303	1	0.10232	CARMIL1	protein_coding
ENSG00000079739	0.0473206	1	0.0675001	PGM1	protein_coding
ENSG00000079785	0.0996693	1	0.0656458	DDX1	protein_coding
ENSG00000079805	0.0911154	1	0.0796704	DNM2	protein_coding
ENSG00000079819	0.00628549	1	0.0779246	EPB41L2	protein_coding
ENSG00000079841	-0.0311475	1	0.11604	RIMS1	protein_coding
ENSG00000079931	-0.0569554	1	0.0827827	MOXD1	protein_coding
ENSG00000079950	-0.00864991	1	0.07353	STX7	protein_coding
ENSG00000079974	-0.026295	1	0.0900911	RABL2B	protein_coding
ENSG00000079999	-0.0783618	1	0.085512	KEAP1	protein_coding
ENSG00000080007	-0.036414	1	0.12326	DDX43	protein_coding
ENSG00000080031	-0.0194536	1	0.11076	PTPRH	protein_coding
ENSG00000080166	-0.0822079	1	0.0841649	DCT	protein_coding
ENSG00000080189	-0.0131575	1	0.0799707	SLC35C2	protein_coding
ENSG00000080200	-0.018554	1	0.107075	CRYBG3	protein_coding
ENSG00000080298	0.0159631	1	0.124408	RFX3	protein_coding
ENSG00000080345	0.0188146	1	0.101593	RIF1	protein_coding
ENSG00000080371	0.0749623	1	0.0723315	RAB21	protein_coding
ENSG00000080493	0.0212835	1	0.106502	SLC4A4	protein_coding
ENSG00000080503	-0.0132137	1	0.088212	SMARCA2	protein_coding
ENSG00000080511	0.0112733	1	0.0393635	RDH8	protein_coding
ENSG00000080546	-0.0131394	1	0.106829	SESN1	protein_coding
ENSG00000080561	0.175852	1	0.101232	MID2	protein_coding
ENSG00000080572	-0.0176445	1	0.0162874	DNAAF6	protein_coding
ENSG00000080603	0.021494	1	0.112484	SRCAP	protein_coding
ENSG00000080608	0.0568507	1	0.111356	PUM3	protein_coding
ENSG00000080618	0.0356205	1	0.0606953	CPB2	protein_coding
ENSG00000080644	0.015574	1	0.0339245	CHRNA3	protein_coding
ENSG00000080709	-0.00332548	1	0.016243	KCNN2	protein_coding
ENSG00000080802	-0.0150052	1	0.0990079	CNOT4	protein_coding
ENSG00000080815	-0.0369806	1	0.0762021	PSEN1	protein_coding
ENSG00000080819	-0.0371527	1	0.108849	CPOX	protein_coding
ENSG00000080822	0.0128958	1	0.0856887	CLDND1	protein_coding
ENSG00000080823	-0.0573469	1	0.114099	MOK	protein_coding
ENSG00000080824	0.0203138	1	0.0696901	HSP90AA1	protein_coding
ENSG00000080839	-0.0789055	1	0.123334	RBL1	protein_coding
ENSG00000080845	-0.0452635	1	0.0746458	DLGAP4	protein_coding
ENSG00000080854	-0.219859	1	0.122557	IGSF9B	protein_coding
ENSG00000080910	0.00847779	1	0.0380918	CFHR2	protein_coding
ENSG00000080947	-0.0829558	1	0.118299	CROCCP3	transcribed_unprocessed_pseudogene
ENSG00000080986	-0.0215655	1	0.12259	NDC80	protein_coding
ENSG00000081014	0.178357	1	0.108735	AP4E1	protein_coding
ENSG00000081019	-0.0948604	1	0.124062	RSBN1	protein_coding
ENSG00000081026	-0.0617373	1	0.119779	MAGI3	protein_coding
ENSG00000081041	-0.0370527	1	0.0945262	CXCL2	protein_coding
ENSG00000081051	-0.00880003	1	0.0276699	AFP	protein_coding
ENSG00000081052	0.00424661	1	0.0490981	COL4A4	protein_coding
ENSG00000081059	0.0528405	1	0.123704	TCF7	protein_coding
ENSG00000081138	-0.0199063	1	0.0572731	CDH7	protein_coding
ENSG00000081148	-0.0785865	1	0.0919306	IMPG2	protein_coding
ENSG00000081154	0.0708637	1	0.0623089	PCNP	protein_coding
ENSG00000081177	-0.0683134	1	0.108975	EXD2	protein_coding
ENSG00000081181	0.124181	1	0.119872	ARG2	protein_coding
ENSG00000081237	0.0182247	1	0.053207	PTPRC	protein_coding
ENSG00000081277	0.0777475	1	0.0804628	PKP1	protein_coding
ENSG00000081307	0.0446058	1	0.0985782	UBA5	protein_coding
ENSG00000081320	-0.0667094	1	0.100458	STK17B	protein_coding
ENSG00000081377	0.170506	1	0.102286	CDC14B	protein_coding
ENSG00000081386	0.0278679	1	0.109234	ZNF510	protein_coding
ENSG00000081479	-0.0249238	1	0.0489143	LRP2	protein_coding
ENSG00000081665	-0.0506152	1	0.12146	ZNF506	protein_coding
ENSG00000081692	0.00899191	1	0.114049	JMJD4	protein_coding
ENSG00000081721	0.0750581	1	0.0951201	DUSP12	protein_coding
ENSG00000081760	0.0419995	1	0.0866769	AACS	protein_coding
ENSG00000081791	-0.0799449	1	0.0882726	DELE1	protein_coding
ENSG00000081800	-0.00307041	1	0.0187078	SLC13A1	protein_coding
ENSG00000081803	0.0230106	1	0.117992	CADPS2	protein_coding
ENSG00000081818	-0.0161472	1	0.119262	PCDHB4	protein_coding
ENSG00000081842	0.0272776	1	0.0908044	PCDHA6	protein_coding
ENSG00000081853	0.0404103	1	0.114191	PCDHGA2	protein_coding
ENSG00000081870	0.0362727	1	0.107544	HSPB11	protein_coding
ENSG00000081913	0.119741	1	0.123969	PHLPP1	protein_coding
ENSG00000081923	0.127535	1	0.111372	ATP8B1	protein_coding
ENSG00000081985	-0.1077	1	0.0975983	IL12RB2	protein_coding
ENSG00000082014	-0.0100746	1	0.108062	SMARCD3	protein_coding
ENSG00000082068	0.0704894	1	0.11232	WDR70	protein_coding
ENSG00000082074	0.0960643	1	0.124692	FYB1	protein_coding
ENSG00000082126	-0.0287825	1	0.0887284	MPP4	protein_coding
ENSG00000082146	0.130759	1	0.0988308	STRADB	protein_coding
ENSG00000082153	0.168502	1	0.0691478	BZW1	protein_coding
ENSG00000082175	-0.00868928	1	0.11491	PGR	protein_coding
ENSG00000082196	-0.0196204	1	0.120389	C1QTNF3	protein_coding
ENSG00000082212	-0.0456948	1	0.091926	ME2	protein_coding
ENSG00000082213	0.0883602	1	0.110594	C5orf22	protein_coding
ENSG00000082258	0.049339	1	0.081095	CCNT2	protein_coding
ENSG00000082269	0.0795071	1	0.118085	FAM135A	protein_coding
ENSG00000082293	-0.00730701	1	0.0626321	COL19A1	protein_coding
ENSG00000082397	-0.123907	1	0.114765	EPB41L3	protein_coding
ENSG00000082438	0.0567214	1	0.114499	COBLL1	protein_coding
ENSG00000082458	-0.111144	1	0.112478	DLG3	protein_coding
ENSG00000082482	-0.0592853	1	0.107189	KCNK2	protein_coding
ENSG00000082497	-0.0342774	1	0.105803	SERTAD4	protein_coding
ENSG00000082512	-0.275391	1	0.110966	TRAF5	protein_coding
ENSG00000082515	0.0717893	1	0.114947	MRPL22	protein_coding
ENSG00000082516	-0.1234	1	0.104302	GEMIN5	protein_coding
ENSG00000082556	0.0266945	1	0.040171	OPRK1	protein_coding
ENSG00000082641	0.044899	1	0.0797836	NFE2L1	protein_coding
ENSG00000082684	0.0292945	1	0.0601923	SEMA5B	protein_coding
ENSG00000082701	0.147024	1	0.12446	GSK3B	protein_coding
ENSG00000082781	0.0709871	1	0.0856582	ITGB5	protein_coding
ENSG00000082805	0.0753356	1	0.0981443	ERC1	protein_coding
ENSG00000082898	-0.0291506	1	0.0784674	XPO1	protein_coding
ENSG00000082929	-0.00525859	1	0.0162621	LINC01587	lncRNA
ENSG00000082996	-0.0909273	1	0.0909161	RNF13	protein_coding
ENSG00000083067	-0.000256787	1	0.0676925	TRPM3	protein_coding
ENSG00000083093	-0.044662	1	0.117592	PALB2	protein_coding
ENSG00000083097	0.0809383	1	0.119371	DOP1A	protein_coding
ENSG00000083123	-0.146712	1	0.108223	BCKDHB	protein_coding
ENSG00000083168	-0.0544226	1	0.0986332	KAT6A	protein_coding
ENSG00000083223	0.038002	1	0.0872715	TUT7	protein_coding
ENSG00000083290	0.12033	1	0.10929	ULK2	protein_coding
ENSG00000083307	0.00456178	1	0.0226761	GRHL2	protein_coding
ENSG00000083312	0.0706406	1	0.105207	TNPO1	protein_coding
ENSG00000083444	-7.72019e-05	1	0.0699377	PLOD1	protein_coding
ENSG00000083454	0.0797048	1	0.0986066	P2RX5	protein_coding
ENSG00000083457	-0.0518885	1	0.108278	ITGAE	protein_coding
ENSG00000083520	0.0524797	1	0.0804108	DIS3	protein_coding
ENSG00000083535	0.161576	1	0.120967	PIBF1	protein_coding
ENSG00000083544	-0.014225	1	0.106515	TDRD3	protein_coding
ENSG00000083635	0.0221298	1	0.11478	NUFIP1	protein_coding
ENSG00000083642	0.0363401	1	0.0939306	PDS5B	protein_coding
ENSG00000083720	0.188744	1	0.0985235	OXCT1	protein_coding
ENSG00000083750	-0.199649	1	0.11868	RRAGB	protein_coding
ENSG00000083782	-0.131672	1	0.115701	EPYC	protein_coding
ENSG00000083799	0.119157	1	0.0774444	CYLD	protein_coding
ENSG00000083807	-0.17707	1	0.124758	SLC27A5	protein_coding
ENSG00000083812	0.0907796	1	0.115392	ZNF324	protein_coding
ENSG00000083814	0.019197	1	0.111092	ZNF671	protein_coding
ENSG00000083817	0.0772632	1	0.124714	ZNF416	protein_coding
ENSG00000083828	0.0303158	1	0.124763	ZNF586	protein_coding
ENSG00000083838	-0.00242112	1	0.112963	ZNF446	protein_coding
ENSG00000083844	0.0524501	1	0.121639	ZNF264	protein_coding
ENSG00000083845	0.028349	1	0.0696052	RPS5	protein_coding
ENSG00000083857	-0.0263288	1	0.0642435	FAT1	protein_coding
ENSG00000083896	-0.0613269	1	0.0789731	YTHDC1	protein_coding
ENSG00000083937	0.0386532	1	0.0837276	CHMP2B	protein_coding
ENSG00000084070	0.138606	1	0.113748	SMAP2	protein_coding
ENSG00000084072	0.16148	1	0.0833156	PPIE	protein_coding
ENSG00000084073	0.0796934	1	0.0787262	ZMPSTE24	protein_coding
ENSG00000084090	-0.0116058	1	0.0868439	STARD7	protein_coding
ENSG00000084092	0.0118605	1	0.0952971	NOA1	protein_coding
ENSG00000084093	0.0816005	1	0.108579	REST	protein_coding
ENSG00000084110	0.0745838	1	0.0611187	HAL	protein_coding
ENSG00000084112	-0.0090576	1	0.0986351	SSH1	protein_coding
ENSG00000084207	-0.0171197	1	0.0812018	GSTP1	protein_coding
ENSG00000084234	0.0369179	1	0.0719032	APLP2	protein_coding
ENSG00000084444	-0.113345	1	0.122041	FAM234B	protein_coding
ENSG00000084453	0.00463666	1	0.0332426	SLCO1A2	protein_coding
ENSG00000084463	-0.0951294	1	0.0805419	WBP11	protein_coding
ENSG00000084623	0.029842	1	0.0768183	EIF3I	protein_coding
ENSG00000084628	-0.0320501	1	0.0566331	NKAIN1	protein_coding
ENSG00000084636	-0.0637875	1	0.110396	COL16A1	protein_coding
ENSG00000084652	-0.0381644	1	0.0780269	TXLNA	protein_coding
ENSG00000084674	-0.0049152	1	0.0920466	APOB	protein_coding
ENSG00000084676	0.052481	1	0.0880105	NCOA1	protein_coding
ENSG00000084693	-0.00410641	1	0.10074	AGBL5	protein_coding
ENSG00000084710	0.0351317	1	0.11838	EFR3B	protein_coding
ENSG00000084731	0.0392237	1	0.121759	KIF3C	protein_coding
ENSG00000084733	-0.0303165	1	0.0733768	RAB10	protein_coding
ENSG00000084734	-0.0574009	1	0.120373	GCKR	protein_coding
ENSG00000084754	-0.0539249	1	0.0520149	HADHA	protein_coding
ENSG00000084764	0.00952588	1	0.096055	MAPRE3	protein_coding
ENSG00000084774	-0.14385	1	0.0943808	CAD	protein_coding
ENSG00000085063	0.0330585	1	0.059171	CD59	protein_coding
ENSG00000085117	0.162549	1	0.0873979	CD82	protein_coding
ENSG00000085185	-0.0183988	1	0.12109	BCORL1	protein_coding
ENSG00000085224	-0.0994261	1	0.0971427	ATRX	protein_coding
ENSG00000085231	-0.0772266	1	0.124621	AK6	protein_coding
ENSG00000085265	-0.0345749	1	0.0842066	FCN1	protein_coding
ENSG00000085274	0.0997214	1	0.0917355	MYNN	protein_coding
ENSG00000085276	-0.0692984	1	0.112235	MECOM	protein_coding
ENSG00000085365	0.159084	1	0.0885701	SCAMP1	protein_coding
ENSG00000085377	0.0010898	1	0.0995897	PREP	protein_coding
ENSG00000085382	-0.0901568	1	0.109848	HACE1	protein_coding
ENSG00000085415	-0.0110438	1	0.0878095	SEH1L	protein_coding
ENSG00000085433	0.13002	1	0.100613	WDR47	protein_coding
ENSG00000085449	0.0266749	1	0.0810476	WDFY1	protein_coding
ENSG00000085465	0.0687021	1	0.111323	OVGP1	protein_coding
ENSG00000085491	-0.0126222	1	0.0881964	SLC25A24	protein_coding
ENSG00000085511	0.0625196	1	0.12101	MAP3K4	protein_coding
ENSG00000085514	-0.0603813	1	0.103035	PILRA	protein_coding
ENSG00000085552	0.000688473	1	0.0162542	IGSF9	protein_coding
ENSG00000085563	-0.0364641	1	0.0672614	ABCB1	protein_coding
ENSG00000085644	-0.0951191	1	0.10794	ZNF213	protein_coding
ENSG00000085662	0.155617	1	0.108048	AKR1B1	protein_coding
ENSG00000085719	0.00363929	1	0.0802545	CPNE3	protein_coding
ENSG00000085721	-0.153222	1	0.120492	RRN3	protein_coding
ENSG00000085733	-0.139642	1	0.0535885	CTTN	protein_coding
ENSG00000085741	-0.091427	1	0.0731603	WNT11	protein_coding
ENSG00000085760	0.05888	1	0.102212	MTIF2	protein_coding
ENSG00000085788	-0.158106	1	0.102863	DDHD2	protein_coding
ENSG00000085831	-0.0265819	1	0.100452	TTC39A	protein_coding
ENSG00000085832	0.0250913	1	0.0881408	EPS15	protein_coding
ENSG00000085840	-0.138715	1	0.100702	ORC1	protein_coding
ENSG00000085871	-0.000849553	1	0.124743	MGST2	protein_coding
ENSG00000085872	0.0855698	1	0.101402	CHERP	protein_coding
ENSG00000085978	0.00159228	1	0.106833	ATG16L1	protein_coding
ENSG00000085982	0.0614902	1	0.0902385	USP40	protein_coding
ENSG00000085998	0.0116255	1	0.0911812	POMGNT1	protein_coding
ENSG00000085999	-0.0872423	1	0.0997732	RAD54L	protein_coding
ENSG00000086015	-0.00345497	1	0.0794671	MAST2	protein_coding
ENSG00000086061	0.0731373	1	0.0565672	DNAJA1	protein_coding
ENSG00000086062	0.00836236	1	0.0719428	B4GALT1	protein_coding
ENSG00000086065	0.0454286	1	0.0714637	CHMP5	protein_coding
ENSG00000086102	0.0253295	1	0.0636545	NFX1	protein_coding
ENSG00000086159	-0.0177834	1	0.0357715	AQP6	protein_coding
ENSG00000086189	0.125345	1	0.0992017	DIMT1	protein_coding
ENSG00000086200	0.0196746	1	0.122288	IPO11	protein_coding
ENSG00000086205	-0.00417158	1	0.0224788	FOLH1	protein_coding
ENSG00000086232	0.0176248	1	0.0762964	EIF2AK1	protein_coding
ENSG00000086300	-0.103253	1	0.12116	SNX10	protein_coding
ENSG00000086475	-0.0988545	1	0.0863491	SEPHS1	protein_coding
ENSG00000086504	0.04331	1	0.0871217	MRPL28	protein_coding
ENSG00000086544	0.034672	1	0.0973087	ITPKC	protein_coding
ENSG00000086548	0.0124948	1	0.016243	CEACAM6	protein_coding
ENSG00000086570	-0.0827996	1	0.0900168	FAT2	protein_coding
ENSG00000086589	0.0167497	1	0.0789256	RBM22	protein_coding
ENSG00000086619	-0.203749	1	0.117372	ERO1B	protein_coding
ENSG00000086666	0.0318689	1	0.082459	ZFAND6	protein_coding
ENSG00000086696	0.154689	1	0.0817833	HSD17B2	protein_coding
ENSG00000086712	-0.0925465	1	0.0904342	TXLNG	protein_coding
ENSG00000086717	0.0589448	1	0.0529563	PPEF1	protein_coding
ENSG00000086730	-0.105378	1	0.106521	LAT2	protein_coding
ENSG00000086758	-0.0298552	1	0.0665503	HUWE1	protein_coding
ENSG00000086827	0.00511746	1	0.0928899	ZW10	protein_coding
ENSG00000086848	-0.0122695	1	0.113835	ALG9	protein_coding
ENSG00000086967	-0.00563056	1	0.016324	MYBPC2	protein_coding
ENSG00000086991	-0.0590862	1	0.11257	NOX4	protein_coding
ENSG00000087008	-0.166179	1	0.122493	ACOX3	protein_coding
ENSG00000087053	0.030314	1	0.0779349	MTMR2	protein_coding
ENSG00000087074	0.0158203	1	0.0824148	PPP1R15A	protein_coding
ENSG00000087076	-0.05723	1	0.123962	HSD17B14	protein_coding
ENSG00000087077	0.00379322	1	0.080162	TRIP6	protein_coding
ENSG00000087085	-0.00325227	1	0.0376665	ACHE	protein_coding
ENSG00000087086	-0.0451093	1	0.0940962	FTL	protein_coding
ENSG00000087087	-0.00713884	1	0.095868	SRRT	protein_coding
ENSG00000087088	0.0650068	1	0.0852289	BAX	protein_coding
ENSG00000087095	0.124252	1	0.124645	NLK	protein_coding
ENSG00000087116	-0.0792521	1	0.0960197	ADAMTS2	protein_coding
ENSG00000087152	-0.0528831	1	0.100061	ATXN7L3	protein_coding
ENSG00000087157	0.0353268	1	0.0918703	PGS1	protein_coding
ENSG00000087191	0.0738112	1	0.0695328	PSMC5	protein_coding
ENSG00000087237	-0.000236238	1	0.0809893	CETP	protein_coding
ENSG00000087245	0.0995733	1	0.0891549	MMP2	protein_coding
ENSG00000087250	0.0408848	1	0.0350487	MT3	protein_coding
ENSG00000087253	0.0159778	1	0.124339	LPCAT2	protein_coding
ENSG00000087258	-0.00169865	1	0.0669692	GNAO1	protein_coding
ENSG00000087263	0.00846594	1	0.0816876	OGFOD1	protein_coding
ENSG00000087266	0.0505698	1	0.0786534	SH3BP2	protein_coding
ENSG00000087269	0.0583369	1	0.0865617	NOP14	protein_coding
ENSG00000087274	-0.0155716	1	0.073749	ADD1	protein_coding
ENSG00000087299	0.211529	1	0.122644	L2HGDH	protein_coding
ENSG00000087301	-0.0410366	1	0.124425	TXNDC16	protein_coding
ENSG00000087302	0.090907	1	0.0785545	RTRAF	protein_coding
ENSG00000087338	0.130157	1	0.0999092	GMCL1	protein_coding
ENSG00000087365	0.0339313	1	0.069997	SF3B2	protein_coding
ENSG00000087448	-0.07678	1	0.0942963	KLHL42	protein_coding
ENSG00000087460	0.0411135	1	0.0627557	GNAS	protein_coding
ENSG00000087470	-0.00446587	1	0.0714911	DNM1L	protein_coding
ENSG00000087494	0.0657345	1	0.121334	PTHLH	protein_coding
ENSG00000087495	0.00151133	1	0.0803897	PHACTR3	protein_coding
ENSG00000087502	0.113702	1	0.0887787	ERGIC2	protein_coding
ENSG00000087510	-0.00639877	1	0.0256951	TFAP2C	protein_coding
ENSG00000087586	-0.101734	1	0.124617	AURKA	protein_coding
ENSG00000087589	-0.0304068	1	0.0897873	CASS4	protein_coding
ENSG00000087842	-0.147882	1	0.123384	PIR	protein_coding
ENSG00000087884	-0.0596577	1	0.119612	AAMDC	protein_coding
ENSG00000087995	0.022203	1	0.109661	METTL2A	protein_coding
ENSG00000088002	0.007734	1	0.0331294	SULT2B1	protein_coding
ENSG00000088035	-4.64475e-05	1	0.124321	ALG6	protein_coding
ENSG00000088038	-0.228632	1	0.106546	CNOT3	protein_coding
ENSG00000088053	0.00328589	1	0.016243	GP6	protein_coding
ENSG00000088179	0.0208647	1	0.123562	PTPN4	protein_coding
ENSG00000088205	-0.0495457	1	0.0860261	DDX18	protein_coding
ENSG00000088247	0.00515669	1	0.0813281	KHSRP	protein_coding
ENSG00000088256	-0.0819562	1	0.0896045	GNA11	protein_coding
ENSG00000088280	-0.0965845	1	0.0912641	ASAP3	protein_coding
ENSG00000088305	-0.0439678	1	0.119742	DNMT3B	protein_coding
ENSG00000088320	-0.03546	1	0.090577	REM1	protein_coding
ENSG00000088325	-0.211388	1	0.104384	TPX2	protein_coding
ENSG00000088356	0.0537335	1	0.107124	PDRG1	protein_coding
ENSG00000088367	-0.0970899	1	0.0746046	EPB41L1	protein_coding
ENSG00000088386	-0.0708579	1	0.0697703	SLC15A1	protein_coding
ENSG00000088387	0.0243093	1	0.114282	DOCK9	protein_coding
ENSG00000088448	-0.0785876	1	0.0781758	ANKRD10	protein_coding
ENSG00000088451	0.0915391	1	0.108834	TGDS	protein_coding
ENSG00000088538	0.0535796	1	0.115881	DOCK3	protein_coding
ENSG00000088543	0.0700286	1	0.0958028	C3orf18	protein_coding
ENSG00000088682	0.109081	1	0.110502	COQ9	protein_coding
ENSG00000088726	0.0120312	1	0.0362736	TMEM40	protein_coding
ENSG00000088727	0.0239771	1	0.121922	KIF9	protein_coding
ENSG00000088756	-0.0061517	1	0.11851	ARHGAP28	protein_coding
ENSG00000088766	0.0497711	1	0.0959927	CRLS1	protein_coding
ENSG00000088808	0.0152435	1	0.122484	PPP1R13B	protein_coding
ENSG00000088812	0.0634402	1	0.0819168	ATRN	protein_coding
ENSG00000088826	0.119414	1	0.118697	SMOX	protein_coding
ENSG00000088827	-0.0148301	1	0.0809405	SIGLEC1	protein_coding
ENSG00000088832	0.0661358	1	0.0690863	FKBP1A	protein_coding
ENSG00000088833	0.0180821	1	0.0746401	NSFL1C	protein_coding
ENSG00000088836	0.114294	1	0.124188	SLC4A11	protein_coding
ENSG00000088854	-0.0809952	1	0.0893585	C20orf194	protein_coding
ENSG00000088876	-0.0128972	1	0.115039	ZNF343	protein_coding
ENSG00000088881	0.0831666	1	0.122907	EBF4	protein_coding
ENSG00000088882	0.0680305	1	0.105455	CPXM1	protein_coding
[truncated: 32,873 more rows]

## Sheet: mir199.targetscan
gene_name	ID	logFC	adj.P.Val	lfcSE	gene_biotype	Representative.transcript	Gene.name	X3P.seq.tags...5	Conserved.sites.total	Conserved.8mer.sites	Conserved.7mer.m8.sites	Conserved.7mer.A1.sites	Poorly.conserved.sites.total	Poorly.conserved.8mer.sites	Poorly.conserved.7mer.m8.sites	Poorly.conserved.7mer.A1.sites	X6mer.sites	Representative.miRNA	Predicted.occupancy..low.miRNA.	Predicted.occupancy..high.miRNA.	Predicted.occupancy..transfected.miRNA.	Cumulative.weighted.context...score	Total.context...score	Aggregate.PCT	Previous.TargetScan.publication.s.	values	gene_name.y	logFC_day_7_rightvsday_7_naive	adj.P.Val_day_7_rightvsday_7_naive
FZD6	ENSG00000164930	0.841604	9.93143e-23	0.0790884	protein_coding	ENST00000358755.4	frizzled family receptor 6	161	1	1	0	0	0	0	0	0	0	hsa-miR-199a-5p	0.081	0.4356	1.2585	-0.56	-0.56	0.90	2005, 2007, 2009, 2011	26.4889	Fzd6	1.63289	2.56664e-07
ECE1	ENSG00000117298	0.785544	1.79411e-12	0.097216	protein_coding	ENST00000415912.2	endothelin converting enzyme 1	1166	1	1	0	0	1	0	1	0	0	hsa-miR-199a-5p	0.0662	0.3615	1.0233	-0.63	-0.63	0.94	2009, 2011	47.1168	Ece1	0.65039	0.00431184
SOS2	ENSG00000100485	0.550174	2.81159e-09	0.0778899	protein_coding	ENST00000216373.5	son of sevenless homolog 2 (Drosophila)	70	1	1	0	0	0	0	0	0	0	hsa-miR-199a-5p	0.075	0.3765	0.8396	-0.51	-0.51	0.87	2009, 2011	27.8207	Sos2	-0.35289	0.00794763
SLC9A8	ENSG00000197818	0.348366	0.000241951	0.0705931	protein_coding	ENST00000361573.2	solute carrier family 9, subfamily A (NHE8, cation proton antiporter 8), member 8	474	1	0	1	0	1	0	0	1	2	hsa-miR-199a-5p	0.0255	0.1728	0.8315	-0.36	-0.36	0.57	2009, 2011	12.6747	Slc9a8	-0.407043	0.0201892
APMAP	ENSG00000101474	0.331468	0.000367549	0.0684381	protein_coding	ENST00000447138.1	adipocyte plasma membrane associated protein	186	1	0	1	0	0	0	0	0	0	hsa-miR-199b-5p	0.0135	0.0914	0.4171	-0.29	-0.31	0.44	2009, 2011	92.6005	Apmap	0.0497049	0.829301
MGAT4B	ENSG00000161013	0.404363	0.00044292	0.0848728	protein_coding	ENST00000337755.5	mannosyl (alpha-1,3-)-glycoprotein beta-1,4-N-acetylglucosaminyltransferase, isozyme B	533	1	1	0	0	0	0	0	0	0	hsa-miR-199a-5p	0.0554	0.3065	0.8232	-0.68	-0.68	0.89	2005, 2007, 2009, 2011	174.374	Mgat4b	0.369137	0.0118215
ITGA3	ENSG00000005884	0.389124	0.00109435	0.0851124	protein_coding	ENST00000007722.7	integrin, alpha 3 (antigen CD49C, alpha 3 subunit of VLA-3 receptor)	197	1	1	0	0	3	0	1	2	0	hsa-miR-199a-5p	0.0199	0.138	0.7215	-0.32	-0.37	0.41	2009, 2011	78.2359	Itga3	0.815523	0.0064339
CELSR1	ENSG00000075275	0.467246	0.00114311	0.102805	protein_coding	ENST00000262738.3	cadherin, EGF LAG seven-pass G-type receptor 1	1359	2	2	0	0	0	0	0	0	2	hsa-miR-199a-5p	0.1629	0.7904	1.7618	-0.76	-0.78	> 0.99	2005, 2007, 2009, 2011	14.2259	Celsr1	0.0179225	0.956985
OSTM1	ENSG00000081087	0.347762	0.00383988	0.0819299	protein_coding	ENST00000193322.3	osteopetrosis associated transmembrane protein 1	63	1	0	0	1	0	0	0	0	0	hsa-miR-199a-5p	0.0254	0.1676	0.7273	-0.2	-0.22	0.53	2005, 2007, 2011	87.6301	Ostm1	0.19474	0.0792591
M6PR	ENSG00000003056	0.343264	0.00527344	0.0832138	protein_coding	ENST00000000412.3	mannose-6-phosphate receptor (cation dependent)	46	1	1	0	0	1	0	0	1	1	hsa-miR-199a-5p	0.0066	0.0386	0.1322	-0.06	-0.64	0.92	2005, 2007, 2009, 2011	135.212	M6pr	0.113815	0.375158
SERPINE1	ENSG00000106366	0.22602	0.00801004	0.0565017	protein_coding	ENST00000223095.4	serpin peptidase inhibitor, clade E (nexin, plasminogen activator inhibitor type 1), member 1	1508	1	0	0	1	0	0	0	0	1	hsa-miR-199a-5p	0.0018	0.0133	0.0903	-0.02	-0.17	0.62	2009, 2011	163.248	Serpine1	2.79192	0.014958
VPS26A	ENSG00000122958	0.327236	0.00888819	0.0825529	protein_coding	ENST00000395098.1	vacuolar protein sorting 26 homolog A (S. pombe)	127	1	1	0	0	0	0	0	0	0	hsa-miR-199a-5p	0.0498	0.279	0.7409	-0.57	-0.57	0.88	2007, 2009, 2011	90.6896	Vps26a	0.444844	0.00383159
MPP5	ENSG00000072415	0.324227	0.0135555	0.0848848	protein_coding	ENST00000261681.4	membrane protein, palmitoylated 5 (MAGUK p55 subfamily member 5)	354	1	1	0	0	0	0	0	0	1	hsa-miR-199b-5p	0.0535	0.2336	0.5624	-0.17	-0.44	0.91	2005, 2007, 2009, 2011	15.655	Mpp5	0.0366442	0.876859
NPAS2	ENSG00000170485	-0.370822	0.0135555	0.0976513	protein_coding	ENST00000335681.5	neuronal PAS domain protein 2	559	1	1	0	0	0	0	0	0	0	hsa-miR-199a-5p	0.048	0.2572	0.6597	-0.36	-0.49	0.83	2005, 2007, 2009, 2011	56.0277	Npas2	2.30997	0.00759387
TAF9B	ENSG00000187325	0.393026	0.0147762	0.104223	protein_coding	ENST00000341864.5	TAF9B RNA polymerase II, TATA box binding protein (TBP)-associated factor, 31kDa	19	1	1	0	0	0	0	0	0	0	hsa-miR-199a-5p	0.0332	0.2031	0.6629	-0.55	-0.55	0.79	2007, 2009, 2011	12.0143	Taf9b	0.0744846	0.72664
GIT1	ENSG00000108262	0.319283	0.0175792	0.0859438	protein_coding	ENST00000579937.1	G protein-coupled receptor kinase interacting ArfGAP 1	18	1	1	0	0	0	0	0	0	2	hsa-miR-199a-5p	0.0429	0.2332	0.6102	-0.24	-0.34	0.81	2009, 2011	50.6801	Git1	0.572729	0.000781328
UHMK1	ENSG00000152332	0.332018	0.0215573	0.0914497	protein_coding	ENST00000538489.1	U2AF homology motif (UHM) kinase 1	48	1	0	0	1	2	1	0	1	0	hsa-miR-199b-5p	0.0187	0.1336	0.8001	-0.34	-0.44	0.57	2005, 2007, 2011	22.7286	Uhmk1	-0.0272341	0.838872
SNX6	ENSG00000129515	0.222427	0.0254724	0.062371	protein_coding	ENST00000396526.3	sorting nexin 6	254	1	0	0	1	0	0	0	0	0	hsa-miR-199a-5p	0.0079	0.0566	0.344	-0.24	-0.24	0.52	2009, 2011	86.1243	Snx6	0.292421	0.0369343
ATP13A2	ENSG00000159363	0.3286	0.0326673	0.0953757	protein_coding	ENST00000326735.8	ATPase type 13A2	14	1	1	0	0	0	0	0	0	0	hsa-miR-199a-5p	0.013	0.0894	0.4384	-0.3	-0.3	< 0.1	2009	33.5099	Atp13a2	-0.146282	0.560764
GPR89B	ENSG00000188092	0.377209	0.0443396	0.113631	protein_coding	ENST00000314163.7	G protein-coupled receptor 89B	5	1	1	0	0	0	0	0	0	0	hsa-miR-199a-5p	0.0476	0.2751	0.818	-0.61	-0.61	0.51	2011	9.49405	Gpr89	-0.137777	0.518661
SET	ENSG00000119335	0.202653	0.0512842	0.0624713	protein_coding	ENST00000372692.4	SET nuclear oncogene	763	1	0	0	1	0	0	0	0	0	hsa-miR-199a-5p	0.0155	0.1058	0.5116	-0.24	-0.24	0.46	2005, 2007	262.103	Set	0.12259	0.421815
SHOC2	ENSG00000108061	0.21714	0.0595322	0.0683827	protein_coding	ENST00000369452.4	soc-2 suppressor of clear homolog (C. elegans)	437	2	0	0	2	0	0	0	0	3	hsa-miR-199a-5p	0.0476	0.3131	1.3872	-0.82	-0.9	0.96	NULL	50.8342	Shoc2	0.285879	0.0145439
DDR1	ENSG00000137332	0.354051	0.0638725	0.121428	protein_coding	ENST00000446312.1	discoidin domain receptor tyrosine kinase 1	195	3	3	0	0	1	0	0	1	3	hsa-miR-199a-5p	0.0649	0.4207	1.6783	-0.91	-0.91	0.89	2011	10.6999	Ddr1	0.294887	0.207817
JUNB	ENSG00000171223	-0.338583	0.0642561	0.108765	protein_coding	ENST00000302754.4	jun B proto-oncogene	1055	1	1	0	0	0	0	0	0	1	hsa-miR-199b-5p	0.0124	0.0852	0.4189	-0.4	-0.4	0.68	2005, 2007, 2009, 2011	171.495	Junb	0.785087	0.0992847
PPP6C	ENSG00000119414	0.266635	0.0737617	0.0869247	protein_coding	ENST00000373547.4	protein phosphatase 6, catalytic subunit	346	1	1	0	0	0	0	0	0	1	hsa-miR-199a-5p	0.0438	0.2122	0.5946	-0.2	-0.68	0.88	2011	49.0329	Ppp6c	-0.0297411	0.816847
SULF1	ENSG00000137573	0.230394	0.0897452	0.0775534	protein_coding	ENST00000458141.2	sulfatase 1	11	2	1	0	1	0	0	0	0	0	hsa-miR-199a-5p	0.0551	0.3496	1.4086	-0.63	-0.63	0.90	2007, 2009, 2011	1078.88	Sulf1	1.81235	2.00336e-06
ADAMTS5	ENSG00000154736	0.250908	0.0927995	0.085432	protein_coding	ENST00000284987.5	ADAM metallopeptidase with thrombospondin type 1 motif, 5	68	1	0	1	0	1	0	1	0	1	hsa-miR-199b-5p	0.0407	0.2724	1.3075	-0.15	-0.26	0.32	NULL	91.0842	Adamts5	0.0931293	0.644178
ZNF704	ENSG00000164684	-0.352862	0.0938518	0.124582	protein_coding	ENST00000327835.3	zinc finger protein 704	124	2	2	0	0	3	0	2	1	1	hsa-miR-199b-5p	0.0332	0.206	0.8275	-0.16	-0.65	0.77	2011	7.79025	Zfp704	0.295937	0.0223371
ARF6	ENSG00000165527	0.196562	0.0995398	0.0678514	protein_coding	ENST00000298316.5	ADP-ribosylation factor 6	31	1	1	0	0	1	0	1	0	0	hsa-miR-199b-5p	0.0613	0.3555	1.1841	-0.55	-0.69	0.43	2011	42.554	Arf6	0.434142	0.00331154
BCAP29	ENSG00000075790	0.197863	0.102955	0.0690151	protein_coding	ENST00000005259.4	B-cell receptor-associated protein 29	326	1	0	1	0	0	0	0	0	0	hsa-miR-199b-5p	0.0417	0.2462	0.758	-0.27	-0.27	0.33	NULL	97.7697	Bcap29	0.00667218	0.972448
MAP3K11	ENSG00000173327	0.305636	0.104095	0.107171	protein_coding	ENST00000309100.3	mitogen-activated protein kinase kinase kinase 11	339	2	2	0	0	0	0	0	0	0	hsa-miR-199a-5p	0.0985	0.5458	1.5334	-1.03	-1.03	0.99	2003, 2005, 2007, 2009, 2011	22.4461	Map3k11	-0.000951052	0.994696
RAD23B	ENSG00000119318	0.183961	0.117653	0.0659455	protein_coding	ENST00000358015.3	RAD23 homolog B (S. cerevisiae)	1012	2	1	0	1	0	0	0	0	0	hsa-miR-199a-5p	0.0562	0.3404	1.1575	-0.74	-0.74	0.98	2005, 2007, 2009, 2011	110.129	Rad23b	0.27865	0.0766861
NFIL3	ENSG00000165030	0.215753	0.12001	0.0775285	protein_coding	ENST00000297689.3	nuclear factor, interleukin 3 regulated	7439	1	0	0	1	0	0	0	0	0	hsa-miR-199a-5p	0.0063	0.0454	0.2796	-0.28	-0.28	0.69	2007	57.1766	Nfil3	0.626989	0.00526741
LCOR	ENSG00000196233	-0.32322	0.122714	0.116699	protein_coding	ENST00000371103.3	ligand dependent nuclear receptor corepressor	94	2	1	0	1	0	0	0	0	2	hsa-miR-199a-5p	0.0573	0.3627	1.4954	-0.67	-0.83	0.80	2011	5.71487	Lcor	-0.251501	0.032507
TMEM63B	ENSG00000137216	0.255133	0.135357	0.0946037	protein_coding	ENST00000259746.9	transmembrane protein 63B	557	1	1	0	0	0	0	0	0	0	hsa-miR-199a-5p	0.0338	0.2062	0.6743	-0.38	-0.38	0.80	2007, 2009, 2011	41.0995	Tmem63b	0.326775	0.187391
FCHSD1	ENSG00000197948	-0.240072	0.143884	0.0900878	protein_coding	ENST00000435817.2	FCH and double SH3 domains 1	364	1	1	0	0	1	0	1	0	2	hsa-miR-199a-5p	0.0008	0.0056	0.0388	0	-0.08	0.14	NULL	39.5564	Fchsd1	-0.0818595	0.742614
BROX	ENSG00000162819	0.226449	0.152487	0.0866861	protein_coding	ENST00000537020.1	BRO1 domain and CAAX motif containing	149	2	0	2	0	0	0	0	0	0	hsa-miR-199a-5p	0.0222	0.1453	0.6062	-0.3	-0.33	0.31	NULL	27.5369	Brox	0.150519	0.207088
RHEB	ENSG00000106615	0.191802	0.162806	0.0744849	protein_coding	ENST00000262187.5	Ras homolog enriched in brain	14	1	0	1	0	0	0	0	0	0	hsa-miR-199a-5p	0.0056	0.0398	0.2343	-0.34	-0.34	> 0.99	2009, 2011	181.467	Rheb	0.519575	0.00024067
PTGIS	ENSG00000124212	-0.284435	0.164187	0.111142	protein_coding	ENST00000244043.4	prostaglandin I2 (prostacyclin) synthase	192	1	0	1	0	2	0	2	0	1	hsa-miR-199a-5p	0.0106	0.0767	0.4969	-0.06	-0.06	0.35	NULL	21.1338	Ptgis	0.390237	0.023707
FXR1	ENSG00000114416	0.188919	0.166561	0.0739621	protein_coding	ENST00000357559.4	fragile X mental retardation, autosomal homolog 1	434	2	0	1	1	0	0	0	0	0	hsa-miR-199a-5p	0.0077	0.0558	0.3531	-0.21	-0.21	0.98	2007, 2009, 2011	131.442	Fxr1	0.0717089	0.672674
MTMR3	ENSG00000100330	-0.264666	0.169202	0.104597	protein_coding	ENST00000333027.3	myotubularin related protein 3	123	1	0	0	1	1	0	1	0	0	hsa-miR-199b-5p	0.0092	0.0653	0.3887	-0.14	-0.15	0.77	2005, 2007, 2009, 2011	21.7475	Mtmr3	-0.261997	0.0182924
TGFB2	ENSG00000092969	0.154526	0.170505	0.0608804	protein_coding	ENST00000366930.4	transforming growth factor, beta 2	157	1	1	0	0	0	0	0	0	1	hsa-miR-199b-5p	0.1046	0.4665	0.8985	-0.58	-0.61	0.93	2011	117.914	Tgfb2	1.33928	0.000209203
MRPL22	ENSG00000082515	0.291473	0.170724	0.114609	protein_coding	ENST00000523037.1	mitochondrial ribosomal protein L22	5309	1	1	0	0	0	0	0	0	0	hsa-miR-199a-5p	0	0.0003	0.0008	0	-0.47	0.27	2009, 2011	40.5112	Mrpl22	0.0729995	0.768509
UNG	ENSG00000076248	0.224525	0.172262	0.0888911	protein_coding	ENST00000242576.2	uracil-DNA glycosylase	2812	1	1	0	0	0	0	0	0	0	hsa-miR-199a-5p	0.023	0.1494	0.5914	-0.48	-0.48	0.48	2011	22.3296	Ung	-0.137505	0.563747
MCFD2	ENSG00000180398	0.150422	0.179416	0.0602161	protein_coding	ENST00000444761.2	multiple coagulation factor deficiency 2	1648	1	0	1	0	0	0	0	0	0	hsa-miR-199a-5p	0.0195	0.128	0.5182	-0.32	-0.32	0.70	2009, 2011	173.224	Mcfd2	0.653875	0.00393471
ARHGAP12	ENSG00000165322	0.240342	0.193677	0.098079	protein_coding	ENST00000311380.4	Rho GTPase activating protein 12	190	1	1	0	0	0	0	0	0	0	hsa-miR-199a-5p	0.1031	0.4866	1.1464	-0.55	-0.55	0.87	2005, 2007, 2009, 2011	24.7528	Arhgap12	0.0146913	0.937282
HSPA5	ENSG00000044574	0.173425	0.197149	0.0711729	protein_coding	ENST00000324460.6	heat shock 70kDa protein 5 (glucose-regulated protein, 78kDa)	2715	1	0	1	0	0	0	0	0	1	hsa-miR-199a-5p	0.0337	0.2113	0.7762	-0.43	-0.45	> 0.99	2005, 2007, 2009, 2011	597.34	Hspa5	0.506553	0.0124995
EMC7	ENSG00000134153	0.200232	0.197371	0.0822273	protein_coding	ENST00000256545.4	ER membrane protein complex subunit 7	672	1	0	1	0	0	0	0	0	1	hsa-miR-199a-5p	0.0106	0.0733	0.3722	-0.28	-0.28	0.78	NULL	162.82	Emc7	0.425032	0.00085636
ADD3	ENSG00000148700	0.19872	0.199363	0.0817368	protein_coding	ENST00000277900.8	adducin 3 (gamma)	537	1	0	1	0	0	0	0	0	0	hsa-miR-199a-5p	0.019	0.1295	0.6295	-0.28	-0.28	0.45	2009, 2011	68.2346	Add3	0.0151599	0.907545
ATG14	ENSG00000126775	0.208475	0.203386	0.0863543	protein_coding	ENST00000247178.5	autophagy related 14	25	1	0	0	1	0	0	0	0	0	hsa-miR-199a-5p	0.0056	0.0399	0.241	-0.05	-0.25	0.69	2005, 2007, 2009, 2011	14.1017	Atg14	-0.00997152	0.965221
ABHD17C	ENSG00000136379	0.240246	0.208576	0.100538	protein_coding	ENST00000258884.4	abhydrolase domain containing 17C	406	1	1	0	0	1	0	0	1	0	hsa-miR-199a-5p	0.0512	0.299	1.0168	-0.53	-0.61	0.85	2009, 2011	22.1809	Abhd17c	0.139982	0.338468
STRADB	ENSG00000082146	0.234598	0.213712	0.0985118	protein_coding	ENST00000392249.2	STE20-related kinase adaptor beta	12	1	0	0	1	0	0	0	0	0	hsa-miR-199a-5p	0.0061	0.0438	0.2823	-0.2	-0.2	0.44	2007, 2009	35.3147	Stradb	-0.44032	0.0181539
RNF11	ENSG00000123091	0.163748	0.214099	0.0690338	protein_coding	ENST00000242719.3	ring finger protein 11	5881	1	0	1	0	0	0	0	0	0	hsa-miR-199a-5p	0.0188	0.124	0.5113	-0.37	-0.37	> 0.99	2005, 2007, 2009, 2011	153.645	Rnf11	0.0476159	0.73133
NCSTN	ENSG00000162736	0.169412	0.21541	0.0717129	protein_coding	ENST00000294785.5	nicastrin	578	1	0	0	1	0	0	0	0	1	hsa-miR-199a-5p	0.0099	0.0691	0.3732	-0.26	-0.26	0.69	2009, 2011	164.259	Ncstn	0.305017	0.00875357
ANKRD52	ENSG00000139645	-0.161963	0.226391	0.0696308	protein_coding	ENST00000267116.7	ankyrin repeat domain 52	2913	1	0	0	1	0	0	0	0	1	hsa-miR-199b-5p	0.0053	0.0386	0.2658	-0.07	-0.26	0.44	2011	19.0886	Ankrd52	0.0319064	0.85321
ZCCHC2	ENSG00000141664	0.278175	0.23806	0.121142	protein_coding	ENST00000269499.5	zinc finger, CCHC domain containing 2	13	1	0	1	0	1	0	1	0	0	hsa-miR-199a-5p	0.0302	0.2098	1.1043	-0.2	-0.2	0.36	2005, 2007, 2011	8.08526	Zcchc2	-0.268879	0.202249
PPFIBP1	ENSG00000110841	0.148619	0.238614	0.0650553	protein_coding	ENST00000318304.8	PTPRF interacting protein, binding protein 1 (liprin beta 1)	341	1	0	1	0	1	0	0	1	1	hsa-miR-199a-5p	0.0387	0.2386	0.8525	-0.33	-0.33	0.85	2009, 2011	255.927	Ppfibp1	1.45124	2.19646e-07
CDKN1C	ENSG00000273707	-0.272845	0.247393	0.12187	protein_coding	ENST00000414822.3	cyclin-dependent kinase inhibitor 1C (p57, Kip2)	328	1	0	1	0	0	0	0	0	0	hsa-miR-199a-5p	0.0063	0.0449	0.2579	-0.27	-0.27	0.57	2011	12.6369	Cdkn1c	1.50356	0.000173044
COL8A1	ENSG00000144810	-0.152553	0.253804	0.0685637	protein_coding	ENST00000261037.3	collagen, type VIII, alpha 1	601	1	0	0	1	0	0	0	0	1	hsa-miR-199a-5p	0.0047	0.0341	0.2204	-0.12	-0.12	0.41	NULL	146.643	Col8a1	2.40968	4.04555e-07
SAT1	ENSG00000130066	0.166558	0.259103	0.0752108	protein_coding	ENST00000379270.4	spermidine/spermine N1-acetyltransferase 1	1720	1	0	1	0	0	0	0	0	0	hsa-miR-199a-5p	0.0098	0.0681	0.3556	-0.37	-0.39	0.56	2007, 2009, 2011	513.549	Sat1	0.295898	0.113761
RAB10	ENSG00000084733	0.160641	0.26762	0.0732095	protein_coding	ENST00000264710.4	RAB10, member RAS oncogene family	998	1	0	1	0	0	0	0	0	1	hsa-miR-199b-5p	0.0069	0.0442	0.1703	-0.05	-0.25	0.45	2005, 2007	108.693	Rab10	0.260533	0.0269162
NAA40	ENSG00000110583	-0.237716	0.274869	0.109161	protein_coding	ENST00000377793.4	N(alpha)-acetyltransferase 40, NatD catalytic subunit	217	2	1	0	1	2	0	1	1	0	hsa-miR-199a-5p	0.0698	0.3826	1.1698	-0.48	-0.76	0.98	2007, 2009, 2011	21.4047	Naa40	-0.140901	0.283184
MINPP1	ENSG00000107789	0.173894	0.276397	0.0803402	protein_coding	ENST00000371994.4	multiple inositol-polyphosphate phosphatase 1	1079	1	0	0	1	0	0	0	0	0	hsa-miR-199a-5p	0.007	0.0501	0.3014	-0.23	-0.23	0.44	NULL	30.9073	Minpp1	-0.0237476	0.887462
MAP3K5	ENSG00000197442	0.252561	0.277037	0.117564	protein_coding	ENST00000359015.4	mitogen-activated protein kinase kinase kinase 5	46	1	0	0	1	0	0	0	0	0	hsa-miR-199a-5p	0.0154	0.1111	0.6979	-0.16	-0.16	0.46	2005, 2007	22.9617	Map3k5	-0.2679	0.0224385
ZNF641	ENSG00000167528	-0.231812	0.284873	0.108165	protein_coding	ENST00000301042.3	zinc finger protein 641	87	1	0	1	0	0	0	0	0	4	hsa-miR-199a-5p	0.0127	0.0919	0.5922	-0.22	-0.3	0.28	NULL	10.0898	Zfp641	-0.647872	0.204155
SACS	ENSG00000151835	0.212421	0.290246	0.0996845	protein_coding	ENST00000402364.1	spastic ataxia of Charlevoix-Saguenay (sacsin)	450	1	1	0	0	0	0	0	0	0	hsa-miR-199a-5p	0.0433	0.2639	0.9375	-0.4	-0.4	0.45	2005, 2007, 2009, 2011	8.05765	Sacs	0.0201483	0.865243
CAV1	ENSG00000105974	0.14832	0.292192	0.0697254	protein_coding	ENST00000405348.1	caveolin 1, caveolae protein, 22kDa	415	1	0	1	0	0	0	0	0	0	hsa-miR-199a-5p	0.0088	0.0604	0.289	-0.18	-0.26	0.46	2005, 2007, 2009, 2011	155.576	Cav1	0.880301	0.00107394
AFTPH	ENSG00000119844	0.16785	0.292895	0.0791166	protein_coding	ENST00000238856.4	aftiphilin	6	1	0	1	0	0	0	0	0	0	hsa-miR-199a-5p	0.0171	0.1149	0.518	-0.18	-0.18	0.52	2007, 2009, 2011	34.7524	Aftph	-0.241728	0.0381875
IKBKB	ENSG00000104365	0.238073	0.314374	0.115967	protein_coding	ENST00000379708.3	inhibitor of kappa light polypeptide gene enhancer in B-cells, kinase beta	806	1	1	0	0	0	0	0	0	1	hsa-miR-199b-5p	0.0093	0.0668	0.4107	-0.22	-0.23	< 0.1	2005, 2007, 2009, 2011	37.2135	Ikbkb	-0.117237	0.320628
ITCH	ENSG00000078747	0.156975	0.321588	0.0765636	protein_coding	ENST00000374864.4	itchy E3 ubiquitin protein ligase	769	1	0	0	1	0	0	0	0	0	hsa-miR-199b-5p	0.009	0.0649	0.4152	0	-0.2	0.59	2011	31.3228	Itch	0.211697	0.0359403
PURA	ENSG00000185129	-0.208171	0.326266	0.102183	protein_coding	ENST00000331327.3	purine-rich element binding protein A	367	1	0	0	1	0	0	0	0	0	hsa-miR-199a-5p	0.0115	0.0764	0.3324	-0.1	-0.18	0.49	2011	13.0359	Pura	0.172177	0.197566
IST1	ENSG00000182149	0.12833	0.327149	0.0631778	protein_coding	ENST00000329908.8	increased sodium tolerance 1 homolog (yeast)	305	1	0	1	0	0	0	0	0	0	hsa-miR-199a-5p	0.0023	0.0168	0.1071	0	-0.13	0.40	NULL	171.277	Ist1	0.205476	0.0727406
NCKAP1	ENSG00000061676	0.12802	0.333825	0.0640257	protein_coding	ENST00000361354.4	NCK-associated protein 1	700	1	0	1	0	2	2	0	0	3	hsa-miR-199a-5p	0.0103	0.0718	0.3734	-0.01	-0.21	0.37	NULL	160.363	Nckap1	0.736806	6.29858e-06
RAB21	ENSG00000080371	0.143748	0.335976	0.0721376	protein_coding	ENST00000261263.3	RAB21, member RAS oncogene family	1823	1	1	0	0	0	0	0	0	1	hsa-miR-199b-5p	0.0927	0.3568	0.6612	-0.32	-0.59	0.92	2009, 2011	72.7833	Rab21	0.165869	0.132157
ZNF579	ENSG00000218891	-0.2417	0.335976	0.121047	protein_coding	ENST00000325421.4	zinc finger protein 579	1080	1	1	0	0	0	0	0	0	0	hsa-miR-199a-5p	0.0261	0.1651	0.5938	-0.49	-0.49	0.93	2005, 2007, 2009, 2011	15.8729	Zfp579	0.445677	0.125645
HSPA4	ENSG00000170606	0.143626	0.336614	0.0721866	protein_coding	ENST00000304858.2	heat shock 70kDa protein 4	1869	1	1	0	0	0	0	0	0	0	hsa-miR-199a-5p	0.0361	0.2071	0.5817	-0.3	-0.39	0.28	NULL	111.231	Hspa4	-0.025391	0.853371
CDKN1B	ENSG00000111276	0.201278	0.342247	0.102693	protein_coding	ENST00000228872.4	cyclin-dependent kinase inhibitor 1B (p27, Kip1)	587	1	0	1	0	0	0	0	0	0	hsa-miR-199a-5p	0.0189	0.1311	0.6757	-0.33	-0.33	0.34	2011	26.0941	Cdkn1b	0.021658	0.882263
CD276	ENSG00000103855	0.0957349	0.342655	0.0487349	protein_coding	ENST00000318443.5	CD276 molecule	186	1	0	1	0	0	0	0	0	0	hsa-miR-199a-5p	0.0072	0.0516	0.3183	-0.12	-0.12	0.38	2011	241.294	Cd276	2.01436	4.41089e-08
DDX5	ENSG00000108654	0.147981	0.344372	0.0755769	protein_coding	ENST00000225792.5	DEAD (Asp-Glu-Ala-Asp) box helicase 5	5537	1	0	1	0	0	0	0	0	0	hsa-miR-199a-5p	0.0001	0.0005	0.0033	0	-0.12	0.31	NULL	896.602	Ddx5	0.129174	0.127349
SIRT1	ENSG00000096717	0.189689	0.352361	0.0978941	protein_coding	ENST00000212015.6	sirtuin 1	220	1	0	1	0	0	0	0	0	0	hsa-miR-199a-5p	0.0276	0.1769	0.6915	-0.29	-0.29	0.54	2005, 2007, 2009, 2011	18.4783	Sirt1	-0.23596	0.084989
VEGFA	ENSG00000112715	0.178353	0.352361	0.0916133	protein_coding	ENST00000417285.2	vascular endothelial growth factor A	907	1	0	0	1	0	0	0	0	1	hsa-miR-199a-5p	0.0119	0.0822	0.4078	-0.2	-0.21	0.56	2007, 2009, 2011	479.889	Vegfa	0.180776	0.486003
CRIM1	ENSG00000150938	-0.137426	0.357433	0.0714572	protein_coding	ENST00000280527.2	cysteine rich transmembrane BMP regulator 1 (chordin-like)	4842	1	0	0	1	0	0	0	0	2	hsa-miR-199a-5p	0.0071	0.0514	0.3417	-0.13	-0.13	0.49	NULL	84.7453	Crim1	0.248705	0.125735
NFYA	ENSG00000001167	0.154578	0.358456	0.0805836	protein_coding	ENST00000341376.6	nuclear transcription factor Y, alpha	177	1	0	0	1	1	0	1	0	2	hsa-miR-199a-5p	0.005	0.0363	0.2504	-0.12	-0.21	0.58	2011	16.9037	Nfya	-0.208127	0.0999221
CLTC	ENSG00000141367	0.132946	0.358667	0.0692741	protein_coding	ENST00000269122.3	clathrin, heavy chain (Hc)	10702	1	1	0	0	1	0	1	0	0	hsa-miR-199a-5p	0.0321	0.2155	0.9961	-0.41	-0.41	0.22	2009, 2011	258.601	Cltc	0.343103	0.00773015
YIPF6	ENSG00000181704	0.163408	0.360373	0.0854747	protein_coding	ENST00000462683.1	Yip1 domain family, member 6	888	1	1	0	0	0	0	0	0	0	hsa-miR-199a-5p	0.0058	0.0334	0.1348	0	-0.64	0.43	2011	32.3257	Yipf6	-0.133641	0.618948
PNP	ENSG00000198805	0.160744	0.362838	0.0844675	protein_coding	ENST00000361505.5	purine nucleoside phosphorylase	50	1	0	1	0	0	0	0	0	2	hsa-miR-199a-5p	0.0067	0.0449	0.2148	-0.07	-0.27	0.45	NULL	48.9426	Gm49342	0.103048	0.699268
PNP	ENSG00000198805	0.160744	0.362838	0.0844675	protein_coding	ENST00000361505.5	purine nucleoside phosphorylase	50	1	0	1	0	0	0	0	0	2	hsa-miR-199a-5p	0.0067	0.0449	0.2148	-0.07	-0.27	0.45	NULL	48.9426	Pnp	0.0338309	0.919024
PNP	ENSG00000198805	0.160744	0.362838	0.0844675	protein_coding	ENST00000361505.5	purine nucleoside phosphorylase	50	1	0	1	0	0	0	0	0	2	hsa-miR-199a-5p	0.0067	0.0449	0.2148	-0.07	-0.27	0.45	NULL	48.9426	Pnp2	-0.334061	0.149617
POGK	ENSG00000143157	0.127478	0.370309	0.0679954	protein_coding	ENST00000367875.1	pogo transposable element with KRAB domain	377	1	0	0	1	0	0	0	0	0	hsa-miR-199a-5p	0.0117	0.0792	0.3701	-0.12	-0.15	0.64	2005, 2007, 2009, 2011	19.4764	Pogk	0.666515	0.000185819
YIPF2	ENSG00000130733	-0.17021	0.372627	0.0912138	protein_coding	ENST00000586748.1	Yip1 domain family, member 2	517	1	0	1	0	0	0	0	0	0	hsa-miR-199a-5p	0.0001	0.0005	0.0037	0	-0.3	0.59	NULL	63.742	Yipf2	-0.0547175	0.804654
CCDC43	ENSG00000180329	0.171953	0.382076	0.0930246	protein_coding	ENST00000457422.2	coiled-coil domain containing 43	36	1	1	0	0	0	0	0	0	0	hsa-miR-199a-5p	0.0915	0.4287	0.8714	-0.57	-0.57	0.69	2007, 2009, 2011	18.1586	Ccdc43	0.25512	0.233616
DPP8	ENSG00000074603	0.145203	0.387979	0.0790159	protein_coding	ENST00000341861.5	dipeptidyl-peptidase 8	1293	2	1	1	0	0	0	0	0	0	hsa-miR-199a-5p	0.0251	0.172	0.8522	-0.44	-0.56	0.66	2011	16.6757	Dpp8	0.0354914	0.729334
RRAGC	ENSG00000116954	0.126409	0.39084	0.0690114	protein_coding	ENST00000373001.3	Ras-related GTP binding C	1062	1	0	0	1	0	0	0	0	2	hsa-miR-199b-5p	0.004	0.029	0.2002	-0.19	-0.22	0.78	NULL	65.9134	Rragc	0.251953	0.0293638
ACVR1B	ENSG00000135503	0.212649	0.390852	0.117077	protein_coding	ENST00000257963.4	activin A receptor, type IB	3319	1	1	0	0	0	0	0	0	0	hsa-miR-199b-5p	0.038	0.2294	0.7483	-0.32	-0.32	0.92	2005, 2007, 2009, 2011	11.4177	Acvr1b	0.0767603	0.710307
LASP1	ENSG00000002834	-0.0963839	0.393617	0.0528646	protein_coding	ENST00000318008.6	LIM and SH3 protein 1	552	1	0	1	0	0	0	0	0	0	hsa-miR-199a-5p	0.0097	0.0687	0.3949	-0.1	-0.1	0.30	NULL	84.7315	Lasp1	0.0987669	0.410009
ZNF24	ENSG00000172466	0.176722	0.39368	0.0971549	protein_coding	ENST00000589881.1	zinc finger protein 24	1796	1	1	0	0	0	0	0	0	1	hsa-miR-199a-5p	0.0093	0.0666	0.4041	-0.26	-0.26	< 0.1	NULL	28.2275	Zfp24	0.227001	0.0766861
RUNX1T1	ENSG00000079102	-0.224659	0.393878	0.123888	protein_coding	ENST00000523629.1	runt-related transcription factor 1; translocated to, 1 (cyclin D-related)	9	2	1	1	0	0	0	0	0	0	hsa-miR-199a-5p	0.0455	0.2957	1.1707	-0.26	-0.26	0.92	2011	7.64107	Runx1t1	1.22752	1.96724e-05
SLC35A3	ENSG00000117620	0.207025	0.397131	0.115808	protein_coding	ENST00000465289.1	solute carrier family 35 (UDP-N-acetylglucosamine (UDP-GlcNAc) transporter), member A3	191	1	1	0	0	0	0	0	0	0	hsa-miR-199a-5p	0.0095	0.0633	0.2708	-0.17	-0.32	0.42	NULL	14.1897	Slc35a3	0.0937792	0.493757
SLC35B3	ENSG00000124786	0.143034	0.398513	0.0790706	protein_coding	ENST00000379660.4	solute carrier family 35 (adenosine 3'-phospho 5'-phosphosulfate transporter), member B3	83	1	0	0	1	0	0	0	0	0	hsa-miR-199a-5p	0.0196	0.1301	0.5507	-0.27	-0.27	0.48	2005, 2007	27.142	Slc35b3	0.119355	0.57535
ANKRD13C	ENSG00000118454	0.151335	0.401564	0.0840858	protein_coding	ENST00000370944.4	ankyrin repeat domain 13C	369	1	1	0	0	1	0	1	0	1	hsa-miR-199b-5p	0.0075	0.0468	0.1755	-0.05	-0.37	0.79	2009, 2011	19.906	Ankrd13c	-0.127671	0.282099
RFFL	ENSG00000092871	-0.190698	0.401888	0.106297	protein_coding	ENST00000315249.7	ring finger and FYVE-like domain containing E3 ubiquitin protein ligase	670	1	0	1	0	0	0	0	0	0	hsa-miR-199a-5p	0.0041	0.0298	0.1871	-0.14	-0.17	0.40	NULL	16.1915	Rffl	-0.30801	0.0169137
LRP4	ENSG00000134569	0.197754	0.408003	0.112028	protein_coding	ENST00000378623.1	low density lipoprotein receptor-related protein 4	152	1	0	0	1	0	0	0	0	1	hsa-miR-199a-5p	0.0081	0.0581	0.3696	-0.16	-0.16	0.77	2005, 2007, 2009, 2011	10.1782	Lrp4	-0.00782759	0.974255
RGMA	ENSG00000182175	-0.182308	0.412353	0.103521	protein_coding	ENST00000557420.1	RGM domain family, member A	145	1	0	1	0	2	0	2	0	0	hsa-miR-199a-5p	0.0119	0.0855	0.5163	-0.48	-0.49	0.43	2005, 2007, 2009, 2011	17.9044	Rgma	0.77595	0.00320867
JAG1	ENSG00000101384	0.158791	0.41278	0.0893952	protein_coding	ENST00000254958.5	jagged 1	421	1	0	1	0	1	0	0	1	0	hsa-miR-199b-5p	0.0101	0.0711	0.3906	-0.17	-0.29	0.62	2009, 2011	69.3263	Jag1	0.84569	0.000273203
GPRC5A	ENSG00000013588	0.172546	0.416342	0.0986726	protein_coding	ENST00000014914.5	G protein-coupled receptor, family C, group 5, member A	341	1	1	0	0	1	0	1	0	1	hsa-miR-199a-5p	0.0625	0.3314	0.8033	-0.43	-0.5	0.90	2007, 2009, 2011	23.3149	Gprc5a	1.05954	0.0843184
FPGS	ENSG00000136877	-0.148473	0.423931	0.0857099	protein_coding	ENST00000373245.1	folylpolyglutamate synthase	117	2	1	0	1	0	0	0	0	1	hsa-miR-199a-5p	0.0096	0.0689	0.4242	-0.37	-0.37	< 0.1	NULL	70.6845	Fpgs	0.286631	0.417936
UBN2	ENSG00000157741	0.173244	0.424006	0.100317	protein_coding	ENST00000473989.3	ubinuclein 2	238	2	0	1	1	0	0	0	0	2	hsa-miR-199a-5p	0.03	0.2033	1.0069	-0.11	-0.11	0.71	2009, 2011	5.05037	Ubn2	-0.0796652	0.623506
CA12	ENSG00000074410	0.175057	0.42901	0.10177	protein_coding	ENST00000178638.3	carbonic anhydrase XII	42	1	1	0	0	0	0	0	0	3	hsa-miR-199a-5p	0.0039	0.0283	0.1896	-0.01	-0.08	0.22	NULL	50.1893	Car12	0.816406	0.00107664
PLXND1	ENSG00000004399	0.163074	0.432084	0.0947669	protein_coding	ENST00000393239.1	plexin D1	211	1	1	0	0	1	0	1	0	1	hsa-miR-199a-5p	0.0158	0.1002	0.4297	-0.08	-0.26	0.89	2005, 2007, 2009, 2011	58.4313	Plxnd1	0.397633	0.00454166
EXOSC3	ENSG00000107371	0.1844	0.432841	0.107688	protein_coding	ENST00000396521.3	exosome component 3	1657	1	0	0	1	0	0	0	0	0	hsa-miR-199b-5p	0.0019	0.0135	0.0922	-0.18	-0.18	< 0.1	NULL	31.8148	Exosc3	0.052904	0.830096
MAGT1	ENSG00000102158	0.119744	0.440477	0.0706167	protein_coding	ENST00000358075.6	magnesium transporter 1	937	1	1	0	0	0	0	0	0	0	hsa-miR-199b-5p	0.0336	0.2053	0.6682	-0.6	-0.6	0.58	2011	43.0802	Magt1	0.268984	0.0557576
ZMAT2	ENSG00000146007	0.121669	0.444191	0.0721544	protein_coding	ENST00000274712.3	zinc finger, matrin-type 2	1926	1	0	0	1	1	0	0	1	0	hsa-miR-199a-5p	0.0066	0.0467	0.2659	-0.21	-0.28	0.41	NULL	129.123	Zmat2	0.012476	0.943284
ZNF480	ENSG00000198464	0.174937	0.446643	0.104474	protein_coding	ENST00000490272.1	zinc finger protein 480	239	1	1	0	0	0	0	0	0	0	hsa-miR-199a-5p	0.0003	0.0021	0.0142	-0.01	-0.35	< 0.1	NULL	8.04782	Zfp956	-0.0994498	0.820607
ABTB2	ENSG00000166016	-0.146466	0.459262	0.0890033	protein_coding	ENST00000435224.2	ankyrin repeat and BTB (POZ) domain containing 2	5	1	0	1	0	0	0	0	0	1	hsa-miR-199a-5p	0.0041	0.0302	0.2017	-0.02	-0.02	0.33	2011	9.262	Abtb2	0.315686	0.103857
USP37	ENSG00000135913	0.193301	0.4616	0.12116	protein_coding	ENST00000258399.3	ubiquitin specific peptidase 37	14	1	0	0	1	0	0	0	0	0	hsa-miR-199a-5p	0.0211	0.139	0.5837	-0.24	-0.24	0.78	2009, 2011	5.04619	Usp37	-0.194156	0.110713
PAK4	ENSG00000130669	-0.190036	0.469238	0.116784	protein_coding	ENST00000599386.1	p21 protein (Cdc42/Rac)-activated kinase 4	130	1	0	0	1	0	0	0	0	2	hsa-miR-199a-5p	0.0073	0.0517	0.2911	-0.14	-0.14	0.76	2011	16.9566	Pak4	0.00972349	0.971954
PDPN	ENSG00000162493	0.110087	0.470343	0.0676477	protein_coding	ENST00000294489.6	podoplanin	264	1	1	0	0	1	1	0	0	0	hsa-miR-199a-5p	0.0359	0.2255	0.8594	-0.7	-0.96	0.92	2009, 2011	431.088	Pdpn	2.15328	0.022412
EMC10	ENSG00000161671	-0.135473	0.471433	0.0835227	protein_coding	ENST00000376918.3	ER membrane protein complex subunit 10	1981	1	1	0	0	0	0	0	0	1	hsa-miR-199a-5p	0.0178	0.1241	0.6441	-0.29	-0.3	< 0.1	2009, 2011	84.5015	Emc10	0.419627	0.0153399
TMEM123	ENSG00000152558	0.0924896	0.47408	0.0571224	protein_coding	ENST00000361236.3	transmembrane protein 123	2135	1	0	0	1	0	0	0	0	0	hsa-miR-199a-5p	0.0053	0.0375	0.2229	-0.17	-0.17	0.53	2009, 2011	191.164	Tmem123	0.193698	0.120751
GPR89A	ENSG00000117262	0.162115	0.474648	0.100584	protein_coding	ENST00000313835.9	G protein-coupled receptor 89A	5	1	1	0	0	0	0	0	0	0	hsa-miR-199a-5p	0.0461	0.2686	0.8111	-0.54	-0.54	0.44	2009, 2011	18.3887	Gpr89	-0.137777	0.518661
FKBP5	ENSG00000096060	0.166563	0.477565	0.102991	protein_coding	ENST00000536438.1	FK506 binding protein 5	32	1	0	1	0	0	0	0	0	0	hsa-miR-199a-5p	0.0201	0.1321	0.535	-0.29	-0.29	0.63	2011	6.4997	Fkbp5	-0.012044	0.948964
CNOT6L	ENSG00000138767	0.169489	0.480046	0.105843	protein_coding	ENST00000504123.1	CCR4-NOT transcription complex, subunit 6-like	23	1	1	0	0	0	0	0	0	0	hsa-miR-199a-5p	0.0044	0.0316	0.2023	-0.01	-0.06	0.37	2009, 2011	10.6475	Cnot6l	-0.0435081	0.851222
CDCA7L	ENSG00000164649	0.178058	0.482537	0.111015	protein_coding	ENST00000356195.5	cell division cycle associated 7-like	292	1	1	0	0	1	1	0	0	0	hsa-miR-199a-5p	0.0203	0.1368	0.6254	-0.75	-0.75	0.71	2007, 2009, 2011	17.4555	Cdca7l	-0.155582	0.475089
DERL2	ENSG00000072849	0.126599	0.486536	0.0797377	protein_coding	ENST00000572834.1	derlin 2	261	1	0	1	0	0	0	0	0	1	hsa-miR-199a-5p	0.0095	0.0685	0.4308	-0.31	-0.31	0.38	NULL	108.905	Derl2	0.243226	0.186161
LARP4	ENSG00000161813	0.132365	0.486576	0.0835678	protein_coding	ENST00000398473.2	La ribonucleoprotein domain family, member 4	35	1	1	0	0	1	0	1	0	1	hsa-miR-199a-5p	0.0535	0.2874	0.7626	-0.35	-0.55	0.93	2007, 2009, 2011	26.4733	Larp4	0.182765	0.130361
TIMM10	ENSG00000134809	0.175635	0.493086	0.112091	protein_coding	ENST00000257245.4	translocase of inner mitochondrial membrane 10 homolog (yeast)	2518	1	1	0	0	0	0	0	0	1	hsa-miR-199a-5p	0.004	0.025	0.0877	-0.09	-0.77	0.50	2009, 2011	46.571	Timm10	0.140027	0.429136
PAXBP1	ENSG00000159086	0.138098	0.493945	0.0883108	protein_coding	ENST00000331923.4	PAX3 and PAX7 binding protein 1	340	1	1	0	0	0	0	0	0	0	hsa-miR-199a-5p	0.0287	0.1723	0.5686	-0.3	-0.47	0.90	2011	28.0927	Paxbp1	-0.297222	0.192267
RALGAPA1	ENSG00000174373	0.144735	0.496433	0.0931337	protein_coding	ENST00000389698.3	Ral GTPase activating protein, alpha subunit 1 (catalytic)	82	1	1	0	0	0	0	0	0	0	hsa-miR-199a-5p	0.0984	0.4634	1.0445	-0.45	-0.46	0.82	2005, 2007, 2009, 2011	15.7368	Ralgapa1	-0.14222	0.154768
DUSP14	ENSG00000275932	0.131052	0.497829	0.084499	protein_coding	ENST00000394389.4	dual specificity phosphatase 14	6641	1	0	1	0	0	0	0	0	0	hsa-miR-199a-5p	0.0118	0.0815	0.415	-0.33	-0.33	0.31	NULL	84.6418	Dusp14	1.77508	1.74894e-05
RAD54L2	ENSG00000164080	-0.162225	0.505481	0.105938	protein_coding	ENST00000409535.2	RAD54-like 2 (S. cerevisiae)	215	1	0	1	0	0	0	0	0	2	hsa-miR-199a-5p	0.0159	0.1126	0.6458	-0.03	-0.03	0.40	NULL	5.80323	Rad54l2	0.133672	0.298581
ZNF23	ENSG00000167377	0.185086	0.505736	0.123006	protein_coding	ENST00000497160.1	zinc finger protein 23	5	1	1	0	0	4	0	3	1	0	hsa-miR-199a-5p	0.0224	0.1614	1.0113	-0.85	-0.85	< 0.1	NULL	10.4418	Zfp612	-1.57882	0.138132
SRRM1	ENSG00000133226	0.12099	0.513779	0.0804856	protein_coding	ENST00000323848.9	serine/arginine repetitive matrix 1	7	1	1	0	0	0	0	0	0	0	hsa-miR-199b-5p	0.0279	0.1758	0.6342	-0.42	-0.42	0.86	2009, 2011	58.3747	Srrm1	-0.184918	0.2778
ZNF706	ENSG00000120963	0.153612	0.513779	0.102211	protein_coding	ENST00000311212.4	zinc finger protein 706	325	1	0	1	0	0	0	0	0	0	hsa-miR-199a-5p	0.0013	0.0095	0.0605	-0.03	-0.18	0.28	2009, 2011	81.1723	Zfp706	-0.00852018	0.954243
CLIP1	ENSG00000130779	0.108097	0.517212	0.0723731	protein_coding	ENST00000361654.4	CAP-GLY domain containing linker protein 1	17	1	1	0	0	0	0	0	0	0	hsa-miR-199a-5p	0.0418	0.2171	0.5244	-0.22	-0.38	0.87	2007, 2009, 2011	82.6872	Clip1	-0.0300623	0.877213
ATXN7L1	ENSG00000146776	0.172657	0.517947	0.117474	protein_coding	ENST00000419735.3	ataxin 7-like 1	67	1	1	0	0	0	0	0	0	1	hsa-miR-199b-5p	0.018	0.1245	0.6542	-0.33	-0.33	0.26	2009, 2011	7.45981	Atxn7l1	-0.464233	0.00736223
MIER3	ENSG00000155545	0.159298	0.525033	0.108435	protein_coding	ENST00000381226.3	mesoderm induction early response 1, family member 3	112	1	0	0	1	0	0	0	0	0	hsa-miR-199b-5p	0.0386	0.2408	0.8734	-0.28	-0.28	0.61	2007, 2009, 2011	12.9451	Mier3	-0.118246	0.332134
TMEM245	ENSG00000106771	0.137437	0.531454	0.0949196	protein_coding	ENST00000374586.3	transmembrane protein 245	1320	1	0	1	0	0	0	0	0	0	hsa-miR-199b-5p	0.0332	0.2148	0.8899	-0.25	-0.25	0.44	2009, 2011	26.1432	Tmem245	0.00054421	0.997175
GANAB	ENSG00000089597	0.110798	0.534157	0.0764579	protein_coding	ENST00000346178.4	glucosidase, alpha; neutral AB	539	1	0	1	0	0	0	0	0	0	hsa-miR-199a-5p	0.0096	0.0673	0.3556	-0.12	-0.13	0.55	2007, 2009, 2011	311.711	Ganab	0.223465	0.0879468
ZNF512B	ENSG00000196700	-0.119438	0.538325	0.08346	protein_coding	ENST00000369888.1	zinc finger protein 512B	8	1	1	0	0	0	0	0	0	4	hsa-miR-199a-5p	0.0359	0.2286	0.8989	-0.14	-0.14	0.86	2007, 2009, 2011	12.0929	Zfp512b	0.225231	0.288807
PPP1R12A	ENSG00000058272	-0.134899	0.539062	0.0940819	protein_coding	ENST00000261207.5	protein phosphatase 1, regulatory subunit 12A	276	1	0	0	1	0	0	0	0	0	hsa-miR-199b-5p	0.0051	0.0364	0.2189	-0.1	-0.1	0.45	2005, 2007, 2009, 2011	46.5632	Ppp1r12a	-0.0510829	0.648989
NFE2L1	ENSG00000082641	-0.113108	0.542057	0.0797729	protein_coding	ENST00000585291.1	nuclear factor, erythroid 2-like 1	1605	1	0	1	0	2	0	2	0	5	hsa-miR-199a-5p	0.016	0.1148	0.7004	-0.16	-0.18	0.56	2005, 2007, 2011	314.488	Nfe2l1	0.239344	0.200532
TLN1	ENSG00000137076	-0.0735149	0.542157	0.0518019	protein_coding	ENST00000314888.9	talin 1	266	1	0	0	1	0	0	0	0	0	hsa-miR-199a-5p	0.0085	0.0587	0.3003	-0.03	-0.06	0.56	NULL	252.415	Tln1	-0.211729	0.148989
PDE4D	ENSG00000113448	0.129444	0.544167	0.0917948	protein_coding	ENST00000340635.6	phosphodiesterase 4D, cAMP-specific	747	1	1	0	0	0	0	0	0	2	hsa-miR-199a-5p	0.0448	0.2569	0.7457	-0.3	-0.32	0.93	2005, 2007, 2009, 2011	9.52305	Pde4d	0.0497388	0.828946
GSK3B	ENSG00000082701	0.171741	0.54562	0.124462	protein_coding	ENST00000264235.8	glycogen synthase kinase 3 beta	498	2	0	2	0	0	0	0	0	0	hsa-miR-199b-5p	0.0262	0.1758	0.7975	-0.31	-0.37	0.71	2005, 2007, 2009, 2011	69.4344	Gsk3b	0.269223	0.0547711
ZFP91	ENSG00000186660	0.0982991	0.545803	0.0698931	protein_coding	ENST00000316059.6	ZFP91 zinc finger protein	688	1	0	1	0	1	0	0	1	0	hsa-miR-199a-5p	0.0099	0.071	0.4275	-0.19	-0.19	0.39	2005, 2007, 2011	32.7197	Zfp91	0.000465198	0.996557
ZFP91	ENSG00000186660	0.0982991	0.545803	0.0698931	protein_coding	ENST00000316059.6	ZFP91 zinc finger protein	688	1	0	1	0	1	0	0	1	0	hsa-miR-199a-5p	0.0099	0.071	0.4275	-0.19	-0.19	0.39	2005, 2007, 2011	32.7197	Gm44505	-1.75292	0.408574
NBL1	ENSG00000158747	-0.0889068	0.546993	0.0632312	protein_coding	ENST00000375136.3	neuroblastoma 1, DAN family BMP antagonist	852	1	0	0	1	0	0	0	0	1	hsa-miR-199a-5p	0.0046	0.033	0.21	-0.19	-0.19	0.43	2011	372.781	Nbl1	2.11696	2.33068e-07
MAPRE2	ENSG00000166974	0.105439	0.547693	0.0753291	protein_coding	ENST00000436190.2	microtubule-associated protein, RP/EB family, member 2	361	1	1	0	0	0	0	0	0	0	hsa-miR-199a-5p	0.0289	0.1801	0.6207	-0.33	-0.33	0.27	NULL	85.0075	Mapre2	0.161826	0.223215
TSPAN6	ENSG00000000003	0.108374	0.547693	0.0777686	protein_coding	ENST00000373020.4	tetraspanin 6	885	1	1	0	0	1	0	0	1	0	hsa-miR-199a-5p	0.0955	0.4399	0.8699	-0.65	-0.67	0.93	2007, 2009, 2011	77.4068	Tspan6	2.38169	7.16452e-09
UBAP1	ENSG00000165006	0.0914651	0.547693	0.0652756	protein_coding	ENST00000545103.1	ubiquitin associated protein 1	357	1	0	1	0	0	0	0	0	0	hsa-miR-199b-5p	0.0283	0.1776	0.6293	-0.33	-0.34	0.67	2005, 2007, 2009, 2011	62.4698	Ubap1	-0.285299	0.0625492
DESI1	ENSG00000100418	0.148725	0.552032	0.10783	protein_coding	ENST00000263256.6	desumoylating isopeptidase 1	1513	1	1	0	0	0	0	0	0	0	hsa-miR-199a-5p	0.0011	0.0082	0.0512	-0.05	-0.22	0.59	2011	33.6714	Desi1	0.362074	0.0472454
DST	ENSG00000151914	-0.111158	0.552484	0.0806191	protein_coding	ENST00000312431.6	dystonin	439	1	0	0	1	2	0	1	1	1	hsa-miR-199a-5p	0.0393	0.2811	1.7369	-0.04	-0.04	< 0.1	NULL	213.821	Dst	0.983985	3.39374e-05
ZSCAN29	ENSG00000140265	-0.131602	0.553247	0.0958877	protein_coding	ENST00000562072.1	zinc finger and SCAN domain containing 29	32	1	1	0	0	0	0	0	0	0	hsa-miR-199a-5p	0.0059	0.0426	0.2718	-0.27	-0.27	< 0.1	NULL	13.7284	Zscan29	0.0509887	0.70937
MBD5	ENSG00000204406	0.15326	0.554712	0.111641	protein_coding	ENST00000407073.1	methyl-CpG binding domain protein 5	7	1	1	0	0	1	0	0	1	1	hsa-miR-199a-5p	0.0148	0.0885	0.3374	-0.1	-0.48	0.45	NULL	18.2002	Mbd5	-0.0139871	0.932859
ZFYVE27	ENSG00000155256	-0.124168	0.555559	0.090876	protein_coding	ENST00000453958.2	zinc finger, FYVE domain containing 27	565	1	1	0	0	0	0	0	0	1	hsa-miR-199a-5p	0.0304	0.1894	0.6653	-0.45	-0.46	0.82	2009, 2011	19.9005	Zfyve27	-0.299259	0.0265723
AUTS2	ENSG00000158321	-0.117743	0.56667	0.0879318	protein_coding	ENST00000342771.4	autism susceptibility candidate 2	198	1	1	0	0	0	0	0	0	0	hsa-miR-199b-5p	0.0271	0.1566	0.4801	-0.19	-0.38	0.84	2005, 2007, 2009, 2011	94.1317	Auts2	0.911077	0.00283617
IPO8	ENSG00000133704	0.109798	0.569811	0.0821975	protein_coding	ENST00000256079.4	importin 8	228	1	1	0	0	1	0	0	1	1	hsa-miR-199b-5p	0.0218	0.1517	0.8147	-0.4	-0.41	0.36	2009, 2011	28.9216	Ipo8	0.288142	0.0229985
COL5A3	ENSG00000080573	0.122774	0.576048	0.0923625	protein_coding	ENST00000264828.3	collagen, type V, alpha 3	5	1	0	0	1	0	0	0	0	0	hsa-miR-199a-5p	0.0135	0.0938	0.4931	-0.25	-0.25	0.67	2005, 2007, 2009, 2011	21.0417	Col5a3	2.39323	7.12338e-07
KLF12	ENSG00000118922	0.124984	0.576439	0.095181	protein_coding	ENST00000377669.2	Kruppel-like factor 12	251	1	0	1	0	0	0	0	0	1	hsa-miR-199a-5p	0.0104	0.0744	0.4565	-0.11	-0.11	0.42	2005, 2007, 2009, 2011	5.97857	Klf12	0.0439744	0.901609
KPNA4	ENSG00000186432	0.124617	0.576796	0.0947324	protein_coding	ENST00000334256.4	karyopherin alpha 4 (importin alpha 3)	111	1	1	0	0	0	0	0	0	0	hsa-miR-199a-5p	0.0272	0.1798	0.7862	-0.36	-0.38	0.93	2005, 2007, 2009, 2011	44.0845	Kpna4	0.110065	0.323209
EIF2B2	ENSG00000119718	0.116607	0.590972	0.0912652	protein_coding	ENST00000266126.5	eukaryotic translation initiation factor 2B, subunit 2 beta, 39kDa	1210	1	0	1	0	1	0	1	0	0	hsa-miR-199b-5p	0.0057	0.0404	0.2392	0	-0.27	0.29	NULL	48.2376	Eif2b2	-0.176805	0.467377
PLXNB1	ENSG00000164050	-0.114746	0.592966	0.0904041	protein_coding	ENST00000296440.6	plexin B1	47	1	0	1	0	1	0	1	0	0	hsa-miR-199a-5p	0.0059	0.0428	0.2918	-0.05	-0.05	0.31	NULL	41.6567	Plxnb1	0.73127	0.0195267
ANK3	ENSG00000151150	0.127827	0.596773	0.0997493	protein_coding	ENST00000280772.2	ankyrin 3, node of Ranvier (ankyrin G)	74	1	1	0	0	0	0	0	0	0	hsa-miR-199a-5p	0.0727	0.4153	1.3557	-0.32	-0.32	0.93	2009, 2011	18.5186	Ank3	0.13663	0.609182
SNAI1	ENSG00000124216	0.138203	0.599198	0.109705	protein_coding	ENST00000244050.2	snail family zinc finger 1	486	1	0	1	0	0	0	0	0	1	hsa-miR-199a-5p	0.0435	0.2557	0.7815	-0.44	-0.44	0.87	2009, 2011	16.8361	Snai1	1.97902	0.00434266
UBALD2	ENSG00000185262	-0.150632	0.599198	0.123367	protein_coding	ENST00000327490.6	UBA-like domain containing 2	506	1	0	0	1	0	0	0	0	1	hsa-miR-199a-5p	0.0121	0.0831	0.4075	-0.33	-0.35	0.78	2007, 2009, 2011	41.6916	Ubald2	-0.388521	0.0671607
PAN3	ENSG00000152520	0.111663	0.600109	0.0891738	protein_coding	ENST00000282391.5	PAN3 poly(A) specific ribonuclease subunit homolog (S. cerevisiae)	361	1	1	0	0	0	0	0	0	1	hsa-miR-199a-5p	0.0395	0.2423	0.8588	-0.33	-0.34	0.87	2007, 2009, 2011	11.2117	Pan3	-0.178034	0.146223
PRDM5	ENSG00000138738	-0.147735	0.601284	0.118078	protein_coding	ENST00000515109.1	PR domain containing 5	22	1	1	0	0	0	0	0	0	0	hsa-miR-199a-5p	0.0067	0.0482	0.2914	-0.24	-0.24	< 0.1	NULL	6.48922	Prdm5	0.980142	1.54109e-05
MAX	ENSG00000125952	0.123256	0.607053	0.0998852	protein_coding	ENST00000284165.6	MYC associated factor X	51	1	0	0	1	0	0	0	0	0	hsa-miR-199a-5p	0.0047	0.0341	0.2262	-0.12	-0.12	< 0.1	NULL	52.1141	Max	-0.0193951	0.910743
ZNF561	ENSG00000171469	0.115688	0.612609	0.0946843	protein_coding	ENST00000326044.5	zinc finger protein 561	156	3	2	1	0	0	0	0	0	0	hsa-miR-199a-5p	0.0329	0.2244	1.0804	-0.92	-0.92	< 0.1	NULL	33.8566	Zfp956	-0.0994498	0.820607
FBXO30	ENSG00000118496	0.0999323	0.613828	0.0822946	protein_coding	ENST00000237281.4	F-box protein 30	224	1	1	0	0	2	1	1	0	0	hsa-miR-199b-5p	0.031	0.2082	0.9404	-0.31	-0.4	0.36	NULL	12.2043	Fbxo30	-0.11321	0.304743
ALS2	ENSG00000003393	0.107194	0.619813	0.0894475	protein_coding	ENST00000457679.2	amyotrophic lateral sclerosis 2 (juvenile)	206	1	1	0	0	2	0	1	1	1	hsa-miR-199b-5p	0.0658	0.4049	1.5978	-0.61	-0.64	0.38	2005, 2007, 2009, 2011	16.9057	Als2	-0.00614771	0.970319
SMARCA4	ENSG00000127616	0.0993188	0.623532	0.0836278	protein_coding	ENST00000358026.2	SWI/SNF related, matrix associated, actin dependent regulator of chromatin, subfamily a, member 4	662	1	0	0	1	0	0	0	0	0	hsa-miR-199a-5p	0.0029	0.0209	0.128	-0.07	-0.22	0.48	2005, 2007, 2009, 2011	39.9629	Smarca4	-0.0164896	0.920925
ARHGEF5	ENSG00000050327	-0.146872	0.62428	0.123482	protein_coding	ENST00000056217.5	Rho guanine nucleotide exchange factor (GEF) 5	200	1	0	0	1	1	1	0	0	0	hsa-miR-199a-5p	0.0092	0.0653	0.3873	-0.19	-0.29	0.56	2005, 2007, 2011	6.13394	Arhgef5	0.458348	0.00903678
TSPAN3	ENSG00000140391	0.0676724	0.624772	0.0570096	protein_coding	ENST00000267970.4	tetraspanin 3	9328	1	0	1	0	0	0	0	0	1	hsa-miR-199a-5p	0.0175	0.1164	0.505	-0.35	-0.35	0.56	2011	257.192	Tspan3	1.0874	1.77648e-07
HAPLN1	ENSG00000145681	0.0622917	0.627517	0.0525942	protein_coding	ENST00000274341.4	hyaluronan and proteoglycan link protein 1	5	1	1	0	0	3	0	3	0	0	hsa-miR-199b-5p	0.1451	0.7855	2.3043	-0.81	-0.81	0.78	2011	637.29	Hapln1	0.403897	0.0887123
UBL3	ENSG00000122042	0.0857825	0.632676	0.0733641	protein_coding	ENST00000380680.4	ubiquitin-like 3	431	1	1	0	0	0	0	0	0	2	hsa-miR-199b-5p	0.0182	0.1266	0.6708	-0.53	-0.53	0.34	2009, 2011	42.5412	Ubl3	0.196904	0.103483
AKAP1	ENSG00000121057	0.123858	0.633369	0.106067	protein_coding	ENST00000337714.3	A kinase (PRKA) anchor protein 1	843	1	1	0	0	1	1	0	0	1	hsa-miR-199a-5p	0.056	0.3141	0.898	-0.62	-0.64	0.93	2005, 2007, 2009, 2011	19.869	Akap1	0.0694689	0.767405
KANK2	ENSG00000197256	-0.0791395	0.633631	0.0677476	protein_coding	ENST00000586659.1	KN motif and ankyrin repeat domains 2	1735	1	0	0	1	0	0	0	0	1	hsa-miR-199b-5p	0.0104	0.0743	0.4439	-0.19	-0.19	0.49	2005, 2007, 2011	146.296	Kank2	0.874493	1.79228e-05
AGO3	ENSG00000126070	-0.115257	0.634548	0.0988625	protein_coding	ENST00000373191.4	argonaute RISC catalytic component 3	198	1	0	1	0	0	0	0	0	1	hsa-miR-199a-5p	0.0179	0.1194	0.5885	-0.04	-0.16	0.28	NULL	10.8686	Ago3	-0.0196928	0.943974
KLF9	ENSG00000119138	0.100041	0.636437	0.0857719	protein_coding	ENST00000377126.2	Kruppel-like factor 9	20	1	0	1	0	0	0	0	0	0	hsa-miR-199a-5p	0.0146	0.1025	0.5635	-0.19	-0.19	0.31	NULL	28.5707	Klf9	0.366629	0.22167
TSR2	ENSG00000158526	0.0931516	0.643715	0.0812021	protein_coding	ENST00000375151.4	TSR2, 20S rRNA accumulation, homolog (S. cerevisiae)	233	1	0	1	0	0	0	0	0	0	hsa-miR-199a-5p	0.0001	0.0007	0.0044	0	-0.13	0.34	NULL	15.0031	Tsr2	0.366363	0.0722321
ZNF148	ENSG00000163848	-0.125602	0.644174	0.109579	protein_coding	ENST00000360647.4	zinc finger protein 148	230	1	0	1	0	1	0	1	0	0	hsa-miR-199a-5p	0.0317	0.1964	0.7511	-0.19	-0.38	0.64	2007, 2009, 2011	21.6373	Zfp148	0.262647	0.0174216
SUN1	ENSG00000164828	-0.0780216	0.646745	0.0684119	protein_coding	ENST00000456758.2	Sad1 and UNC84 domain containing 1	376	1	1	0	0	0	0	0	0	2	hsa-miR-199a-5p	0.1116	0.5065	1.1255	-0.51	-0.51	0.93	2005, 2007, 2009, 2011	86.8615	Sun1	0.0837807	0.546534
RGS10	ENSG00000148908	0.140613	0.649009	0.123254	protein_coding	ENST00000392865.1	regulator of G-protein signaling 10	457	1	1	0	0	0	0	0	0	0	hsa-miR-199b-5p	0.003	0.0182	0.0577	-0.05	-0.7	0.66	2009, 2011	28.4224	Rgs10	0.0540694	0.787129
CSRNP2	ENSG00000110925	-0.093613	0.649774	0.0824416	protein_coding	ENST00000228515.1	cysteine-serine-rich nuclear protein 2	104	1	0	1	0	1	0	0	1	0	hsa-miR-199a-5p	0.0026	0.0188	0.1308	-0.12	-0.14	0.41	2009, 2011	19.3999	Csrnp2	0.551718	0.00380376
DNAJB5	ENSG00000137094	-0.131251	0.64979	0.115374	protein_coding	ENST00000545841.1	DnaJ (Hsp40) homolog, subfamily B, member 5	379	2	0	1	1	0	0	0	0	1	hsa-miR-199a-5p	0.0028	0.0203	0.141	-0.26	-0.26	0.70	2007	7.42918	Dnajb5	-0.124582	0.817616
ROCK1	ENSG00000067900	0.098483	0.650588	0.0870725	protein_coding	ENST00000399799.2	Rho-associated, coiled-coil containing protein kinase 1	7	1	0	0	1	0	0	0	0	0	hsa-miR-199b-5p	0.0439	0.2632	0.8809	-0.19	-0.19	0.83	2007, 2009, 2011	30.7787	Rock1	-0.0784158	0.481334
PCYOX1	ENSG00000116005	0.0994283	0.651743	0.0883392	protein_coding	ENST00000264441.5	prenylcysteine oxidase 1	407	1	1	0	0	1	0	1	0	0	hsa-miR-199a-5p	0.0211	0.1183	0.4051	-0.17	-0.62	0.72	2009, 2011	79.9253	Pcyox1	0.672537	2.02159e-05
NIPAL3	ENSG00000001461	-0.102573	0.655893	0.0918795	protein_coding	ENST00000003912.3	NIPA-like domain containing 3	775	1	0	1	0	0	0	0	0	1	hsa-miR-199a-5p	0.0067	0.0488	0.3134	-0.11	-0.14	0.35	2011	17.0672	Nipal3	-0.399896	0.00165931
KIAA1109	ENSG00000138688	-0.086471	0.658017	0.0778585	protein_coding	ENST00000388738.3	KIAA1109	591	1	1	0	0	0	0	0	0	0	hsa-miR-199a-5p	0.0296	0.1968	0.9118	-0.35	-0.35	0.25	NULL	31.3093	4932438A13Rik	-0.0302883	0.803901
NUFIP2	ENSG00000108256	-0.0945465	0.667038	0.0870417	protein_coding	ENST00000225388.4	nuclear fragile X mental retardation protein interacting protein 2	440	1	0	0	1	0	0	0	0	1	hsa-miR-199a-5p	0.0042	0.0305	0.1959	-0.1	-0.12	0.59	2007, 2009, 2011	30.3877	Nufip2	0.306256	0.00953926
PI4KA	ENSG00000241973	-0.0787151	0.669061	0.0728927	protein_coding	ENST00000255882.6	phosphatidylinositol 4-kinase, catalytic, alpha	5	1	0	0	1	0	0	0	0	0	hsa-miR-199a-5p	0.0068	0.0482	0.2776	-0.2	-0.2	0.64	2009, 2011	42.9011	Pi4ka	0.126213	0.450774
AGO1	ENSG00000092847	-0.111752	0.669505	0.103921	protein_coding	ENST00000373204.4	argonaute RISC catalytic component 1	402	3	0	0	3	1	0	1	0	4	hsa-miR-199a-5p	0.0148	0.107	0.6804	-0.18	-0.18	0.95	2005, 2007, 2009, 2011	7.9005	Ago1	0.0872198	0.477224
BTBD3	ENSG00000132640	-0.130888	0.669727	0.121827	protein_coding	ENST00000254977.3	BTB (POZ) domain containing 3	3798	1	1	0	0	0	0	0	0	0	hsa-miR-199a-5p	0.0441	0.2675	0.9426	-0.34	-0.36	0.65	2005, 2007, 2009, 2011	9.81063	Btbd3	0.85854	0.000119459
CNOT6	ENSG00000113300	0.108943	0.67309	0.10241	protein_coding	ENST00000393356.1	CCR4-NOT transcription complex, subunit 6	300	1	0	0	1	0	0	0	0	0	hsa-miR-199a-5p	0.0036	0.026	0.1689	-0.03	-0.09	0.42	2005, 2007	12.3132	Cnot6	0.0817035	0.38332
RASSF3	ENSG00000153179	0.128617	0.673803	0.120336	protein_coding	ENST00000542104.1	Ras association (RalGDS/AF-6) domain family member 3	461	1	0	1	0	0	0	0	0	0	hsa-miR-199a-5p	0.0305	0.1949	0.7698	-0.26	-0.28	0.67	2011	5.78502	Rassf3	-0.0136184	0.949605
ZNF703	ENSG00000183779	-0.0895533	0.681071	0.0856406	protein_coding	ENST00000331569.4	zinc finger protein 703	1557	1	1	0	0	1	0	1	0	2	hsa-miR-199a-5p	0.0002	0.0018	0.0127	0	-0.1	0.44	NULL	14.7064	Zfp703	0.485483	0.0198194
TBC1D14	ENSG00000132405	0.0797401	0.68196	0.0763725	protein_coding	ENST00000448507.1	TBC1 domain family, member 14	1583	1	1	0	0	0	0	0	0	0	hsa-miR-199b-5p	0.0275	0.1761	0.6743	-0.33	-0.33	0.35	2009, 2011	18.8153	Tbc1d14	-0.12074	0.444219
BRD7	ENSG00000166164	0.0712476	0.683179	0.0684526	protein_coding	ENST00000394688.3	bromodomain containing 7	349	2	1	1	0	1	0	1	0	0	hsa-miR-199a-5p	0.0136	0.0898	0.4006	-0.15	-0.64	0.59	NULL	55.4475	Brd7	-0.365869	0.00496614
EXOC8	ENSG00000116903	0.105059	0.692619	0.102866	protein_coding	ENST00000360394.2	exocyst complex component 8	129	2	1	0	1	1	0	1	0	1	hsa-miR-199a-5p	0.0509	0.292	1.026	-0.35	-0.61	0.97	2005, 2007, 2009, 2011	8.75063	Exoc8	0.0784361	0.551935
C1GALT1	ENSG00000106392	0.0686833	0.695641	0.0679022	protein_coding	ENST00000223122.3	core 1 synthase, glycoprotein-N-acetylgalactosamine 3-beta-galactosyltransferase, 1	44	1	1	0	0	0	0	0	0	0	hsa-miR-199b-5p	0.0707	0.3672	0.9002	-0.5	-0.5	0.74	2009, 2011	124.907	C1galt1	-0.0345988	0.792986
FAM126B	ENSG00000155744	-0.11437	0.696687	0.112681	protein_coding	ENST00000418596.3	family with sequence similarity 126, member B	132	2	1	1	0	0	0	0	0	0	hsa-miR-199a-5p	0.0386	0.2371	0.9855	-0.17	-0.63	0.79	2011	5.34978	Fam126b	-0.244747	0.361733
RLIM	ENSG00000131263	0.0901562	0.698709	0.0895755	protein_coding	ENST00000332687.6	ring finger protein, LIM domain interacting	662	1	1	0	0	0	0	0	0	2	hsa-miR-199a-5p	0.0826	0.4078	0.9329	-0.35	-0.36	0.82	2011	17.9271	Rlim	0.457827	0.000216504
TAOK1	ENSG00000160551	0.0944561	0.701832	0.0946734	protein_coding	ENST00000261716.3	TAO kinase 1	164	1	1	0	0	2	0	1	1	2	hsa-miR-199a-5p	0.0508	0.3338	1.5307	-0.24	-0.24	0.87	2011	21.296	Taok1	0.241751	0.0136955
PTPN9	ENSG00000169410	0.0885981	0.702606	0.0889636	protein_coding	ENST00000306726.2	protein tyrosine phosphatase, non-receptor type 9	644	1	0	1	0	0	0	0	0	0	hsa-miR-199a-5p	0.0011	0.0077	0.05	-0.01	-0.08	0.30	2005, 2007	28.69	Ptpn9	0.543775	0.00063351
SLC35E1	ENSG00000127526	-0.091759	0.704498	0.0924068	protein_coding	ENST00000595753.1	solute carrier family 35, member E1	4273	1	1	0	0	1	0	0	1	3	hsa-miR-199a-5p	0.0254	0.1417	0.5507	-0.21	-0.57	0.93	2009, 2011	43.095	Slc35e1	0.185853	0.0954296
HIP1R	ENSG00000130787	-0.114802	0.717241	0.120898	protein_coding	ENST00000253083.4	huntingtin interacting protein 1 related	17	1	0	1	0	0	0	0	0	0	hsa-miR-199a-5p	0.0049	0.0359	0.2369	-0.06	-0.06	0.30	NULL	11.2765	Hip1r	-0.348949	0.0216394
GOSR1	ENSG00000108587	0.0877117	0.719036	0.0912753	protein_coding	ENST00000225724.5	golgi SNAP receptor complex member 1	668	1	0	1	0	1	0	1	0	0	hsa-miR-199a-5p	0.0203	0.1418	0.7533	-0.28	-0.28	0.41	2009, 2011	26.8574	Gosr1	0.371959	0.0377793
XYLT1	ENSG00000103489	0.0834389	0.724233	0.0877887	protein_coding	ENST00000261381.6	xylosyltransferase I	159	1	0	0	1	1	0	1	0	1	hsa-miR-199b-5p	0.0273	0.1896	1.0153	-0.26	-0.26	0.47	2011	17.2758	Xylt1	0.629471	8.03501e-05
USP46	ENSG00000109189	-0.100599	0.725188	0.107234	protein_coding	ENST00000441222.3	ubiquitin specific peptidase 46	180	1	0	0	1	2	0	2	0	2	hsa-miR-199b-5p	0.0121	0.0852	0.4801	-0.15	-0.2	0.62	2009, 2011	12.396	Usp46	-0.0653294	0.659362
ANGEL2	ENSG00000174606	0.0870525	0.726148	0.0930527	protein_coding	ENST00000535388.1	angel homolog 2 (Drosophila)	218	1	1	0	0	0	0	0	0	0	hsa-miR-199a-5p	0.0235	0.1592	0.7604	-0.56	-0.56	< 0.1	NULL	22.2736	Angel2	0.164643	0.244167
GRHPR	ENSG00000137106	0.0786296	0.727083	0.0846875	protein_coding	ENST00000318158.6	glyoxylate reductase/hydroxypyruvate reductase	572	1	0	1	0	1	0	1	0	1	hsa-miR-199a-5p	0.0003	0.0022	0.0137	-0.01	-0.19	0.54	NULL	59.5261	Grhpr	0.252153	0.224246
HEATR3	ENSG00000155393	0.101891	0.729074	0.110409	protein_coding	ENST00000299192.7	HEAT repeat containing 3	119	1	0	0	1	0	0	0	0	0	hsa-miR-199b-5p	0.0097	0.0646	0.2827	-0.1	-0.2	0.42	NULL	9.10722	Heatr3	0.0940196	0.623135
FAM107B	ENSG00000065809	0.0850797	0.731719	0.0920464	protein_coding	ENST00000378470.1	family with sequence similarity 107, member B	403	1	1	0	0	0	0	0	0	0	hsa-miR-199a-5p	0.0376	0.2243	0.6853	-0.55	-0.55	0.91	2009, 2011	31.1817	Fam107b	-0.141973	0.391369
CBX5	ENSG00000094916	0.0864329	0.736445	0.0963106	protein_coding	ENST00000209875.4	chromobox homolog 5	360	1	0	0	1	1	0	1	0	2	hsa-miR-199a-5p	0.0067	0.0477	0.2882	-0.01	-0.03	0.51	2011	29.5653	Cbx5	-0.15197	0.177622
SUCO	ENSG00000094975	0.0717103	0.738203	0.0797665	protein_coding	ENST00000367723.4	SUN domain containing ossification factor	86	1	0	0	1	1	0	0	1	0	hsa-miR-199a-5p	0.0167	0.1185	0.6858	-0.29	-0.29	0.48	2005, 2007	16.9513	Suco	-0.191191	0.248955
STX4	ENSG00000103496	0.0760937	0.741023	0.0848653	protein_coding	ENST00000313843.3	syntaxin 4	53	1	0	1	0	1	1	0	0	0	hsa-miR-199a-5p	0.018	0.1203	0.5351	-0.26	-0.27	0.40	2007	60.0081	Stx4a	0.105882	0.588305
DLC1	ENSG00000164741	0.0872565	0.74405	0.097668	protein_coding	ENST00000276297.4	deleted in liver cancer 1	970	1	0	0	1	0	0	0	0	0	hsa-miR-199a-5p	0.0117	0.0826	0.481	-0.09	-0.12	0.73	2005, 2007, 2009, 2011	36.7636	Dlc1	0.976382	7.41337e-05
MATN2	ENSG00000132561	0.0974552	0.745073	0.109345	protein_coding	ENST00000254898.5	matrilin 2	371	1	0	1	0	0	0	0	0	0	hsa-miR-199a-5p	0.0065	0.047	0.2992	-0.24	-0.24	0.38	2011	14.095	Matn2	2.97698	4.74041e-11
PKN2	ENSG00000065243	-0.0899951	0.74519	0.101575	protein_coding	ENST00000370521.3	protein kinase N2	747	1	0	0	1	1	0	0	1	0	hsa-miR-199a-5p	0.0141	0.1011	0.6086	-0.36	-0.36	0.67	2005, 2007, 2009, 2011	32.3094	Pkn2	-0.0228864	0.829923
WDR44	ENSG00000131725	0.0867265	0.752636	0.100174	protein_coding	ENST00000254029.3	WD repeat domain 44	392	1	1	0	0	0	0	0	0	0	hsa-miR-199a-5p	0.0091	0.0642	0.3548	-0.32	-0.34	0.78	2005, 2007, 2009, 2011	9.73262	Wdr44	-0.174432	0.151457
TRPM4	ENSG00000130529	-0.0896756	0.753373	0.103053	protein_coding	ENST00000252826.5	transient receptor potential cation channel, subfamily M, member 4	295	1	0	1	0	0	0	0	0	0	hsa-miR-199b-5p	0.0063	0.0449	0.2713	-0.21	-0.21	0.37	2009, 2011	13.8995	Trpm4	0.738231	0.0173647
CACUL1	ENSG00000151893	0.103169	0.756739	0.1202	protein_coding	ENST00000369151.3	CDK2-associated, cullin domain 1	213	1	1	0	0	3	0	1	2	1	hsa-miR-199a-5p	0.0351	0.2367	1.0994	-0.49	-0.76	0.94	2005, 2007, 2009, 2011	17.557	Cacul1	0.231723	0.0559949
RBBP4	ENSG00000162521	0.0505736	0.766782	0.0606507	protein_coding	ENST00000373493.5	retinoblastoma binding protein 4	486	1	0	1	0	0	0	0	0	1	hsa-miR-199a-5p	0.018	0.1256	0.6713	-0.23	-0.23	< 0.1	2009, 2011	90.9618	Rbbp4	-0.122112	0.48423
EPB41L3	ENSG00000082397	-0.0944925	0.771394	0.114614	protein_coding	ENST00000341928.2	erythrocyte membrane protein band 4.1-like 3	179	1	0	1	0	0	0	0	0	0	hsa-miR-199a-5p	0.007	0.0497	0.2875	-0.21	-0.21	0.28	NULL	16.4376	Epb41l3	1.62805	3.72995e-08
MIOS	ENSG00000164654	0.074984	0.771433	0.0912431	protein_coding	ENST00000340080.4	missing oocyte, meiosis regulator, homolog (Drosophila)	77	1	1	0	0	0	0	0	0	1	hsa-miR-199a-5p	0.009	0.064	0.3741	-0.15	-0.26	0.26	NULL	15.7857	Mios	0.137449	0.264816
PHTF2	ENSG00000006576	-0.0625284	0.772634	0.0762545	protein_coding	ENST00000416283.2	putative homeodomain transcription factor 2	1730	1	0	1	0	0	0	0	0	0	hsa-miR-199a-5p	0.0145	0.1012	0.5368	-0.15	-0.15	0.36	2011	29.0425	Phtf2	0.108057	0.780654
UBQLN4	ENSG00000160803	-0.0736211	0.772873	0.0902962	protein_coding	ENST00000368309.3	ubiquilin 4	5	1	0	1	0	0	0	0	0	0	hsa-miR-199a-5p	0.002	0.015	0.1049	-0.09	-0.09	0.37	2011	19.7222	Ubqln4	-0.100153	0.462092
FZD4	ENSG00000174804	0.0818888	0.776783	0.10172	protein_coding	ENST00000531380.1	frizzled family receptor 4	5	1	1	0	0	3	1	0	2	0	hsa-miR-199a-5p	0.1061	0.5191	1.3756	-0.42	-0.42	0.93	2005, 2007, 2009, 2011	5.18434	Fzd4	0.0863766	0.678881
KPNB1	ENSG00000108424	0.059258	0.776783	0.0734643	protein_coding	ENST00000290158.4	karyopherin (importin) beta 1	465	1	0	0	1	0	0	0	0	1	hsa-miR-199a-5p	0.0055	0.0405	0.2786	-0.16	-0.16	0.60	2005, 2007, 2009, 2011	123.469	Kpnb1	0.206363	0.095379
ZNF654	ENSG00000175105	0.0861871	0.777648	0.108369	protein_coding	ENST00000309495.5	zinc finger protein 654	456	2	0	2	0	0	0	0	0	0	hsa-miR-199a-5p	0.0214	0.1522	0.8772	-0.32	-0.34	0.65	2007, 2009, 2011	7.74558	Zfp654	0.0158694	0.906281
SNTB1	ENSG00000172164	0.0863111	0.779318	0.107936	protein_coding	ENST00000395601.3	syntrophin, beta 1 (dystrophin-associated protein A1, 59kDa, basic component 1)	217	1	0	0	1	0	0	0	0	0	hsa-miR-199b-5p	0.007	0.0435	0.1633	-0.04	-0.24	0.79	2011	7.85826	Sntb1	-0.344696	0.130491
DEPDC5	ENSG00000100150	-0.0921957	0.779621	0.122806	protein_coding	ENST00000382105.2	DEP domain containing 5	221	1	0	0	1	0	0	0	0	0	hsa-miR-199b-5p	0.0043	0.0316	0.2156	-0.05	-0.05	< 0.1	NULL	12.0053	Depdc5	0.0696854	0.793134
ETS2	ENSG00000157557	0.0608857	0.779823	0.0765609	protein_coding	ENST00000360214.3	v-ets avian erythroblastosis virus E26 oncogene homolog 2	3965	1	0	0	1	0	0	0	0	0	hsa-miR-199a-5p	0.0068	0.0425	0.155	-0.05	-0.27	0.79	2005, 2007, 2009, 2011	45.2653	Ets2	0.453253	0.00858812
FOXC2	ENSG00000176692	0.0828059	0.783066	0.105577	protein_coding	ENST00000320354.4	forkhead box C2 (MFH-1, mesenchyme forkhead 1)	665	1	0	0	1	0	0	0	0	0	hsa-miR-199a-5p	0.0107	0.0741	0.3701	-0.25	-0.25	0.55	NULL	8.90278	Foxc2	0.975966	0.0061056
LMAN2	ENSG00000169223	0.0639729	0.785261	0.0818453	protein_coding	ENST00000515209.1	lectin, mannose-binding 2	2441	1	1	0	0	1	0	1	0	0	hsa-miR-199a-5p	0.0023	0.0154	0.0645	-0.04	-0.39	0.24	2009, 2011	203.764	Lman2	0.177672	0.153383
MEF2D	ENSG00000116604	-0.0507903	0.791418	0.0662907	protein_coding	ENST00000464356.2	myocyte enhancer factor 2D	759	1	0	0	1	1	0	1	0	1	hsa-miR-199a-5p	0.0126	0.0874	0.4513	-0.12	-0.2	0.53	2009, 2011	32.7234	Mef2d	0.0383863	0.793439
INTS8	ENSG00000164941	0.0643173	0.792412	0.0838746	protein_coding	ENST00000523731.1	integrator complex subunit 8	554	2	1	1	0	0	0	0	0	0	hsa-miR-199b-5p	0.0009	0.0056	0.0276	0	-0.42	0.29	NULL	41.2801	Ints8	-0.0733686	0.593344
ZNF329	ENSG00000181894	0.0787737	0.801117	0.10668	protein_coding	ENST00000598312.1	zinc finger protein 329	163	1	1	0	0	0	0	0	0	0	hsa-miR-199a-5p	0.0557	0.3293	1.1097	-0.58	-0.58	0.84	2009, 2011	6.19283	Zfp329	0.208775	0.223215
HMCN1	ENSG00000143341	-0.088128	0.802367	0.123174	protein_coding	ENST00000367492.2	hemicentin 1	7	1	1	0	0	0	0	0	0	0	hsa-miR-199a-5p	0.0521	0.3392	1.5553	-0.69	-0.69	0.71	2007, 2009, 2011	5.51639	Hmcn1	1.5251	3.28014e-05
RB1	ENSG00000139687	0.0647407	0.80502	0.0893893	protein_coding	ENST00000267163.4	retinoblastoma 1	1891	1	0	1	0	0	0	0	0	0	hsa-miR-199b-5p	0.0146	0.0995	0.4639	-0.15	-0.15	0.29	NULL	29.8951	Rb1	-0.487289	0.000364555
CAPRIN1	ENSG00000135387	0.0499178	0.806988	0.0693303	protein_coding	ENST00000341394.4	cell cycle associated protein 1	650	2	0	2	0	1	0	0	1	1	hsa-miR-199a-5p	0.0277	0.1801	0.7876	-0.35	-0.74	0.87	2007, 2009, 2011	192.807	Caprin1	0.0164937	0.925113
RNF38	ENSG00000137075	0.0585762	0.806988	0.0814717	protein_coding	ENST00000259605.6	ring finger protein 38	348	1	0	1	0	0	0	0	0	0	hsa-miR-199a-5p	0.0212	0.1384	0.5552	-0.26	-0.28	0.61	2005, 2007, 2009, 2011	11.9661	Rnf38	-0.340096	0.0313198
ZCCHC4	ENSG00000168228	0.0863528	0.806988	0.120205	protein_coding	ENST00000302874.4	zinc finger, CCHC domain containing 4	199	1	1	0	0	1	0	0	1	0	hsa-miR-199a-5p	0.0153	0.1044	0.5067	-0.36	-0.39	0.72	2009, 2011	8.1466	Zcchc4	-0.0596079	0.773118
ZNF627	ENSG00000198551	0.0867668	0.812419	0.122494	protein_coding	ENST00000588174.1	zinc finger protein 627	105	3	2	1	0	4	4	0	0	0	hsa-miR-199b-5p	0.0541	0.3797	2.065	-2.51	-2.51	< 0.1	NULL	6.99677	Zfp872	-1.15285	0.265123
ZNF627	ENSG00000198551	0.0867668	0.812419	0.122494	protein_coding	ENST00000588174.1	zinc finger protein 627	105	3	2	1	0	4	4	0	0	0	hsa-miR-199b-5p	0.0541	0.3797	2.065	-2.51	-2.51	< 0.1	NULL	6.99677	Gm20422	0.140632	0.888771
AKAP13	ENSG00000170776	-0.0646998	0.813054	0.0920043	protein_coding	ENST00000394518.2	A kinase (PRKA) anchor protein 13	53	1	1	0	0	0	0	0	0	2	hsa-miR-199a-5p	0.0212	0.1469	0.7708	-0.08	-0.08	0.20	2011	32.8239	Akap13	-0.0585195	0.56976
SOX4	ENSG00000124766	0.0700294	0.814803	0.10055	protein_coding	ENST00000244745.1	SRY (sex determining region Y)-box 4	2736	1	0	0	1	1	0	0	1	0	hsa-miR-199a-5p	0.0228	0.1573	0.7783	-0.19	-0.25	0.79	2005, 2007, 2009, 2011	60.5437	Sox4	0.962986	8.26495e-06
PPARGC1A	ENSG00000109819	0.0870329	0.814886	0.122222	protein_coding	ENST00000264867.2	peroxisome proliferator-activated receptor gamma, coactivator 1 alpha	19	1	1	0	0	1	0	0	1	0	hsa-miR-199a-5p	0.068	0.3614	0.9361	-0.41	-0.44	0.68	2005, 2007, 2009, 2011	10.9506	Ppargc1a	-0.302059	0.770672
NLK	ENSG00000087095	0.0828193	0.814886	0.124618	protein_coding	ENST00000407008.3	nemo-like kinase	61	3	0	1	2	0	0	0	0	0	hsa-miR-199a-5p	0.0122	0.0857	0.478	-0.31	-0.62	0.90	2005, 2007, 2009, 2011	7.30119	Nlk	-0.0835587	0.578775
CDC73	ENSG00000134371	-0.0590711	0.8207	0.0867288	protein_coding	ENST00000367435.3	cell division cycle 73	579	1	0	1	0	0	0	0	0	1	hsa-miR-199b-5p	0.029	0.1464	0.3975	-0.11	-0.38	0.85	2011	36.2544	Cdc73	0.165806	0.164828
LIN7C	ENSG00000148943	0.0819061	0.820775	0.12196	protein_coding	ENST00000278193.2	lin-7 homolog C (C. elegans)	1701	3	2	0	1	0	0	0	0	0	hsa-miR-199a-5p	0.0941	0.5605	1.9164	-1.02	-1.11	0.96	2005, 2007, 2009, 2011	9.22726	Lin7c	0.127035	0.258861
CCNL1	ENSG00000163660	0.0618651	0.821171	0.0909939	protein_coding	ENST00000295926.3	cyclin L1	161	1	0	1	0	0	0	0	0	0	hsa-miR-199b-5p	0.0553	0.3116	0.9287	-0.46	-0.48	> 0.99	2005, 2007, 2009, 2011	113.872	Ccnl1	-0.194501	0.372691
PARP12	ENSG00000059378	0.0765781	0.821171	0.110888	protein_coding	ENST00000263549.3	poly (ADP-ribose) polymerase family, member 12	16	1	1	0	0	0	0	0	0	0	hsa-miR-199b-5p	0.0059	0.0419	0.237	-0.28	-0.33	0.29	2007, 2009, 2011	31.8326	Parp12	0.261393	0.695999
ZNF629	ENSG00000102870	-0.0555229	0.821171	0.0821788	protein_coding	ENST00000262525.4	zinc finger protein 629	44	1	1	0	0	0	0	0	0	2	hsa-miR-199a-5p	0.0376	0.2312	0.8084	-0.32	-0.32	0.39	2009, 2011	9.17008	Zfp629	0.354264	0.0769583
SMARCD1	ENSG00000066117	0.0651374	0.822253	0.097138	protein_coding	ENST00000394963.4	SWI/SNF related, matrix associated, actin dependent regulator of chromatin, subfamily d, member 1	952	1	1	0	0	2	0	1	1	0	hsa-miR-199a-5p	0.0153	0.106	0.5497	-0.23	-0.27	0.68	2005, 2007, 2009, 2011	58.7504	Smarcd1	0.187444	0.210138
SMARCAD1	ENSG00000163104	0.057392	0.823343	0.0863478	protein_coding	ENST00000354268.4	SWI/SNF-related, matrix-associated actin-dependent regulator of chromatin, subfamily a, containing DEAD/H box 1	371	1	0	0	1	0	0	0	0	0	hsa-miR-199a-5p	0.0151	0.1028	0.4889	-0.22	-0.22	0.72	2005, 2007, 2009, 2011	23.1033	Smarcad1	0.158846	0.261584
TMEM135	ENSG00000166575	0.0645774	0.82821	0.0992972	protein_coding	ENST00000340353.7	transmembrane protein 135	963	1	0	0	1	2	0	0	2	0	hsa-miR-199a-5p	0.024	0.1543	0.585	-0.22	-0.37	0.66	2007, 2009, 2011	16.9024	Tmem135	-0.0107322	0.965221
GMEB1	ENSG00000162419	-0.0744415	0.828441	0.114133	protein_coding	ENST00000373816.1	glucocorticoid modulatory element binding protein 1	154	1	1	0	0	1	0	0	1	0	hsa-miR-199a-5p	0.0395	0.2282	0.6667	-0.2	-0.24	0.63	2011	8.68468	Gmeb1	-0.349364	0.015275
SMARCE1	ENSG00000073584	0.0509721	0.830128	0.0785263	protein_coding	ENST00000377808.4	SWI/SNF related, matrix associated, actin dependent regulator of chromatin, subfamily e, member 1	252	1	0	1	0	1	0	1	0	1	hsa-miR-199b-5p	0.0048	0.0348	0.2173	-0.14	-0.18	< 0.1	NULL	87.2804	Smarce1	0.136542	0.295883
RSF1	ENSG00000048649	0.0614502	0.83736	0.0971366	protein_coding	ENST00000308488.6	remodeling and spacing factor 1	216	1	0	0	1	1	0	0	1	0	hsa-miR-199a-5p	0.0074	0.0533	0.3382	-0.02	-0.02	0.55	NULL	30.028	Rsf1	-0.0070031	0.962211
DDX6	ENSG00000110367	0.0513883	0.838055	0.0812347	protein_coding	ENST00000264018.4	DEAD (Asp-Glu-Ala-Asp) box helicase 6	11	1	0	0	1	0	0	0	0	0	hsa-miR-199a-5p	0.0007	0.0054	0.0395	0	-0.1	0.48	2009, 2011	49.5318	Ddx6	0.13864	0.162352
LAMC1	ENSG00000135862	-0.0471524	0.838074	0.0745448	protein_coding	ENST00000258341.4	laminin, gamma 1 (formerly LAMB2)	1082	1	0	1	0	0	0	0	0	1	hsa-miR-199a-5p	0.0186	0.1266	0.6229	-0.21	-0.31	0.88	2005, 2007, 2009, 2011	124.931	Lamc1	1.4878	2.94271e-07
KLHL29	ENSG00000119771	-0.0532778	0.84072	0.0847343	protein_coding	ENST00000486442.1	kelch-like family member 29	414	1	1	0	0	0	0	0	0	1	hsa-miR-199b-5p	0.0135	0.0929	0.4644	-0.29	-0.29	0.84	2011	10.3197	Klhl29	0.0618135	0.843386
RRP15	ENSG00000067533	0.0788249	0.841712	0.122388	protein_coding	ENST00000366932.3	ribosomal RNA processing 15 homolog (S. cerevisiae)	243	1	0	1	0	1	1	0	0	1	hsa-miR-199a-5p	0.005	0.0353	0.1888	-0.08	-0.37	0.41	2009, 2011	11.8896	Rrp15	0.0256734	0.925187
SRSF1	ENSG00000136450	-0.0416033	0.841712	0.0667769	protein_coding	ENST00000258962.4	serine/arginine-rich splicing factor 1	1430	1	0	0	1	0	0	0	0	0	hsa-miR-199a-5p	0.0042	0.0302	0.1913	-0.13	-0.16	0.81	2005, 2007, 2009, 2011	108.314	Srsf1	0.0495071	0.750911
STON2	ENSG00000140022	0.0778147	0.844405	0.124167	protein_coding	ENST00000267540.2	stonin 2	40	1	0	1	0	1	0	1	0	2	hsa-miR-199b-5p	0.0243	0.1701	0.9363	-0.17	-0.23	0.97	NULL	5.41879	Ston2	-0.0506116	0.837942
METTL21A	ENSG00000144401	0.0717223	0.845775	0.117389	protein_coding	ENST00000448823.2	methyltransferase like 21A	224	1	1	0	0	0	0	0	0	0	hsa-miR-199b-5p	0.0096	0.0666	0.3459	-0.54	-0.54	< 0.1	NULL	10.8199	Mettl21a	0.489774	0.0688702
USP19	ENSG00000172046	0.0538311	0.845992	0.0884959	protein_coding	ENST00000398896.1	ubiquitin specific peptidase 19	323	1	0	1	0	0	0	0	0	0	hsa-miR-199a-5p	0.0015	0.011	0.0793	-0.08	-0.08	0.32	NULL	34.7135	Usp19	-0.0784388	0.508367
THUMPD3	ENSG00000134077	0.0612947	0.847012	0.100372	protein_coding	ENST00000345094.3	THUMP domain containing 3	445	1	0	0	1	0	0	0	0	0	hsa-miR-199a-5p	0.0048	0.0346	0.2169	-0.23	-0.23	0.51	NULL	46.5368	Thumpd3	-0.216955	0.21625
UBE2Q1	ENSG00000160714	-0.0573621	0.847023	0.0947455	protein_coding	ENST00000292211.4	ubiquitin-conjugating enzyme E2Q family member 1	3046	1	0	0	1	1	0	0	1	0	hsa-miR-199b-5p	0.0061	0.0443	0.2874	-0.2	-0.23	0.61	2007, 2009, 2011	144.611	Ube2q1	0.238688	0.0740878
CLK2	ENSG00000176444	0.0566127	0.847987	0.0941495	protein_coding	ENST00000361168.5	CDC-like kinase 2	77	1	0	1	0	0	0	0	0	0	hsa-miR-199a-5p	0.0022	0.0157	0.1054	-0.23	-0.23	0.28	NULL	23.0349	Clk2	-0.126801	0.438623
SP1	ENSG00000185591	-0.0472445	0.850167	0.0789812	protein_coding	ENST00000426431.2	Sp1 transcription factor	402	1	0	1	0	1	0	0	1	0	hsa-miR-199a-5p	0.0119	0.0837	0.462	-0.11	-0.24	0.49	2009, 2011	25.4679	Sp1	0.0103532	0.933167
FAM76B	ENSG00000077458	0.0718214	0.850975	0.118474	protein_coding	ENST00000358780.5	family with sequence similarity 76, member B	186	1	0	1	0	0	0	0	0	0	hsa-miR-199b-5p	0.0166	0.114	0.5591	-0.19	-0.22	0.30	NULL	20.3937	Fam76b	-0.166963	0.391787
KIAA0753	ENSG00000198920	0.0617046	0.852098	0.104554	protein_coding	ENST00000361413.3	KIAA0753	133	1	1	0	0	0	0	0	0	0	hsa-miR-199a-5p	0.0119	0.0815	0.3961	-0.26	-0.26	0.28	2009, 2011	11.0145	4933427D14Rik	-0.699837	0.0867
TRAF3	ENSG00000131323	-0.0569548	0.852098	0.0960567	protein_coding	ENST00000560371.1	TNF receptor-associated factor 3	833	1	0	1	0	0	0	0	0	3	hsa-miR-199b-5p	0.0549	0.2962	0.855	-0.25	-0.35	> 0.99	2011	11.0895	Traf3	-0.144413	0.251679
ZEB1	ENSG00000148516	0.0505092	0.853533	0.0859889	protein_coding	ENST00000361642.5	zinc finger E-box binding homeobox 1	59	1	0	1	0	0	0	0	0	0	hsa-miR-199a-5p	0.0114	0.0796	0.4251	-0.14	-0.14	0.31	NULL	46.3024	Zeb1	0.706335	0.000229846
NCOA2	ENSG00000140396	-0.0626062	0.853667	0.106818	protein_coding	ENST00000452400.2	nuclear receptor coactivator 2	271	1	0	1	0	0	0	0	0	0	hsa-miR-199a-5p	0.0133	0.0926	0.4972	-0.05	-0.05	0.37	2005, 2007, 2009, 2011	12.0574	Ncoa2	-0.101914	0.391909
ABCC5	ENSG00000114770	0.0489105	0.856261	0.083888	protein_coding	ENST00000334444.6	ATP-binding cassette, sub-family C (CFTR/MRP), member 5	453	1	0	1	0	0	0	0	0	0	hsa-miR-199a-5p	0.0036	0.0258	0.1713	-0.07	-0.08	0.32	2005, 2007, 2009	35.1855	Abcc5	-0.231478	0.0481782
TRMT1L	ENSG00000121486	0.0635902	0.857984	0.10926	protein_coding	ENST00000367504.3	tRNA methyltransferase 1 homolog (S. cerevisiae)-like	410	1	1	0	0	0	0	0	0	0	hsa-miR-199a-5p	0.0182	0.1227	0.5637	-0.24	-0.24	< 0.1	NULL	17.4535	Trmt1l	-0.0552771	0.675686
ABCA1	ENSG00000165029	0.0694479	0.859553	0.116039	protein_coding	ENST00000374736.3	ATP-binding cassette, sub-family A (ABC1), member 1	184	1	0	0	1	0	0	0	0	1	hsa-miR-199a-5p	0.0318	0.2055	0.8634	-0.16	-0.17	0.79	2005, 2007, 2009, 2011	24.2912	Abca1	0.651441	4.67015e-05
HSPBAP1	ENSG00000169087	-0.0571072	0.859553	0.10026	protein_coding	ENST00000383659.1	HSPB (heat shock 27kDa) associated protein 1	22	1	0	1	0	0	0	0	0	1	hsa-miR-199a-5p	0.0118	0.0844	0.514	-0.2	-0.29	< 0.1	NULL	12.9303	Hspbap1	-0.100262	0.581797
TM9SF3	ENSG00000077147	0.0436881	0.861215	0.0775396	protein_coding	ENST00000371142.4	transmembrane 9 superfamily member 3	1030	1	0	1	0	0	0	0	0	0	hsa-miR-199b-5p	0.0162	0.1082	0.4727	-0.27	-0.27	0.84	2009, 2011	152.233	Tm9sf3	0.516951	7.35548e-05
GPD2	ENSG00000115159	0.0475675	0.861412	0.084296	protein_coding	ENST00000540309.1	glycerol-3-phosphate dehydrogenase 2 (mitochondrial)	196	1	1	0	0	1	0	1	0	0	hsa-miR-199a-5p	0.0369	0.2305	0.8536	-0.32	-0.33	0.32	2009, 2011	48.7943	Gpd2	-0.128786	0.60564
GRB10	ENSG00000106070	-0.0528801	0.861412	0.0941593	protein_coding	ENST00000398812.2	growth factor receptor-bound protein 10	1382	1	1	0	0	0	0	0	0	1	hsa-miR-199a-5p	0.0461	0.2846	1.0414	-0.47	-0.47	0.55	2005, 2007, 2009, 2011	23.3733	Grb10	2.29157	3.43203e-09
ZNF740	ENSG00000139651	0.0470323	0.862625	0.0843725	protein_coding	ENST00000416904.3	zinc finger protein 740	2137	1	0	0	1	0	0	0	0	0	hsa-miR-199a-5p	0.0113	0.0809	0.4964	-0.07	-0.07	0.43	2007, 2009, 2011	25.1461	Zfp740	0.0880578	0.49118
ATXN7	ENSG00000163635	-0.0621327	0.863488	0.113705	protein_coding	ENST00000295900.6	ataxin 7	264	1	1	0	0	0	0	0	0	0	hsa-miR-199b-5p	0.0128	0.0912	0.5403	-0.26	-0.26	0.77	2005, 2007, 2009, 2011	14.7533	Atxn7	-0.0831985	0.622734
MON1B	ENSG00000103111	-0.0429427	0.86707	0.0793136	protein_coding	ENST00000248248.3	MON1 secretory trafficking family member B	910	1	1	0	0	1	0	0	1	0	hsa-miR-199b-5p	0.0026	0.0169	0.0867	-0.01	-0.56	0.47	NULL	27.8387	Mon1b	0.136651	0.223994
ARHGAP21	ENSG00000107863	0.0254771	0.869074	0.0479152	protein_coding	ENST00000396432.2	Rho GTPase activating protein 21	10	1	1	0	0	0	0	0	0	0	hsa-miR-199b-5p	0.0906	0.4353	0.9764	-0.66	-0.66	0.89	2005, 2007, 2009, 2011	93.5789	Arhgap21	0.113017	0.466445
ZNF226	ENSG00000167380	0.0590246	0.869636	0.113442	protein_coding	ENST00000588883.1	zinc finger protein 226	327	4	3	1	0	2	0	1	1	0	hsa-miR-199a-5p	0.0022	0.0162	0.1044	-0.12	-0.89	< 0.1	NULL	16.8265	Zfp61	0.414479	0.288468
APPBP2	ENSG00000062725	-0.0445668	0.870735	0.0850431	protein_coding	ENST00000083182.3	amyloid beta precursor protein (cytoplasmic tail) binding protein 2	907	1	0	1	0	0	0	0	0	0	hsa-miR-199a-5p	0.0219	0.1432	0.5845	-0.24	-0.24	0.86	2005, 2007, 2009, 2011	27.1242	Appbp2	0.416404	0.00137951
TST	ENSG00000128311	0.0592784	0.872594	0.114824	protein_coding	ENST00000403892.3	thiosulfate sulfurtransferase (rhodanese)	61	1	1	0	0	0	0	0	0	0	hsa-miR-199a-5p	0.0552	0.2977	0.7602	-0.8	-0.91	0.48	2009, 2011	14.389	Tst	-0.627709	0.109398
TAB3	ENSG00000157625	-0.0459709	0.875331	0.0890668	protein_coding	ENST00000378933.1	TGF-beta activated kinase 1/MAP3K7 binding protein 3	201	1	0	1	0	1	0	1	0	0	hsa-miR-199a-5p	0.039	0.2648	1.274	-0.31	-0.35	0.58	2007, 2009, 2011	9.93601	Tab3	-0.513733	0.021122
NCOR1	ENSG00000141027	0.0472954	0.876796	0.0929562	protein_coding	ENST00000268712.3	nuclear receptor corepressor 1	268	1	0	1	0	0	0	0	0	2	hsa-miR-199a-5p	0.0101	0.0694	0.3571	-0.07	-0.19	0.99	2011	64.8803	Ncor1	-0.0712477	0.482979
WDTC1	ENSG00000142784	-0.0399086	0.878903	0.0792323	protein_coding	ENST00000319394.3	WD and tetratricopeptide repeats 1	137	1	1	0	0	0	0	0	0	1	hsa-miR-199a-5p	0.0467	0.2678	0.763	-0.26	-0.26	0.85	2005, 2007, 2009, 2011	27.7956	Wdtc1	-0.0171161	0.926389
HOXA7	ENSG00000122592	-0.0571427	0.879234	0.113767	protein_coding	ENST00000242159.3	homeobox A7	27	1	0	1	0	0	0	0	0	1	hsa-miR-199a-5p	0.0086	0.0611	0.3579	-0.26	-0.26	0.29	2007, 2011	9.99489	Hoxa7	0.557287	0.0769054
PHACTR4	ENSG00000204138	0.0436737	0.8794	0.0871797	protein_coding	ENST00000373839.3	phosphatase and actin regulator 4	85	1	0	0	1	1	0	1	0	1	hsa-miR-199a-5p	0.0252	0.1693	0.7952	-0.32	-0.32	0.86	2009, 2011	24.5389	Phactr4	0.117141	0.639981
SPRED3	ENSG00000188766	0.0513053	0.879641	0.106997	protein_coding	ENST00000587013.1	sprouty-related, EVH1 domain containing 3	42	1	0	0	1	1	0	0	1	0	hsa-miR-199a-5p	0.0049	0.0355	0.2409	-0.08	-0.19	0.44	NULL	6.57285	Spred3	0.676331	0.11984
MFSD6	ENSG00000151690	0.0504645	0.881828	0.107942	protein_coding	ENST00000392328.1	major facilitator superfamily domain containing 6	47	1	1	0	0	0	0	0	0	1	hsa-miR-199a-5p	0.0412	0.2439	0.7539	-0.31	-0.31	0.93	2009, 2011	5.8902	Mfsd6	-0.040251	0.786419
ZNF394	ENSG00000160908	-0.0558361	0.88273	0.114987	protein_coding	ENST00000426306.2	zinc finger protein 394	77	2	0	2	0	0	0	0	0	0	hsa-miR-199a-5p	0.0046	0.0335	0.2236	-0.19	-0.19	< 0.1	NULL	13.6271	Zkscan14	0.113479	0.579999
ARIH2	ENSG00000177479	-0.0508364	0.883996	0.105688	protein_coding	ENST00000356401.4	ariadne RBR E3 ubiquitin protein ligase 2	938	1	0	1	0	1	0	0	1	0	hsa-miR-199a-5p	0.0087	0.0625	0.377	-0.15	-0.16	0.52	2005, 2007, 2009, 2011	59.609	Arih2	0.0228247	0.875974
MAP4K3	ENSG00000011566	-0.0479989	0.890754	0.104309	protein_coding	ENST00000263881.3	mitogen-activated protein kinase kinase kinase kinase 3	796	1	0	1	0	0	0	0	0	0	hsa-miR-199a-5p	0.0316	0.2076	0.9109	-0.27	-0.27	0.53	2009, 2011	18.1766	Map4k3	0.546488	0.000605403
PTPMT1	ENSG00000110536	0.0535243	0.890754	0.117742	protein_coding	ENST00000426530.2	protein tyrosine phosphatase, mitochondrial 1	6893	1	0	0	1	0	0	0	0	1	hsa-miR-199a-5p	0.0025	0.0178	0.1175	0	-0.19	< 0.1	NULL	15.4623	Ptpmt1	0.334551	0.127219
SLC25A23	ENSG00000125648	0.0407705	0.89263	0.0899804	protein_coding	ENST00000301454.4	solute carrier family 25 (mitochondrial carrier; phosphate carrier), member 23	5	1	0	0	1	8	0	2	6	1	hsa-miR-199a-5p	0.0305	0.2201	1.3797	-0.52	-0.52	0.92	2011	27.642	Slc25a23	0.025329	0.952835
FBXO9	ENSG00000112146	0.036867	0.893077	0.0806855	protein_coding	ENST00000244426.6	F-box protein 9	904	1	0	0	1	0	0	0	0	0	hsa-miR-199a-5p	0.0023	0.0165	0.1056	-0.08	-0.15	0.46	2009, 2011	95.1117	Fbxo9	-0.399362	0.0069151
ACTG1	ENSG00000184009	-0.0298949	0.896388	0.0661016	protein_coding	ENST00000331925.2	actin, gamma 1	3210	1	0	0	1	0	0	0	0	0	hsa-miR-199b-5p	0.0133	0.0913	0.453	-0.24	-0.24	0.41	2005, 2007	1217.72	Actg1	0.420516	0.0111943
SLC36A4	ENSG00000180773	-0.0458713	0.897266	0.104694	protein_coding	ENST00000326402.4	solute carrier family 36 (proton/amino acid symporter), member 4	252	1	0	1	0	0	0	0	0	0	hsa-miR-199a-5p	0.0085	0.0602	0.3524	-0.06	-0.2	0.29	NULL	15.2984	Slc36a4	0.946316	2.32856e-05
WIPI2	ENSG00000157954	0.0394254	0.897266	0.0895832	protein_coding	ENST00000288828.4	WD repeat domain, phosphoinositide interacting 2	1038	1	0	1	0	0	0	0	0	1	hsa-miR-199a-5p	0.0059	0.0422	0.2515	-0.26	-0.26	0.84	2009, 2011	58.7603	Wipi2	0.002853	0.98531
CLOCK	ENSG00000134852	0.0488576	0.900878	0.119052	protein_coding	ENST00000309964.4	clock circadian regulator	86	1	1	0	0	1	0	1	0	0	hsa-miR-199a-5p	0.0935	0.4785	1.3144	-0.2	-0.2	0.85	NULL	11.4315	Clock	0.486443	0.00351255
C18orf25	ENSG00000152242	0.0497994	0.902124	0.11808	protein_coding	ENST00000282059.6	chromosome 18 open reading frame 25	688	1	0	0	1	0	0	0	0	0	hsa-miR-199a-5p	0.0164	0.1075	0.4329	-0.15	-0.2	0.77	2005, 2007, 2009, 2011	10.0019	8030462N17Rik	-0.139027	0.28681
CLCN3	ENSG00000109572	0.0378975	0.902292	0.0911312	protein_coding	ENST00000513761.1	chloride channel, voltage-sensitive 3	1142	2	1	0	1	1	0	0	1	0	hsa-miR-199a-5p	0.0261	0.1435	0.5414	-0.21	-0.71	0.97	NULL	37.4907	Clcn3	-0.397844	0.00255293
SLC25A37	ENSG00000147454	0.0235895	0.902821	0.0567849	protein_coding	ENST00000519973.1	solute carrier family 25 (mitochondrial iron transporter), member 37	145	1	1	0	0	0	0	0	0	1	hsa-miR-199b-5p	0.0229	0.1316	0.3996	-0.19	-0.49	0.93	NULL	163.143	Slc25a37	-0.665793	0.000385508
PBRM1	ENSG00000163939	0.0339626	0.903062	0.0820451	protein_coding	ENST00000356770.4	polybromo 1	689	1	0	0	1	0	0	0	0	1	hsa-miR-199a-5p	0.0154	0.1069	0.5592	-0.16	-0.16	0.44	2007, 2009, 2011	32.3274	Pbrm1	0.107837	0.243397
TMED8	ENSG00000100580	0.0370041	0.903744	0.089641	protein_coding	ENST00000216468.7	transmembrane emp24 protein transport domain containing 8	53	1	0	1	0	2	0	2	0	2	hsa-miR-199a-5p	0.0269	0.1849	0.9463	-0.29	-0.34	0.40	NULL	5.78197	Tmed8	0.137755	0.317592
E2F3	ENSG00000112242	0.0365482	0.904002	0.0886346	protein_coding	ENST00000346618.3	E2F transcription factor 3	91	1	1	0	0	0	0	0	0	1	hsa-miR-199a-5p	0.0138	0.0961	0.4999	-0.15	-0.15	0.42	2009, 2011	10.1286	E2f3	-0.00154703	0.994221
TBC1D8	ENSG00000204634	0.0428906	0.905947	0.107046	protein_coding	ENST00000376840.4	TBC1 domain family, member 8 (with GRAM domain)	47	1	1	0	0	0	0	0	0	0	hsa-miR-199a-5p	0.0123	0.0858	0.4624	-0.34	-0.34	0.34	2009, 2011	8.16512	Tbc1d8	-0.348472	0.0246668
PARVA	ENSG00000197702	0.0206717	0.906874	0.0519388	protein_coding	ENST00000334956.8	parvin, alpha	1912	1	0	0	1	1	0	0	1	3	hsa-miR-199b-5p	0.0066	0.0472	0.2874	-0.04	-0.25	0.55	2011	91.6495	Parva	1.45062	8.61892e-07
STK4	ENSG00000101109	0.040636	0.908827	0.103387	protein_coding	ENST00000372801.1	serine/threonine kinase 4	276	1	0	1	0	0	0	0	0	1	hsa-miR-199b-5p	0.0312	0.195	0.7051	-0.29	-0.31	0.91	2011	13.3365	Stk4	-0.326829	0.00879847
BLCAP	ENSG00000166619	-0.0322898	0.908847	0.0827145	protein_coding	ENST00000397137.1	bladder cancer associated protein	38	1	1	0	0	0	0	0	0	0	hsa-miR-199a-5p	0.0007	0.0054	0.0327	-0.04	-0.31	0.38	2009, 2011	36.6504	Blcap	0.108224	0.621549
MFHAS1	ENSG00000147324	-0.0419046	0.90955	0.109276	protein_coding	ENST00000276282.6	malignant fibrous histiocytoma amplified sequence 1	130	1	0	1	0	1	0	0	1	0	hsa-miR-199a-5p	0.012	0.084	0.4479	-0.17	-0.23	0.76	2007, 2009, 2011	11.0092	Mfhas1	-0.00342633	0.986152
RANBP2	ENSG00000153201	0.0372915	0.910043	0.0976689	protein_coding	ENST00000283195.6	RAN binding protein 2	814	1	0	1	0	0	0	0	0	0	hsa-miR-199a-5p	0.0738	0.3874	1.0325	-0.35	-0.35	0.89	2005, 2007, 2009, 2011	25.5056	Ranbp2	-0.065828	0.481332
MARK4	ENSG00000007047	-0.0358402	0.911603	0.0956205	protein_coding	ENST00000300843.4	MAP/microtubule affinity-regulating kinase 4	192	1	1	0	0	0	0	0	0	3	hsa-miR-199a-5p	0.0238	0.1482	0.5227	-0.29	-0.4	0.81	2009, 2011	43.9368	Mark4	0.278121	0.0361137
OSR1	ENSG00000143867	0.04632	0.911603	0.119737	protein_coding	ENST00000272223.2	odd-skipped related 1 (Drosophila)	15	1	0	0	1	0	0	0	0	1	hsa-miR-199a-5p	0.0189	0.1262	0.5547	-0.38	-0.38	0.78	2005, 2007, 2009, 2011	8.29573	Osr1	1.59917	0.000131979
ARID2	ENSG00000189079	0.0393249	0.912063	0.104892	protein_coding	ENST00000457135.1	AT rich interactive domain 2 (ARID, RFX-like)	891	1	0	0	1	0	0	0	0	0	hsa-miR-199a-5p	0.0055	0.0395	0.2335	-0.12	-0.12	0.61	2005, 2007, 2009, 2011	7.60418	Arid2	0.124639	0.265566
PNPLA6	ENSG00000032444	-0.0400264	0.912792	0.106973	protein_coding	ENST00000221249.6	patatin-like phospholipase domain containing 6	429	1	1	0	0	0	0	0	0	0	hsa-miR-199a-5p	0.0121	0.0838	0.4321	-0.34	-0.34	0.70	2007, 2009, 2011	58.2627	Pnpla6	-0.192785	0.489376
CSNK1D	ENSG00000141551	0.0247927	0.913498	0.0674828	protein_coding	ENST00000392334.2	casein kinase 1, delta	1799	1	0	0	1	0	0	0	0	0	hsa-miR-199a-5p	0.0024	0.0175	0.1169	-0.08	-0.08	< 0.1	NULL	102.994	Csnk1d	0.0723024	0.642426
DYRK1A	ENSG00000157540	0.0260226	0.913498	0.0707786	protein_coding	ENST00000339659.4	dual-specificity tyrosine-(Y)-phosphorylation regulated kinase 1A	448	1	1	0	0	1	0	0	1	0	hsa-miR-199a-5p	0.0104	0.0751	0.471	-0.26	-0.34	0.23	NULL	27.2155	Dyrk1a	-0.162681	0.19213
EIF5B	ENSG00000158417	0.0318408	0.91408	0.0868312	protein_coding	ENST00000289371.6	eukaryotic translation initiation factor 5B	188	1	0	1	0	0	0	0	0	0	hsa-miR-199a-5p	0.0247	0.1629	0.7112	-0.33	-0.33	0.91	2005, 2007, 2009, 2011	53.4635	Eif5b	0.260375	0.0802803
PPM1B	ENSG00000138032	-0.0339428	0.91408	0.0935813	protein_coding	ENST00000409432.3	protein phosphatase, Mg2+/Mn2+ dependent, 1B	321	1	0	1	0	0	0	0	0	0	hsa-miR-199b-5p	0.0034	0.0248	0.1604	-0.11	-0.11	0.34	2011	19.6349	Ppm1b	-0.143187	0.340875
STRN	ENSG00000115808	0.0386963	0.914579	0.107139	protein_coding	ENST00000263918.4	striatin, calmodulin binding protein	476	1	0	1	0	0	0	0	0	1	hsa-miR-199a-5p	0.0041	0.03	0.1941	-0.04	-0.06	0.57	2011	15.1108	Strn	-0.0106897	0.953379
SNN	ENSG00000184602	0.0366121	0.916587	0.104147	protein_coding	ENST00000329565.5	stannin	663	1	0	0	1	0	0	0	0	3	hsa-miR-199a-5p	0.0122	0.0857	0.4634	-0.19	-0.2	0.62	2005, 2007, 2009, 2011	8.66477	Snn	0.0222789	0.9442
ETS1	ENSG00000134954	0.0240193	0.917722	0.0686771	protein_coding	ENST00000531611.1	v-ets avian erythroblastosis virus E26 oncogene homolog 1	1423	1	1	0	0	0	0	0	0	1	hsa-miR-199a-5p	0.0807	0.3873	0.8056	-0.4	-0.42	0.92	2005, 2007, 2009, 2011	76.1156	Ets1	0.170058	0.0970368
ZNF516	ENSG00000101493	-0.0401056	0.918155	0.124584	protein_coding	ENST00000443185.2	zinc finger protein 516	311	1	1	0	0	1	0	1	0	1	hsa-miR-199a-5p	0.0701	0.3784	1.0541	-0.37	-0.4	0.95	2009, 2011	10.3743	Zfp516	0.0935627	0.621427
SLC46A1	ENSG00000076351	-0.0359564	0.919151	0.104486	protein_coding	ENST00000440501.1	solute carrier family 46 (folate transporter), member 1	580	1	0	1	0	0	0	0	0	4	hsa-miR-199a-5p	0.011	0.0795	0.517	-0.08	-0.09	0.29	NULL	10.3235	Slc46a1	1.11815	0.000352657
DENND6A	ENSG00000174839	-0.0413812	0.92142	0.121704	protein_coding	ENST00000311128.5	DENN/MADD domain containing 6A	139	1	0	1	0	0	0	0	0	1	hsa-miR-199b-5p	0.0132	0.0921	0.4969	-0.26	-0.26	0.58	2007, 2009, 2011	10.7422	Dennd6a	0.22181	0.0692701
RANBP3	ENSG00000031823	-0.0362474	0.922342	0.110849	protein_coding	ENST00000439268.2	RAN binding protein 3	908	1	0	1	0	2	1	0	1	2	hsa-miR-199a-5p	0.0049	0.0348	0.2123	-0.09	-0.29	0.39	2009, 2011	66.9936	Ranbp3	0.109397	0.407154
NINL	ENSG00000101004	0.0350162	0.923916	0.108958	protein_coding	ENST00000278886.6	ninein-like	121	1	1	0	0	0	0	0	0	0	hsa-miR-199a-5p	0.0424	0.2472	0.7161	-0.49	-0.49	0.91	2007, 2009, 2011	14.4254	Ninl	-0.787058	0.00179694
ABCC1	ENSG00000103222	-0.0345478	0.925016	0.105541	protein_coding	ENST00000399408.2	ATP-binding cassette, sub-family C (CFTR/MRP), member 1	441	1	1	0	0	0	0	0	0	0	hsa-miR-199a-5p	0.0473	0.2719	0.8092	-0.4	-0.42	0.93	2009, 2011	42.5475	Abcc1	0.0878114	0.693299
CREBRF	ENSG00000164463	-0.0332762	0.925237	0.102627	protein_coding	ENST00000540014.1	CREB3 regulatory factor	24	1	1	0	0	0	0	0	0	1	hsa-miR-199a-5p	0.0615	0.3366	0.9142	-0.32	-0.32	0.82	2011	22.8422	Crebrf	-0.278065	0.133749
HDLBP	ENSG00000115677	-0.0213087	0.925237	0.0668218	protein_coding	ENST00000391975.1	high density lipoprotein binding protein	1755	1	1	0	0	0	0	0	0	0	hsa-miR-199b-5p	0.0144	0.0797	0.2401	-0.08	-0.43	0.93	2007, 2009, 2011	349.822	Hdlbp	0.812412	3.85321e-05
TERF2	ENSG00000132604	0.027497	0.925682	0.0871219	protein_coding	ENST00000254942.3	telomeric repeat binding factor 2	709	1	0	0	1	0	0	0	0	0	hsa-miR-199a-5p	0.0146	0.0999	0.4808	-0.16	-0.17	0.53	NULL	22.596	Terf2	-0.00177668	0.994324
TBL1XR1	ENSG00000177565	-0.028069	0.929405	0.090265	protein_coding	ENST00000430069.1	transducin (beta)-like 1 X-linked receptor 1	334	1	0	0	1	0	0	0	0	0	hsa-miR-199a-5p	0.0031	0.0219	0.1181	-0.03	-0.12	0.50	2009, 2011	181.826	Tbl1xr1	0.214846	0.131846
UBE2G1	ENSG00000132388	-0.0246202	0.932594	0.0838285	protein_coding	ENST00000396981.2	ubiquitin-conjugating enzyme E2G 1	5620	1	0	1	0	0	0	0	0	0	hsa-miR-199a-5p	0.0192	0.1286	0.583	-0.34	-0.34	0.89	2009, 2011	35.2006	Ube2g1	0.321407	0.0315915
SH3PXD2A	ENSG00000107957	-0.0216972	0.933651	0.074435	protein_coding	ENST00000369774.4	SH3 and PX domains 2A	152	1	0	1	0	2	0	1	1	2	hsa-miR-199a-5p	0.0219	0.1572	0.9647	-0.17	-0.2	0.85	2007, 2009, 2011	21.5689	Sh3pxd2a	1.2162	4.04821e-06
ACVR2A	ENSG00000121989	0.0353867	0.934916	0.12108	protein_coding	ENST00000241416.7	activin A receptor, type IIA	109	1	1	0	0	0	0	0	0	0	hsa-miR-199a-5p	0.0087	0.0518	0.1749	-0.06	-0.35	0.83	2007, 2009, 2011	5.16109	Acvr2a	0.311304	0.0640182
CBL	ENSG00000110395	-0.0246265	0.938312	0.0896328	protein_coding	ENST00000264033.4	Cbl proto-oncogene, E3 ubiquitin protein ligase	309	1	0	1	0	0	0	0	0	0	hsa-miR-199a-5p	0.0234	0.1582	0.7598	-0.13	-0.13	0.73	2011	6.49339	Cbl	-0.297003	0.0100061
EHD4	ENSG00000103966	-0.0273297	0.93868	0.0978545	protein_coding	ENST00000220325.4	EH-domain containing 4	515	1	1	0	0	0	0	0	0	0	hsa-miR-199a-5p	0.0171	0.1145	0.4966	-0.32	-0.32	0.43	2009, 2011	6.44959	Ehd4	0.337126	0.028457
AIP	ENSG00000110711	0.021288	0.939933	0.0784958	protein_coding	ENST00000279146.3	aryl hydrocarbon receptor interacting protein	2469	1	1	0	0	0	0	0	0	1	hsa-miR-199a-5p	0	0.0003	0.0012	0	-0.42	0.38	NULL	58.7131	Aip	0.103533	0.51293
E2F6	ENSG00000169016	-0.0244273	0.944137	0.0950198	protein_coding	ENST00000362009.4	E2F transcription factor 6	70	1	0	1	0	1	0	0	1	0	hsa-miR-199b-5p	0.0124	0.0868	0.4736	-0.31	-0.35	0.32	NULL	15.5742	E2f6	-0.202498	0.204009
AP1G1	ENSG00000166747	-0.024165	0.946315	0.0957104	protein_coding	ENST00000299980.4	adaptor-related protein complex 1, gamma 1 subunit	436	2	1	1	0	0	0	0	0	1	hsa-miR-199a-5p	0.0416	0.2667	1.0923	-0.44	-0.44	0.71	2003, 2005, 2007, 2009, 2011	43.572	Ap1g1	0.0137254	0.91485
FER	ENSG00000151422	-0.0326987	0.946315	0.119871	protein_coding	ENST00000281092.4	fer (fps/fes related) tyrosine kinase	665	1	1	0	0	1	1	0	0	1	hsa-miR-199a-5p	0.0804	0.4717	1.6023	-0.33	-0.33	0.87	NULL	7.52111	Fer	0.483803	0.000970806
TSPAN5	ENSG00000168785	0.0217828	0.946315	0.0856144	protein_coding	ENST00000305798.3	tetraspanin 5	107	1	1	0	0	0	0	0	0	0	hsa-miR-199a-5p	0.0319	0.1958	0.6451	-0.34	-0.34	0.93	2007, 2009, 2011	29.1803	Tspan5	0.220361	0.162164
RGMB	ENSG00000174136	-0.0230149	0.946906	0.0917881	protein_coding	ENST00000308234.7	RGM domain family, member B	6087	1	0	1	0	0	0	0	0	0	hsa-miR-199a-5p	0.0204	0.134	0.5695	-0.17	-0.21	0.71	2009, 2011	12.0046	Rgmb	0.646439	0.0265624
CSGALNACT1	ENSG00000147408	-0.0240219	0.946959	0.0960891	protein_coding	ENST00000454498.2	chondroitin sulfate N-acetylgalactosaminyltransferase 1	77	1	1	0	0	0	0	0	0	0	hsa-miR-199a-5p	0.0421	0.2472	0.7391	-0.41	-0.41	0.62	2009, 2011	89.2601	Csgalnact1	1.58665	0.000918693
CRYBG3	ENSG00000080200	0.0259569	0.948271	0.106994	protein_coding	ENST00000389622.2	beta-gamma crystallin domain containing 3	46	1	1	0	0	1	0	1	0	0	hsa-miR-199b-5p	0.04	0.2425	0.8214	-0.73	-0.73	0.88	2009	12.3387	Crybg3	0.0489221	0.747227
SP2	ENSG00000167182	0.0241398	0.950787	0.104175	protein_coding	ENST00000376741.4	Sp2 transcription factor	779	1	0	1	0	2	0	2	0	2	hsa-miR-199b-5p	0.0046	0.0337	0.2356	-0.12	-0.17	0.48	NULL	16.9512	Sp2	-0.0513741	0.765173
ARHGAP17	ENSG00000140750	-0.0213306	0.95244	0.0967073	protein_coding	ENST00000441763.2	Rho GTPase activating protein 17	1337	1	1	0	0	0	0	0	0	0	hsa-miR-199a-5p	0.008	0.0568	0.329	-0.25	-0.25	< 0.1	NULL	21.2876	Arhgap17	-0.00681789	0.969288
ZDHHC21	ENSG00000175893	0.0251434	0.952849	0.11776	protein_coding	ENST00000380916.4	zinc finger, DHHC-type containing 21	196	1	0	1	0	0	0	0	0	0	hsa-miR-199a-5p	0.0062	0.0442	0.268	-0.02	-0.22	0.35	2011	6.40017	Zdhhc21	0.00299105	0.987951
HIF1AN	ENSG00000166135	0.0206401	0.954173	0.0959918	protein_coding	ENST00000299163.6	hypoxia inducible factor 1, alpha subunit inhibitor	1545	1	0	1	0	0	0	0	0	2	hsa-miR-199a-5p	0.0032	0.0233	0.1615	-0.02	-0.03	0.35	2011	30.6129	Hif1an	-0.0159434	0.925187
SAR1A	ENSG00000079332	0.0152241	0.954824	0.0724915	protein_coding	ENST00000373242.2	SAR1 homolog A (S. cerevisiae)	253	1	0	0	1	1	0	0	1	1	hsa-miR-199a-5p	0.002	0.0146	0.0894	-0.03	-0.26	0.57	2009	97.5684	Sar1a	0.845045	1.55394e-06
MICAL3	ENSG00000243156	-0.0231687	0.955866	0.109378	protein_coding	ENST00000441493.2	microtubule associated monooxygenase, calponin and LIM domain containing 3	58	2	2	0	0	0	0	0	0	2	hsa-miR-199a-5p	0.1006	0.5521	1.6759	-0.41	-0.41	> 0.99	2009, 2011	18.5416	Mical3	-0.275463	0.0782781
PRPF40A	ENSG00000196504	0.0163798	0.956473	0.0802217	protein_coding	ENST00000410080.1	PRP40 pre-mRNA processing factor 40 homolog A (S. cerevisiae)	459	1	0	1	0	0	0	0	0	0	hsa-miR-199a-5p	0.0176	0.1179	0.527	-0.25	-0.28	0.78	2009, 2011	96.1325	Prpf40a	0.0848909	0.439597
HSPA12A	ENSG00000165868	0.0214611	0.958159	0.103895	protein_coding	ENST00000369209.3	heat shock 70kDa protein 12A	37	1	1	0	0	4	0	1	3	0	hsa-miR-199b-5p	0.0218	0.154	0.8783	-0.36	-0.47	0.62	2007, 2009, 2011	5.86278	Hspa12a	-0.109322	0.848305
ULK3	ENSG00000140474	-0.0183126	0.958159	0.0917055	protein_coding	ENST00000440863.2	unc-51 like kinase 3	22	1	0	0	1	0	0	0	0	0	hsa-miR-199a-5p	0.0142	0.0967	0.4576	-0.14	-0.14	0.40	NULL	26.4361	Ulk3	-0.185465	0.538992
GATAD2B	ENSG00000143614	-0.0208725	0.958513	0.116362	protein_coding	ENST00000368655.4	GATA zinc finger domain containing 2B	48	1	0	0	1	0	0	0	0	1	hsa-miR-199a-5p	0.0048	0.035	0.2347	-0.04	-0.07	0.44	2011	10.0598	Gatad2b	0.174188	0.129638
ARHGEF12	ENSG00000196914	-0.0178092	0.959113	0.0920735	protein_coding	ENST00000397843.2	Rho guanine nucleotide exchange factor (GEF) 12	815	1	1	0	0	0	0	0	0	1	hsa-miR-199a-5p	0.0429	0.2623	0.95	-0.18	-0.19	0.87	2009, 2011	55.5363	Arhgef12	0.323446	0.0101724
ZNF667	ENSG00000198046	-0.0192684	0.959984	0.116822	protein_coding	ENST00000591790.1	zinc finger protein 667	24	1	1	0	0	0	0	0	0	0	hsa-miR-199a-5p	0.0097	0.0683	0.3787	-0.28	-0.28	< 0.1	NULL	8.73625	Zfp667	0.43026	0.222672
ST6GAL1	ENSG00000073849	-0.0194083	0.961654	0.105029	protein_coding	ENST00000169298.3	ST6 beta-galactosamide alpha-2,6-sialyltranferase 1	549	1	0	1	0	0	0	0	0	3	hsa-miR-199a-5p	0.0085	0.0612	0.3859	-0.14	-0.21	0.67	2005, 2007, 2009, 2011	25.8196	St6gal1	0.24068	0.325029
DDX3Y	ENSG00000067048	0.000167621	0.961906	0.0175303	protein_coding	ENST00000336079.3	DEAD (Asp-Glu-Ala-Asp) box helicase 3, Y-linked	5	1	0	1	0	0	0	0	0	0	hsa-miR-199a-5p	0.0134	0.0938	0.4998	-0.23	-0.23	0.56	2005, 2007, 2009, 2011	17.6717	Ddx3y	0.368252	0.00244242
NAA15	ENSG00000164134	-0.0154293	0.962069	0.0839693	protein_coding	ENST00000296543.5	N(alpha)-acetyltransferase 15, NatA auxiliary subunit	546	1	0	0	1	0	0	0	0	0	hsa-miR-199a-5p	0.0145	0.101	0.5268	-0.15	-0.15	0.61	2005, 2007, 2009, 2011	15.3286	Naa15	-0.204166	0.0992269
TET2	ENSG00000168769	-0.0186347	0.962309	0.0992786	protein_coding	ENST00000545826.1	tet methylcytosine dioxygenase 2	558	1	0	1	0	0	0	0	0	1	hsa-miR-199a-5p	0.0348	0.2389	1.2101	-0.24	-0.24	0.34	NULL	5.77499	Tet2	-0.199459	0.315498
CDKN2AIP	ENSG00000168564	0.0171495	0.962583	0.0979297	protein_coding	ENST00000302350.4	CDKN2A interacting protein	2313	1	1	0	0	0	0	0	0	1	hsa-miR-199a-5p	0.0223	0.1457	0.5877	-0.41	-0.41	< 0.1	NULL	18.3663	Cdkn2aip	0.0429236	0.829052
MINK1	ENSG00000141503	-0.0134584	0.963464	0.0758594	protein_coding	ENST00000347992.7	misshapen-like kinase 1	1983	1	0	0	1	1	1	0	0	1	hsa-miR-199a-5p	0.0109	0.0778	0.469	-0.32	-0.32	0.50	2005, 2007, 2009, 2011	45.2638	Mink1	0.222485	0.141828
DONSON	ENSG00000159147	-0.0186376	0.964326	0.110174	protein_coding	ENST00000453626.1	downstream neighbor of SON	103	1	0	1	0	0	0	0	0	0	hsa-miR-199a-5p	0.0007	0.005	0.0337	-0.01	-0.21	0.45	NULL	17.0342	Donson	-0.331496	0.142777
DONSON	ENSG00000159147	-0.0186376	0.964326	0.110174	protein_coding	ENST00000453626.1	downstream neighbor of SON	103	1	0	1	0	0	0	0	0	0	hsa-miR-199a-5p	0.0007	0.005	0.0337	-0.01	-0.21	0.45	NULL	17.0342	Atp5o	0.00349752	0.987625
ATXN3	ENSG00000066427	-0.0155978	0.965499	0.0926364	protein_coding	ENST00000545170.1	ataxin 3	115	2	1	1	0	0	0	0	0	0	hsa-miR-199a-5p	0.0213	0.1407	0.6173	-0.15	-0.41	0.88	2011	26.3482	Atxn3	-0.101879	0.547864
FBXO33	ENSG00000165355	-0.018903	0.966622	0.113681	protein_coding	ENST00000298097.7	F-box protein 33	306	1	0	0	1	1	1	0	0	1	hsa-miR-199a-5p	0.0143	0.0971	0.4652	-0.21	-0.51	0.51	2005, 2007, 2009, 2011	13.0439	Fbxo33	0.300069	0.0632576
NAB2	ENSG00000166886	0.0123517	0.967649	0.0767538	protein_coding	ENST00000357680.4	NGFI-A binding protein 2 (EGR1 binding protein 2)	4262	1	1	0	0	0	0	0	0	1	hsa-miR-199a-5p	0.0117	0.0825	0.4697	-0.35	-0.35	0.57	2009, 2011	43.8089	Nab2	0.925659	0.000477675
MRPS25	ENSG00000131368	-0.0157215	0.96785	0.09822	protein_coding	ENST00000253686.2	mitochondrial ribosomal protein S25	630	1	0	1	0	0	0	0	0	0	hsa-miR-199a-5p	0.0023	0.0151	0.0644	-0.02	-0.33	0.81	2009, 2011	28.2067	Mrps25	0.161531	0.377192
TRIP4	ENSG00000103671	0.0172841	0.968148	0.107604	protein_coding	ENST00000261884.3	thyroid hormone receptor interactor 4	143	1	0	1	0	0	0	0	0	1	hsa-miR-199a-5p	0.0002	0.0015	0.0105	0	-0.03	0.31	NULL	24.3316	Trip4	0.0762853	0.513565
PACRGL	ENSG00000163138	0.0183293	0.968654	0.116036	protein_coding	ENST00000502374.1	PARK2 co-regulated-like	314	1	0	1	0	0	0	0	0	1	hsa-miR-199a-5p	0.0046	0.0315	0.1776	-0.01	-0.39	0.93	NULL	14.5569	5730480H06Rik	0.0893309	0.744402
PPP1R2	ENSG00000184203	0.013922	0.968654	0.0894116	protein_coding	ENST00000328432.3	protein phosphatase 1, regulatory (inhibitor) subunit 2	8	1	0	1	0	1	0	1	0	0	hsa-miR-199a-5p	0.053	0.3126	1.0313	-0.55	-0.55	0.80	2005, 2007, 2009, 2011	34.4752	Ppp1r2	0.187803	0.125088
PXN	ENSG00000089159	0.0116615	0.968654	0.0753126	protein_coding	ENST00000458477.2	paxillin	484	1	1	0	0	0	0	0	0	2	hsa-miR-199a-5p	0.0151	0.1055	0.5711	-0.33	-0.33	0.70	2007, 2009, 2011	32.8864	Pxn	-0.0778633	0.554695
SPRYD7	ENSG00000123178	0.0195893	0.96958	0.12399	protein_coding	ENST00000361840.3	SPRY domain containing 7	863	1	0	1	0	1	0	0	1	0	hsa-miR-199a-5p	0.005	0.0331	0.1403	-0.08	-0.44	0.57	2009, 2011	12.1073	Spryd7	0.102994	0.659675
STAG1	ENSG00000118007	0.0141476	0.969845	0.096054	protein_coding	ENST00000383202.2	stromal antigen 1	94	1	0	0	1	1	0	0	1	0	hsa-miR-199a-5p	0.0201	0.1419	0.8037	-0.21	-0.24	0.51	NULL	29.7866	Stag1	-0.0251399	0.855351
ZBTB18	ENSG00000179456	-0.0206168	0.970245	0.115291	protein_coding	ENST00000358704.4	zinc finger and BTB domain containing 18	935	1	0	1	0	0	0	0	0	1	hsa-miR-199a-5p	0.0189	0.1283	0.6082	-0.24	-0.24	0.49	2005, 2007, 2009, 2011	7.51629	Zbtb18	-0.416138	0.131668
ZBTB5	ENSG00000168795	-0.0128144	0.973003	0.0968123	protein_coding	ENST00000307750.4	zinc finger and BTB domain containing 5	281	1	0	1	0	0	0	0	0	0	hsa-miR-199a-5p	0.0048	0.0352	0.2341	-0.08	-0.08	0.40	2009, 2011	6.15346	Zbtb5	0.0141686	0.935081
R3HDM1	ENSG00000048991	0.0146103	0.974664	0.124582	protein_coding	ENST00000264160.4	R3H domain containing 1	195	1	0	0	1	0	0	0	0	0	hsa-miR-199a-5p	0.004	0.0288	0.1859	-0.14	-0.14	0.41	NULL	13.5614	R3hdm1	-0.104639	0.384635
SWAP70	ENSG00000133789	-0.00862587	0.974664	0.0676681	protein_coding	ENST00000318950.6	SWAP switching B-cell complex 70kDa subunit	492	1	0	1	0	0	0	0	0	1	hsa-miR-199a-5p	0.0028	0.0209	0.1497	0	-0.13	0.34	NULL	44.4523	Swap70	0.1423	0.224324
TSPYL1	ENSG00000189241	-0.0119882	0.976938	0.0975363	protein_coding	ENST00000368608.3	TSPY-like 1	2195	1	1	0	0	1*	0	0	0	0	hsa-miR-199b-5p	0.0007	0.0052	0.0335	0	-0.23	0.29	NULL	27.9886	Tspyl1	0.327881	0.00723225
HIF1A	ENSG00000100644	0.00930845	0.980565	0.0866494	protein_coding	ENST00000323441.6	hypoxia inducible factor 1, alpha subunit (basic helix-loop-helix transcription factor)	1955	1	0	1	0	0	0	0	0	0	hsa-miR-199a-5p	0.0119	0.0826	0.4172	-0.23	-0.23	> 0.99	2005, 2007, 2009, 2011	541.178	Hif1a	1.56059	3.90306e-05
PRR14L	ENSG00000183530	0.0113389	0.980869	0.108825	protein_coding	ENST00000434485.1	proline rich 14-like	39	1	1	0	0	0	0	0	0	2	hsa-miR-199a-5p	0.0099	0.0707	0.4308	-0.03	-0.03	0.43	NULL	6.92744	Prr14l	-0.0161126	0.92213
TXNRD1	ENSG00000198431	-0.0101543	0.980869	0.0927523	protein_coding	ENST00000378070.4	thioredoxin reductase 1	1255	1	0	1	0	0	0	0	0	1	hsa-miR-199a-5p	0.0061	0.0441	0.2728	-0.11	-0.11	0.44	NULL	69.5014	Txnrd1	0.350598	0.0233286
DDX3X	ENSG00000215301	0.00818466	0.981334	0.0793513	protein_coding	ENST00000399959.2	DEAD (Asp-Glu-Ala-Asp) box helicase 3, X-linked	965	1	0	1	0	0	0	0	0	0	hsa-miR-199a-5p	0.0061	0.043	0.2482	-0.06	-0.23	0.61	2005, 2007, 2009, 2011	206.789	Ddx3x	0.344575	0.00211285
ZNF439	ENSG00000171291	0.0106541	0.982027	0.111112	protein_coding	ENST00000304030.2	zinc finger protein 439	64	1	1	0	0	3	2	1	0	0	hsa-miR-199a-5p	0.0416	0.2922	1.6283	-3.53	-3.53	0.44	2009	7.39903	Zfp78	0.502935	0.252004
MYO5A	ENSG00000197535	0.0098182	0.982589	0.100872	protein_coding	ENST00000399231.3	myosin VA (heavy chain 12, myoxin)	573	1	1	0	0	0	0	0	0	2	hsa-miR-199a-5p	0.0528	0.267	0.766	-0.18	-0.35	0.87	2011	20.3359	Myo5a	0.383569	0.0241029
RGP1	ENSG00000107185	0.006943	0.983053	0.0774343	protein_coding	ENST00000378078.4	RGP1 retrograde golgi transport homolog (S. cerevisiae)	203	1	0	0	1	0	0	0	0	0	hsa-miR-199a-5p	0.0006	0.0047	0.0328	-0.02	-0.05	0.43	NULL	20.8679	Rgp1	-0.00269855	0.990067
DRAM1	ENSG00000136048	-0.0072044	0.983374	0.0838808	protein_coding	ENST00000258534.8	DNA-damage regulated autophagy modulator 1	4884	1	1	0	0	0	0	0	0	0	hsa-miR-199a-5p	0.0369	0.2306	0.8706	-0.36	-0.41	0.39	2009, 2011	137.2	Dram1	0.378343	0.0313315
BTRC	ENSG00000166167	0.00799237	0.9836	0.0959345	protein_coding	ENST00000370187.3	beta-transducin repeat containing E3 ubiquitin protein ligase	96	1	1	0	0	1	1	0	0	1	hsa-miR-199a-5p	0.0324	0.1873	0.6074	-0.22	-0.51	0.31	2005, 2007	13.6367	Btrc	-0.346713	0.00713754
CEP85L	ENSG00000111860	-0.00799073	0.9836	0.0996777	protein_coding	ENST00000368491.3	centrosomal protein 85kDa-like	14	1	0	0	1	0	0	0	0	2	hsa-miR-199a-5p	0.0101	0.0722	0.4322	-0.1	-0.2	0.79	2011	5.30259	Cep85l	-0.268538	0.096656
GINM1	ENSG00000055211	0.00644807	0.9836	0.0792087	protein_coding	ENST00000367419.5	glycoprotein integral membrane 1	428	1	0	1	0	0	0	0	0	0	hsa-miR-199b-5p	0.0015	0.011	0.0739	0	-0.19	0.28	NULL	83.7495	Ginm1	0.310563	0.0736521
LYSMD3	ENSG00000176018	0.00687837	0.9836	0.0919617	protein_coding	ENST00000509384.1	LysM, putative peptidoglycan-binding, domain containing 3	92	1	1	0	0	0	0	0	0	0	hsa-miR-199a-5p	0.0672	0.3415	0.7629	-0.44	-0.47	0.68	2009, 2011	18.1216	Lysmd3	0.529187	0.0156916
SOX6	ENSG00000110693	0.00856785	0.984978	0.110394	protein_coding	ENST00000316399.6	SRY (sex determining region Y)-box 6	22	1	0	0	1	1	0	1	0	0	hsa-miR-199b-5p	0.0113	0.0778	0.3908	-0.07	-0.21	0.63	2011	5.91048	Sox6	-0.442037	0.00117812
PREPL	ENSG00000138078	-0.00549779	0.98519	0.0792443	protein_coding	ENST00000541738.1	prolyl endopeptidase-like	612	1	1	0	0	0	0	0	0	0	hsa-miR-199a-5p	0.0239	0.1582	0.7108	-0.24	-0.29	< 0.1	NULL	44.6741	Prepl	0.327606	0.0388351
ETV6	ENSG00000139083	0.00596085	0.987206	0.0912863	protein_coding	ENST00000396373.4	ets variant 6	44	1	1	0	0	1	0	0	1	1	hsa-miR-199a-5p	0.0183	0.1221	0.5382	-0.2	-0.25	0.55	2011	10.5399	Etv6	-0.0962685	0.517589
EXTL3	ENSG00000012232	0.00603631	0.989267	0.110541	protein_coding	ENST00000220562.4	exostosin-like glycosyltransferase 3	358	1	0	1	0	1	0	1	0	3	hsa-miR-199a-5p	0.0151	0.1093	0.7169	-0.1	-0.1	0.53	2009, 2011	20.5485	Extl3	0.298665	0.166322
ARHGAP29	ENSG00000137962	0.00450044	0.989474	0.0794492	protein_coding	ENST00000260526.6	Rho GTPase activating protein 29	451	1	0	0	1	0	0	0	0	0	hsa-miR-199a-5p	0.0072	0.0518	0.3163	-0.19	-0.19	0.49	2007, 2009, 2011	29.608	Arhgap29	1.01898	0.000149043
XPOT	ENSG00000184575	-0.00293787	0.993454	0.0734123	protein_coding	ENST00000332707.5	exportin, tRNA	887	1	0	1	0	1	0	0	1	1	hsa-miR-199a-5p	0.0091	0.065	0.3911	-0.21	-0.31	0.36	NULL	121.223	Xpot	0.150073	0.511169
RBPMS	ENSG00000157110	-0.00154814	0.994696	0.0993528	protein_coding	ENST00000320203.4	RNA binding protein with multiple splicing	472	1	0	1	0	0	0	0	0	2	hsa-miR-199a-5p	0.0271	0.1815	0.8403	-0.33	-0.36	0.74	2009, 2011	79.0026	Rbpms	0.124357	0.602341
BICC1	ENSG00000122870	-0.000814916	0.995811	0.0945115	protein_coding	ENST00000373886.3	bicaudal C homolog 1 (Drosophila)	165	1	1	0	0	0	0	0	0	0	hsa-miR-199b-5p	0.1385	0.5545	1.0128	-0.48	-0.48	0.82	NULL	43.7932	Bicc1	1.632	1.02057e-07
ERLIN1	ENSG00000107566	-0.00171217	0.995811	0.0747139	protein_coding	ENST00000421367.2	ER lipid raft associated 1	86	1	0	0	1	0	0	0	0	0	hsa-miR-199b-5p	0.0325	0.2187	0.9953	-0.26	-0.26	0.63	2007, 2009, 2011	44.8826	Erlin1	0.10541	0.513675
YAF2	ENSG00000015153	0.00239064	0.995811	0.113824	protein_coding	ENST00000327791.4	YY1 associated factor 2	413	1	0	1	0	0	0	0	0	1	hsa-miR-199a-5p	0.0133	0.0837	0.2964	-0.17	-0.36	0.97	2005, 2007, 2009, 2011	26.2222	Yaf2	0.0848209	0.584319
RANBP10	ENSG00000141084	-0.00129678	0.996672	0.0911335	protein_coding	ENST00000317506.3	RAN binding protein 10	140	1	0	1	0	0	0	0	0	2	hsa-miR-199a-5p	0.0065	0.0461	0.2684	-0.13	-0.14	0.52	2005, 2007, 2009, 2011	11.4373	Ranbp10	-0.442184	0.00355715
EPB41L1	ENSG00000088367	0.00111645	0.996876	0.0744201	protein_coding	ENST00000441639.1	erythrocyte membrane protein band 4.1-like 1	369	2	1	1	0	0	0	0	0	1	hsa-miR-199a-5p	0.0614	0.3565	1.1453	-0.58	-0.58	0.92	2005, 2007, 2009, 2011	56.023	Epb41l1	0.98742	0.00205375
ADAMTSL3	ENSG00000156218	-0.00306727	0.997996	0.113262	protein_coding	ENST00000286744.5	ADAMTS-like 3	9	1	0	1	0	0	0	0	0	0	hsa-miR-199a-5p	0.0064	0.0465	0.2961	-0.02	-0.02	0.32	2005, 2007, 2009, 2011	13.9957	Adamtsl3	0.966873	0.0106308
TANC2	ENSG00000170921	-0.00114258	0.998328	0.120728	protein_coding	ENST00000424789.2	tetratricopeptide repeat, ankyrin repeat and coiled-coil containing 2	155	1	0	1	0	0	0	0	0	3	hsa-miR-199a-5p	0.0127	0.0911	0.5575	-0.02	-0.02	0.30	2009, 2011	8.47513	Tanc2	0.709676	0.0129194
MAPK8	ENSG00000107643	0.00117436	0.998402	0.108076	protein_coding	ENST00000374182.3	mitogen-activated protein kinase 8	227	1	0	0	1	0	0	0	0	0	hsa-miR-199a-5p	0.0017	0.0121	0.0767	0	-0.13	0.41	NULL	33.7535	Mapk8	0.186688	0.263899
FAM222B	ENSG00000173065	0.000506369	0.999095	0.105359	protein_coding	ENST00000582266.1	family with sequence similarity 222, member B	100	1	0	1	0	1	0	1	0	1	hsa-miR-199a-5p	0.0259	0.1818	0.9936	-0.62	-0.74	0.57	2007, 2009, 2011	12.2695	Fam222b	0.0220497	0.896282
MYH9	ENSG00000100345	0.000478637	0.999324	0.099745	protein_coding	ENST00000216181.5	myosin, heavy chain 9, non-muscle	1317	1	0	1	0	1	1	0	0	1	hsa-miR-199a-5p	0.023	0.147	0.5546	-0.2	-0.31	0.83	2005, 2007, 2009, 2011	179.686	Myh9	0.0402616	0.771901
RIN2	ENSG00000132669	8.78659e-05	0.999371	0.089807	protein_coding	ENST00000255006.6	Ras and Rab interactor 2	539	1	0	1	0	0	0	0	0	0	hsa-miR-199a-5p	0.0043	0.0309	0.2012	-0.08	-0.1	0.31	NULL	46.8324	Rin2	1.33131	3.14929e-07

## Sheet: mir199.mirDIP
Gene.Symbol	Uniprot	Pseudogene	MicroRNA	Integrated.Score	Number.of.Sources	Score.Class	Sources
VPS26A	O75436		hsa-miR-199a-5p	0.900555	16	Very High	BCmicrO|CoMeTa|Cupid|DIANA|MBStar|MirAncesTar|miranda_May_2021|miRDB_v6|MiRNATIP|MirSNPInTarget|miRTar2GO|MirTar2|mirzag|MultiMiTar|PACCMIT|TargetScan_v7_2
MYRF	Q9Y2G1		hsa-miR-199a-5p	0.896602	16	Very High	BCmicrO|bitargeting_May_2021|CoMeTa|Cupid|DIANA|MirAncesTar|miranda_May_2021|mirbase|miRDB_v6|MiRNATIP|MirSNPInTarget|MirTar2|mirzag|MultiMiTar|PACCMIT|TargetScan_v7_2
CELSR1	Q9NYQ6		hsa-miR-199a-5p	0.894812	14	Very High	BCmicrO|CoMeTa|DIANA|MBStar|MirAncesTar|miranda_May_2021|miRDB_v6|MiRNATIP|miRTar2GO|MirTar2|mirzag|MultiMiTar|PACCMIT|TargetScan_v7_2
AKAP1	Q92667		hsa-miR-199a-5p	0.875566	15	Very High	BCmicrO|CoMeTa|Cupid|DIANA|MBStar|MirAncesTar|miranda_May_2021|mirbase|miRDB_v6|MiRNATIP|MirTar2|mirzag|MultiMiTar|PACCMIT|TargetScan_v7_2
GCNT2	Q8N0V5		hsa-miR-199a-5p	0.868968	16	Very High	BCmicrO|bitargeting_May_2021|CoMeTa|DIANA|MBStar|MirAncesTar|miranda_May_2021|miRDB_v6|MiRNATIP|MirSNPInTarget|miRTar2GO|MirTar2|mirzag|MultiMiTar|PACCMIT|TargetScan_v7_2
ARHGAP12	Q8IWW6		hsa-miR-199a-5p	0.868849	14	Very High	BCmicrO|CoMeTa|DIANA|MBStar|MirAncesTar|miranda_May_2021|miRDB_v6|MiRNATIP|miRTar2GO|MirTar2|mirzag|MultiMiTar|PACCMIT|TargetScan_v7_2
SLC24A3	Q9HC58		hsa-miR-199a-5p	0.86733	13	Very High	BCmicrO|bitargeting_May_2021|CoMeTa|Cupid|DIANA|MirAncesTar|miranda_May_2021|miRDB_v6|MirTar2|mirzag|MultiMiTar|PACCMIT|TargetScan_v7_2
MCM2	P49736		hsa-miR-199a-5p	0.866587	13	Very High	BCmicrO|CoMeTa|Cupid|DIANA|MBStar|MirAncesTar|mirbase|MiRNATIP|MirTar2|mirzag|MultiMiTar|PACCMIT|TargetScan_v7_2
SACS	Q9NZJ4		hsa-miR-199a-5p	0.862162	15	Very High	BCmicrO|CoMeTa|Cupid|DIANA|MBStar|MirAncesTar|miranda_May_2021|miRDB_v6|miRTar2GO|MirTar2|mirzag|MultiMiTar|PACCMIT|RNA22|TargetScan_v7_2
FLRT3	Q9NZU0		hsa-miR-199a-5p	0.862031	12	Very High	BCmicrO|CoMeTa|Cupid|DIANA|MBStar|miranda_May_2021|miRDB_v6|MirTar2|mirzag|MultiMiTar|PACCMIT|TargetScan_v7_2
SUN1	O94901		hsa-miR-199a-5p	0.861861	15	Very High	BCmicrO|bitargeting_May_2021|CoMeTa|Cupid|MirAncesTar|miranda_May_2021|miRDB_v6|MiRNATIP|miRTar2GO|MirTar2|mirzag|MultiMiTar|PACCMIT|PITA_May_2021|TargetScan_v7_2
PODXL	O00592		hsa-miR-199a-5p	0.855618	15	Very High	BCmicrO|bitargeting_May_2021|CoMeTa|DIANA|MBStar|MirAncesTar|miranda_May_2021|miRDB_v6|MiRNATIP|miRTar2GO|MirTar2|mirzag|MultiMiTar|PITA_May_2021|TargetScan_v7_2
EPB41L1	Q9H4G0		hsa-miR-199a-5p	0.855571	16	Very High	BCmicrO|bitargeting_May_2021|CoMeTa|DIANA|MBStar|MirAncesTar|miranda_May_2021|mirbase|miRDB_v6|MiRNATIP|miRTar2GO|MirTar2|mirzag|PACCMIT|RNA22|TargetScan_v7_2
LARP4	Q71RC2		hsa-miR-199a-5p	0.852167	16	Very High	BCmicrO|bitargeting_May_2021|CoMeTa|Cupid|DIANA|MBStar|MirAncesTar|miranda_May_2021|miRDB_v6|MiRNATIP|miRTar2GO|mirzag|MultiMiTar|PACCMIT|PITA_May_2021|TargetScan_v7_2
SULF1	Q8IWU6		hsa-miR-199a-5p	0.851993	16	Very High	BCmicrO|bitargeting_May_2021|CoMeTa|Cupid|DIANA|MBStar|MirAncesTar|miranda_May_2021|mirbase|miRDB_v6|MiRNATIP|mirzag|MultiMiTar|PACCMIT|PITA_May_2021|TargetScan_v7_2
LIN7C	Q9NUP9		hsa-miR-199a-5p	0.851808	15	Very High	BCmicrO|bitargeting_May_2021|CoMeTa|Cupid|DIANA|MBStar|MirAncesTar|miranda_May_2021|miRDB_v6|miRTar2GO|mirzag|MultiMiTar|PACCMIT|PITA_May_2021|TargetScan_v7_2
RNF11	Q9Y3C5		hsa-miR-199a-5p	0.850914	15	Very High	BCmicrO|CoMeTa|Cupid|DIANA|MBStar|MirAncesTar|miranda_May_2021|miRDB_v6|MiRNATIP|MirSNPInTarget|miRTar2GO|mirzag|MultiMiTar|PACCMIT|TargetScan_v7_2
MAP3K11	Q16584		hsa-miR-199a-5p	0.850842	16	Very High	BCmicrO|bitargeting_May_2021|CoMeTa|Cupid|DIANA|MirAncesTar|miranda_May_2021|mirbase|miRDB_v6|MirTar2|mirzag|MultiMiTar|PACCMIT|PITA_May_2021|RNA22|TargetScan_v7_2
MAB21L1	Q13394		hsa-miR-199a-5p	0.850435	14	Very High	BCmicrO|CoMeTa|Cupid|DIANA|MBStar|MirAncesTar|miranda_May_2021|miRDB_v6|MirTar2|mirzag|MultiMiTar|PACCMIT|RNA22|TargetScan_v7_2
CCNJ	Q5T5M9		hsa-miR-199a-5p	0.849284	15	Very High	BCmicrO|CoMeTa|Cupid|DIANA|MBStar|MirAncesTar|miranda_May_2021|miRDB_v6|MiRNATIP|miRTar2GO|MirTar2|mirzag|MultiMiTar|PITA_May_2021|TargetScan_v7_2
CAPRIN1	Q14444		hsa-miR-199a-5p	0.848579	17	Very High	BCmicrO|CoMeTa|Cupid|DIANA|MBStar|MirAncesTar|miranda_May_2021|miRDB_v6|MiRNATIP|MirSNPInTarget|miRTar2GO|mirzag|MultiMiTar|PACCMIT|PITA_May_2021|RNA22|TargetScan_v7_2
RAD23B	P54727		hsa-miR-199a-5p	0.846405	13	Very High	BCmicrO|CoMeTa|DIANA|MBStar|MirAncesTar|miranda_May_2021|miRDB_v6|MiRNATIP|MirTar2|mirzag|MultiMiTar|PACCMIT|TargetScan_v7_2
PPP1R2	P41236		hsa-miR-199a-5p	0.846342	13	Very High	BCmicrO|CoMeTa|DIANA|MBStar|MirAncesTar|miranda_May_2021|miRDB_v6|MiRNATIP|MirTar2|mirzag|MultiMiTar|PACCMIT|TargetScan_v7_2
ZNF654	Q8IZM8		hsa-miR-199a-5p	0.842164	15	Very High	BCmicrO|bitargeting_May_2021|CoMeTa|Cupid|DIANA|MBStar|MirAncesTar|miranda_May_2021|MiRNATIP|miRTar2GO|MirTar2|mirzag|MultiMiTar|PACCMIT|TargetScan_v7_2
AP1G1	O43747		hsa-miR-199a-5p	0.841223	14	Very High	BCmicrO|CoMeTa|DIANA|MBStar|MirAncesTar|miranda_May_2021|miRDB_v6|MiRNATIP|MirTar2|mirzag|MultiMiTar|PACCMIT|PITA_May_2021|TargetScan_v7_2
RALGAPA1	Q6GYQ0		hsa-miR-199a-5p	0.835767	14	Very High	BCmicrO|CoMeTa|DIANA|MBStar|MirAncesTar|miranda_May_2021|miRDB_v6|MiRNATIP|MirTar2|mirzag|MultiMiTar|PACCMIT|RNA22|TargetScan_v7_2
RNF38	Q9H0F5		hsa-miR-199a-5p	0.832925	15	Very High	BCmicrO|bitargeting_May_2021|CoMeTa|Cupid|DIANA|MBStar|MirAncesTar|miranda_May_2021|miRDB_v6|MiRNATIP|miRTar2GO|MirTar2|mirzag|MultiMiTar|TargetScan_v7_2
MGAT4B	Q9UQ53		hsa-miR-199a-5p	0.832386	14	Very High	BCmicrO|CoMeTa|Cupid|DIANA|MirAncesTar|miranda_May_2021|mirbase|miRDB_v6|MiRNATIP|MirTar2|mirzag|MultiMiTar|PACCMIT|TargetScan_v7_2
SRRM1	Q8IYB3		hsa-miR-199a-5p	0.831499	14	Very High	BCmicrO|bitargeting_May_2021|CoMeTa|Cupid|DIANA|MirAncesTar|miranda_May_2021|mirbase|MirSNPInTarget|miRTar2GO|MirTar2|mirzag|MultiMiTar|TargetScan_v7_2
DDR1	Q08345		hsa-miR-199a-5p	0.830079	14	Very High	BCmicrO|bitargeting_May_2021|CoMeTa|DIANA|MBStar|MirAncesTar|miranda_May_2021|mirbase|miRDB_v6|MiRNATIP|MirTar2|mirzag|PACCMIT|TargetScan_v7_2
TSPAN6	O43657		hsa-miR-199a-5p	0.828978	13	Very High	BCmicrO|CoMeTa|DIANA|MBStar|MirAncesTar|miranda_May_2021|miRDB_v6|MiRNATIP|MirTar2|mirzag|MultiMiTar|PACCMIT|TargetScan_v7_2
KPNA4	O00629		hsa-miR-199a-5p	0.827688	13	Very High	BCmicrO|CoMeTa|DIANA|MBStar|MirAncesTar|miranda_May_2021|miRDB_v6|MiRNATIP|miRTar2GO|mirzag|MultiMiTar|PACCMIT|TargetScan_v7_2
GSK3B	P49841		hsa-miR-199a-5p	0.826698	15	Very High	BCmicrO|CoMeTa|Cupid|DIANA|MBStar|MirAncesTar|miranda_May_2021|mirbase|miRDB_v6|MiRNATIP|MirSNPInTarget|MirTar2|mirzag|MultiMiTar|TargetScan_v7_2
ECE1	P42892		hsa-miR-199a-5p	0.826448	14	Very High	BCmicrO|CoMeTa|DIANA|MBStar|MirAncesTar|miranda_May_2021|mirbase|miRDB_v6|MiRNATIP|miRTar2GO|MirTar2|mirzag|PACCMIT|TargetScan_v7_2
SOS2	Q07890		hsa-miR-199a-5p	0.826217	14	Very High	BCmicrO|bitargeting_May_2021|CoMeTa|Cupid|DIANA|MBStar|MirAncesTar|miranda_May_2021|mirbase|miRDB_v6|MultiMiTar|PACCMIT|PITA_May_2021|TargetScan_v7_2
RAB21	Q9UL25		hsa-miR-199a-5p	0.824581	16	Very High	BCmicrO|bitargeting_May_2021|CoMeTa|Cupid|DIANA|MBStar|MirAncesTar|miranda_May_2021|mirbase|miRDB_v6|MiRNATIP|MirTar2|mirzag|MultiMiTar|RNA22|TargetScan_v7_2
PAN3	Q58A45		hsa-miR-199a-5p	0.821064	14	Very High	BCmicrO|Cupid|DIANA|MBStar|MirAncesTar|miranda_May_2021|miRDB_v6|MiRNATIP|miRTar2GO|MirTar2|mirzag|MultiMiTar|PACCMIT|TargetScan_v7_2
SIRT1	Q96EB6		hsa-miR-199a-5p	0.820697	14	Very High	BCmicrO|CoMeTa|Cupid|DIANA|MBStar|MirAncesTar|miranda_May_2021|miRDB_v6|MiRNATIP|miRTar2GO|mirzag|MultiMiTar|PACCMIT|TargetScan_v7_2
RANBP2	P49792		hsa-miR-199a-5p	0.819486	14	Very High	BCmicrO|CoMeTa|DIANA|MirAncesTar|miranda_May_2021|mirbase|miRDB_v6|MiRNATIP|miRTar2GO|mirzag|MultiMiTar|PACCMIT|RNA22|TargetScan_v7_2
NAA40	Q86UY6		hsa-miR-199a-5p	0.81891	13	Very High	BCmicrO|CoMeTa|DIANA|MirAncesTar|miranda_May_2021|miRDB_v6|MiRNATIP|miRTar2GO|MirTar2|mirzag|MultiMiTar|PACCMIT|TargetScan_v7_2
ONECUT2	O95948		hsa-miR-199a-5p	0.81822	16	Very High	BCmicrO|bitargeting_May_2021|CoMeTa|DIANA|MBStar|MirAncesTar|miranda_May_2021|miRDB_v6|MiRNATIP|MirSNPInTarget|miRTar2GO|MirTar2|mirzag|MultiMiTar|PACCMIT|TargetScan_v7_2
LAMC1	P11047		hsa-miR-199a-5p	0.817988	15	Very High	BCmicrO|CoMeTa|Cupid|DIANA|MBStar|MirAncesTar|miranda_May_2021|miRDB_v6|MiRNATIP|miRTar2GO|mirzag|MultiMiTar|PACCMIT|PITA_May_2021|TargetScan_v7_2
ETS1	P14921		hsa-miR-199a-5p	0.814411	15	Very High	BCmicrO|bitargeting_May_2021|CoMeTa|DIANA|MBStar|MirAncesTar|miranda_May_2021|miRDB_v6|MiRNATIP|miRTar2GO|MirTar2|MultiMiTar|PACCMIT|PITA_May_2021|TargetScan_v7_2
PDPN	Q86YL7		hsa-miR-199a-5p	0.81252	14	Very High	BCmicrO|CoMeTa|Cupid|DIANA|MBStar|MirAncesTar|miranda_May_2021|miRDB_v6|MiRNATIP|miRTar2GO|MirTar2|mirzag|MultiMiTar|TargetScan_v7_2
STK4	Q13043		hsa-miR-199a-5p	0.811744	15	Very High	BCmicrO|CoMeTa|DIANA|MBStar|MirAncesTar|miranda_May_2021|miRDB_v6|MiRNATIP|miRTar2GO|MirTar2|mirzag|MultiMiTar|PACCMIT|RNA22|TargetScan_v7_2
ZNF148	Q9UQR1		hsa-miR-199a-5p	0.810659	15	Very High	BCmicrO|CoMeTa|Cupid|DIANA|MBStar|MirAncesTar|miranda_May_2021|miRDB_v6|MiRNATIP|miRTar2GO|mirzag|MultiMiTar|PACCMIT|PITA_May_2021|TargetScan_v7_2
FZD4	Q9ULV1		hsa-miR-199a-5p	0.80997	14	Very High	BCmicrO|CoMeTa|DIANA|MBStar|MirAncesTar|miranda_May_2021|miRDB_v6|MiRNATIP|MirTar2|mirzag|MultiMiTar|PACCMIT|RNA22|TargetScan_v7_2
HMCN1	Q96RW7		hsa-miR-199a-5p	0.809725	13	Very High	BCmicrO|Cupid|DIANA|MBStar|MirAncesTar|miranda_May_2021|miRDB_v6|MiRNATIP|MirTar2|mirzag|MultiMiTar|PACCMIT|TargetScan_v7_2
FAM222B	Q8WU58		hsa-miR-199a-5p	0.808159	16	Very High	BCmicrO|bitargeting_May_2021|CoMeTa|Cupid|DIANA|MBStar|MirAncesTar|miranda_May_2021|mirbase|miRDB_v6|MiRNATIP|miRTar2GO|mirzag|MultiMiTar|RNA22|TargetScan_v7_2
RBM47	A0AV96		hsa-miR-199a-5p	0.80705	15	Very High	BCmicrO|bitargeting_May_2021|CoMeTa|DIANA|MBStar|MirAncesTar|miranda_May_2021|miRDB_v6|MiRNATIP|miRTar2GO|MirTar2|mirzag|MultiMiTar|PACCMIT|TargetScan_v7_2
NPAS2	Q99743		hsa-miR-199a-5p	0.806848	13	Very High	BCmicrO|CoMeTa|DIANA|MirAncesTar|miranda_May_2021|miRDB_v6|MiRNATIP|miRTar2GO|MirTar2|mirzag|MultiMiTar|PACCMIT|TargetScan_v7_2
LARGE1	O95461		hsa-miR-199a-5p	0.803961	15	Very High	BCmicrO|bitargeting_May_2021|CoMeTa|Cupid|DIANA|MirAncesTar|miranda_May_2021|miRDB_v6|MiRNATIP|miRTar2GO|mirzag|MultiMiTar|PACCMIT|RNA22|TargetScan_v7_2
HIF1A	Q16665		hsa-miR-199a-5p	0.802729	15	Very High	BCmicrO|bitargeting_May_2021|CoMeTa|Cupid|MBStar|MirAncesTar|miranda_May_2021|mirbase|miRDB_v6|MiRNATIP|miRTar2GO|MirTar2|MultiMiTar|PACCMIT|TargetScan_v7_2
GRB10	Q13322		hsa-miR-199a-5p	0.801588	13	Very High	BCmicrO|bitargeting_May_2021|CoMeTa|DIANA|MBStar|MirAncesTar|miranda_May_2021|MiRNATIP|miRTar2GO|MirTar2|MultiMiTar|PACCMIT|TargetScan_v7_2
HSPA5	P11021		hsa-miR-199a-5p	0.800726	12	Very High	BCmicrO|CoMeTa|DIANA|MirAncesTar|miranda_May_2021|miRDB_v6|MiRNATIP|MirTar2|mirzag|MultiMiTar|PACCMIT|TargetScan_v7_2
MINDY3	Q9H8M7		hsa-miR-199a-5p	0.798245	14	Very High	BCmicrO|CoMeTa|DIANA|MBStar|MirAncesTar|miranda_May_2021|mirbase|miRDB_v6|MiRNATIP|MirTar2|mirzag|MultiMiTar|PACCMIT|TargetScan_v7_2
PPP1R9A	Q9ULJ8		hsa-miR-199a-5p	0.79799	14	Very High	BCmicrO|CoMeTa|Cupid|DIANA|MBStar|MirAncesTar|miranda_May_2021|miRDB_v6|MiRNATIP|miRTar2GO|mirzag|MultiMiTar|RNA22|TargetScan_v7_2
CLIP1	P30622		hsa-miR-199a-5p	0.79579	14	Very High	BCmicrO|bitargeting_May_2021|CoMeTa|Cupid|DIANA|MBStar|MirAncesTar|miranda_May_2021|miRDB_v6|MirTar2|mirzag|MultiMiTar|PACCMIT|TargetScan_v7_2
NLK	Q9UBE8		hsa-miR-199a-5p	0.794406	13	Very High	BCmicrO|CoMeTa|Cupid|DIANA|MirAncesTar|miranda_May_2021|miRDB_v6|MiRNATIP|miRTar2GO|mirzag|MultiMiTar|PACCMIT|TargetScan_v7_2
ZCCHC2	Q9C0B9		hsa-miR-199a-5p	0.794239	14	Very High	BCmicrO|CoMeTa|Cupid|MBStar|MirAncesTar|miranda_May_2021|miRDB_v6|MiRNATIP|miRTar2GO|MirTar2|mirzag|MultiMiTar|PACCMIT|TargetScan_v7_2
TOX3	O15405		hsa-miR-199a-5p	0.793795	13	Very High	BCmicrO|CoMeTa|Cupid|DIANA|MBStar|MirAncesTar|miranda_May_2021|miRDB_v6|MiRNATIP|MirTar2|mirzag|PACCMIT|TargetScan_v7_2
SORCS3	Q9UPU3		hsa-miR-199a-5p	0.793014	13	Very High	BCmicrO|CoMeTa|DIANA|MBStar|MirAncesTar|miranda_May_2021|miRDB_v6|MiRNATIP|MirSNPInTarget|MirTar2|mirzag|MultiMiTar|TargetScan_v7_2
FZD6	O60353		hsa-miR-199a-5p	0.792347	11	Very High	BCmicrO|CoMeTa|DIANA|MBStar|MirAncesTar|miranda_May_2021|miRDB_v6|MiRNATIP|miRTar2GO|PACCMIT|TargetScan_v7_2
ARHGAP21	Q5T5U3		hsa-miR-199a-5p	0.787718	10	Very High	BCmicrO|Cupid|DIANA|MBStar|MirAncesTar|miranda_May_2021|miRDB_v6|MirTar2|PACCMIT|TargetScan_v7_2
CCDC120	Q96HB5		hsa-miR-199a-5p	0.787412	13	Very High	BCmicrO|bitargeting_May_2021|Cupid|DIANA|MBStar|MirAncesTar|miranda_May_2021|miRDB_v6|MiRNATIP|MultiMiTar|PACCMIT|RNA22|TargetScan_v7_2
BTRC	Q9Y297		hsa-miR-199a-5p	0.785163	16	Very High	BCmicrO|bitargeting_May_2021|CoMeTa|DIANA|MBStar|MirAncesTar|miranda_May_2021|miRDB_v6|MiRNATIP|miRTar2GO|MirTar2|mirzag|MultiMiTar|PACCMIT|RNA22|TargetScan_v7_2
BTBD3	Q9Y2F9		hsa-miR-199a-5p	0.784933	14	Very High	BCmicrO|bitargeting_May_2021|CoMeTa|Cupid|DIANA|MBStar|MirAncesTar|miranda_May_2021|miRDB_v6|MiRNATIP|mirzag|MultiMiTar|RNA22|TargetScan_v7_2
PPARGC1A	Q9UBK2		hsa-miR-199a-5p	0.783905	14	Very High	BCmicrO|CoMeTa|DIANA|MBStar|MirAncesTar|miranda_May_2021|miRDB_v6|MiRNATIP|mirzag|MultiMiTar|PACCMIT|PITA_May_2021|RNA22|TargetScan_v7_2
LYSMD3	Q7Z3D4		hsa-miR-199a-5p	0.78386	12	Very High	BCmicrO|bitargeting_May_2021|Cupid|DIANA|MirAncesTar|miranda_May_2021|MiRNATIP|miRTar2GO|MirTar2|mirzag|MultiMiTar|TargetScan_v7_2
CLTC	Q00610		hsa-miR-199a-5p	0.783128	14	Very High	BCmicrO|CoMeTa|DIANA|MBStar|MirAncesTar|miranda_May_2021|miRDB_v6|MiRNATIP|MirSNPInTarget|miRTar2GO|MirTar2|mirzag|MultiMiTar|TargetScan_v7_2
DDX3X	O00571		hsa-miR-199a-5p	0.781991	15	Very High	BCmicrO|bitargeting_May_2021|CoMeTa|DIANA|MirAncesTar|miranda_May_2021|MiRNATIP|miRTar2GO|MirTar2|mirzag|MultiMiTar|PACCMIT|PITA_May_2021|RNA22|TargetScan_v7_2
SHOC2	Q9UQ13		hsa-miR-199a-5p	0.781987	11	Very High	BCmicrO|Cupid|DIANA|MBStar|MirAncesTar|miRDB_v6|MiRNATIP|miRTar2GO|mirzag|MultiMiTar|TargetScan_v7_2
EIF5B	O60841		hsa-miR-199a-5p	0.781207	13	Very High	BCmicrO|CoMeTa|DIANA|MirAncesTar|miranda_May_2021|mirbase|miRDB_v6|MiRNATIP|MirTar2|mirzag|MultiMiTar|PACCMIT|TargetScan_v7_2
ZNF776	Q68DI1		hsa-miR-199a-5p	0.780908	14	Very High	BCmicrO|DIANA|MBStar|MirAncesTar|miranda_May_2021|miRDB_v6|MiRNATIP|MirSNPInTarget|miRTar2GO|MirTar2|mirzag|MultiMiTar|RNA22|TargetScan_v7_2
DDX3Y	O15523		hsa-miR-199a-5p	0.780722	15	Very High	BCmicrO|CoMeTa|DIANA|MBStar|MirAncesTar|miranda_May_2021|miRDB_v6|MiRNATIP|miRTar2GO|MirTar2|mirzag|MultiMiTar|PACCMIT|RNA22|TargetScan_v7_2
ZBTB18	Q99592		hsa-miR-199a-5p	0.780256	14	Very High	BCmicrO|bitargeting_May_2021|CoMeTa|DIANA|MBStar|MirAncesTar|miranda_May_2021|MiRNATIP|miRTar2GO|MirTar2|mirzag|MultiMiTar|PITA_May_2021|TargetScan_v7_2
APPBP2	Q92624		hsa-miR-199a-5p	0.779743	13	Very High	BCmicrO|CoMeTa|Cupid|DIANA|MBStar|MirAncesTar|miranda_May_2021|MiRNATIP|miRTar2GO|mirzag|MultiMiTar|PACCMIT|TargetScan_v7_2
SAT1	P21673		hsa-miR-199a-5p	0.777954	12	Very High	BCmicrO|CoMeTa|Cupid|DIANA|MirAncesTar|miranda_May_2021|mirbase|MiRNATIP|MirTar2|mirzag|MultiMiTar|TargetScan_v7_2
PRPF40A	O75400		hsa-miR-199a-5p	0.777444	12	Very High	BCmicrO|CoMeTa|DIANA|MBStar|MirAncesTar|miranda_May_2021|MiRNATIP|miRTar2GO|MirTar2|mirzag|PACCMIT|TargetScan_v7_2
NTNG2	Q96CW9		hsa-miR-199a-5p	0.776102	13	Very High	BCmicrO|bitargeting_May_2021|CoMeTa|Cupid|MBStar|MirAncesTar|miranda_May_2021|mirbase|MiRNATIP|MirTar2|MultiMiTar|RNA22|TargetScan_v7_2
TSPAN3	O60637		hsa-miR-199a-5p	0.775631	14	Very High	BCmicrO|bitargeting_May_2021|CoMeTa|DIANA|MBStar|MirAncesTar|miranda_May_2021|MiRNATIP|miRTar2GO|MirTar2|mirzag|MultiMiTar|PACCMIT|TargetScan_v7_2
CDCA7L	Q96GN5		hsa-miR-199a-5p	0.775484	15	Very High	BCmicrO|bitargeting_May_2021|DIANA|MBStar|MirAncesTar|miranda_May_2021|mirbase|miRDB_v6|MiRNATIP|MirSNPInTarget|MirTar2|mirzag|PACCMIT|PITA_May_2021|TargetScan_v7_2
ADD3	Q9UEY8		hsa-miR-199a-5p	0.775442	12	Very High	BCmicrO|CoMeTa|Cupid|DIANA|MBStar|MirAncesTar|miranda_May_2021|MiRNATIP|miRTar2GO|mirzag|MultiMiTar|TargetScan_v7_2
PAX3	P23760		hsa-miR-199a-5p	0.775127	13	Very High	BCmicrO|CoMeTa|Cupid|DIANA|MBStar|MirAncesTar|miranda_May_2021|MiRNATIP|MirSNPInTarget|MirTar2|mirzag|MultiMiTar|TargetScan_v7_2
MARCHF7	Q9H992		hsa-miR-199a-5p	0.774553	11	Very High	BCmicrO|CoMeTa|DIANA|MBStar|MirAncesTar|miranda_May_2021|mirzag|MultiMiTar|PACCMIT|RNA22|TargetScan_v7_2
PDE4D	Q08499		hsa-miR-199a-5p	0.773187	13	Very High	BCmicrO|CoMeTa|DIANA|MBStar|MirAncesTar|miranda_May_2021|miRDB_v6|MiRNATIP|miRTar2GO|mirzag|MultiMiTar|PACCMIT|TargetScan_v7_2
ZNF579	Q8NAF0		hsa-miR-199a-5p	0.771109	12	Very High	BCmicrO|Cupid|DIANA|MBStar|MirAncesTar|miranda_May_2021|mirbase|miRDB_v6|MultiMiTar|PACCMIT|RNA22|TargetScan_v7_2
DPP8	Q6V1X1		hsa-miR-199a-5p	0.770276	13	Very High	BCmicrO|bitargeting_May_2021|CoMeTa|DIANA|MirAncesTar|miranda_May_2021|mirbase|miRDB_v6|MiRNATIP|MirTar2|MultiMiTar|PITA_May_2021|TargetScan_v7_2
ARF6	P62330		hsa-miR-199a-5p	0.769905	13	Very High	BCmicrO|Cupid|MBStar|MirAncesTar|miranda_May_2021|miRDB_v6|MiRNATIP|MirSNPInTarget|MirTar2|mirzag|MultiMiTar|PACCMIT|TargetScan_v7_2
GPRC5A	Q8NFJ5		hsa-miR-199a-5p	0.769495	12	Very High	BCmicrO|CoMeTa|DIANA|MBStar|MirAncesTar|miranda_May_2021|miRDB_v6|MiRNATIP|MirSNPInTarget|miRTar2GO|PACCMIT|TargetScan_v7_2
SLF2	Q8IX21		hsa-miR-199a-5p	0.7685	12	Very High	BCmicrO|Cupid|DIANA|MBStar|MirAncesTar|miranda_May_2021|MiRNATIP|miRTar2GO|mirzag|MultiMiTar|PACCMIT|TargetScan_v7_2
NAALADL2	Q58DX5		hsa-miR-199a-5p	0.767564	12	Very High	BCmicrO|Cupid|DIANA|MBStar|MirAncesTar|miranda_May_2021|miRDB_v6|mirzag|MultiMiTar|PACCMIT|RNA22|TargetScan_v7_2
AUTS2	Q8WXX7		hsa-miR-199a-5p	0.767426	13	Very High	BCmicrO|CoMeTa|Cupid|DIANA|MBStar|MirAncesTar|miranda_May_2021|miRDB_v6|MiRNATIP|miRTar2GO|mirzag|MultiMiTar|TargetScan_v7_2
PPFIBP1	Q86W92		hsa-miR-199a-5p	0.766093	15	Very High	BCmicrO|bitargeting_May_2021|CoMeTa|DIANA|MBStar|MirAncesTar|miranda_May_2021|miRDB_v6|MiRNATIP|mirzag|MultiMiTar|PACCMIT|PITA_May_2021|RNA22|TargetScan_v7_2
LCOR	Q96JN0		hsa-miR-199a-5p	0.766051	13	Very High	BCmicrO|bitargeting_May_2021|Cupid|DIANA|MBStar|MirAncesTar|miranda_May_2021|MiRNATIP|miRTar2GO|mirzag|MultiMiTar|RNA22|TargetScan_v7_2
UBAP1	Q9NZ09		hsa-miR-199a-5p	0.765681	13	Very High	BCmicrO|CoMeTa|DIANA|MBStar|MirAncesTar|miranda_May_2021|mirbase|miRDB_v6|MiRNATIP|MirTar2|mirzag|MultiMiTar|TargetScan_v7_2
SNAI1	O95863		hsa-miR-199a-5p	0.764411	12	Very High	BCmicrO|CoMeTa|DIANA|MirAncesTar|miranda_May_2021|miRDB_v6|MiRNATIP|MirTar2|mirzag|MultiMiTar|PITA_May_2021|TargetScan_v7_2
RBBP4	Q09028		hsa-miR-199a-5p	0.763143	13	Very High	BCmicrO|CoMeTa|DIANA|MBStar|MirAncesTar|miranda_May_2021|mirbase|MiRNATIP|miRTar2GO|MirTar2|mirzag|MultiMiTar|TargetScan_v7_2
CELF2	O95319		hsa-miR-199a-5p	0.762791	12	Very High	BCmicrO|CoMeTa|DIANA|MBStar|MirAncesTar|miranda_May_2021|MiRNATIP|miRTar2GO|mirzag|MultiMiTar|PACCMIT|TargetScan_v7_2
AFTPH	Q6ULP2		hsa-miR-199a-5p	0.762573	14	Very High	BCmicrO|CoMeTa|Cupid|DIANA|MBStar|MirAncesTar|miranda_May_2021|miRDB_v6|MiRNATIP|miRTar2GO|mirzag|MultiMiTar|PACCMIT|TargetScan_v7_2
PKN2	Q16513		hsa-miR-199a-5p	0.760867	14	Very High	BCmicrO|bitargeting_May_2021|CoMeTa|Cupid|DIANA|MBStar|MirAncesTar|miranda_May_2021|mirbase|miRDB_v6|miRTar2GO|mirzag|MultiMiTar|TargetScan_v7_2
HAPLN1	P10915		hsa-miR-199a-5p	0.759809	12	Very High	BCmicrO|bitargeting_May_2021|DIANA|MBStar|MirAncesTar|miranda_May_2021|miRDB_v6|MiRNATIP|MirSNPInTarget|MirTar2|mirzag|TargetScan_v7_2
GJA5	P36382		hsa-miR-199a-5p	0.75891	11	Very High	BCmicrO|CoMeTa|Cupid|DIANA|MBStar|MirAncesTar|miranda_May_2021|MirTar2|mirzag|MultiMiTar|TargetScan_v7_2
CCDC43	Q96MW1		hsa-miR-199a-5p	0.758732	11	Very High	BCmicrO|DIANA|MirAncesTar|miranda_May_2021|miRDB_v6|MiRNATIP|MirTar2|mirzag|MultiMiTar|PACCMIT|TargetScan_v7_2
CACUL1	Q86Y37		hsa-miR-199a-5p	0.757028	13	Very High	BCmicrO|bitargeting_May_2021|DIANA|MBStar|MirAncesTar|miranda_May_2021|miRDB_v6|MiRNATIP|miRTar2GO|MirTar2|MultiMiTar|RNA22|TargetScan_v7_2
RASSF2	P50749		hsa-miR-199a-5p	0.755723	12	Very High	BCmicrO|CoMeTa|DIANA|MBStar|MirAncesTar|miranda_May_2021|miRDB_v6|MiRNATIP|MirSNPInTarget|mirzag|MultiMiTar|TargetScan_v7_2
CLCN3	P51790		hsa-miR-199a-5p	0.755431	13	Very High	BCmicrO|bitargeting_May_2021|Cupid|DIANA|MBStar|MirAncesTar|miranda_May_2021|miRDB_v6|MiRNATIP|miRTar2GO|MirTar2|MultiMiTar|TargetScan_v7_2
ZFP2	Q6ZN57		hsa-miR-199a-5p	0.755376	13	Very High	BCmicrO|CoMeTa|Cupid|DIANA|MirAncesTar|miranda_May_2021|mirbase|miRDB_v6|MirTar2|mirzag|MultiMiTar|RNA22|TargetScan_v7_2
IPO8	O15397		hsa-miR-199a-5p	0.754476	14	Very High	BCmicrO|bitargeting_May_2021|CoMeTa|DIANA|MBStar|MirAncesTar|miranda_May_2021|miRDB_v6|MiRNATIP|miRTar2GO|mirzag|MultiMiTar|PACCMIT|TargetScan_v7_2
DUSP14	O95147		hsa-miR-199a-5p	0.75379	13	Very High	BCmicrO|CoMeTa|DIANA|MBStar|MirAncesTar|miranda_May_2021|mirbase|miRDB_v6|MiRNATIP|MirTar2|mirzag|MultiMiTar|TargetScan_v7_2
UBL3	O95164		hsa-miR-199a-5p	0.751777	12	Very High	BCmicrO|CoMeTa|DIANA|MBStar|MirAncesTar|miranda_May_2021|miRDB_v6|MiRNATIP|miRTar2GO|mirzag|MultiMiTar|TargetScan_v7_2
EPHA7	Q15375		hsa-miR-199a-5p	0.751753	13	Very High	BCmicrO|CoMeTa|DIANA|MBStar|MirAncesTar|miranda_May_2021|miRDB_v6|MiRNATIP|miRTar2GO|MirTar2|mirzag|MultiMiTar|TargetScan_v7_2
TMEM63B	Q5T3F8		hsa-miR-199a-5p	0.751254	13	Very High	BCmicrO|Cupid|DIANA|MBStar|MirAncesTar|miranda_May_2021|mirbase|miRDB_v6|MiRNATIP|mirzag|PACCMIT|RNA22|TargetScan_v7_2
ZNF516	Q92618		hsa-miR-199a-5p	0.750662	12	Very High	BCmicrO|CoMeTa|DIANA|MirAncesTar|miranda_May_2021|miRDB_v6|MiRNATIP|MirTar2|mirzag|PACCMIT|PITA_May_2021|TargetScan_v7_2
CRYBG3	Q68DQ2		hsa-miR-199a-5p	0.750362	12	Very High	BCmicrO|bitargeting_May_2021|CoMeTa|DIANA|MBStar|MirAncesTar|miranda_May_2021|miRDB_v6|MiRNATIP|MultiMiTar|RNA22|TargetScan_v7_2
PHTF2	Q8N3S3		hsa-miR-199a-5p	0.750251	13	Very High	BCmicrO|bitargeting_May_2021|CoMeTa|Cupid|DIANA|MBStar|MirAncesTar|miranda_May_2021|MiRNATIP|miRTar2GO|mirzag|MultiMiTar|TargetScan_v7_2
CLK2	P49760		hsa-miR-199a-5p	0.749748	13	Very High	BCmicrO|bitargeting_May_2021|CoMeTa|Cupid|DIANA|MirAncesTar|miranda_May_2021|mirbase|miRDB_v6|miRTar2GO|MultiMiTar|PACCMIT|TargetScan_v7_2
CACNB2	Q08289		hsa-miR-199a-5p	0.749241	15	Very High	BCmicrO|bitargeting_May_2021|CoMeTa|Cupid|DIANA|MBStar|MirAncesTar|miranda_May_2021|miRDB_v6|MiRNATIP|miRTar2GO|mirzag|MultiMiTar|RNA22|TargetScan_v7_2
YAF2	Q8IY57		hsa-miR-199a-5p	0.747865	14	Very High	BCmicrO|bitargeting_May_2021|CoMeTa|MBStar|MirAncesTar|miranda_May_2021|mirbase|MiRNATIP|MirTar2|mirzag|MultiMiTar|PACCMIT|PITA_May_2021|TargetScan_v7_2
ATXN7	O15265		hsa-miR-199a-5p	0.747086	15	Very High	BCmicrO|bitargeting_May_2021|CoMeTa|DIANA|MBStar|MirAncesTar|miranda_May_2021|miRDB_v6|MiRNATIP|MirTar2|mirzag|MultiMiTar|PACCMIT|PITA_May_2021|TargetScan_v7_2
ABCC1	P33527		hsa-miR-199a-5p	0.746607	12	Very High	BCmicrO|CoMeTa|DIANA|MirAncesTar|miranda_May_2021|miRDB_v6|miRTar2GO|MirTar2|mirzag|MultiMiTar|RNA22|TargetScan_v7_2
MAP4K3	Q8IVH8		hsa-miR-199a-5p	0.744225	12	Very High	BCmicrO|CoMeTa|Cupid|DIANA|MBStar|MirAncesTar|miranda_May_2021|MiRNATIP|miRTar2GO|mirzag|MultiMiTar|TargetScan_v7_2
RHEB	Q15382		hsa-miR-199a-5p	0.743099	13	Very High	BCmicrO|bitargeting_May_2021|CoMeTa|MBStar|MirAncesTar|miranda_May_2021|mirbase|MiRNATIP|MirSNPInTarget|miRTar2GO|MultiMiTar|PACCMIT|TargetScan_v7_2
WIPI2	Q9Y4P8		hsa-miR-199a-5p	0.742557	13	Very High	BCmicrO|bitargeting_May_2021|CoMeTa|DIANA|MBStar|MirAncesTar|miranda_May_2021|MiRNATIP|MirSNPInTarget|miRTar2GO|MirTar2|MultiMiTar|TargetScan_v7_2
TAB3	Q8N5C8		hsa-miR-199a-5p	0.741151	14	Very High	BCmicrO|bitargeting_May_2021|Cupid|DIANA|MBStar|MirAncesTar|miranda_May_2021|miRDB_v6|MiRNATIP|mirzag|MultiMiTar|PACCMIT|PITA_May_2021|TargetScan_v7_2
ASRGL1	Q7L266		hsa-miR-199a-5p	0.740829	11	Very High	BCmicrO|CoMeTa|DIANA|MBStar|MirAncesTar|miranda_May_2021|miRDB_v6|MiRNATIP|MirTar2|mirzag|TargetScan_v7_2
GPR89A	B7ZAQ6		hsa-miR-199a-5p	0.739913	11	Very High	BCmicrO|CoMeTa|DIANA|MBStar|MirAncesTar|miranda_May_2021|miRDB_v6|MiRNATIP|MirTar2|mirzag|TargetScan_v7_2
MYEF2	Q9P2K5		hsa-miR-199a-5p	0.739414	13	Very High	BCmicrO|CoMeTa|DIANA|MBStar|MirAncesTar|miranda_May_2021|miRDB_v6|MiRNATIP|mirzag|MultiMiTar|PACCMIT|RNA22|TargetScan_v7_2
TAF9B	Q9HBM6		hsa-miR-199a-5p	0.738476	11	Very High	BCmicrO|CoMeTa|DIANA|MBStar|MirAncesTar|miranda_May_2021|miRDB_v6|MiRNATIP|mirzag|PACCMIT|TargetScan_v7_2
ABHD17C	Q6PCB6		hsa-miR-199a-5p	0.738124	11	Very High	BCmicrO|DIANA|MBStar|MirAncesTar|miranda_May_2021|mirbase|miRDB_v6|MiRNATIP|mirzag|PACCMIT|TargetScan_v7_2
M6PR	P20645		hsa-miR-199a-5p	0.736842	13	Very High	BCmicrO|CoMeTa|DIANA|MirAncesTar|miranda_May_2021|mirbase|miRDB_v6|MiRNATIP|MirTar2|mirzag|MultiMiTar|PACCMIT|TargetScan_v7_2
SARAF	Q96BY9		hsa-miR-199a-5p	0.736788	11	Very High	BCmicrO|bitargeting_May_2021|CoMeTa|DIANA|MirAncesTar|miranda_May_2021|mirbase|miRDB_v6|MiRNATIP|MirSNPInTarget|TargetScan_v7_2
PLXNA2	O75051		hsa-miR-199a-5p	0.735553	13	Very High	BCmicrO|bitargeting_May_2021|CoMeTa|DIANA|MBStar|MirAncesTar|miranda_May_2021|miRDB_v6|MiRNATIP|MirTar2|mirzag|MultiMiTar|TargetScan_v7_2
ZNF763	Q0D2J5		hsa-miR-199a-5p	0.735303	13	Very High	BCmicrO|bitargeting_May_2021|DIANA|MBStar|MirAncesTar|miranda_May_2021|miRDB_v6|MiRNATIP|MirSNPInTarget|MirTar2|mirzag|MultiMiTar|PITA_May_2021
UBE2G1	P62253		hsa-miR-199a-5p	0.734299	12	Very High	BCmicrO|CoMeTa|DIANA|MBStar|MirAncesTar|miranda_May_2021|MiRNATIP|miRTar2GO|mirzag|MultiMiTar|RNA22|TargetScan_v7_2
ZNF652	Q9Y2D9		hsa-miR-199a-5p	0.734037	12	Very High	BCmicrO|bitargeting_May_2021|CoMeTa|DIANA|MBStar|MirAncesTar|miranda_May_2021|miRDB_v6|MiRNATIP|miRTar2GO|MultiMiTar|TargetScan_v7_2
NINL	Q9Y2I6		hsa-miR-199a-5p	0.733859	9	Very High	BCmicrO|DIANA|MirAncesTar|miranda_May_2021|miRDB_v6|MirTar2|mirzag|PACCMIT|TargetScan_v7_2
CSGALNACT1	Q8TDX6		hsa-miR-199a-5p	0.733408	14	Very High	BCmicrO|bitargeting_May_2021|CoMeTa|DIANA|MBStar|MirAncesTar|miranda_May_2021|MiRNATIP|MirSNPInTarget|MirTar2|mirzag|PITA_May_2021|RNA22|TargetScan_v7_2
ACVR2B	Q13705		hsa-miR-199a-5p	0.733325	11	Very High	BCmicrO|CoMeTa|MirAncesTar|miranda_May_2021|miRDB_v6|MiRNATIP|miRTar2GO|MirTar2|mirzag|MultiMiTar|TargetScan_v7_2
EXOC8	Q8IYI6		hsa-miR-199a-5p	0.731971	11	Very High	BCmicrO|Cupid|DIANA|MBStar|MirAncesTar|miranda_May_2021|miRDB_v6|MiRNATIP|mirzag|MultiMiTar|TargetScan_v7_2
GNG5	P63218		hsa-miR-199a-5p	0.731628	11	Very High	BCmicrO|Cupid|DIANA|MBStar|MirAncesTar|miranda_May_2021|mirbase|miRDB_v6|MiRNATIP|PACCMIT|TargetScan_v7_2
C1GALT1	Q9NS00		hsa-miR-199a-5p	0.731532	11	Very High	BCmicrO|CoMeTa|DIANA|MBStar|MirAncesTar|miranda_May_2021|mirbase|miRTar2GO|MirTar2|mirzag|TargetScan_v7_2
PALS1	Q8N3R9		hsa-miR-199a-5p	0.731248	14	Very High	BCmicrO|bitargeting_May_2021|CoMeTa|DIANA|MBStar|MirAncesTar|miranda_May_2021|miRDB_v6|MiRNATIP|MirTar2|mirzag|MultiMiTar|PACCMIT|TargetScan_v7_2
PAXBP1	Q9Y5B6		hsa-miR-199a-5p	0.730181	10	Very High	BCmicrO|bitargeting_May_2021|CoMeTa|Cupid|MirAncesTar|miranda_May_2021|MirTar2|mirzag|MultiMiTar|TargetScan_v7_2
ALS2	Q96Q42		hsa-miR-199a-5p	0.729224	13	Very High	BCmicrO|bitargeting_May_2021|DIANA|MBStar|MirAncesTar|miranda_May_2021|miRDB_v6|MiRNATIP|mirzag|MultiMiTar|PACCMIT|RNA22|TargetScan_v7_2
TSPAN5	P62079		hsa-miR-199a-5p	0.728375	12	Very High	BCmicrO|CoMeTa|DIANA|MBStar|MirAncesTar|miranda_May_2021|mirbase|miRDB_v6|MiRNATIP|PACCMIT|PITA_May_2021|TargetScan_v7_2
EXTL3	O43909		hsa-miR-199a-5p	0.726957	14	Very High	BCmicrO|bitargeting_May_2021|CoMeTa|DIANA|MBStar|MirAncesTar|miranda_May_2021|MiRNATIP|MirSNPInTarget|miRTar2GO|mirzag|MultiMiTar|PACCMIT|TargetScan_v7_2
RAB10	P61026		hsa-miR-199a-5p	0.726471	13	Very High	BCmicrO|bitargeting_May_2021|Cupid|DIANA|MBStar|MirAncesTar|miranda_May_2021|MiRNATIP|MirTar2|mirzag|MultiMiTar|PACCMIT|TargetScan_v7_2
HSPA12A	O43301		hsa-miR-199a-5p	0.725818	12	Very High	BCmicrO|bitargeting_May_2021|CoMeTa|DIANA|MBStar|MirAncesTar|miranda_May_2021|miRDB_v6|MiRNATIP|MirTar2|mirzag|TargetScan_v7_2
NFE2L1	Q14494		hsa-miR-199a-5p	0.724959	14	Very High	BCmicrO|bitargeting_May_2021|CoMeTa|DIANA|MBStar|MirAncesTar|miranda_May_2021|miRDB_v6|MiRNATIP|miRTar2GO|MultiMiTar|PACCMIT|RNA22|TargetScan_v7_2
DYRK1A	Q13627		hsa-miR-199a-5p	0.72415	13	Very High	BCmicrO|bitargeting_May_2021|CoMeTa|DIANA|MBStar|MirAncesTar|miranda_May_2021|miRDB_v6|MiRNATIP|MultiMiTar|PACCMIT|RNA22|TargetScan_v7_2
CDKN1B	P46527		hsa-miR-199a-5p	0.723258	13	Very High	BCmicrO|bitargeting_May_2021|DIANA|MBStar|MirAncesTar|miranda_May_2021|MiRNATIP|MirSNPInTarget|miRTar2GO|MirTar2|mirzag|PITA_May_2021|TargetScan_v7_2
TM9SF3	Q9HD45		hsa-miR-199a-5p	0.723243	12	Very High	BCmicrO|CoMeTa|Cupid|DIANA|MBStar|MirAncesTar|miranda_May_2021|MiRNATIP|MirTar2|mirzag|MultiMiTar|TargetScan_v7_2
FAM107B	Q9H098		hsa-miR-199a-5p	0.722504	11	Very High	BCmicrO|bitargeting_May_2021|DIANA|MBStar|MirAncesTar|miranda_May_2021|mirbase|MirTar2|mirzag|PITA_May_2021|TargetScan_v7_2
NAA15	Q9BXJ9		hsa-miR-199a-5p	0.722374	12	Very High	BCmicrO|CoMeTa|Cupid|MBStar|MirAncesTar|miranda_May_2021|miRDB_v6|MiRNATIP|miRTar2GO|mirzag|MultiMiTar|TargetScan_v7_2
CBL	P22681		hsa-miR-199a-5p	0.722022	14	Very High	BCmicrO|CoMeTa|DIANA|MBStar|MirAncesTar|miranda_May_2021|miRDB_v6|MiRNATIP|miRTar2GO|mirzag|MultiMiTar|PACCMIT|RNA22|TargetScan_v7_2
WAPL	Q7Z5K2		hsa-miR-199a-5p	0.721843	13	Very High	BCmicrO|CoMeTa|DIANA|MBStar|MirAncesTar|miranda_May_2021|mirbase|miRDB_v6|MiRNATIP|miRTar2GO|mirzag|MultiMiTar|TargetScan_v7_2
SRGAP3	O43295		hsa-miR-199a-5p	0.721195	15	Very High	BCmicrO|bitargeting_May_2021|CoMeTa|Cupid|DIANA|MBStar|MirAncesTar|miranda_May_2021|miRDB_v6|MiRNATIP|MirSNPInTarget|mirzag|MultiMiTar|RNA22|TargetScan_v7_2
ZNF468	Q5VIY5		hsa-miR-199a-5p	0.721082	14	Very High	BCmicrO|bitargeting_May_2021|CoMeTa|DIANA|MBStar|MirAncesTar|miranda_May_2021|miRDB_v6|MiRNATIP|MirSNPInTarget|MirTar2|mirzag|MultiMiTar|RNA22
OXSR1	O95747		hsa-miR-199a-5p	0.720909	13	Very High	BCmicrO|CoMeTa|Cupid|DIANA|MBStar|MirAncesTar|miranda_May_2021|MiRNATIP|miRTar2GO|mirzag|MultiMiTar|RNA22|TargetScan_v7_2
HLF	Q16534		hsa-miR-199a-5p	0.720311	12	Very High	BCmicrO|bitargeting_May_2021|CoMeTa|DIANA|MBStar|MirAncesTar|miranda_May_2021|mirzag|MultiMiTar|PACCMIT|PITA_May_2021|TargetScan_v7_2
ZBTB42	B2RXF5		hsa-miR-199a-5p	0.718817	11	Very High	BCmicrO|bitargeting_May_2021|DIANA|MirAncesTar|miranda_May_2021|miRDB_v6|MirSNPInTarget|miRTar2GO|MirTar2|mirzag|TargetScan_v7_2
RBPMS	Q93062		hsa-miR-199a-5p	0.716279	12	Very High	BCmicrO|CoMeTa|DIANA|MBStar|MirAncesTar|miranda_May_2021|MiRNATIP|MirSNPInTarget|MirTar2|mirzag|MultiMiTar|TargetScan_v7_2
CAV1	Q03135		hsa-miR-199a-5p	0.716078	14	Very High	BCmicrO|CoMeTa|DIANA|MBStar|MirAncesTar|miranda_May_2021|MiRNATIP|MirSNPInTarget|MirTar2|mirzag|MultiMiTar|PACCMIT|RNA22|TargetScan_v7_2
CDKN1C	P49918		hsa-miR-199a-5p	0.715761	12	Very High	BCmicrO|CoMeTa|Cupid|DIANA|MirAncesTar|miranda_May_2021|mirbase|miRDB_v6|MiRNATIP|miRTar2GO|mirzag|TargetScan_v7_2
NECTIN1	Q15223		hsa-miR-199a-5p	0.715106	10	Very High	BCmicrO|CoMeTa|DIANA|MirAncesTar|miranda_May_2021|miRDB_v6|MiRNATIP|MirTar2|MultiMiTar|TargetScan_v7_2
JAG1	P78504		hsa-miR-199a-5p	0.714673	11	Very High	BCmicrO|CoMeTa|DIANA|MBStar|MirAncesTar|miranda_May_2021|MiRNATIP|miRTar2GO|mirzag|MultiMiTar|TargetScan_v7_2
FSTL4	Q6MZW2		hsa-miR-199a-5p	0.714662	12	Very High	BCmicrO|bitargeting_May_2021|CoMeTa|DIANA|MBStar|MirAncesTar|miranda_May_2021|miRTar2GO|mirzag|MultiMiTar|RNA22|TargetScan_v7_2
BEND3	Q5T5X7		hsa-miR-199a-5p	0.713955	12	Very High	BCmicrO|DIANA|MBStar|MirAncesTar|miranda_May_2021|MiRNATIP|miRTar2GO|MirTar2|mirzag|PACCMIT|RNA22|TargetScan_v7_2
BAAT	Q14032		hsa-miR-199a-5p	0.713549	12	Very High	BCmicrO|CoMeTa|DIANA|MBStar|MirAncesTar|miranda_May_2021|MiRNATIP|MirSNPInTarget|MirTar2|mirzag|MultiMiTar|TargetScan_v7_2
MCFD2	Q8NI22		hsa-miR-199a-5p	0.713308	12	Very High	BCmicrO|bitargeting_May_2021|CoMeTa|DIANA|MBStar|MirAncesTar|miranda_May_2021|MiRNATIP|miRTar2GO|mirzag|MultiMiTar|TargetScan_v7_2
MFHAS1	Q9Y4C4		hsa-miR-199a-5p	0.712711	13	Very High	BCmicrO|bitargeting_May_2021|CoMeTa|DIANA|MBStar|MirAncesTar|miranda_May_2021|MiRNATIP|MirSNPInTarget|mirzag|MultiMiTar|PACCMIT|TargetScan_v7_2
ZNF512B	Q96KM6		hsa-miR-199a-5p	0.7123	14	Very High	BCmicrO|bitargeting_May_2021|CoMeTa|DIANA|MBStar|MirAncesTar|miranda_May_2021|MiRNATIP|miRTar2GO|MirTar2|MultiMiTar|PACCMIT|RNA22|TargetScan_v7_2
GARRE1	O15063		hsa-miR-199a-5p	0.711484	13	Very High	BCmicrO|bitargeting_May_2021|DIANA|MBStar|MirAncesTar|miranda_May_2021|mirbase|miRDB_v6|MiRNATIP|mirzag|MultiMiTar|PACCMIT|TargetScan_v7_2
ZFYVE27	Q5T4F4		hsa-miR-199a-5p	0.708955	10	Very High	BCmicrO|DIANA|MirAncesTar|miranda_May_2021|miRDB_v6|MiRNATIP|miRTar2GO|mirzag|MultiMiTar|TargetScan_v7_2
PLXND1	Q9Y4D7		hsa-miR-199a-5p	0.708312	12	Very High	BCmicrO|CoMeTa|Cupid|DIANA|MBStar|MirAncesTar|miranda_May_2021|miRDB_v6|MiRNATIP|MultiMiTar|PACCMIT|TargetScan_v7_2
ABCA1	O95477		hsa-miR-199a-5p	0.707102	13	Very High	BCmicrO|CoMeTa|Cupid|DIANA|MBStar|MirAncesTar|miRDB_v6|MiRNATIP|miRTar2GO|MultiMiTar|RNA22|rnahybrid_May_2021|TargetScan_v7_2
E2F3	O00716		hsa-miR-199a-5p	0.705743	12	Very High	BCmicrO|CoMeTa|Cupid|DIANA|MBStar|MirAncesTar|miranda_May_2021|miRDB_v6|MiRNATIP|miRTar2GO|MultiMiTar|TargetScan_v7_2
P3H2	Q8IVL5		hsa-miR-199a-5p	0.703229	11	Very High	BCmicrO|CoMeTa|DIANA|MBStar|MirAncesTar|miranda_May_2021|miRDB_v6|MirSNPInTarget|MirTar2|mirzag|TargetScan_v7_2
KDM3B	Q7LBC6		hsa-miR-199a-5p	0.70264	13	Very High	BCmicrO|bitargeting_May_2021|CoMeTa|Cupid|DIANA|MBStar|MirAncesTar|miranda_May_2021|miRDB_v6|MiRNATIP|MirTar2|mirzag|MultiMiTar
GPD2	P43304		hsa-miR-199a-5p	0.702232	13	Very High	BCmicrO|CoMeTa|DIANA|MBStar|MirAncesTar|miranda_May_2021|miRDB_v6|MiRNATIP|MirTar2|mirzag|PACCMIT|RNA22|TargetScan_v7_2
PXN	P49023		hsa-miR-199a-5p	0.701209	10	Very High	BCmicrO|CoMeTa|DIANA|MirAncesTar|miranda_May_2021|mirbase|MiRNATIP|MultiMiTar|PACCMIT|TargetScan_v7_2
FXR1	P51114		hsa-miR-199a-5p	0.700682	11	Very High	BCmicrO|CoMeTa|DIANA|MBStar|MirAncesTar|miranda_May_2021|MiRNATIP|miRTar2GO|mirzag|MultiMiTar|TargetScan_v7_2
TGFB2	P61812		hsa-miR-199a-5p	0.700248	10	Very High	BCmicrO|DIANA|MBStar|MirAncesTar|miranda_May_2021|miRDB_v6|MiRNATIP|MirTar2|mirzag|TargetScan_v7_2
ARHGAP29	Q52LW3		hsa-miR-199a-5p	0.700214	12	Very High	BCmicrO|CoMeTa|Cupid|DIANA|MBStar|MirAncesTar|MiRNATIP|miRTar2GO|mirzag|MultiMiTar|RNA22|TargetScan_v7_2
CDC73	Q6P1J9		hsa-miR-199a-5p	0.699624	12	Very High	BCmicrO|CoMeTa|DIANA|MBStar|MirAncesTar|miranda_May_2021|MiRNATIP|miRTar2GO|mirzag|MultiMiTar|PACCMIT|TargetScan_v7_2
ATP13A2	Q9NQ11		hsa-miR-199a-5p	0.699424	11	Very High	BCmicrO|CoMeTa|DIANA|MirAncesTar|miranda_May_2021|mirbase|miRDB_v6|MirSNPInTarget|miRTar2GO|PACCMIT|TargetScan_v7_2
PMP22	Q01453		hsa-miR-199a-5p	0.699338	12	Very High	BCmicrO|CoMeTa|Cupid|DIANA|MirAncesTar|miranda_May_2021|miRDB_v6|MiRNATIP|miRTar2GO|mirzag|MultiMiTar|TargetScan_v7_2
UNG	P13051		hsa-miR-199a-5p	0.698151	9	Very High	BCmicrO|DIANA|MBStar|MirAncesTar|miranda_May_2021|MiRNATIP|mirzag|PACCMIT|TargetScan_v7_2
DENND6A	Q8IWF6		hsa-miR-199a-5p	0.697995	12	Very High	BCmicrO|DIANA|MBStar|MirAncesTar|miranda_May_2021|miRDB_v6|MiRNATIP|miRTar2GO|mirzag|MultiMiTar|PACCMIT|TargetScan_v7_2
BCAM	P50895		hsa-miR-199a-5p	0.697529	10	Very High	BCmicrO|CoMeTa|MirAncesTar|miranda_May_2021|mirbase|miRDB_v6|MirTar2|MultiMiTar|PITA_May_2021|TargetScan_v7_2
KLF9	Q13886		hsa-miR-199a-5p	0.696416	11	Very High	BCmicrO|CoMeTa|Cupid|DIANA|MBStar|MirAncesTar|miranda_May_2021|MiRNATIP|mirzag|MultiMiTar|TargetScan_v7_2
GRK3	P35626		hsa-miR-199a-5p	0.69515	14	Very High	BCmicrO|bitargeting_May_2021|CoMeTa|DIANA|MBStar|MirAncesTar|miranda_May_2021|miRDB_v6|MiRNATIP|MirSNPInTarget|mirzag|MultiMiTar|PACCMIT|TargetScan_v7_2
GPR89B	P0CG08		hsa-miR-199a-5p	0.692813	9	High	BCmicrO|DIANA|MBStar|MirAncesTar|miranda_May_2021|miRDB_v6|MirTar2|mirzag|TargetScan_v7_2
USP48	Q86UV5		hsa-miR-199a-5p	0.692209	11	High	BCmicrO|CoMeTa|DIANA|MBStar|MirAncesTar|MiRNATIP|miRTar2GO|MirTar2|mirzag|MultiMiTar|TargetScan_v7_2
APMAP	Q9HDC9		hsa-miR-199a-5p	0.691516	11	High	BCmicrO|bitargeting_May_2021|CoMeTa|DIANA|MirAncesTar|miranda_May_2021|mirbase|MiRNATIP|miRTar2GO|PACCMIT|TargetScan_v7_2
MAPRE2	Q15555		hsa-miR-199a-5p	0.690894	12	High	BCmicrO|bitargeting_May_2021|CoMeTa|DIANA|MBStar|MirAncesTar|miranda_May_2021|MiRNATIP|MirSNPInTarget|miRTar2GO|RNA22|TargetScan_v7_2
SH3PXD2A	Q5TCZ1		hsa-miR-199a-5p	0.690557	13	High	BCmicrO|bitargeting_May_2021|CoMeTa|DIANA|MBStar|MirAncesTar|miranda_May_2021|miRDB_v6|MiRNATIP|miRTar2GO|mirzag|PACCMIT|TargetScan_v7_2
SP1	P08047		hsa-miR-199a-5p	0.690098	13	High	BCmicrO|bitargeting_May_2021|CoMeTa|DIANA|MBStar|MirAncesTar|miranda_May_2021|MiRNATIP|miRTar2GO|mirzag|MultiMiTar|RNA22|TargetScan_v7_2
TAFA2	Q8N3H0		hsa-miR-199a-5p	0.689441	12	High	BCmicrO|Cupid|DIANA|MBStar|MirAncesTar|miranda_May_2021|miRDB_v6|MiRNATIP|MirTar2|mirzag|MultiMiTar|PACCMIT
RIN2	Q8WYP3		hsa-miR-199a-5p	0.689279	13	High	BCmicrO|CoMeTa|Cupid|DIANA|MBStar|MirAncesTar|miranda_May_2021|mirbase|miRDB_v6|MiRNATIP|mirzag|MultiMiTar|TargetScan_v7_2
PIK3CD	O00329		hsa-miR-199a-5p	0.688981	15	High	BCmicrO|CoMeTa|Cupid|DIANA|MBStar|MirAncesTar|miranda_May_2021|mirbase|miRDB_v6|MiRNATIP|MirTar2|mirzag|MultiMiTar|PACCMIT|RNA22
ERBB4	Q15303		hsa-miR-199a-5p	0.688275	12	High	BCmicrO|CoMeTa|DIANA|MBStar|MirAncesTar|miranda_May_2021|miRDB_v6|MiRNATIP|MirSNPInTarget|mirzag|MultiMiTar|TargetScan_v7_2
MINK1	Q8N4C8		hsa-miR-199a-5p	0.687733	14	High	BCmicrO|bitargeting_May_2021|CoMeTa|Cupid|DIANA|MBStar|MirAncesTar|miranda_May_2021|miRDB_v6|MiRNATIP|miRTar2GO|mirzag|MultiMiTar|TargetScan_v7_2
POU3F1	Q03052		hsa-miR-199a-5p	0.686991	12	High	BCmicrO|CoMeTa|Cupid|DIANA|MBStar|MirAncesTar|miranda_May_2021|MirSNPInTarget|mirzag|MultiMiTar|PACCMIT|TargetScan_v7_2
RUNX1T1	Q06455		hsa-miR-199a-5p	0.686292	13	High	BCmicrO|bitargeting_May_2021|Cupid|DIANA|MBStar|MirAncesTar|miranda_May_2021|MiRNATIP|MirSNPInTarget|mirzag|MultiMiTar|RNA22|TargetScan_v7_2
GPR63	Q9BZJ6		hsa-miR-199a-5p	0.686024	11	High	BCmicrO|bitargeting_May_2021|MBStar|MirAncesTar|miranda_May_2021|miRDB_v6|MiRNATIP|miRTar2GO|MultiMiTar|RNA22|TargetScan_v7_2
MAGT1	Q9H0U3		hsa-miR-199a-5p	0.686024	9	High	BCmicrO|DIANA|MBStar|MirAncesTar|miranda_May_2021|miRTar2GO|MultiMiTar|RNA22|TargetScan_v7_2
TAOK1	Q7L7X3		hsa-miR-199a-5p	0.685169	13	High	BCmicrO|CoMeTa|DIANA|MBStar|MirAncesTar|miranda_May_2021|miRDB_v6|MiRNATIP|miRTar2GO|MirTar2|PITA_May_2021|RNA22|TargetScan_v7_2
C1orf21	Q9H246		hsa-miR-199a-5p	0.685024	13	High	BCmicrO|bitargeting_May_2021|CoMeTa|DIANA|MBStar|MirAncesTar|miranda_May_2021|MiRNATIP|miRTar2GO|MirTar2|mirzag|MultiMiTar|RNA22
RGMA	Q96B86		hsa-miR-199a-5p	0.684863	11	High	BCmicrO|Cupid|DIANA|MBStar|MirAncesTar|miranda_May_2021|miRDB_v6|MiRNATIP|MultiMiTar|PACCMIT|TargetScan_v7_2
DRAM1	Q8N682		hsa-miR-199a-5p	0.684857	11	High	BCmicrO|CoMeTa|DIANA|MBStar|MirAncesTar|miranda_May_2021|MiRNATIP|MirSNPInTarget|mirzag|PACCMIT|TargetScan_v7_2
TET2	Q6N021		hsa-miR-199a-5p	0.683715	14	High	BCmicrO|bitargeting_May_2021|Cupid|DIANA|MBStar|MirAncesTar|miranda_May_2021|mirbase|MiRNATIP|miRTar2GO|mirzag|PITA_May_2021|RNA22|TargetScan_v7_2
ANK3	Q12955		hsa-miR-199a-5p	0.683435	9	High	BCmicrO|CoMeTa|MBStar|MirAncesTar|miranda_May_2021|miRDB_v6|mirzag|MultiMiTar|TargetScan_v7_2
IKBKB	O14920		hsa-miR-199a-5p	0.682111	13	High	BCmicrO|bitargeting_May_2021|CoMeTa|DIANA|MBStar|MirAncesTar|miranda_May_2021|mirbase|miRDB_v6|MiRNATIP|miRTar2GO|PACCMIT|TargetScan_v7_2
MYH9	P35579		hsa-miR-199a-5p	0.68183	11	High	BCmicrO|CoMeTa|DIANA|MirAncesTar|miranda_May_2021|miRDB_v6|MiRNATIP|mirzag|MultiMiTar|PACCMIT|TargetScan_v7_2
TMEM245	Q9H330		hsa-miR-199a-5p	0.680321	13	High	BCmicrO|bitargeting_May_2021|CoMeTa|DIANA|MBStar|MirAncesTar|miranda_May_2021|mirbase|miRDB_v6|MiRNATIP|mirzag|MultiMiTar|TargetScan_v7_2
GIT1	Q9Y2X7		hsa-miR-199a-5p	0.678904	12	High	BCmicrO|CoMeTa|DIANA|MBStar|MirAncesTar|miranda_May_2021|miRDB_v6|MiRNATIP|mirzag|MultiMiTar|PACCMIT|TargetScan_v7_2
CDH2	P19022		hsa-miR-199a-5p	0.678451	13	High	BCmicrO|CoMeTa|DIANA|MBStar|MirAncesTar|miranda_May_2021|mirbase|MiRNATIP|MirSNPInTarget|mirzag|MultiMiTar|PITA_May_2021|TargetScan_v7_2
RB1	P06400		hsa-miR-199a-5p	0.677028	11	High	BCmicrO|bitargeting_May_2021|CoMeTa|Cupid|DIANA|MirAncesTar|miranda_May_2021|MiRNATIP|mirzag|MultiMiTar|TargetScan_v7_2
ZNF704	Q6ZNC4		hsa-miR-199a-5p	0.676663	12	High	BCmicrO|bitargeting_May_2021|DIANA|MBStar|MirAncesTar|miranda_May_2021|miRDB_v6|MiRNATIP|MirTar2|mirzag|RNA22|TargetScan_v7_2
INO80D	Q53TQ3		hsa-miR-199a-5p	0.675694	11	High	BCmicrO|CoMeTa|DIANA|MBStar|MirAncesTar|miranda_May_2021|miRDB_v6|MiRNATIP|miRTar2GO|PACCMIT|TargetScan_v7_2
ATP2B4	P23634		hsa-miR-199a-5p	0.675098	12	High	BCmicrO|CoMeTa|DIANA|MBStar|MirAncesTar|MiRNATIP|miRTar2GO|mirzag|MultiMiTar|PACCMIT|RNA22|TargetScan_v7_2
NECTIN2	Q92692		hsa-miR-199a-5p	0.674862	13	High	BCmicrO|bitargeting_May_2021|Cupid|MirAncesTar|miranda_May_2021|mirbase|miRDB_v6|MiRNATIP|MirSNPInTarget|mirzag|MultiMiTar|RNA22|TargetScan_v7_2
ST6GAL1	P15907		hsa-miR-199a-5p	0.674726	13	High	BCmicrO|bitargeting_May_2021|CoMeTa|DIANA|MBStar|MirAncesTar|miranda_May_2021|MiRNATIP|mirzag|MultiMiTar|PACCMIT|PITA_May_2021|TargetScan_v7_2
ZNF614	Q8N883		hsa-miR-199a-5p	0.674413	12	High	BCmicrO|CoMeTa|DIANA|MBStar|MirAncesTar|miranda_May_2021|MiRNATIP|miRTar2GO|MirTar2|mirzag|MultiMiTar|TargetScan_v7_2
CSRNP2	Q9H175		hsa-miR-199a-5p	0.67427	12	High	BCmicrO|CoMeTa|Cupid|DIANA|MBStar|MirAncesTar|miranda_May_2021|MiRNATIP|miRTar2GO|mirzag|MultiMiTar|TargetScan_v7_2
ZBTB5	O15062		hsa-miR-199a-5p	0.673379	13	High	BCmicrO|bitargeting_May_2021|CoMeTa|Cupid|DIANA|MirAncesTar|miranda_May_2021|MiRNATIP|miRTar2GO|mirzag|MultiMiTar|RNA22|TargetScan_v7_2
ADAMTS5	Q9UNA0		hsa-miR-199a-5p	0.672851	12	High	BCmicrO|CoMeTa|DIANA|MBStar|MirAncesTar|miranda_May_2021|MiRNATIP|MirSNPInTarget|miRTar2GO|mirzag|MultiMiTar|TargetScan_v7_2
MARK4	Q96L34		hsa-miR-199a-5p	0.672849	11	High	BCmicrO|bitargeting_May_2021|CoMeTa|DIANA|MirAncesTar|miranda_May_2021|miRDB_v6|MiRNATIP|MultiMiTar|PACCMIT|TargetScan_v7_2
E2F6	O75461		hsa-miR-199a-5p	0.67196	12	High	BCmicrO|CoMeTa|DIANA|MBStar|MirAncesTar|miranda_May_2021|MiRNATIP|miRTar2GO|mirzag|MultiMiTar|PACCMIT|TargetScan_v7_2
WDR44	Q5JSH3		hsa-miR-199a-5p	0.671819	10	High	BCmicrO|CoMeTa|DIANA|MBStar|MirAncesTar|miranda_May_2021|mirzag|MultiMiTar|RNA22|TargetScan_v7_2
MICAL3	Q7RTP6		hsa-miR-199a-5p	0.670648	9	High	BCmicrO|bitargeting_May_2021|CoMeTa|DIANA|MirAncesTar|miranda_May_2021|MirTar2|mirzag|TargetScan_v7_2
[truncated: 728 more rows]
