# Supplementary material for: Comparative transcriptomic analysis of articular cartilage of post-traumatic osteoarthritis models
Source: Dis Model Mech. 2024 Oct 21;17(10):dmm050583. doi: 10.1242/dmm.050583 (PMC11524441; doi:10.1242/dmm.050583)
Supplement: Table S10. miR-199-5p inhibition in HAC data GO term analysis [file dmm-17-050583-TableS11.xlsx]

## Sheet: Sheet1
accession	comparisonsText	zscore
GSE60162	TBX5 overexpressionvsvector control	3.6213
E-MTAB-4304	DamagedvsIntact	3.42661
GSE45793	WT DMM 6wkvsWT Sham 6wk	3.19356
GSE52817	dOB (osteoblasts)vsosteoblasts (OB)	2.89471
GSE104459	E11.5_Pitx_KOvsE11.5WT	2.88738
E-GEOD-1919	rheumatoid arthritis.steroids, disease modifying antirheumatic drugs and non-steroidal anti-inflammatory drugsvsrheumatoid arthritis.non-steroidal anti-inflammatory drugs	2.85702
GSE45793	Adamts5Dcat DMM 6wkvsAdamts5Dcat Sham 6wk	2.76718
E-GEOD-1919	rheumatoid arthritis.steroids, disease modifying antirheumatic drugs and non-steroidal anti-inflammatory drugsvsrheumatoid arthritis.disease modifying antirheumatic drugs	2.58227
GSE70667	Flow_2hvsControl_2h	2.52823
E-MTAB-3186	Day14vsControl	2.52408
GSE45793	WT DMM 2wkvsWT Sham 2wk	2.49387
GSE45793	Adamts5Dcat DMM 1wkvsAdamts5Dcat Sham 1wk	2.47963
E-GEOD-1919	rheumatoid arthritis.steroids, disease modifying antirheumatic drugs and non-steroidal anti-inflammatory drugsvsnormal.none	2.47918
GSE45793	WT DMM 1wkvsWT Sham 1wk	2.40141
GSE10575	Osteocytes/-blasts in P2 from human bone chips of patients with OAvshealthy chondrocytes	2.27306
GSE43854	mutant (Gnptabc.3082insC)vswild-type	2.20675
GSE108721	Mir182Loss_BasalvsWT_Basal	2.18489
GSE97828	MUTvsWT	2.12601
GSE31980	MSC.aggregates.cultured.in.hanging.drop.culture.for.3.daysvsMSCs.in.a.monolayer.culture	2.10261
GSE99306	X13delChopKO_UHZvsX13del_UHZ	2.09463
GSE109108	mir138_day2vsNS_control_day2	2.07944
GSE30628	Col10a1 p.Asn617Lysvswild type	2.01102
GSE13782	InflamedvsNormal	1.94935
GSE87608	Runx2HET_vehiclevsWT_vehicle	1.84492
GSE99306	X13delChopKO_pHZvsX13del_pHZ	1.83189
GSE110051	BonevsImmature_cartilage	1.81839
E-GEOD-73372	P3vsP1	1.80811
GSE99306	X13delChopKO_LHZvsWT_LHZ	1.77715
GSE99306	X13del_LHZvsWT_LHZ	1.77279
E-GEOD-1919	rheumatoid arthritis.disease modifying antirheumatic drugsvsrheumatoid arthritis.non-steroidal anti-inflammatory drugs	1.75478
GSE99306	X13del_UHZvsWT_UHZ	1.68785
GSE99306	X13delChopKO_PZvsWT_PZ	1.68132
E-MTAB-4152	indirect co-culture with human umbilical vein endothelial cellsvsmonoculture	1.63409
GSE16749	RAW 264.7, RANKL + M-CSF, miR-155vsRAW 264.7, Unstimulated, miR-155	1.58934
GSE111946	inhibitors of miR-218vsAnti-miR Negative Control	1.58555
GSE110051	Mature_cartilagevsImmature_cartilage	1.57675
GSE103416	monosodium iodoacetate (MIA).2vsnaive.0	1.56686
E-MEXP-3474	Kashin-beck diseasevsprimary osteoarthritis	1.54991
GSE22971	MMP-8 KO arthritic mousevsMMP-8 KO control mouse	1.52442
GSE114919_Rat	Tibia_HZ_4wkvsTibia_HZ_1wk	1.48021
E-GEOD-14359	conventional ostosarcoma tissuevsNon-neoplastic primary osteoblast cells with limited live span in vitro	1.47952
GSE52817	dOB (osteoblasts)vsmesenchymal stem cells (MSC)	1.47157
GSE74668	treated with IL-17A _4hvsnon-treated control_4h	1.47122
GSE114919_Rat	Tibia_PZ_4wkvsTibia_PZ_1wk	1.45836
E-GEOD-43923	osteophytic cartilagevsarticular cartilage	1.44652
E-GEOD-54461	Day18vsDay2	1.44039
E-GEOD-51994	SZvsMZ	1.43658
E-GEOD-54461	Day16vsDay2	1.4248
GSE64922	PlGF siRNAvscontrol siRNA	1.42074
GSE102856	Senp6-MutvsWT	1.41321
GSE58203	IL1.12vsIL1.0	1.40525
GSE84907	pH7.8vspH7.4	1.38847
GSE99306	X13delChopKO_MHZvsX13del_MHZ	1.37777
GSE85254	chondrocytes, Gal-3, 50 µg/mlvschondrocytes, untreated	1.3648
E-GEOD-1919	osteoarthritis.non-steroidal anti-inflammatory drugsvsosteoarthritis.none	1.36151
E-MTAB-3186	Day1vsControl	1.3562
GSE101909	E14.5_Fgf8vsE14.5_Ctrl	1.33711
GSE39340	ankylosing spondylitisvsosteoarthritis	1.33331
GSE37219	NFATc1 fl/fl MxCre+vsNFATc1 fl/fl MxCre-	1.30377
E-MTAB-5879	InjuryRepair.Day28vsInjury.Day28	1.30288
GSE58203	PDGF.12vsPDGF.0	1.30111
E-GEOD-54461	Day12vsDay2	1.3009
GSE78980	TO-/- 1g treatedvsTO-/- 1g no treatment	1.30072
GSE100268	HPIP_KOvsControl	1.29888
E-GEOD-51994	SZvsDZ	1.2949
GSE29745	Gene expression of human amnion infected 5 genesvsGene expression of human fetal re-differentiation chondrocytes	1.29383
GSE45233	Knee meniscus, old, chondrosisvsKnee meniscus, young, chondrosis	1.28958
GSE35466	bone marrow cells, adiponectin, 120 hrsvsbone marrow cells, unterated, 120 hrs	1.28674
E-GEOD-54461	Day14vsDay2	1.28611
GSE17160	TSG-6 knockout.HA-treatedvsWild-type.HA-treated	1.27464
GSE10575	T/C-28 cells (fetal human sternal chondrocytes, immortalized, M.Goldring)vshealthy chondrocytes	1.27028
GSE74898	cartilage, exercised for 15 daysvscartilage, control	1.26884
GSE26499	RANKlowFmshighvsRANKhighFmslow	1.2352
GSE69992	MSX1 siRNAvscontrol siRNA	1.23385
GSE16464	monolayer chondrocytes from OAvsmonolayer chondrocytes from normal	1.23295
E-GEOD-26475	Murine knee joint_Operated (DMM)_7daysvsMurine knee joint_Operated (Sham)_7days	1.23073
GSE74898	cartilage, exercised for 2 daysvscartilage, control	1.23068
E-MTAB-5879	Injury.Day28vsControl.Day0	1.22231
GSE110303	KO_PlbvsWT_Plb	1.2038
GSE99306	X13delChopKO_PZvsX13del_PZ	1.19413
GSE84907	pH8.4vspH7.4	1.18485
GSE47799	meniscusvsarticular cartilage	1.17549
GSE78980	TO+/+ 0g treatedvsTO+/+ 0g no treatment	1.16703
GSE114919	Tibia_HZ_4wkvsTibia_HZ_1wk	1.16382
GSE120308	P5 Xbp1 WT Matn3 MUTvsP5 Xbp1 KO Matn3 MUT	1.16361
GSE79176	high (1mg/ml) concentration of polyphosphatesvsnone (control)	1.15641
GSE30322	subchondral bone,operation,4 weeks postsurgeryvssubchondral bone,sham operation,4 weeks postsurgery	1.13657
GSE114521	Sox9null_E12.5vsControl_E12.5	1.13432
GSE4481	R/P.CNP at 10exp(-6) MvsR/P.vehicle: BSA/HCL 1.0 Mm	1.131
GSE99306	X13del_PZvsWT_PZ	1.11447
E-MTAB-5326	25 MPa pressure.4vsno hydrostatic pressure.NA	1.11038
GSE109108	mir181_day7vsNS_control_day7	1.10824
E-GEOD-83930	Pre-miR-17vsNC-Pre-miR	1.09819
E-MTAB-5879	InjuryReconstruct.Day7vsControl.Day0	1.09616
E-MTAB-2923	immature_osteoblastvsosteoprogenitor	1.0958
GSE35466	bone marrow cells, adiponectin, 10 hrsvsbone marrow cells, unterated, 10 hrs	1.08646
GSE7116	Multiple Myeloma patient on bisphosphonate therapy without osteonecrosis of the jawvsHealthy volunteer	1.08415
GSE87608	WT_MS275vsWT_vehicle	1.07521
GSE114079	SMAD3KO_E14.5vsWT_E14.5	1.07108
E-GEOD-54461	Day4vsDay2	1.06996
GSE87608	Runx2HET_MS275vsWT_MS275	1.06945
GSE87605	Hypertrophic cell layervsFlat cell layer	1.0665
E-MTAB-3428	KO-9AMvsWT-9AM	1.06255
GSE108721	Mir182Gain_BasalvsWT_Basal	1.05281
GSE58203	PDGF.4vsPDGF.0	1.04914
GSE60451	TIMPlessvswild type	1.04894
GSE24742	EULAR Poor-responder.12 weeks of RTX therapyvsEULAR Poor-responder.baseline	1.04817
GSE87605	Hypertrophic cell layervsRound cell layer	1.04571
GSE125167	Control_2_days_difvsNaiveControl	1.0455
GSE110051	BonevsMature_cartilage	1.04502
GSE74220	IL1BvsControl	1.04498
GSE114919	Tibia_PZ_4wkvsTibia_PZ_1wk	1.04365
GSE103492	Lrp5_6_KOvsLrp5_6_Ctl	1.0431
E-GEOD-10024	NDSF stimulated chondrocytesvsunstimulated chondrocytes	1.04089
E-GEOD-15118	The CH10T1/2 cell line transfected with the R150C variant PTHR1 treated for one hour with PTHrPvsThe CH10T1/2 cell line transfected with the R150C variant PTHR1 treated with carrier	1.02562
GSE73087	MSC-Day5-Induction-ApoA-1vsMSC-Day5-Induction	1.01525
GSE45233	Knee meniscus, old, chondrosisvsKnee meniscus, old, no chondrosis	1.00996
GSE17160	Wild-type.LPS-treatedvsWild-type.none	1.00509
GSE100786	Bone marrow Monocytes from RA patientvsBone marrow Monocytes from OA patient	0.998992
GSE42295	surgery: OA.time after surgery: 2 weeksvssurgery: Sham.time after surgery: 2 weeks	0.994325
E-MTAB-4879	tendon_oldvstendon_young	0.993424
GSE112413	WT_Cranial_BasevsWT_Skull	0.990603
E-GEOD-16007	microRNA-140 depletionvscontrol	0.989341
GSE68428	neg vehicle control + IL1vsuntreated	0.988429
GSE102292	9 daysvs6 days	0.987957
GSE112641	Injured_STR_ort_1_day_post_injuryvsUninjured_STR_ort_1_day_post_injury	0.986263
GSE75181	cultured chondrocytes from cartilage_COTvscultured chondrocytes from cartilage_control	0.979495
GSE79176	high (1mg/ml) concentration of polyphosphatesvslow (0.01mg/ml) concentration of polyphosphates	0.979419
GSE55457	rheumatoid arthritisvsnormal control	0.970468
GSE77753	EDS-HT/JHSvshealthy	0.970224
GSE86578	IL.1.OSM.24vsnone (control).0	0.961887
GSE54779	Bone marrow monocytes treated with M-CSF and sRANKLvsBone marrow monocytes treated with M-CSF alone	0.961505
E-MTAB-2450	miR-195 transfection.rhBMP2vscontrol.rhBMP2	0.95651
GSE108035	chondrocyte-like cells (ChiPS)vshuman induced pluripotent stem cells (GPCCi001-A)	0.955919
GSE30322	subchondral bone,operation,2 weeks postsurgeryvssubchondral bone,sham operation,2 weeks postsurgery	0.953848
GSE75181	cultured chondrocytes from cartilage_COT_IL1Bvscultured chondrocytes from cartilage_control	0.950387
GSE103416	monosodium iodoacetate (MIA).14vsnaive.0	0.949078
GSE87608	Runx2HET_MS275vsRunx2HET_vehicle	0.93713
GSE68038	cartilage from knee (tibial plateau)vscartilage from proximal interphalangeal joint (PIP)	0.936064
GSE39795	cartilage, superficial zonevscartilage, deep zone	0.931786
GSE104459	E12.5_Pitx_KOvsE12.5WT	0.928564
GSE110281	Sox9PosvsLrg5Pos	0.923866
GSE13104	Rhabdomyosarcoma arisen from p53+/- mouse. Non-treated.vsCell type: mc3T3 mouse osteoblast, non-tumorigenic. Non-treated.	0.899033
GSE125167	NaivePLZFvsNaiveControl	0.895847
GSE75181	cultured chondrocytes from cartilage_ctrl_IL1Bvscultured chondrocytes from cartilage_control	0.893793
E-GEOD-1919	rheumatoid arthritis.disease modifying antirheumatic drugsvsnormal.none	0.893134
GSE104473	Mandibular Distraction_15_BCSPvsMandibular Fracture_15_BCSP	0.891982
GSE29745	Gene expression of human adult re-differentiation chondrocytesvsGene expression of human fetal re-differentiation chondrocytes	0.891727
GSE13837	TGF stimulated synovial fibroblasts (4h).rheumatoid arthritisvsTGF stimulated synovial fibroblasts (4h).osteoarthritis	0.889456
GSE17563	Differentiating precursorvsPrecursor	0.879884
GSE103492	Lrp5KO_Wnt3avsLrp5KO	0.879283
E-GEOD-26475	Murine knee joint_Operated (DMM)_6hrvsMurine knee joint_Operated (Sham)_6hr	0.860275
GSE16981	Hypertrophic zone.1 weekvsResting zone.1 week	0.858845
GSE16981	Hypertrophic zone.1 weekvsResting zone.1 week	0.858845
GSE13104	Osteosarcoma arisen from p53+/- mouse. Non-treated.vsCell type: mc3T3 mouse osteoblast, non-tumorigenic. Non-treated.	0.840743
GSE39795	cartilage, superficial zonevscartilage, middle zone	0.835947
GSE51588	OA-Subchondral bone from medial tibialvsOA-Subchondral bone from lateral tibial	0.835387
GSE120308	P5 Xbp1 KOvsP5 Xbp1 WT	0.827603
GSE42295	surgery: OA.time after surgery: 8 weeksvssurgery: Sham.time after surgery: 8 weeks	0.824689
GSE105139	AhsgHETvsAhsgWT	0.821729
GSE58203	IL1.4vsIL1.0	0.820309
GSE22971	MMP-8 wild type arthritic mousevsMMP-8 wild type control mouse	0.819156
E-GEOD-37287	Growth Plate Chondrocyte Tgfbr2Prx1KO mutantsvsGrowth Plate Chondrocyte Controls	0.814484
E-MTAB-5879	InjuryReconstruct.Day28vsControl.Day0	0.805275
GSE18991	Hoxd4 transgenicvswild type	0.805198
E-GEOD-15118	The CH10T1/2 cell line transfected with the R150C variant PTHR1 treated for one hour with PTHrPvsThe CH10T1/2 cell line transfected with the wild type PTHR1 treated with PTHrP	0.798582
E-GEOD-54216	superficial zonevsintermediate/deep zone	0.796654
GSE66635	injured meniscusvsnormal articular cartilage	0.795395
GSE17160	TSG-6 knockout.HA-treatedvsTSG-6 knockout.none	0.791607
GSE42295	surgery: OA.time after surgery: 8 weeksvssurgery: OA.time after surgery: 2 weeks	0.791204
GSE112694	Zfp384KO_3DayvsWT_3Days	0.779555
GSE55235	synovial tissue from rheumatoid arthritis jointvssynovial tissue from osteoarthritic joint	0.778685
E-MTAB-5879	InjuryRepair.Day7vsControl.Day0	0.778424
GSE103697	ARP-1.5 ug/ml CRP for 24 hoursvsARP-1.Control	0.777571
GSE45233	Knee meniscus, old, no chondrosisvsKnee meniscus, young, no chondrosis	0.770501
GSE78980	TO-/- 1g no treatmentvsTO+/+ 1g no treatment	0.76534
E-MTAB-5879	InjuryReconstruct.Day28vsInjury.Day28	0.765245
GSE103492	Lrp6_KOvsLrp6_Ctl	0.765229
E-GEOD-68760	X50.µg.ml.Galectin.1.for.24h.in.starvation.mediumvsuntreated	0.748976
E-GEOD-57723	TNFvsnone	0.736857
E-MEXP-2276	thanatophoric dysplasiavsnormal	0.732287
GSE108035	chondrocyte-like cells (ChiPS)vschondrocyte cell line: HC-402-05a	0.730426
E-GEOD-6119	IL-1 and glucosaminevscontrol	0.722179
GSE69108	Nasal chondrocytevsRib Chondrocyte	0.719466
GSE108721	Mir182Loss_RANKLvsWT_RANKL	0.707072
GSE60401	SXR_VK2vsDsRed_VK2	0.703237
GSE68428	untreated + IL1vsuntreated	0.698593
GSE47799	meniscusvscruciate ligament	0.695916
GSE68428	Lama4 + IL1vsuntreated	0.687386
E-MTAB-2450	miR-195 transfection.rhBMP2vsmiR-195 transfection.none	0.683599
GSE74898	cartilage, exercised for 5 daysvscartilage, control	0.679878
GSE103492	WT_Wnt3avsWT	0.67234
E-GEOD-26475	Murine knee joint_Operated (DMM)_3dayvsMurine knee joint_Operated (Sham)_3day	0.672164
GSE19299	Rb KnockoutvsWild type	0.67175
GSE60737	overexpressing HES1vsoverexpressing GFP	0.670042
GSE13837	TGF stimulated synovial fibroblasts (4h).osteoarthritisvsTGF stimulated synovial fibroblasts (0h).osteoarthritis	0.669865
GSE17160	TSG-6 knockout.TNFa-treatedvsTSG-6 knockout.none	0.666073
GSE27492	Ankle.D03vsAnkle.D00	0.660262
GSE27372	co-cultured with the JJN3 human myeloma cell linevscontrol	0.653076
GSE23492	Cell culture of isolated chondrocytes from growth plate cartilage, day 10 of differentiationvsNative growth plate cartilage	0.651948
GSE27492	Ankle.D01vsAnkle.D00	0.65048
GSE45233	Knee meniscus, young, chondrosisvsKnee meniscus, young, no chondrosis	0.643781
E-GEOD-18648	BMP4vsnone	0.642996
GSE110303	KO_E2vsWT_E2	0.642445
GSE65745	X500.ng.ml.doxycyclinevsvehicle..control.	0.629422
GSE103492	Lrp6KO_Wnt3avsLrp6_KO	0.628052
GSE54749	treated.with.Hh.inhibitorvsnone	0.627747
GSE22925	Wild type mice, osteoblasts, G-CSFvsWild type mice, osteoblasts, untreated	0.624766
GSE22971	MMP-8 KO arthritic mousevsMMP-8 wild type arthritic mouse	0.619067
E-MTAB-5326	25 MPa pressure.24vsno hydrostatic pressure.NA	0.618993
E-GEOD-54461	Day10vsDay2	0.618121
E-MTAB-5564	osteoarthritisvsnormal	0.617042
GSE93698	Rheumatoid arthritisvsSystemic lupus erythematosus	0.616812
GSE112694	Zfp384KO_7DayvsWT_7Days	0.616303
GSE13590	antimicroRNA-140vsantimicroRNA-449	0.613514
GSE108035	chondrocyte-like cells (ChiPS)vsprimary articular cartilage chondrocyte cell culture	0.612073
GSE23492	Cell culture of isolated chondrocytes from growth plate cartilage, day 20 of differentiationvsNative growth plate cartilage	0.599044
GSE104113	chondrocyte.Adultvschondrocyte.Juvenile	0.597874
GSE104113	chondrocyte.Adultvschondrocyte.Juvenile	0.597874
GSE114079	SMAD3KO_E13.5vsWT_E13.5	0.585803
GSE63939	Osteoblastic in vitro differentiation of Kusa4b10 mouse cell line.vsKusa4b10 mouse cell line	0.584207
GSE17160	TSG-6 knockout.TSG6-treatedvsWild-type.TSG6-treated	0.583379
GSE9247	TSA treated MC3T3 micevsDMSO treated MC3T3 mice	0.582294
GSE102588	X13del.tg.mutant.with.bone.overgrowthvswild.type	0.578424
GSE13837	TGF stimulated synovial fibroblasts (12h).osteoarthritisvsTGF stimulated synovial fibroblasts (0h).osteoarthritis	0.576985
GSE27492	Ankle.D07vsAnkle.D00	0.576285
GSE39796	cartilage, superficial zonevscartilage, middle zone	0.574609
E-GEOD-6119	glucosaminevscontrol	0.573383
E-GEOD-1919	osteoarthritis.non-steroidal anti-inflammatory drugsvsnormal.none	0.57114
E-GEOD-37287	Interdigital Tissue Tbr2Prx1KO mutantsvsInterdigital Tissue Controls	0.566037
GSE121892	transfected.with.miR.320a.mimic..M.vstransfected.with.control.mimic..CM.	0.55825
GSE99414	Il15ra nullvsCtrl	0.556188
E-MEXP-3890	CD14-positive macrophagevsCD14-positive monocyte	0.554926
GSE16981	Proliferative and early hypertrophic zone.9weeksvsProliferative and early hypertrophic zone.6weeks	0.552025
E-MTAB-4879	chondrocyte_oldvschondrocyte_young	0.54519
GSE23492	Cell culture of isolated chondrocytes from articular cartilage, day 10 of differentiationvsNative articular cartilage	0.542144
GSE90890	Cdc73fKOvsWT	0.531638
GSE22925	Wild type mice, endothelial, G-CSFvsWild type mice, endothelial, untreated	0.525338
E-MTAB-3201	psoriatic arthritis.synovial fluidvshealthy.synovial fluid	0.522708
GSE109503	Day21vsDay14	0.522125
E-MTAB-3428	KO-5AMvsWT-5AM	0.515978
E-GEOD-51994	MZvsDZ	0.511907
GSE24742	EULAR Good-responder.12 weeks of RTX therapyvsEULAR Good-responder.baseline	0.509305
GSE89179	siCHD1_FOB_ObvssiCon_FOB_Ob	0.50767
GSE41039	proteoglycan-induced spondylitisvsnone (Control)	0.50435
E-GEOD-2154	X15vsX12	0.49894
GSE36925	BMP2(+),LOXL2(-)vsBMP2(-),LOXL2(-)	0.497414
GSE110281	Sox9PosvsLrg5Neg	0.491863
GSE87605	Flat cell layervsRound cell layer	0.491507
GSE52992	human TNF transgenic and knockout in Rsk2 gene (Rsk2-/y FLS)vshuman TNF transgenic without knockout (Rsk2+/y FLS)	0.489834
GSE109108	mir181_day2vsNS_control_day2	0.486494
GSE13837	TNF stimulated synovial fibroblasts (1h).rheumatoid arthritisvsTNF stimulated synovial fibroblasts (0h).rheumatoid arthritis	0.48429
GSE103416	monosodium iodoacetate (MIA).28vsnaive.0	0.482102
GSE7685	Manually.microdissected.embryonic.tibiae..zone.II.of.growth.platevsManually.microdissected.embryonic.tibiae..zone.III.of.growth.plate	0.476831
E-GEOD-6119	IL-1vscontrol	0.473486
GSE39795	cartilage, middle zonevscartilage, deep zone	0.472796
E-GEOD-8077	contralateral osteoarthritis inductionvssham surgery	0.469001
GSE13837	TGF stimulated synovial fibroblasts (2h).rheumatoid arthritisvsTGF stimulated synovial fibroblasts (2h).osteoarthritis	0.465109
GSE48438	Scl-tTA::TRE-BCR/ABLvsControl	0.45782
GSE13837	TGF stimulated synovial fibroblasts (1h).osteoarthritisvsTGF stimulated synovial fibroblasts (0h).osteoarthritis	0.456956
GSE62914	iPSC-derived chondrocytes (passage 3)vsiPSC	0.449791
E-MTAB-3428	KO-9PMvsWT-9PM	0.449514
E-GEOD-54461	Day8vsDay2	0.446289
GSE9247	VPA treated MC3T3 micevsDMSO treated MC3T3 mice	0.439533
GSE65745	X10nM.E2vsvehicle..control.	0.438481
GSE107849	RORB_KOvsControl	0.43592
GSE80614	OS_05hrvsOS_0hr	0.432637
GSE47902	SHOX transgenevswildtype	0.428995
E-GEOD-15069	TSA-treated embryonic primary chondrocyte cultures, incubated for 24hrs.vsDMSO-treated embryonic primary chondrocyte cultures, incubated for 24hrs.	0.427636
E-GEOD-8488	TSAvsDMSO	0.427636
GSE78980	TO-/- 1g no treatmentvsTO-/- 0g no treatment	0.425508
GSE41038	ankylosing spondylitisvsnormal control	0.42093
E-GEOD-73372	P3vsE18.5	0.418895
E-MTAB-5326	25 MPa pressure.1vsno hydrostatic pressure.NA	0.413299
GSE57218	OAvsPreserved	0.413243
GSE13837	TGF stimulated synovial fibroblasts (1h).rheumatoid arthritisvsTGF stimulated synovial fibroblasts (1h).osteoarthritis	0.408154
GSE41992	IL3vsnone	0.406979
GSE21639	RAW_RL_day4vsRAW_CTRL_day4	0.405508
E-GEOD-76988	STAT5_cKOvsSTAT5_WT	0.394637
GSE16981	Hypertrophic zone.1 weekvsProliferative zone.1 week	0.391114
E-MTAB-6417	periosteum.fracturevsperiosteum.none	0.390328
GSE27492	Ankle.D12vsAnkle.D00	0.387833
GSE13590	siRNA-140vssiRNA-96	0.3832
E-MEXP-2019	intermediate cell derived from dendritic cellsvsdendritic cell	0.376176
GSE7683	DEX-treated embryonic primary chondrocyte cultures, incubated for 24vsDMSO-treated embryonic primary chondrocyte cultures, incubated for 24	0.375497
GSE125167	PLZF_2_days_diffvsNaivePLZF	0.374158
GSE99306	X13delChopKO_pHZvsWT_pHZ	0.371988
E-GEOD-19664	Pooled_6_MSCs_d3vsPooled_5_MSCs_d0	0.371496
E-GEOD-19664	Pooled_6_MSCs_d3vsPooled_5_MSCs_d0	0.371496
GSE123076	Adamts17-/-vswild type	0.364863
GSE44991	cartilage tissue from the medial part of condylus humeri.affectedvscartilage tissue from the medial part of condylus humeri.non-affected	0.364773
GSE121780	Apert syndrome_mandibular condylar cartilagevscontrol_mandibular condylar cartilage	0.364722
GSE36925	BMP2(+),LOXL2(+)vsBMP2(-),LOXL2(-)	0.36175
GSE62914	iPSC differentiated to chondrocyte for 9 daysvsiPSC	0.358279
E-MTAB-4152	direct co-culture with human umbilical vein endothelial cellsvsmonoculture	0.353244
GSE120308	P5 Xbp1 WT Matn3 MUTvsP5 Xbp1 WT	0.352982
GSE97118	WT_D14vsWT_D7	0.352519
GSE37676	Mc3T3 cells_treated with AA_5 daysvsMc3T3_untreated_5 days	0.350622
GSE72261	ColXN617K HZvsWt HZ	0.349472
GSE114007	OAvsNonOA	0.346805
GSE46053	MSCs from MM patient cocultured with MM.1S cellsvsMSCs from healthy Donor cultured in solitary (i.e. no cocultured)	0.345721
E-GEOD-54216	superficial zonevsresting zone	0.332818
E-GEOD-51812	Remaining limb cells_6wks_LCMvsArticular_chondrocytes_17wks	0.32866
GSE105139	AhsgKOvsAhsgWT	0.326494
GSE73087	MSC-Day3-Induction-ApoA1vsMSC-Day3-Induction	0.320094
GSE53982	differentiating MC3T3-E1 cells treated with Runx2-specific shRNAvsdifferentiating MC3T3-E1 cells treated with control scramble shRNA	0.314633
GSE10575	migratory cells only found in diseased OA tissue with stem cell characteristicsvshealthy chondrocytes	0.309719
GSE17160	TSG-6 knockout.TSG6-treatedvsTSG-6 knockout.none	0.307063
GSE102292	12 daysvs9 days	0.301102
GSE65745	X500.ng.ml.doxycycline.and.10nM.E2vsvehicle..control.	0.284225
GSE29107	p62_wild_typevsp62_empty_vector	0.283278
GSE103492	Lrp5KO_Wnt3avsWT	0.283257
GSE93698	OsteoarthritisvsRheumatoid arthritis	0.277333
E-MTAB-2923	osteoblastvsosteoprogenitor	0.275592
GSE79176	low (0.01mg/ml) concentration of polyphosphatesvsnone (control)	0.274625
GSE114237	MG-63, mineralized bonevsMG-63, demineralized bone	0.273789
GSE93698	OsteoarthritisvsSystemic lupus erythematosus	0.27007
GSE57104	Rs1 expressing osteoblastsvswild type osteoblasts	0.260614
GSE125167	PLZF_2_days_diffvsControl_2_days_dif	0.260432
GSE99306	X13delChopKO_LHZvsX13del_LHZ	0.258395
GSE86578	IL.1.OSM.1vsnone (control).0	0.250785
E-GEOD-8077	ipsilateral osteoarthritic inductionvssham surgery	0.247517
GSE103697	U266.5 ug/ml CRP for 24 hoursvsU266.Control	0.246594
GSE29107	p62_P392Lvsp62_wild_type	0.243373
GSE62914	iPSC differentiated to chondrocyte for 4 daysvsiPSC	0.242873
GSE30628	ColXTgcogvswild type	0.239573
GSE13837	TNF stimulated synovial fibroblasts (2h).rheumatoid arthritisvsTNF stimulated synovial fibroblasts (2h).osteoarthritis	0.237727
GSE93698	Rheumatoid arthritisvsSeronegative arthritis	0.236869
GSE78980	TO-/- 0g no treatmentvsTO+/+ 0g no treatment	0.236835
GSE114521	Sox9null_E11.5vsControl_E11.5	0.235901
GSE64141	after 15 days of differentiation in chondrogenic mediavsprior to differentiation	0.233272
GSE109503	Day14vsDay7	0.232937
GSE109503	Day21vsDay0	0.232937
GSE112641	Injured_C57BL_6_1_week_post_injuryvsUninjured_C57BL_6_1_week_post_injury	0.224802
GSE59642	degenerated cartilagevsosteoarthiritis	0.221771
GSE52817	dOB (osteoblasts)vsgingival fibroblasts	0.213611
GSE35466	bone marrow cells, adiponectin, 72 hrsvsbone marrow cells, unterated, 72 hrs	0.212491
GSE30322	subchondral bone,operation,1 week postsurgeryvssubchondral bone,sham operation,1 week postsurgery	0.211407
GSE46750	cultured.cells.from.synovial.membrane..inflammatoryvscultured.cells.from.synovial.membrane.normal.reactive	0.20669
E-GEOD-17473	tissue: TMJ condyle; developmental stage: embryo; age: E16.5vstissue: TMJ fossa; developmental stage: embryo; age: E16.5	0.203404
GSE13837	TNF stimulated synovial fibroblasts (2h).osteoarthritisvsTNF stimulated synovial fibroblasts (0h).osteoarthritis	0.202027
GSE50549	SAHA6hrvsDMSO	0.198529
GSE93698	Microcrystalline arthritisvsSystemic lupus erythematosus	0.197698
GSE104828	Tet2KOvsWT	0.197087
GSE125167	PLZF_10_days_diffvsControl_10_days_dif	0.19482
GSE13837	TNF stimulated synovial fibroblasts (4h).rheumatoid arthritisvsTNF stimulated synovial fibroblasts (4h).osteoarthritis	0.194298
GSE93698	Microcrystalline arthritisvsSeronegative arthritis	0.18553
GSE104473	Mandibular Fracture_15_SSCvsMandibular Distraction_15_SSC	0.182074
GSE93698	diffuse systemic sclerosisvsRheumatoid arthritis	0.171967
GSE51098	Intermediate interzonevsouter interzone	0.171162
GSE60761	genotype: wildtype.treatment: Calcitoninvsgenotype: wildtype.treatment: untreated	0.167611
GSE17348	conditioned medium of MDA-PCa2b cellsvsconditioned medium of PC-3 cells	0.159953
GSE29233	TGFb treatedvsUntreated	0.158471
GSE35955	hMSC-old_elderlyvshMSC-C_middle-aged	0.152689
GSE17569	ALCAM(+) Sca-1(-)vsALCAM(-) Sca-1(-)	0.152196
GSE112641	Injured_C57BL_6_1_day_post_injuryvsUninjured_C57BL_6_1_day_post_injury	0.151398
GSE39796	cartilage, superficial zonevscartilage, deep zone	0.145324
E-GEOD-51812	Chondrocyte_condensation_6wks_LCMvsArticular_chondrocytes_17wks	0.142175
GSE4481	H.CNP at 10exp(-6) MvsH.vehicle: BSA/HCL 1.0 Mm	0.142016
GSE73087	MSC-Day1 Induction-ApoA1vsMSC-Day1-Induction	0.139921
GSE17570	PDGFRa(+) Sca-1(-)vsPDGFRa(-) Sca-1(-)	0.136625
GSE89179	siCon_MSC_AdvssiCon_MSC_Und	0.133772
GSE44325	Sost-/-; Sostdc1-/-vswild-type	0.127295
GSE104794	Ad-Epas1(HIF-2a) infectedvsAd-null infected	0.12393
E-MTAB-3186	Day9vsControl	0.121392
GSE109503	Day1vsDay0	0.117668
E-ERAD-89	SEROTONIN_24vsDMSO_24	0.109746
GSE13837	TNF stimulated synovial fibroblasts (4h).osteoarthritisvsTNF stimulated synovial fibroblasts (0h).osteoarthritis	0.103377
GSE93698	diffuse systemic sclerosisvsSystemic lupus erythematosus	0.102314
E-GEOD-19664	Pooled_7_MSCs_d7vsPooled_5_MSCs_d0	0.0944418
GSE85785	leptin-inducedvshealthy control	0.0930206
GSE104795	Ad-Zip8 infectedvsAd-null infected	0.0915218
GSE50549	SAHA2hrvsDMSO	0.0904118
GSE128402	Col2Cre; Adgrg6f/fvswild type	0.089766
E-GEOD-18647	Cre.;Tgfbr2lox/wt.Intervertebral disc (IVD)vsCre.;Tgfbr2lox/lox.Intervertebral disc (IVD)	0.0834984
GSE13837	TGF stimulated synovial fibroblasts (2h).osteoarthritisvsTGF stimulated synovial fibroblasts (0h).osteoarthritis	0.0782706
GSE100786	Peripheral blood Monocytes from RA patientvsPeripheral blood Monocytes from OA patient	0.0741527
GSE80614	AD_12hrvsAD_0hr	0.0702886
GSE77916	EPZ.5676.3.µM.4.daysvsvehicle..DMSO..4.days	0.0697014
E-MTAB-5879	Injury.Day7vsControl.Day0	0.0664257
E-ERAD-89	MELATONIN_24vsDMSO_24	0.0643032
GSE69531	Plastic-PelletvsPlastic-Cell	0.0627214
GSE69531	Plastic-PelletvsPlastic-Cell	0.0627214
E-MTAB-1123	wild type.12vswild type.6	0.0615752
E-MTAB-2923	osteoblastvsmesenchymal_stem_cell	0.0545457
E-GEOD-10024	RASF stimulated chondrocytesvsunstimulated chondrocytes	0.0533277
GSE53982	differentiating MC3T3-E1 cells treated with control scramble shRNAvsproliferating MC3T3-E1 cells treated with control scramble shRNA	0.0518663
E-MEXP-2291	nucleus pulposusvsannulus fibrosus	0.0369883
GSE21093	RCCSvscontrol	0.03519
E-GEOD-2154	X12vsX9	0.0267125
GSE108721	WT_RANKLvsWT_Basal	0.0250261
E-MTAB-4879	osteocyte_oldvsosteocyte_young	0.0239789
E-GEOD-18647	Cre.;Tgfbr2lox/wt.Intervertebral disc (IVD)vsCre.;Tgfbr2lox/wt.Vertebrae	0.0208899
GSE17563	OsteoclastvsDifferentiating precursor	0.0177053
GSE47799	cruciate ligamentvsarticular cartilage	0.0162647
GSE53857	X2.wks.post.surgery_treatedvsX2.wks.post.surgery_untreated	0.0132588
GSE27492	Ankle.D18vsAnkle.D00	0.00866088
GSE71565	differentiated for 12 daysvsdifferentiated for 5 days	0.0073834
GSE93698	diffuse systemic sclerosisvsMicrocrystalline arthritis	0.0058501
GSE23492	Cell culture of isolated chondrocytes from articular cartilage, day 20 of differentiationvsNative articular cartilage	0.00226692
GSE58203	IL1.1vsIL1.0	-0.0153803
E-MEXP-2019	intermediate cell derived from monocytesvsmonocyte	-0.0172697
GSE103492	Lrp5_6_KO_Wnt3avsLrp5_6_Ctl	-0.0182447
E-GEOD-19664	Pooled_10_Chondros_d3vsPooled_9_Chondros_d0	-0.0195692
GSE125153	Bcl3 knockout_3 daysvsBcl3 knockout_1 day	-0.0240254
GSE55235	synovial tissue from rheumatoid arthritis jointvssynovial tissue from healthy joint	-0.0241403
GSE58203	PDGF.2vsPDGF.0	-0.031289
GSE80614	AD_6hrvsAD_0hr	-0.0372042
E-MTAB-6417	bone marrow.fracturevsbone marrow.none	-0.0398866
GSE93698	diffuse systemic sclerosisvsOsteoarthritis	-0.0405154
GSE80614	OS_4dvsOS_0hr	-0.044093
GSE17570	PDGFRa(+) Sca-1(+)vsPDGFRa(-) Sca-1(-)	-0.0455646
E-MEXP-2019	osteoclast derived from dendritic cellsvsintermediate cell derived from dendritic cells	-0.0479725
E-GEOD-19664	Pooled_11_Chondros_d7vsPooled_10_Chondros_d3	-0.0532954
GSE90127	osteoblasts in differentiation medium and cabozantinib for 30 daysvsdifferentiated 30 day mouse osteoblasts	-0.0543882
GSE104793	IL-1b treatedvsUntreated	-0.0556166
E-GEOD-8077	contralateral osteoarthritis inductionvsipsilateral osteoarthritic induction	-0.0600838
GSE109108	mir138_day7vsNS_control_day7	-0.0628576
GSE107592	Adult CartilagevsEmbryonic Cartilage	-0.0649836
GSE103492	Lrp5_6_KO_Wnt3avsLrp5_6_KO	-0.0674342
E-MTAB-5879	InjuryRepair.Day28vsControl.Day0	-0.0683612
GSE80614	AD_2hrvsAD_0hr	-0.0698421
GSE115084	Flcn targeted siRNA transfectedvsscramble siRNA transfected	-0.0711837
GSE80614	AD_1hrvsAD_0hr	-0.0792231
E-MTAB-1391	X27vsX9	-0.080049
GSE15615	TNFalphavsno cytokine	-0.0855655
GSE33754	age: 8 weeks.strain: Str/ortvsage: 8 weeks.strain: CBA	-0.0915182
GSE112641	Injured_STR_ort_1_week_post_injuryvsUninjured_STR_ort_1_week_post_injury	-0.0996948
E-ERAD-89	MELATONIN_6vsDMSO_6	-0.100215
GSE18992	Hoxc8 transgenicvswild type	-0.10189
GSE103697	MM.1S.5 ug/ml CRP for 24 hoursvsMM.1S.Control	-0.101933
GSE32163	del175k mutantvswild-type	-0.104849
GSE111946	synthetic precursor miR-218vsscrambled control	-0.107389
E-GEOD-82107	osteoarthritisvsHealthy control	-0.109351
GSE27492	Synovial fluid.D12vsSynovial fluid.D03	-0.111123
GSE114469	Y1 deficient mousevsWT mouse	-0.112319
GSE55457	rheumatoid arthritisvsosteoarthritis	-0.113246
GSE97118	Ezh2_cKO_D7vsWT_D7	-0.11355
E-MTAB-3010	DMEM + beta-glycerol phosphate, ascorbic acid and dexamethasone for 7 days + MIMIC miR28-5pvsDMEM + beta-glycerol phosphate, ascorbic acid and dexamethasone for 7 days	-0.114107
E-GEOD-75549	hdac3KOvsWT	-0.115266
GSE18738	hypertrophic zonevsreserve zone	-0.120315
GSE36925	BMP2(-),LOXL2(+)vsBMP2(-),LOXL2(-)	-0.123089
E-MTAB-3010	DMEM + beta-glycerol phosphate, ascorbic acid and dexamethasone for 7 daysvsDMEM + beta-glycerol phosphate, ascorbic acid and dexamethasone for 2 days	-0.13624
GSE57740	shRNA specific for CHADLvsscrambled negative control shRNA	-0.138794
GSE125167	Control_10_days_difvsControl_2_days_dif	-0.149407
GSE4481	M.CNP at 10exp(-6) MvsM.vehicle: BSA/HCL 1.0 Mm	-0.149541
GSE21523	TERC-/-vsTERC+/+	-0.152354
E-MEXP-2488	articular cartilagevsnucleus pulposus	-0.152649
GSE72261	Xbp1Cart{delta}Ex2 HZvsWt HZ	-0.15451
GSE41038	osteoarthritisvsnormal control	-0.157667
GSE78980	TO-/- 0g treatedvsTO+/+ 0g treated	-0.158555
GSE108771	Activin + TAKvscontrol	-0.159356
E-MTAB-3010	DMEM-F12 + MIMIC miR450a-5pvsDMEM-F12	-0.161881
GSE80614	OS_6hrvsOS_0hr	-0.161971
GSE105139	AhsgKOvsAhsgHET	-0.162245
GSE103492	Lrp5KOvsWT	-0.163159
GSE125167	PLZF_10_days_diffvsPLZF_2_days_diff	-0.164825
GSE84198	WT proximal tibia PZvsWT proximal tibia HZ	-0.16592
GSE19950	prothrombin adherent cells from long bonevsosteopontin adherent cells from long bone	-0.166567
GSE78980	TO+/+ 1g no treatmentvsTO+/+ 0g no treatment	-0.167233
GSE31685	Interleukin.1beta.pre.stimulated.and.resveratrol.treatedvsNK..Interleukin.1beta.pre.stimulated	-0.170817
GSE16981	Proliferative and early hypertrophic zone.6weeksvsProliferative and early hypertrophic zone.3weeks	-0.172627
GSE72261	C/X HZvsWt HZ	-0.173238
GSE21639	RAW_RL_day1vsRAW_CTRL_day1	-0.176171
GSE80614	OS_1hrvsOS_0hr	-0.17762
E-MEXP-2291	nucleus pulposusvsarticular cartilage	-0.182562
E-GEOD-54461	Day6vsDay2	-0.18745
E-GEOD-37287	Interzone Tgfbr2Prx1KO mutantsvsInterzone Controls	-0.19086
GSE27492	Synovial fluid.D07vsSynovial fluid.D03	-0.196512
GSE106631	galectin-8 treated (50nM, 24hrs)vsnone	-0.196863
GSE75230	OIM treated, grow at 39oCvsuntreated, grow at 39oC in BM	-0.199893
GSE58203	IL1.2vsIL1.0	-0.218467
E-GEOD-9451	adipocytevsiliac	-0.224488
GSE7116	Multiple Myeloma patient with osteonecrosis of the jawvsHealthy volunteer	-0.235475
GSE41038	seronegative spondyloarthropyvsnormal control	-0.23895
GSE19060	OAvsNormal	-0.245732
GSE15083	persistentvsextended	-0.248296
GSE5657	Hyp femalevsNormal female	-0.250615
GSE53857	X4.wks.post.surgery_treatedvsX4.wks.post.surgery_untreated	-0.250923
GSE46053	MSCs from healthy Donor cocultured with MM.1S cellsvsMSCs from healthy Donor cultured in solitary (i.e. no cocultured)	-0.25694
GSE43861	Fibrogenesis imperfecta ossiumvscontrol	-0.260204
GSE110300	KO_E2vsWT_E2	-0.263076
GSE80614	AD_05hrvsAD_0hr	-0.265885
GSE23492	Native articular cartilagevsNative growth plate cartilage	-0.275341
GSE29745	Gene expression of human amnion infected 5 genesvsGene expression of human amnion	-0.275848
GSE17160	TSG-6 knockout.LPS-treatedvsWild-type.LPS-treated	-0.28454
GSE112641	Injured_MRL_MpJ_1_day_post_injuryvsUninjured_MRL_MpJ_1_day_post_injury	-0.286702
E-GEOD-18647	Cre.;Tgfbr2lox/lox.Intervertebral disc (IVD)vsCre.;Tgrbr2lox.lox.Vertebrae	-0.28707
GSE55584	rheumatoid arthritisvsosteoarthritis	-0.298036
GSE60761	genotype: CalcrKO.treatment: untreatedvsgenotype: wildtype.treatment: untreated	-0.298131
GSE99731	DMM.1 wkvssham.1 wk	-0.298444
GSE109503	Day1vsDay0	-0.29976
GSE84907	pH8.4vspH7.8	-0.301291
GSE108771	Activin + Lapatinibvscontrol	-0.302165
GSE42235	passage: 8vspassage: 0	-0.303908
E-GEOD-18647	Cre.;Tgfbr2lox/wt.VertebraevsCre.;Tgrbr2lox.lox.Vertebrae	-0.306991
GSE66554	early-stage elderlyvsadult	-0.307176
GSE85761	EVvsCells	-0.308196
GSE81399	FACS sorted Dmp1-Cre targeted CAR cells from mouse bone marrowvsFACS sorted Dmp1-Cre non-targeted CAR cells from mouse bone marrow	-0.308757
GSE98295	miR-140 WT/G heterovsmiR-140 WT	-0.309839
GSE35466	bone marrow cells, adiponectin, 24 hrsvsbone marrow cells, unterated, 24 hrs	-0.309893
GSE92641	Uhrf1KOvsControl	-0.311156
E-MTAB-1123	mOL-AR knockout.6vswild type.6	-0.314532
GSE13837	TNF stimulated synovial fibroblasts (1h).osteoarthritisvsTNF stimulated synovial fibroblasts (0h).osteoarthritis	-0.318763
E-GEOD-57723	co-culture with fibroblastvsnone	-0.318993
GSE110303	WT_PlbvsWT_E2	-0.320618
GSE13837	TNF stimulated synovial fibroblasts (1h).rheumatoid arthritisvsTNF stimulated synovial fibroblasts (1h).osteoarthritis	-0.320644
E-MEXP-2291	annulus fibrosusvsarticular cartilage	-0.32079
E-GEOD-15118	The CH10T1/2 cell line transfected with the R150C variant PTHR1 treated with carriervsThe CH10T1/2 cell line transfected with the wild type PTHR1	-0.325409
E-MTAB-5879	InjuryReconstruct.Day7vsInjury.Day7	-0.32547
GSE27492	Synovial fluid.D18vsSynovial fluid.D03	-0.326849
GSE42235	passage: 4vspassage: 0	-0.32827
GSE78980	TO+/+ 1g treatedvsTO+/+ 1g no treatment	-0.329484
GSE29859	CorticalBone_ExcessVitAvsCorticalBone_Control	-0.332505
GSE63939	Osteoblastic in vitro differentiation of Kusa4b10 mouse cell line.vsOsteosarcoma cell line	-0.34106
GSE7685	Manually.microdissected.embryonic.tibiae..zone.I.of.growth.platevsManually.microdissected.embryonic.tibiae..zone.III.of.growth.plate	-0.3456
E-GEOD-1919	osteoarthritis.nonevsnormal.none	-0.347599
GSE108771	Activinvscontrol	-0.350847
GSE125153	Bcl3 knockout_3 daysvsWild-type_3 days	-0.353164
GSE17160	TSG-6 knockout.LPS-treatedvsTSG-6 knockout.none	-0.353692
GSE46390	CSF1vscontrol	-0.355895
GSE89179	siCHD1_MSC_AdvssiCon_MSC_Ad	-0.359988
E-GEOD-57723	TNF and co-culture with fibroblastvsnone	-0.363355
GSE103492	Lrp6KO_Wnt3avsLrp6_Ctl	-0.370645
E-ERAD-89	MELATONIN_48vsDMSO_48	-0.375981
GSE9329	OsteoarthritisvsRhumatoid arthritis	-0.378469
GSE39796	cartilage, middle zonevscartilage, deep zone	-0.382179
GSE114919	Phalanx_PZ_1wkvsPhalanx_HZ_1wk	-0.385578
GSE69459	resFOP-iMSCs (+ActA)vsresFOP-iMSCs (-ActA)	-0.386766
GSE108771	Activin + CP-724714vscontrol	-0.388544
GSE21639	RAW_RL_day5vsRAW_CTRL_day5	-0.391234
GSE93698	OsteoarthritisvsSeronegative arthritis	-0.400779
GSE99306	X13delChopKO_UHZvsWT_UHZ	-0.401552
GSE106259	CCL5vsControl	-0.407034
GSE97118	Ezh2_cKO_D14vsEzh2_cKO_D7	-0.408272
GSE89179	siCon_MSC_ObvssiCon_MSC_Und	-0.408934
GSE60761	genotype: CalcrKO.treatment: Calcitoninvsgenotype: CalcrKO.treatment: untreated	-0.409519
GSE112694	WT_7DaysvsWT_3Days	-0.410498
GSE13604	mesenchymal stem cells treated 8 hours with BMP6vsmesenchymal stem cells cultured 8 hours without BMP6	-0.412449
GSE44991	cartilage tissue from the condylus medialis femoris.affectedvscartilage tissue from the condylus medialis femoris.non-affected	-0.414654
GSE107363	HobRAvsHob	-0.417961
GSE78980	TO-/- 1g treatedvsTO+/+ 1g treated	-0.424645
GSE63017	Pax1KOPax9KOvsWT	-0.429827
E-GEOD-15069	SB202190-treated embryonic primary chondrocyte cultures, incubated for 24hrs.vsDMSO-treated embryonic primary chondrocyte cultures, incubated for 24hrs.	-0.432694
E-GEOD-8488	SB90vsDMSO	-0.432694
GSE60762	OsteoarthriticvsHealthy	-0.433971
E-GEOD-1919	rheumatoid arthritis.non-steroidal anti-inflammatory drugsvsnormal.none	-0.437876
E-GEOD-19664	Pooled_7_MSCs_d7vsPooled_6_MSCs_d3	-0.438614
GSE78980	TO-/- 0g treatedvsTO-/- 0g no treatment	-0.439288
GSE16749	RAW 264.7, RANKL + M-CSFvsRAW 264.7, Unstimulated	-0.445135
GSE80614	AD_1dvsAD_0hr	-0.451734
GSE112694	Zfp384KO_7DayvsZfp384KO_3Day	-0.452157
GSE13104	c2984, osteosarcoma from p53+/- mouse. Non-treated.vsCell type: mc3T3 mouse osteoblast, non-tumorigenic. Non-treated.	-0.456153
GSE84609	X100.ng.ml.rGDF11vsVehicle.control	-0.456659
GSE17569	ALCAM(-) Sca-1(+)vsALCAM(-) Sca-1(-)	-0.458863
GSE98295	miR-140 G/GvsmiR-140 WT	-0.469296
GSE109503	Day3vsDay0	-0.469357
E-MTAB-6266	OAvsnonOA	-0.470322
GSE42235	passage: 6vspassage: 0	-0.473079
E-MTAB-5879	InjuryRepair.Day7vsInjury.Day7	-0.476245
GSE86578	IL.1.OSM.1.25vsnone (control).0	-0.477787
GSE90127	differentiated 30 day mouse osteoblastsvsundifferentiated mouse osteoblasts	-0.479055
E-MTAB-1123	mOL-AR knockout.12vsmOL-AR knockout.6	-0.486312
GSE55900	Lrp5KOvsLrp5WT	-0.486916
GSE59387	Dnmt3a knockoutvswild type	-0.492618
GSE114919_Rat	Phalanx_PZ_1wkvsPhalanx_HZ_1wk	-0.495367
GSE99306	X13del_pHZvsWT_pHZ	-0.495377
GSE97118	Ezh2_cKO_D3vsWT_D3	-0.49776
GSE69459	FOP-iMSCs (+ActA)vsresFOP-iMSCs (+ActA)	-0.498685
GSE64394	OA chondrocytesvsNormal chondrocytes	-0.499962
E-MTAB-3010	DMEM + beta-glycerol phosphate, ascorbic acid and dexamethasone for 21 daysvsDMEM + beta-glycerol phosphate, ascorbic acid and dexamethasone for 7 days	-0.502294
GSE57218_B	OAvsHealthy	-0.503878
GSE13837	TGF stimulated synovial fibroblasts (1h).rheumatoid arthritisvsTGF stimulated synovial fibroblasts (0h).rheumatoid arthritis	-0.507977
GSE63017	Pax1KOvsWT	-0.513822
GSE66554	newbornvsadult	-0.514222
GSE27390	rheumatoid arthritisvsosteoarthritis	-0.52066
GSE121780	Apert syndrome_mandibular bonevscontrol_mandibular bone	-0.521051
GSE13837	TNF stimulated synovial fibroblasts (12h).rheumatoid arthritisvsTNF stimulated synovial fibroblasts (12h).osteoarthritis	-0.521147
GSE89179	siCHD1_MSC_ObvssiCon_MSC_Ob	-0.522059
GSE69459	FOP-iMSCs (+ActA)vsresFOP-iMSCs (-ActA)	-0.525163
GSE110281	Lrg5PosvsLrg5Neg	-0.533295
GSE13837	TGF stimulated synovial fibroblasts (12h).rheumatoid arthritisvsTGF stimulated synovial fibroblasts (12h).osteoarthritis	-0.538437
GSE53857	X8.wks.post.surgery_treatedvsX8.wks.post.surgery_untreated	-0.538997
GSE39340	ankylosing spondylitisvsrheumatoid arthritis	-0.540139
GSE104459	E9.5_Pitx_KOvsE9.5WT	-0.540297
GSE90127	osteoblasts in differentiation medium and cabozantinib for 30 daysvsundifferentiated mouse osteoblasts	-0.543393
E-GEOD-2154	X6vsX3	-0.553856
GSE13837	TNF stimulated synovial fibroblasts (2h).rheumatoid arthritisvsTNF stimulated synovial fibroblasts (0h).rheumatoid arthritis	-0.556374
GSE80614	OS_12hrvsOS_0hr	-0.56677
GSE10556	chondrocyte Slc39a13 knockoutvschondrocyte wild type	-0.566967
GSE43663	PG4P1vsWTP1	-0.569668
E-GEOD-18648	TGF.beta1vsnone	-0.570156
GSE45656	pre-osteoclastsvsMouse bone marrow macrophage	-0.57162
GSE41342	Gene expression data from DMM joints 2 weeks after surgeryvsGene expression data from sham controls 2 weeks after surgery	-0.576258
GSE35957	hMSC-senescentvshMSC-C_middle-aged	-0.582699
GSE55235	synovial tissue from osteoarthritic jointvssynovial tissue from healthy joint	-0.586992
GSE104473	Mandibular Distraction_10_SSCvsMandibular Fracture_10_SSC	-0.592641
E-MTAB-5023	Mesenchymal cell-specific homozygous deletion of SbdsvsSbds wildtype	-0.594937
GSE112641	Injured_MRL_MpJ_2_weeks_post_injuryvsUninjured_MRL_MpJ_2_weeks_post_injury	-0.600735
GSE102292	6 daysvs2 days	-0.60773
GSE41342	Gene expression data from DMM joints 4 weeks after surgeryvsGene expression data from sham controls 4 weeks after surgery	-0.609262
GSE41898	Lkb1 mutant micevscontrol mice	-0.61069
GSE110581	Zfp36l1 shRNA AdenovirusvsNull Control Adenovirus	-0.615919
GSE125153	Wild-type_3 daysvsWild-type_1 day	-0.625806
GSE110300	KO_PlbvsWT_Plb	-0.629052
GSE9247	MS-275 treated MC3T3 micevsDMSO treated MC3T3 mice	-0.629834
E-GEOD-2154	X9vsX6	-0.632622
GSE80614	OS_2dvsOS_0hr	-0.638247
GSE41342	Gene expression data from DMM joints 8 weeks after surgeryvsGene expression data from sham controls 8 weeks after surgery	-0.638316
GSE97232	p21 misexpressionvsControl	-0.641783
GSE7669	fibroblasts_RAvsfibroblasts_OA	-0.654388
GSE33754	age: 40 weeks.strain: Str/ortvsage: 40 weeks.strain: CBA	-0.657128
E-GEOD-9451	fibroblastvsiliac	-0.658593
GSE35546	Kartogenin_100nM_24hvsDMSO	-0.67153
GSE69531	ECM-PelletvsECM-Cell	-0.682862
GSE60761	genotype: CalcrKO.treatment: Calcitoninvsgenotype: wildtype.treatment: Calcitonin	-0.68715
GSE30160	knockin mutantvswild type	-0.693679
GSE112809	PBMC after 56 days of CPN10 treatmentvsPBMC at baseline	-0.69696
GSE33754	age: 18 weeks.strain: Str/ortvsage: 18 weeks.strain: CBA	-0.710459
GSE80614	OS_2hrvsOS_0hr	-0.711009
GSE5657	Hyp malevsNormal male	-0.711492
GSE84198	Ezh2 KO proximal tibia HZvsWT proximal tibia HZ	-0.718901
GSE100609	normal - osteoporosis: Osteoporosisvsnormal - osteoporosis: Normal	-0.719627
GSE42235	passage: 2vspassage: 0	-0.729745
GSE114919_Rat	Tibia_PZ_1wkvsTibia_HZ_1wk	-0.729929
GSE66416	MC3T3-E1_over-expressing_periostinvsMC3T3-E1_empty_vector	-0.730147
GSE109503	Day14vsDay0	-0.739666
GSE35546	Kartogenin_10nM_24hvsDMSO	-0.740222
GSE17160	Wild-type.TSG6-treatedvsWild-type.none	-0.750104
E-GEOD-54216	intermediate/deep zonevsresting zone	-0.755398
E-MTAB-6857	FournucleivsTwonuclei	-0.757752
GSE99731	DMM.6 wkvsDMM.1 wk	-0.758216
GSE13837	TGF stimulated synovial fibroblasts (4h).rheumatoid arthritisvsTGF stimulated synovial fibroblasts (0h).rheumatoid arthritis	-0.759915
GSE72575	IL-1β-stimulated in the presence of GlcN and alloxanvsnon-stimulated	-0.769501
GSE21959	HSF (healthy synovial fibroblasts) gene expression under hypoxic conditionsvsHSF (healthy synovial fibroblasts) gene expression under normoxic conditions	-0.769599
GSE35546	Kartogenin_1nM_24hvsDMSO	-0.778211
E-GEOD-33567	Mouse C2C12 cells treated with BMP2 (96h)vsMouse C2C12 cells (96h)	-0.779504
GSE18394	MSC_day28vsMSC_day0	-0.78081
GSE24742	EULAR Moderate-responder.12 weeks of RTX therapyvsEULAR Moderate-responder.baseline	-0.792949
E-MTAB-2450	miR-195 transfection.nonevscontrol.none	-0.794197
GSE72575	IL-1β-stimulated in the presence of GlcNvsnon-stimulated	-0.795118
GSE63017	Pax1KOPax9HETvsWT	-0.797909
GSE21639	RAW_RL_day2vsRAW_CTRL_day2	-0.799138
GSE35003	Ift88-deletedvswild-type	-0.801888
24361742	damagedvsundamaged	-0.802813
GSE17160	Wild-type.TNFa-treatedvsWild-type.none	-0.804126
GSE45656	mature osteoclasts on platevspre-osteoclasts	-0.806339
GSE21959	RASF (rheumatoid arthritis synovial fibroblasts) gene expression under hypoxic conditionsvsRASF (rheumatoid arthritis synovial fibroblasts) gene expression under normoxic conditions	-0.814886
GSE58203	PDGF.1vsPDGF.0	-0.817395
GSE21710	time: 6 hvstime: 0 h	-0.818842
E-MTAB-4152	direct co-culture with human umbilical vein endothelial cellsvsindirect co-culture with human umbilical vein endothelial cells	-0.830363
GSE35546	Kartogenin_100nM_6hvsDMSO	-0.832008
GSE99731	DMM.6 wkvssham.6 wk	-0.832869
E-GEOD-53105	diaphysis_KOvsdiaphysis_WT	-0.832888
GSE10555	osteoblast Slc39a13 knockoutvsosteoblast wild type	-0.836353
GSE13837	TNF stimulated synovial fibroblasts (12h).rheumatoid arthritisvsTNF stimulated synovial fibroblasts (0h).rheumatoid arthritis	-0.839928
GSE57218_B	PreservedvsHealthy	-0.844082
GSE110581	Zfp36l1 AdenovirusvsNull Control Adenovirus	-0.849741
GSE13837	TGF stimulated synovial fibroblasts (12h).rheumatoid arthritisvsTGF stimulated synovial fibroblasts (0h).rheumatoid arthritis	-0.856061
GSE13837	TGF stimulated synovial fibroblasts (2h).rheumatoid arthritisvsTGF stimulated synovial fibroblasts (0h).rheumatoid arthritis	-0.862853
GSE98295	miR-140 KOvsmiR-140 WT	-0.867545
GSE112641	Injured_STR_ort_2_weeks_post_injuryvsUninjured_STR_ort_2_weeks_post_injury	-0.868097
E-MTAB-3428	KO-5PMvsWT-5PM	-0.868559
GSE63017	Pax1HETvsWT	-0.871902
GSE34570	osteoblasts_2uM PP1_24hrvsosteoblasts_DMSO_24hr	-0.873961
E-MTAB-3186	Day5vsControl	-0.8743
GSE93698	Seronegative arthritisvsSystemic lupus erythematosus	-0.876771
GSE97118	Ezh2_cKO_D7vsEzh2_cKO_D3	-0.881321
GSE45656	mature resorbing osteoclasts on dentinvspre-osteoclasts	-0.886587
E-MTAB-6417	periosteum.fracturevsbone marrow.fracture	-0.889958
GSE102292	15 daysvs12 days	-0.901754
GSE35546	Kartogenin_1nM_6hvsDMSO	-0.903014
GSE66554	youthvsadult	-0.906323
E-MEXP-3129	X550vsX380	-0.909826
GSE114919_Rat	Tibia_PZ_4wkvsTibia_HZ_4wk	-0.912833
GSE16749	RAW 264.7, Unstimulated, miR-155vsRAW 264.7, Unstimulated	-0.913889
GSE29859	CorticalBone.Marrow_ExcessVitAvsCorticalBone.Marrow_Control	-0.914729
E-MTAB-1391	X27vsX0	-0.916347
GSE51588	OA-Subchondral bone from medial tibialvsNormal-Subchondral bone from medial tibial	-0.931481
GSE112641	Injured_C57BL_6_2_weeks_post_injuryvsUninjured_C57BL_6_2_weeks_post_injury	-0.93538
GSE41342	Gene expression data from DMM joints 16 weeks after surgeryvsGene expression data from sham controls 16 weeks after surgery	-0.940422
GSE109503	Day7vsDay0	-0.943617
GSE33656	Frzb -/-vswild-type	-0.952375
GSE66862	Eed cKOvsWT	-0.961691
GSE16981	Resting zone.1 weekvsProliferative zone.1 week	-0.961746
GSE13837	TNF stimulated synovial fibroblasts (4h).rheumatoid arthritisvsTNF stimulated synovial fibroblasts (0h).rheumatoid arthritis	-0.965246
GSE80614	OS_1dvsOS_0hr	-0.965413
GSE120244	Cre recombinasevsGFP	-0.972138
E-GEOD-33567	Mouse C2C12 cells (96h)vsMouse C2C12 cells (0h)	-0.974794
E-MTAB-1123	mOL-AR knockout.12vswild type.12	-0.976645
GSE97118	WT_D7vsWT_D3	-0.981641
GSE72258	Rheumatoid.arthritis.synovial.fibroblast..HDAC1..25.nm.siRNA.knockdown..48.hvsRheumatoid.arthritis.synovial.fibroblast..NTC..25.nm.siRNA.knockdown..48.h	-0.982044
E-MTAB-6417	periosteum.nonevsbone marrow.none	-0.984545
GSE21710	time: 24 hvstime: 0 h	-0.987276
GSE114079	SMAD3KO_E12.5vsWT_E12.5	-0.990086
GSE17160	Wild-type.HA-treatedvsWild-type.none	-0.991306
EGAD00001001331	OsteoarthritisvsNormal	-0.993068
GSE43242	Osteoblast specific beta-catenin constitutively expressedvswild type	-0.993556
GSE60651	overexpressing A-CEBPvsoverexpressing GFP	-0.993558
E-MEXP-2019	osteoclast derived from monocytesvsintermediate cell derived from monocytes	-0.996924
E-GEOD-15118	The CH10T1/2 cell line transfected with the wild type PTHR1 treated with PTHrPvsThe CH10T1/2 cell line transfected with the wild type PTHR1	-1.00524
E-GEOD-8488	UO126vsDMSO	-1.00588
E-GEOD-15069	UO126-treated embryonic primary chondrocyte cultures, incubated for 24hrs.vsDMSO-treated embryonic primary chondrocyte cultures, incubated for 24hrs.	-1.00588
GSE69459	FOP-iMSCs (+ActA)vsFOP-iMSCs (-ActA)	-1.01289
E-GEOD-19664	Pooled_8_MSCs_d14vsPooled_5_MSCs_d0	-1.0223
GSE110300	WT_PlbvsWT_E2	-1.02791
GSE97118	Ezh2_cKO_D14vsWT_D14	-1.03342
GSE59642	degenerated cartilagevsreference	-1.03818
GSE41997	Estrogen Receptor alpha knock-outvscontrol	-1.04347
E-MTAB-1391	X9vsX0	-1.06456
GSE101909	E16.5_Fgf8vsE16.5_Ctrl	-1.06768
GSE18394	chondrocytes_day28vsMSC_day28	-1.06912
GSE21710	time: 12 hvstime: 0 h	-1.07014
GSE93698	diffuse systemic sclerosisvsSeronegative arthritis	-1.07549
GSE69531	ECM-PelletvsPlastic-Pellet	-1.07565
GSE29106	Measles Virus Nucleocapsid ProteinvsEmpty Vector	-1.08643
GSE13837	TNF stimulated synovial fibroblasts (12h).osteoarthritisvsTNF stimulated synovial fibroblasts (0h).osteoarthritis	-1.09685
GSE121029	Lentiviruses expressing WT DGCR8vsLentiviruses expressing Luc	-1.1272
GSE7685	Manually.microdissected.embryonic.tibiae..zone.I.of.growth.platevsManually.microdissected.embryonic.tibiae..zone.II.of.growth.plate	-1.13623
E-GEOD-73372	P1vsE18.5	-1.13859
GSE35546	Kartogenin_10nM_6hvsDMSO	-1.1392
GSE16981	Proliferative and early hypertrophic zone.12weeksvsProliferative and early hypertrophic zone.9weeks	-1.14411
GSE16464	3D-cultured chondrocytes from OAvsmonolayer chondrocytes from OA	-1.14416
E-MTAB-2450	control.rhBMP2vscontrol.none	-1.17807
GSE125153	Bcl3 knockout_1 dayvsWild-type_1 day	-1.17899
GSE72575	IL-1β-stimulated in the presence of alloxanvsnon-stimulated	-1.18321
GSE109503	Day3vsDay1	-1.19007
GSE17160	TSG-6 knockout.TNFa-treatedvsWild-type.TNFa-treated	-1.19932
E-MTAB-4879	msc_oldvsmsc_young	-1.20397
GSE72258	Rheumatoid.arthritis.synovial.fibroblast..C5orf30..50nm.siRNA..knockdown.24hvsRheumatoid.arthritis.synovial.fibroblast..NTC..50nm.siRNA..knockdown.24h	-1.21097
GSE93698	Microcrystalline arthritisvsRheumatoid arthritis	-1.23306
GSE80614	AD_2dvsAD_0hr	-1.23605
GSE43242	Osteoblast specific FoxO1 deletedvswild type	-1.24433
GSE59642	osteoarthiritisvsreference	-1.25297
GSE104113	Stem cells.Adultvschondrocyte.Juvenile	-1.25474
E-GEOD-45893	Osr1MutvsOsr1WT	-1.26572
GSE7683	DEX-treated embryonic primary chondrocyte cultures, incubated for 6vsDMSO-treated embryonic primary chondrocyte cultures, incubated for 6	-1.294
GSE104473	Mandibular Distraction_15_OPvsMandibular Fracture_15_OP	-1.29674
GSE114919	Tibia_PZ_4wkvsTibia_HZ_4wk	-1.31618
GSE121033	Lentiviruses expressing LucvsNon surgery	-1.3176
GSE99662	HighvsLow	-1.33463
E-MTAB-2923	osteoblastvsimmature_osteoblast	-1.33727
GSE18394	chondrocytes_day28vsMSC_day0	-1.35285
GSE84198	Ezh2 KO proximal tibia PZvsWT proximal tibia PZ	-1.36545
GSE114919	Tibia_PZ_1wkvsTibia_HZ_1wk	-1.36901
GSE7116	Multiple Myeloma patient with osteonecrosis of the jawvsMultiple Myeloma patient on bisphosphonate therapy without osteonecrosis of the jaw	-1.38858
GSE22971	MMP-8 KO control mousevsMMP-8 wild type control mouse	-1.38939
GSE35466	bone marrow cells, adiponectin, 4 hrsvsbone marrow cells, unterated, 4 hrs	-1.42223
E-GEOD-12860	RASF stimulated chondrocytesvsNDSF stimulated chondrocytes	-1.46416
GSE93698	Microcrystalline arthritisvsOsteoarthritis	-1.46507
GSE80614	AD_4dvsAD_0hr	-1.48078
E-GEOD-9451	osteoblastvsiliac	-1.48524
GSE89179	siCHD1_MSC_UndvssiCon_MSC_Und	-1.48585
E-GEOD-12860	Chondrocytes stimulated with chloroquine phosphate (resochin) treated RASFvsNDSF stimulated chondrocytes	-1.49056
GSE121780	Apert syndrome_Meckel's cartilagevscontrol_Meckel's cartilage	-1.50208
GSE111628	ovariectomizedvssham surgery	-1.52576
E-GEOD-53105	metaphysis_KOvsmetaphysis_WT	-1.54967
GSE62914	iPSC-derived chondrocytes (passage 3)vsadult chondrocyte	-1.55566
E-GEOD-12860	Chondrocytes stimulated with prioxicam treated RASFvsNDSF stimulated chondrocytes	-1.56315
22659600	OAvsNonOA	-1.5791
GSE112641	Injured_MRL_MpJ_1_week_post_injuryvsUninjured_MRL_MpJ_1_week_post_injury	-1.58768
GSE120308	P5 Xbp1 KO Matn3 MUTvsP5 Xbp1 KO	-1.60177
GSE51588	OA-Subchondral bone from lateral tibialvsNormal-Subchondral bone from lateral tibial	-1.62483
GSE121029	Lentiviruses expressing mtDRBD DGCR8vsLentiviruses expressing Luc	-1.63124
E-GEOD-19664	Pooled_8_MSCs_d14vsPooled_7_MSCs_d7	-1.63565
GSE121033	Lentiviruses expressing PC2vsNon surgery	-1.64759
GSE72575	IL-1β-stimulated MH7Avsnon-stimulated	-1.66158
E-MTAB-4294	synovitis_with_corticosteroidvssynovitis	-1.6627
GSE104473	Mandibular Distraction_10_BCSPvsMandibular Fracture_10_BCSP	-1.69666
E-GEOD-8488	LYvsDMSO	-1.70661
E-GEOD-15069	LY294002-treated embryonic primary chondrocyte cultures, incubated for 24hrs.vsDMSO-treated embryonic primary chondrocyte cultures, incubated for 24hrs.	-1.70661
E-GEOD-9451	chondrocytevsiliac	-1.78974
E-GEOD-55769	Ad-Era_E2vsAd-Era	-1.80108
E-GEOD-12860	Chondrocytes stimulated with methylprednisolone (urbason) treated RASFvsNDSF stimulated chondrocytes	-1.81096
GSE39340	osteoarthritisvsrheumatoid arthritis	-1.81563
GSE89179	siCon_FOB_ObvssiCon_FOB_Und	-1.82249
GSE109503	Day7vsDay3	-1.82349
GSE64965	X482.cells.Sox2shRNA.vsX482.cells.scrambledshRNA	-1.85265
GSE66554	latter-stage elderlyvsadult	-1.91775
GSE112413	Mutant_SkullvsWT_Skull	-1.93752
GSE80285	treated with 40ng/ml recombinant a-Klotho for 7 daysvsuntreated	-2.00492
E-GEOD-14359	metastatis tissuevsconventional ostosarcoma tissue	-2.00552
E-GEOD-12860	Chondrocytes stimulated with prednisolone (solu-decortin) treated RASFvsNDSF stimulated chondrocytes	-2.01438
E-GEOD-65077	Over expression day 1 (vsControl day 1 (	-2.03586
GSE108036	ANP32A KOvsWild.type	-2.03595
OANOF	OAvsNOF	-2.11095
E-GEOD-12860	Chondrocytes stimulated with azathioprine (imurek) treated RASFvsNDSF stimulated chondrocytes	-2.13679
GSE111628	ovariectomized mice with treadmill trainingvsovariectomized	-2.1719
E-GEOD-12860	Chondrocytes stimulated with diclofenac treated RASFvsNDSF stimulated chondrocytes	-2.2025
GSE111628	ovariectomized mice with treadmill trainingvssham surgery	-2.31105
GSE35958	diagnosis: primary osteoporosisvstissue: bone marrow	-2.32834
E-GEOD-55769	Ad-NOER_E2vsAd-NOER	-2.33639
E-GEOD-12860	Chondrocytes stimulated with sodium aurothiomalate (tauredon) treated RASFvsNDSF stimulated chondrocytes	-2.34386
GSE80285	transfected with siRNA against a-Klothovstransfected with siRNA control	-2.35846
GSE60401	SXR_EtvsDsRed_Et	-2.39436
E-MTAB-4294	synovitisvsControl	-2.43629
GSE52817	osteoblasts (OB)vsgingival fibroblasts	-2.43947
E-GEOD-55769	Ad-NERKI_E2vsAd-NERKI	-2.49898
GSE121892	transfected.with.miR.320a.inhibitor..I.vstransfected.with.control.inhibitor..CI.	-2.51779
E-MEXP-1244	dexamethasonevsnone	-2.54006
GSE114079	SMAD3KO_E11.5vsWT_E11.5	-2.56752
E-GEOD-19664	Pooled_12_Chondros_d14vsPooled_11_Chondros_d7	-2.63466
GSE104473	Mandibular Distraction_10_OPvsMandibular Fracture_10_OP	-2.63599
E-MTAB-4294	synovitis_with_corticosteroidvsControl	-2.74704
GSE35956	diagnosis: primary osteoporosisvstissue: bone marrow	-3.1455
GSE70719	fluoride (8 ppm) for 30 daysvsnone (untreated control)	-3.76263
