# Supplementary material for: Comparative transcriptomic analysis of articular cartilage of post-traumatic osteoarthritis models
Source: Dis Model Mech. 2024 Oct 21;17(10):dmm050583. doi: 10.1242/dmm.050583 (PMC11524441; doi:10.1242/dmm.050583)
Supplement: Table S11. miR-199-5p inhibition in HAC data comparison with SkeletalVis [file dmm-17-050583-TableS10.xlsx]

## Sheet: pathways.up
Term	numGenes	Genes	Adj.pvalue	PercentageCoverage	FoldEnrichment
DNA Damage/Telomere Stress Induced Senescence	8	CDKN1A H1-2 H2AC6 H2BC12 H2BC21 H2BC5 H4C15 H4C8	0.000113423	23.5294	18.5865
DNA methylation	6	H2AC6 H2BC12 H2BC21 H2BC5 H4C15 H4C8	0.000113423	46.1538	36.458
ERCC6 (CSB) and EHMT2 (G9a) positively regulate rRNA expression	7	CBX3 H2AC6 H2BC12 H2BC21 H2BC5 H4C15 H4C8	0.000113423	25.9259	20.4795
RNA Polymerase I Promoter Opening	6	H2AC6 H2BC12 H2BC21 H2BC5 H4C15 H4C8	0.000113423	42.8571	33.8539
Packaging Of Telomere Ends	6	H2AC6 H2BC12 H2BC21 H2BC5 H4C15 H4C8	0.000128041	40	31.597
Activated PKN1 stimulates transcription of AR (androgen receptor) regulated genes KLK2 and KLK3	6	H2AC6 H2BC12 H2BC21 H2BC5 H4C15 H4C8	0.000128041	37.5	29.6222
Transcriptional regulation of granulopoiesis	7	CDKN1A H2AC6 H2BC12 H2BC21 H2BC5 H4C15 H4C8	0.000164502	22.5806	17.837
Assembly of the ORC complex at the origin of replication	6	H2AC6 H2BC12 H2BC21 H2BC5 H4C15 H4C8	0.000164502	33.3333	26.3308
Defective pyroptosis	6	H2AC6 H2BC12 H2BC21 H2BC5 H4C15 H4C8	0.000164502	30	23.6977
SIRT1 negatively regulates rRNA expression	6	H2AC6 H2BC12 H2BC21 H2BC5 H4C15 H4C8	0.000164502	33.3333	26.3308
Cleavage of the damaged purine	6	H2AC6 H2BC12 H2BC21 H2BC5 H4C15 H4C8	0.000164502	33.3333	26.3308
Depurination	6	H2AC6 H2BC12 H2BC21 H2BC5 H4C15 H4C8	0.000164502	33.3333	26.3308
Recognition and association of DNA glycosylase with site containing an affected purine	6	H2AC6 H2BC12 H2BC21 H2BC5 H4C15 H4C8	0.000164502	33.3333	26.3308
Signal Transduction	41	ALDH1A2 ARL4C ARPC1A ATP6V1C1 ATP6V1D BMP2 CALM2 CDKN1A DUSP6 ECE1 FABP5 FN1 FZD6 GIT1 H2AC6 H2BC12 H2BC21 H2BC5 H4C15 H4C8 HSP90AB1 HSPE1 IL1RL1 INHBA ITGA3 MAPK6 MDM2 MMP3 PLCB1 PSMA2 PSMA6 RGS2 RND3 SERPINE1 SNX3 SOS2 SPP1 TXNL1 UHMK1 USP4 VPS26A	0.00022444	2.72788	2.15482
PRC2 methylates histones and DNA	6	H2AC6 H2BC12 H2BC21 H2BC5 H4C15 H4C8	0.00022444	27.2727	21.5434
Condensation of Prophase Chromosomes	6	H2AC6 H2BC12 H2BC21 H2BC5 H4C15 H4C8	0.000256342	27.2727	21.5434
Cleavage of the damaged pyrimidine	6	H2AC6 H2BC12 H2BC21 H2BC5 H4C15 H4C8	0.00027268	27.2727	21.5434
Depyrimidination	6	H2AC6 H2BC12 H2BC21 H2BC5 H4C15 H4C8	0.00027268	27.2727	21.5434
Recognition and association of DNA glycosylase with site containing an affected pyrimidine	6	H2AC6 H2BC12 H2BC21 H2BC5 H4C15 H4C8	0.00027268	27.2727	21.5434
Deposition of new CENPA-containing nucleosomes at the centromere	6	H2AC6 H2BC12 H2BC21 H2BC5 H4C15 H4C8	0.00027268	26.087	20.6067
Nucleosome assembly	6	H2AC6 H2BC12 H2BC21 H2BC5 H4C15 H4C8	0.00027268	26.087	20.6067
Signaling by Nuclear Receptors	13	ALDH1A2 ARL4C CALM2 FABP5 H2AC6 H2BC12 H2BC21 H2BC5 H4C15 H4C8 HSP90AB1 MMP3 UHMK1	0.000282714	6.98925	5.52098
RNA Polymerase I Promoter Escape	7	CBX3 H2AC6 H2BC12 H2BC21 H2BC5 H4C15 H4C8	0.000348792	18.4211	14.5512
Base-Excision Repair, AP Site Formation	6	H2AC6 H2BC12 H2BC21 H2BC5 H4C15 H4C8	0.000410158	25	19.7481
Meiotic recombination	6	H2AC6 H2BC12 H2BC21 H2BC5 H4C15 H4C8	0.000410158	23.0769	18.229
Meiotic synapsis	6	H2AC6 H2BC12 H2BC21 H2BC5 H4C15 H4C8	0.000529738	20	15.7985
Signaling by WNT	13	CALM2 FZD6 H2AC6 H2BC12 H2BC21 H2BC5 H4C15 H4C8 PLCB1 PSMA2 PSMA6 SNX3 VPS26A	0.000689032	6.31068	4.98496
Positive epigenetic regulation of rRNA expression	7	CBX3 H2AC6 H2BC12 H2BC21 H2BC5 H4C15 H4C8	0.00158071	12.7273	10.0536
RUNX1 regulates transcription of genes involved in differentiation of HSCs	8	H2AC6 H2BC12 H2BC21 H2BC5 H4C15 H4C8 PSMA2 PSMA6	0.00158071	11.7647	9.29323
Formation of the beta-catenin:TCF transactivating complex	6	H2AC6 H2BC12 H2BC21 H2BC5 H4C15 H4C8	0.00158071	16.2162	12.8096
HDACs deacetylate histones	6	H2AC6 H2BC12 H2BC21 H2BC5 H4C15 H4C8	0.00158763	15.7895	12.4725
Inhibition of DNA recombination at telomere	6	H2AC6 H2BC12 H2BC21 H2BC5 H4C15 H4C8	0.00180496	19.3548	15.2889
RUNX1 regulates genes involved in megakaryocyte differentiation and platelet function	6	H2AC6 H2BC12 H2BC21 H2BC5 H4C15 H4C8	0.00189701	15	11.8489
Pre-NOTCH Transcription and Translation	6	H2AC6 H2BC12 H2BC21 H2BC5 H4C15 H4C8	0.00189701	15	11.8489
RNA Polymerase I Promoter Clearance	7	CBX3 H2AC6 H2BC12 H2BC21 H2BC5 H4C15 H4C8	0.00189701	12.2807	9.70082
RNA Polymerase I Transcription	7	CBX3 H2AC6 H2BC12 H2BC21 H2BC5 H4C15 H4C8	0.00208146	12.069	9.53357
Senescence-Associated Secretory Phenotype (SASP)	7	CDKN1A H2AC6 H2BC12 H2BC21 H2BC5 H4C15 H4C8	0.00208146	13.2075	10.433
Amyloid fiber formation	6	H2AC6 H2BC12 H2BC21 H2BC5 H4C15 H4C8	0.00240794	15.7895	12.4725
ESR-mediated signaling	10	CALM2 H2AC6 H2BC12 H2BC21 H2BC5 H4C15 H4C8 HSP90AB1 MMP3 UHMK1	0.00259291	7.04225	5.56285
RHO GTPases activate PKNs	6	H2AC6 H2BC12 H2BC21 H2BC5 H4C15 H4C8	0.00261477	15.3846	12.1527
B-WICH complex positively regulates rRNA expression	6	H2AC6 H2BC12 H2BC21 H2BC5 H4C15 H4C8	0.0027051	15	11.8489
Ub-specific processing proteases	10	H2AC6 H2BC12 H2BC21 H2BC5 MDM2 PSMA2 PSMA6 SNX3 TAF9B USP4	0.00298749	6.89655	5.44775
Oxidative Stress Induced Senescence	7	H2AC6 H2BC12 H2BC21 H2BC5 H4C15 H4C8 MDM2	0.00298749	10.7692	8.50688
Meiosis	6	H2AC6 H2BC12 H2BC21 H2BC5 H4C15 H4C8	0.0030837	13.0435	10.3034
Reproduction	6	H2AC6 H2BC12 H2BC21 H2BC5 H4C15 H4C8	0.00370552	12.5	9.87405
Diseases of programmed cell death	6	H2AC6 H2BC12 H2BC21 H2BC5 H4C15 H4C8	0.00396173	13.6364	10.7717
Assembly of the pre-replicative complex	8	H2AC6 H2BC12 H2BC21 H2BC5 H4C15 H4C8 PSMA2 PSMA6	0.00407801	9.52381	7.52309
Pre-NOTCH Expression and Processing	6	H2AC6 H2BC12 H2BC21 H2BC5 H4C15 H4C8	0.00447455	11.7647	9.29323
Cellular Senescence	9	CDKN1A H1-2 H2AC6 H2BC12 H2BC21 H2BC5 H4C15 H4C8 MDM2	0.00448541	7.43802	5.87547
Generic Transcription Pathway	25	BMP2 CALM2 CBX3 CDKN1A CTSL H2AC6 H2BC12 H2BC21 H2BC5 H4C15 H4C8 IGFBP1 MDM2 MMP13 NAMPT PLK2 PSMA2 PSMA6 RRM2B SERPINE1 SPP1 TAF9B TP53BP2 TP53INP1 TRIAP1	0.00601546	3.04507	2.40537
Extracellular matrix organization	10	BMP2 CTSL FN1 ITGA3 MMP1 MMP13 MMP3 NTN4 SERPINE1 SPP1	0.00662962	5.34759	4.22419
DNA Replication Pre-Initiation	8	H2AC6 H2BC12 H2BC21 H2BC5 H4C15 H4C8 PSMA2 PSMA6	0.00748799	8.60215	6.79505
HCMV Late Events	6	H2AC6 H2BC12 H2BC21 H2BC5 H4C15 H4C8	0.00828136	11.1111	8.77694
NoRC negatively regulates rRNA expression	6	H2AC6 H2BC12 H2BC21 H2BC5 H4C15 H4C8	0.00832119	11.5385	9.11451
Transcriptional regulation by small RNAs	6	H2AC6 H2BC12 H2BC21 H2BC5 H4C15 H4C8	0.00918613	10.9091	8.61736
Negative epigenetic regulation of rRNA expression	6	H2AC6 H2BC12 H2BC21 H2BC5 H4C15 H4C8	0.00944682	11.1111	8.77694
TCF dependent signaling in response to WNT	9	FZD6 H2AC6 H2BC12 H2BC21 H2BC5 H4C15 H4C8 PSMA2 PSMA6	0.00965395	6.38298	5.04207
Base Excision Repair	6	H2AC6 H2BC12 H2BC21 H2BC5 H4C15 H4C8	0.00977501	12.2449	9.67254
Nonhomologous End-Joining (NHEJ)	5	H2BC12 H2BC21 H2BC5 H4C15 H4C8	0.0103141	13.1579	10.3937
Activation of anterior HOX genes in hindbrain development during early embryogenesis	6	H2AC6 H2BC12 H2BC21 H2BC5 H4C15 H4C8	0.0108182	10.5263	8.31499
Activation of HOX genes during differentiation	6	H2AC6 H2BC12 H2BC21 H2BC5 H4C15 H4C8	0.0108182	10.5263	8.31499
Transcriptional regulation by RUNX1	9	CTSL H2AC6 H2BC12 H2BC21 H2BC5 H4C15 H4C8 PSMA2 PSMA6	0.0114992	6.08108	4.80359
HCMV Early Events	6	H2AC6 H2BC12 H2BC21 H2BC5 H4C15 H4C8	0.0136359	8.95522	7.07395
Transport of inorganic cations/anions and amino acids/oligopeptides	5	CALM2 SLC26A4 SLC3A2 SLC7A2 SLC9A8	0.0146517	9.61538	7.59543
Estrogen-dependent gene expression	7	H2AC6 H2BC12 H2BC21 H2BC5 H4C15 H4C8 HSP90AB1	0.0147694	7.77778	6.14386
DNA Replication	8	H2AC6 H2BC12 H2BC21 H2BC5 H4C15 H4C8 PSMA2 PSMA6	0.0157298	7.40741	5.85129
Degradation of the extracellular matrix	6	CTSL FN1 MMP1 MMP13 MMP3 SPP1	0.0157298	7.59494	5.99942
Recruitment and ATM-mediated phosphorylation of repair and signaling proteins at DNA double strand breaks	5	H2BC12 H2BC21 H2BC5 H4C15 H4C8	0.0219623	11.1111	8.77694
Activation of Matrix Metalloproteinases	3	MMP1 MMP13 MMP3	0.0219649	27.2727	21.5434
NPAS4 regulates expression of target genes	3	MDM2 NAMPT PLK2	0.0220189	23.0769	18.229
DNA Double Strand Break Response	5	H2BC12 H2BC21 H2BC5 H4C15 H4C8	0.0226708	10.8696	8.58613
Gene Silencing by RNA	6	H2AC6 H2BC12 H2BC21 H2BC5 H4C15 H4C8	0.0236063	8.33333	6.5827
Telomere Maintenance	6	H2AC6 H2BC12 H2BC21 H2BC5 H4C15 H4C8	0.0268965	9.67742	7.64443
TP53 Regulates Transcription of Genes Involved in Cytochrome C Release	3	TP53BP2 TP53INP1 TRIAP1	0.0282839	23.0769	18.229
HATs acetylate histones	6	H2AC6 H2BC12 H2BC21 H2BC5 H4C15 H4C8	0.0292543	7.5	5.92443
Deubiquitination	10	H2AC6 H2BC12 H2BC21 H2BC5 MDM2 PSMA2 PSMA6 SNX3 TAF9B USP4	0.0311342	4.73934	3.74372
RNA Polymerase II Transcription	25	BMP2 CALM2 CBX3 CDKN1A CTSL H2AC6 H2BC12 H2BC21 H2BC5 H4C15 H4C8 IGFBP1 MDM2 MMP13 NAMPT PLK2 PSMA2 PSMA6 RRM2B SERPINE1 SPP1 TAF9B TP53BP2 TP53INP1 TRIAP1	0.0337424	2.66241	2.1031
Mitotic Prophase	6	H2AC6 H2BC12 H2BC21 H2BC5 H4C15 H4C8	0.0387177	7.14286	5.64232
Collagen degradation	4	CTSL MMP1 MMP13 MMP3	0.0390548	10.2564	8.10179
Platelet degranulation	6	CALM2 FN1 LHFPL2 SCCPDH SERPINE1 TMSB4X	0.0399961	7.05882	5.57594
Basigin interactions	3	ITGA3 MMP1 SLC3A2	0.0399961	17.6471	13.9398
G2/M DNA damage checkpoint	5	H2BC12 H2BC21 H2BC5 H4C15 H4C8	0.0417635	9.43396	7.45212
Response to elevated platelet cytosolic Ca2+	6	CALM2 FN1 LHFPL2 SCCPDH SERPINE1 TMSB4X	0.0451723	6.81818	5.38585

## Sheet: pathways.down
Term	numGenes	Genes	Adj.pvalue	PercentageCoverage	FoldEnrichment
ECM proteoglycans	7	ACAN COL6A1 COL9A2 COL9A3 COMP HSPG2 TNXB	0.00991556	13.4615	12.4215
